# Supplementary material for: Autophagy unrelated transcriptional mechanisms of hydroxychloroquine resistance revealed by integrated multi-omics of evolved cancer cells
Source: Cell Cycle. 2024 Sep 19;23(7-8):796–816. doi: 10.1080/15384101.2024.2402191 (PMC12184169; doi:10.1080/15384101.2024.2402191)
Supplement: TableS4_scRNAseq_vs_RNAseq_pathways.xlsx [file KCCY_A_2402191_SM0085.xlsx]

## Sheet: Up
OVCAR3	OVCAR3	OVCAR3	CCL218	CCL218	CCL218
Up in single-cell cluster1?	Up in single-cell cluster2?	Up in single-cell cluster3?	Up in single-cell cluster1?	Up in single-cell cluster2?	Up in single-cell cluster3?	bulk upregulated	Description
Y	Y	Y	Y	Y	Y	GO:0033554	cellular response to stress
Y	Y	Y	Y	Y	Y	GO:0010948	negative regulation of cell cycle process
Y	Y	Y	Y	Y	Y	GO:0009987	cellular process
Y	Y	Y	Y	Y	Y	GO:0006950	response to stress
Y	Y	Y	Y	Y	Y	GO:0051716	cellular response to stimulus
Y	Y	Y	Y	Y	Y	GO:0010564	regulation of cell cycle process
Y	Y	Y	Y	Y	Y	GO:0044260	cellular macromolecule metabolic process
Y	Y	Y	Y	Y	Y	GO:0051276	chromosome organization
Y	Y	Y	Y	Y	Y	GO:0051726	regulation of cell cycle
Y	Y	Y	Y	Y	Y	GO:0050896	response to stimulus
Y	Y	Y	Y	Y	Y	GO:0045055	regulated exocytosis
Y	Y	Y	Y	Y	Y	GO:0006887	exocytosis
Y	Y	Y	Y	Y	Y	GO:0006259	DNA metabolic process
Y	Y	Y	Y	Y	Y	GO:0071840	cellular component organization or biogenesis
Y	Y	Y	Y	Y	Y	GO:0016043	cellular component organization
Y	Y	Y	Y	N	Y	GO:1902749	regulation of cell cycle G2/M phase transition
Y	Y	Y	Y	N	Y	GO:0010389	regulation of G2/M transition of mitotic cell cycle
Y	Y	Y	Y	N	Y	GO:0002478	antigen processing and presentation of exogenous peptide antigen
Y	Y	Y	Y	N	Y	GO:0048002	antigen processing and presentation of peptide antigen
Y	Y	Y	Y	N	Y	GO:1901991	negative regulation of mitotic cell cycle phase transition
Y	Y	Y	Y	N	Y	GO:1901988	negative regulation of cell cycle phase transition
Y	Y	Y	Y	N	Y	GO:0019882	antigen processing and presentation
Y	Y	Y	Y	N	Y	GO:0045930	negative regulation of mitotic cell cycle
Y	Y	Y	Y	N	Y	GO:1901987	regulation of cell cycle phase transition
Y	Y	Y	Y	N	Y	GO:1901990	regulation of mitotic cell cycle phase transition
Y	Y	Y	Y	N	Y	GO:0045786	negative regulation of cell cycle
Y	Y	Y	Y	N	Y	GO:0007346	regulation of mitotic cell cycle
Y	Y	Y	Y	N	Y	GO:0002376	immune system process
Y	Y	Y	Y	N	Y	GO:0080134	regulation of response to stress
Y	Y	Y	Y	N	Y	GO:0042119	neutrophil activation
Y	Y	Y	Y	N	Y	GO:0036230	granulocyte activation
Y	Y	Y	Y	N	Y	GO:0002275	myeloid cell activation involved in immune response
Y	Y	Y	Y	N	Y	GO:1901564	organonitrogen compound metabolic process
Y	Y	Y	Y	N	Y	GO:0002274	myeloid leukocyte activation
Y	Y	Y	Y	N	Y	GO:0032940	secretion by cell
Y	Y	Y	Y	N	Y	GO:0046903	secretion
Y	Y	Y	Y	N	Y	GO:0045321	leukocyte activation
Y	Y	Y	Y	N	Y	GO:0001775	cell activation
Y	Y	Y	Y	N	Y	GO:0002252	immune effector process
Y	N	Y	Y	Y	Y	GO:0019538	protein metabolic process
Y	Y	Y	Y	N	N	GO:0032392	DNA geometric change
Y	Y	N	Y	Y	N	GO:0033044	regulation of chromosome organization
N	Y	Y	N	Y	Y	GO:0006996	organelle organization
N	Y	Y	N	Y	Y	GO:0042221	response to chemical
Y	N	Y	Y	N	N	GO:0006468	protein phosphorylation
Y	N	Y	Y	N	N	GO:0016310	phosphorylation
Y	Y	N	Y	N	N	GO:0051052	regulation of DNA metabolic process
Y	Y	N	Y	N	N	GO:0071103	DNA conformation change
N	Y	Y	N	N	Y	GO:0006165	nucleoside diphosphate phosphorylation
N	Y	Y	N	N	Y	GO:0019674	NAD metabolic process
N	Y	Y	N	N	Y	GO:0046939	nucleotide phosphorylation
N	Y	Y	N	N	Y	GO:0072524	pyridine-containing compound metabolic process
N	Y	Y	N	N	Y	GO:0006734	NADH metabolic process
N	Y	Y	N	N	Y	GO:0046496	nicotinamide nucleotide metabolic process
N	Y	Y	N	N	Y	GO:0019362	pyridine nucleotide metabolic process
N	Y	Y	N	N	Y	GO:0009132	nucleoside diphosphate metabolic process
N	Y	Y	N	N	Y	GO:0046031	ADP metabolic process
N	Y	Y	N	N	Y	GO:0009141	nucleoside triphosphate metabolic process
N	Y	Y	N	N	Y	GO:0006733	oxidoreduction coenzyme metabolic process
N	Y	Y	N	N	Y	GO:0009185	ribonucleoside diphosphate metabolic process
N	Y	Y	N	N	Y	GO:0009206	purine ribonucleoside triphosphate biosynthetic process
N	Y	Y	N	N	Y	GO:0071897	DNA biosynthetic process
N	Y	Y	N	N	Y	GO:0009144	purine nucleoside triphosphate metabolic process
N	Y	Y	N	N	Y	GO:0072522	purine-containing compound biosynthetic process
N	Y	Y	N	N	Y	GO:0046034	ATP metabolic process
N	Y	N	N	Y	Y	GO:0051128	regulation of cellular component organization
N	Y	Y	N	N	N	GO:0032508	DNA duplex unwinding
Y	N	N	Y	N	N	GO:0043412	macromolecule modification
Y	N	N	Y	N	N	GO:0006464	cellular protein modification process
Y	N	N	Y	N	N	GO:0036211	protein modification process
N	Y	N	N	Y	N	GO:0033043	regulation of organelle organization
N	Y	N	N	Y	N	GO:0050794	regulation of cellular process
N	Y	N	N	Y	N	GO:0051493	regulation of cytoskeleton organization
N	Y	N	N	N	Y	GO:0022402	cell cycle process
N	Y	N	N	Y	N	GO:0051129	negative regulation of cellular component organization
N	Y	N	N	Y	N	GO:0051301	cell division
N	Y	N	N	N	Y	GO:0044770	cell cycle phase transition
N	Y	N	N	N	Y	GO:0072525	pyridine-containing compound biosynthetic process
N	Y	N	N	N	Y	GO:0044772	mitotic cell cycle phase transition
N	Y	N	N	N	Y	GO:0006735	NADH regeneration
N	Y	N	N	N	Y	GO:0061621	canonical glycolysis
N	Y	N	N	N	Y	GO:0061718	glucose catabolic process to pyruvate
N	Y	N	N	Y	N	GO:0010639	negative regulation of organelle organization
N	Y	N	N	N	Y	GO:0061615	glycolytic process through fructose-6-phosphate
N	Y	N	N	N	Y	GO:0061620	glycolytic process through glucose-6-phosphate
N	Y	N	N	N	Y	GO:0034404	nucleobase-containing small molecule biosynthetic process
N	Y	N	N	N	Y	GO:0009435	NAD biosynthetic process
N	Y	N	N	N	Y	GO:0006757	ATP generation from ADP
N	Y	N	N	N	Y	GO:0006096	glycolytic process
N	Y	N	N	N	Y	GO:0019363	pyridine nucleotide biosynthetic process
N	Y	N	N	N	Y	GO:0019359	nicotinamide nucleotide biosynthetic process
N	Y	N	N	N	Y	GO:0006007	glucose catabolic process
N	Y	N	N	N	Y	GO:0042866	pyruvate biosynthetic process
N	Y	N	N	N	Y	GO:0009135	purine nucleoside diphosphate metabolic process
N	Y	N	N	N	Y	GO:0009179	purine ribonucleoside diphosphate metabolic process
N	Y	N	N	N	Y	GO:0009145	purine nucleoside triphosphate biosynthetic process
N	Y	N	N	N	Y	GO:0009142	nucleoside triphosphate biosynthetic process
N	Y	N	N	N	Y	GO:0006754	ATP biosynthetic process
N	Y	N	N	N	Y	GO:0006090	pyruvate metabolic process
N	Y	N	N	N	Y	GO:0009201	ribonucleoside triphosphate biosynthetic process
N	Y	N	N	N	Y	GO:0019320	hexose catabolic process
N	N	Y	N	N	Y	GO:0009126	purine nucleoside monophosphate metabolic process
N	N	Y	N	N	Y	GO:0009168	purine ribonucleoside monophosphate biosynthetic process
N	N	Y	N	N	Y	GO:0009127	purine nucleoside monophosphate biosynthetic process
N	N	Y	N	N	Y	GO:0046365	monosaccharide catabolic process
N	N	Y	N	N	Y	GO:0009123	nucleoside monophosphate metabolic process
N	N	Y	N	N	Y	GO:0009156	ribonucleoside monophosphate biosynthetic process
N	N	Y	N	N	Y	GO:0009124	nucleoside monophosphate biosynthetic process
N	N	Y	N	N	Y	GO:0005996	monosaccharide metabolic process
N	N	Y	N	N	Y	GO:0046390	ribose phosphate biosynthetic process
N	N	Y	N	N	Y	GO:0009152	purine ribonucleotide biosynthetic process
N	N	Y	N	N	Y	GO:0006164	purine nucleotide biosynthetic process
N	N	Y	N	N	Y	GO:0009260	ribonucleotide biosynthetic process
N	Y	N	N	N	N	GO:1903047	mitotic cell cycle process
N	Y	N	N	N	N	GO:0065009	regulation of molecular function
N	Y	N	N	N	N	GO:0050790	regulation of catalytic activity
N	Y	N	N	N	N	GO:0043085	positive regulation of catalytic activity
N	Y	N	N	N	N	GO:0048583	regulation of response to stimulus
N	Y	N	N	N	N	GO:0009108	coenzyme biosynthetic process
N	Y	N	N	N	N	GO:0051188	cofactor biosynthetic process
N	Y	N	N	N	N	GO:0000723	telomere maintenance
N	Y	N	N	N	N	GO:0007010	cytoskeleton organization
N	Y	N	N	N	N	GO:0009166	nucleotide catabolic process
N	Y	N	N	N	N	GO:0006275	regulation of DNA replication
N	Y	N	N	N	N	GO:0009628	response to abiotic stimulus
N	Y	N	N	N	N	GO:0006974	cellular response to DNA damage stimulus
N	Y	N	N	N	N	GO:1901292	nucleoside phosphate catabolic process
N	Y	N	N	N	N	GO:0032200	telomere organization
N	Y	N	N	N	N	GO:0007051	spindle organization
N	N	Y	N	N	N	GO:0006796	phosphate-containing compound metabolic process
N	N	Y	N	N	N	GO:2000816	negative regulation of mitotic sister chromatid separation
N	N	Y	N	N	N	GO:0006793	phosphorus metabolic process
N	N	Y	N	N	N	GO:1905819	negative regulation of chromosome separation
N	N	Y	N	N	N	GO:0033048	negative regulation of mitotic sister chromatid segregation
N	N	Y	N	N	N	GO:0033046	negative regulation of sister chromatid segregation
N	N	Y	N	N	N	GO:0051985	negative regulation of chromosome segregation
N	N	Y	N	N	N	GO:0071174	mitotic spindle checkpoint
N	N	Y	N	N	N	GO:0071173	spindle assembly checkpoint
N	N	Y	N	N	N	GO:0007094	mitotic spindle assembly checkpoint
N	N	Y	N	N	N	GO:0031577	spindle checkpoint
N	N	Y	N	N	N	GO:0044281	small molecule metabolic process
N	N	Y	N	N	N	GO:0045841	negative regulation of mitotic metaphase/anaphase transition
N	N	Y	N	N	N	GO:0045839	negative regulation of mitotic nuclear division
N	N	Y	N	N	N	GO:1902100	negative regulation of metaphase/anaphase transition of cell cycle
N	N	Y	N	N	N	GO:0010965	regulation of mitotic sister chromatid separation
N	N	Y	N	N	N	GO:0043903	regulation of symbiosis, encompassing mutualism through parasitism
N	N	Y	N	N	N	GO:0051784	negative regulation of nuclear division
N	N	Y	N	N	N	GO:1905818	regulation of chromosome separation
N	N	Y	N	N	N	GO:0016052	carbohydrate catabolic process
N	N	Y	N	N	N	GO:0033047	regulation of mitotic sister chromatid segregation
N	N	Y	N	N	N	GO:0050792	regulation of viral process
N	N	Y	N	N	N	GO:0030071	regulation of mitotic metaphase/anaphase transition
N	N	N	N	Y	N	GO:2001251	negative regulation of chromosome organization
N	N	N	N	Y	N	GO:0006281	DNA repair
N	N	N	N	Y	N	GO:0090307	mitotic spindle assembly
N	N	N	N	Y	N	GO:0090068	positive regulation of cell cycle process
N	N	N	N	Y	N	GO:0034728	nucleosome organization
N	N	N	N	N	Y	GO:0006094	gluconeogenesis
N	N	N	N	N	Y	GO:0019319	hexose biosynthetic process
N	N	N	N	N	Y	GO:0006006	glucose metabolic process
N	N	N	N	N	Y	GO:0016051	carbohydrate biosynthetic process
N	N	N	N	N	Y	GO:0019318	hexose metabolic process
N	N	N	N	N	Y	GO:1901293	nucleoside phosphate biosynthetic process

## Sheet: Down
OVCAR3	OVCAR3	OVCAR3	CCL218	CCL218	CCL218
Down in single-cell cluster1?	Down in single-cell cluster2?	Down in single-cell cluster3?	Down in single-cell cluster1?	Down in single-cell cluster2?	Down in single-cell cluster3?	bulk downregulated	Description
Y	Y	Y	Y	Y	Y	GO:0006413	translational initiation
Y	Y	Y	Y	Y	Y	GO:0000184	nuclear-transcribed mRNA catabolic process, nonsense-mediated decay
Y	Y	Y	Y	Y	Y	GO:0000956	nuclear-transcribed mRNA catabolic process
Y	Y	Y	Y	Y	Y	GO:0006402	mRNA catabolic process
Y	Y	Y	Y	Y	Y	GO:0072599	establishment of protein localization to endoplasmic reticulum
Y	Y	Y	Y	Y	Y	GO:0006614	SRP-dependent cotranslational protein targeting to membrane
Y	Y	Y	Y	Y	Y	GO:0006401	RNA catabolic process
Y	Y	Y	Y	Y	Y	GO:0070972	protein localization to endoplasmic reticulum
Y	Y	Y	Y	Y	Y	GO:0006613	cotranslational protein targeting to membrane
Y	Y	Y	Y	Y	Y	GO:0045047	protein targeting to ER
Y	Y	Y	Y	Y	Y	GO:0006412	translation
Y	Y	Y	Y	Y	Y	GO:1901361	organic cyclic compound catabolic process
Y	Y	Y	Y	Y	Y	GO:0043043	peptide biosynthetic process
Y	Y	Y	Y	Y	Y	GO:0046700	heterocycle catabolic process
Y	Y	Y	Y	Y	Y	GO:0044270	cellular nitrogen compound catabolic process
Y	Y	Y	Y	Y	Y	GO:0016071	mRNA metabolic process
Y	Y	Y	Y	Y	Y	GO:0006612	protein targeting to membrane
Y	Y	Y	Y	Y	Y	GO:0090150	establishment of protein localization to membrane
Y	Y	Y	Y	Y	Y	GO:0043604	amide biosynthetic process
Y	Y	Y	Y	Y	Y	GO:0006518	peptide metabolic process
Y	Y	Y	Y	N	Y	GO:0019083	viral transcription
Y	Y	Y	Y	N	Y	GO:0010629	negative regulation of gene expression
Y	Y	Y	Y	N	Y	GO:0010468	regulation of gene expression
Y	Y	Y	Y	N	Y	GO:0016070	RNA metabolic process
Y	Y	N	Y	Y	Y	GO:0002181	cytoplasmic translation
N	Y	N	N	Y	Y	GO:0006364	rRNA processing
N	Y	N	N	Y	Y	GO:0016072	rRNA metabolic process
N	Y	N	N	Y	Y	GO:0034660	ncRNA metabolic process
N	N	Y	N	Y	Y	GO:0048518	positive regulation of biological process
N	N	Y	N	Y	Y	GO:0048522	positive regulation of cellular process
N	N	Y	N	Y	Y	GO:0065008	regulation of biological quality
N	N	Y	N	Y	Y	GO:0042221	response to chemical
N	Y	N	N	N	Y	GO:0034470	ncRNA processing
N	N	Y	N	N	Y	GO:0031324	negative regulation of cellular metabolic process
N	N	Y	N	N	Y	GO:0051172	negative regulation of nitrogen compound metabolic process
N	N	Y	N	N	Y	GO:0050794	regulation of cellular process
N	N	Y	N	N	Y	GO:0065007	biological regulation
N	N	Y	N	N	Y	GO:0032956	regulation of actin cytoskeleton organization
N	N	Y	N	N	Y	GO:0010604	positive regulation of macromolecule metabolic process
N	N	Y	N	N	Y	GO:0051173	positive regulation of nitrogen compound metabolic process
N	N	Y	N	N	Y	GO:0010033	response to organic substance
N	N	Y	N	N	Y	GO:0010243	response to organonitrogen compound
N	N	Y	N	N	Y	GO:0010628	positive regulation of gene expression
N	N	Y	N	N	Y	GO:0031325	positive regulation of cellular metabolic process
N	N	Y	N	N	Y	GO:0070887	cellular response to chemical stimulus
N	N	Y	N	N	Y	GO:0006396	RNA processing
N	N	Y	N	N	Y	GO:1901698	response to nitrogen compound
N	N	Y	N	N	Y	GO:0009719	response to endogenous stimulus
N	N	Y	N	N	Y	GO:0009891	positive regulation of biosynthetic process
N	N	Y	N	N	Y	GO:0009725	response to hormone
N	N	Y	N	N	Y	GO:0031328	positive regulation of cellular biosynthetic process
N	N	Y	N	N	Y	GO:0010557	positive regulation of macromolecule biosynthetic process
N	Y	N	N	N	N	GO:0022613	ribonucleoprotein complex biogenesis
N	Y	N	N	N	N	GO:0044085	cellular component biogenesis
N	Y	N	N	N	N	GO:0000027	ribosomal large subunit assembly
N	Y	N	N	N	N	GO:0042273	ribosomal large subunit biogenesis
N	Y	N	N	N	N	GO:0042274	ribosomal small subunit biogenesis
N	N	Y	N	N	N	GO:0032970	regulation of actin filament-based process
N	N	Y	N	N	N	GO:1901700	response to oxygen-containing compound
N	N	Y	N	N	N	GO:0044092	negative regulation of molecular function
N	N	N	N	Y	N	GO:0010648	negative regulation of cell communication
N	N	N	N	Y	N	GO:0023057	negative regulation of signaling
N	N	N	N	Y	N	GO:0022603	regulation of anatomical structure morphogenesis
N	N	N	N	Y	N	GO:0007166	cell surface receptor signaling pathway
N	N	N	N	N	Y	GO:0045935	positive regulation of nucleobase-containing compound metabolic process
N	N	N	N	N	Y	GO:0014070	response to organic cyclic compound
N	N	N	N	N	Y	GO:0071495	cellular response to endogenous stimulus
N	N	N	N	N	Y	GO:0000122	negative regulation of transcription by RNA polymerase II
