# Supplementary material for: Autophagy unrelated transcriptional mechanisms of hydroxychloroquine resistance revealed by integrated multi-omics of evolved cancer cells
Source: Cell Cycle. 2024 Sep 19;23(7-8):796–816. doi: 10.1080/15384101.2024.2402191 (PMC12184169; doi:10.1080/15384101.2024.2402191)
Supplement: TableS1_HCQevolved_exome_mutations.xlsx [file KCCY_A_2402191_SM0084.xlsx]

## Sheet: Mutation_vcf
CHROM	POS	ID	REF	ALT	FILTER	AF	sample	num_samples	ANN[*].IMPACT	ANN[*].EFFECT	ANN[*].GENE	ANN[*].GENEID	ANN[*].DISTANCE	ANN[*].HGVS_C	ANN[*].HGVS_P	ANN[*].AA_POS	ANN[*].ERRORS	SNV	COSMIC_ID	COSMIC_mutType
chr11	10768346	NA	C	A	PASS	0.166667,0.170732,0.240506	HCQevolved_OVCAR3_L,HCQevolved_OVCAR3_M,HCQevolved_OVCAR3_R	3	MODERATE	missense_variant	CTR9	CTR9	0	c.1964C>A	p.A655D	655	NA	chr11:10768346_C>A
chr1	21880760	NA	G	A	PASS	0.083942,0.060526	HCQevolved_OVCAR3_L,HCQevolved_OVCAR3_M	2	MODERATE	missense_variant	HSPG2	HSPG2	0	c.1897C>T	p.R633W	633	NA	chr1:21880760_G>A
chr1	21880760	NA	G	A	PASS	0.083942,0.060526	HCQevolved_OVCAR3_L,HCQevolved_OVCAR3_M	2	MODERATE	missense_variant	HSPG2	HSPG2	0	c.1894C>T	p.R632W	632	NA	chr1:21880760_G>A
chr1	205580668	NA	A	C	PASS	0.163636,0.154206	HCQevolved_OVCAR3_L,HCQevolved_OVCAR3_R	2	MODERATE	missense_variant	MFSD4A	MFSD4A	0	c.437A>C	p.H146P	146	NA	chr1:205580668_A>C
chr10	113720823	NA	T	C	PASS	0.6,0.6	HCQevolved_OVCAR3_L,HCQevolved_OVCAR3_M	2	MODERATE	sequence_feature	CASP7	CASP7	0	c.111-209T>C		-1	NA	chr10:113720823_T>C
chr17	28957983	NA	G	T	PASS	0.074561,0.057325	HCQevolved_OVCAR3_L,HCQevolved_OVCAR3_M	2	MODERATE	missense_variant	SEZ6	SEZ6	0	c.2266C>A	p.L756I	756	NA	chr17:28957983_G>T
chr17	28957983	NA	G	T	PASS	0.074561,0.057325	HCQevolved_OVCAR3_L,HCQevolved_OVCAR3_M	2	MODERATE	missense_variant	SEZ6	SEZ6	0	c.1891C>A	p.L631I	631	NA	chr17:28957983_G>T
chr19	17286692	NA	T	G	PASS	0.465347,0.471545	HCQevolved_OVCAR3_L,HCQevolved_OVCAR3_R	2	MODERATE	missense_variant	ANKLE1	ANKLE1	0	c.1933T>G	p.L645V	645	NA	chr19:17286692_T>G
chr2	15942333	NA	G	T	PASS	0.068182,0.060241	HCQevolved_OVCAR3_L,HCQevolved_OVCAR3_M	2	MODERATE	missense_variant	MYCN	MYCN	0	c.269G>T	p.S90I	90	NA	chr2:15942333_G>T
chr2	120970418	NA	A	C	PASS	0.090361,0.103261	HCQevolved_OVCAR3_L,HCQevolved_OVCAR3_R	2	MODERATE	missense_variant	GLI2	GLI2	0	c.871A>C	p.I291L	291	NA	chr2:120970418_A>C
chr2	240465194	NA	G	A	PASS	0.102041,0.062937	HCQevolved_OVCAR3_L,HCQevolved_OVCAR3_M	2	HIGH	structural_interaction_variant	GPC1	GPC1	0	c.1252G>A		-1	NA	chr2:240465194_G>A
chr2	240465194	NA	G	A	PASS	0.102041,0.062937	HCQevolved_OVCAR3_L,HCQevolved_OVCAR3_M	2	MODERATE	missense_variant	GPC1	GPC1	0	c.1252G>A	p.G418R	418	NA	chr2:240465194_G>A
chr22	27983525	NA	C	A	PASS	0.181159,0.136054	HCQevolved_OVCAR3_L,HCQevolved_OVCAR3_M	2	MODERATE	missense_variant	TTC28	TTC28	0	c.6142G>T	p.A2048S	2048	NA	chr22:27983525_C>A
chr22	44862485	NA	G	T	PASS	0.08982,0.082031	HCQevolved_OVCAR3_L,HCQevolved_OVCAR3_M	2	MODERATE	missense_variant	PRR5-ARHGAP8	PRR5-ARHGAP8	0	c.1585G>T	p.G529W	529	NA	chr22:44862485_G>T
chr22	44862485	NA	G	T	PASS	0.08982,0.082031	HCQevolved_OVCAR3_L,HCQevolved_OVCAR3_M	2	MODERATE	missense_variant	ARHGAP8	ARHGAP8	0	c.1285G>T	p.G429W	429	NA	chr22:44862485_G>T
chr22	44862485	NA	G	T	PASS	0.08982,0.082031	HCQevolved_OVCAR3_L,HCQevolved_OVCAR3_M	2	MODERATE	missense_variant	ARHGAP8	ARHGAP8	0	c.1192G>T	p.G398W	398	NA	chr22:44862485_G>T
chr3	50302621	NA	G	T	PASS	0.090129,0.080247	HCQevolved_OVCAR3_L,HCQevolved_OVCAR3_M	2	HIGH	structural_interaction_variant	HYAL1	HYAL1	0	c.336C>A		-1	NA	chr3:50302621_G>T
chr3	50302621	NA	G	T	PASS	0.090129,0.080247	HCQevolved_OVCAR3_L,HCQevolved_OVCAR3_M	2	MODERATE	missense_variant	HYAL1	HYAL1	0	c.336C>A	p.D112E	112	NA	chr3:50302621_G>T
chr4	1394795	NA	A	G	PASS	0.389175,0.370455	HCQevolved_OVCAR3_L,HCQevolved_OVCAR3_M	2	MODERATE	missense_variant	CRIPAK	CRIPAK	0	c.284A>G	p.H95R	95	NA	chr4:1394795_A>G
chr4	38797027	NA	C	A	PASS	0.341014,0.317518	HCQevolved_OVCAR3_L,HCQevolved_OVCAR3_M	2	MODERATE	missense_variant	TLR1	TLR1	0	c.1805G>T	p.S602I	602	NA	chr4:38797027_C>A
chr9	87499112	NA	A	T	PASS	0.125749,0.046875	HCQevolved_OVCAR3_L,HCQevolved_OVCAR3_M	2	HIGH	structural_interaction_variant	DAPK1	DAPK1	0	c.35A>T		-1	NA	chr9:87499112_A>T
chr9	87499112	NA	A	T	PASS	0.125749,0.046875	HCQevolved_OVCAR3_L,HCQevolved_OVCAR3_M	2	MODERATE	missense_variant	DAPK1	DAPK1	0	c.35A>T	p.Y12F	12	NA	chr9:87499112_A>T
chrX	73447469	NA	G	A	PASS	0.081146,0.056693	HCQevolved_OVCAR3_L,HCQevolved_OVCAR3_M	2	HIGH	stop_gained	CDX4	CDX4	0	c.216G>A	p.W72*	72	NA	chrX:73447469_G>A
chrX	124066206	NA	G	T	PASS	0.176991,0.185185	HCQevolved_OVCAR3_L,HCQevolved_OVCAR3_R	2	MODERATE	missense_variant	STAG2	STAG2	0	c.2128G>T	p.A710S	710	NA	chrX:124066206_G>T
chr17	40799682	NA	C	A	PASS	0.061069,0.308756	HCQevolved_OVCAR3_M,HCQevolved_OVCAR3_R	2	MODERATE	missense_variant	KRT28	KRT28	0	c.212G>T	p.C71F	71	NA	chr17:40799682_C>A
chr17	49220203	NA	A	T	PASS	0.08169,0.222615	HCQevolved_OVCAR3_M,HCQevolved_OVCAR3_R	2	HIGH	stop_gained	ABI3	ABI3	0	c.679A>T	p.K227*	227	NA	chr17:49220203_A>T
chr17	49220203	NA	A	T	PASS	0.08169,0.222615	HCQevolved_OVCAR3_M,HCQevolved_OVCAR3_R	2	HIGH	stop_gained	ABI3	ABI3	0	c.661A>T	p.K221*	221	NA	chr17:49220203_A>T
chr19	3434030	NA	A	C	PASS	0.454545,0.368421	HCQevolved_OVCAR3_M,HCQevolved_OVCAR3_R	2	MODERATE	sequence_feature	NFIC	NFIC	0	c.710-247A>C		-1	NA	chr19:3434030_A>C
chr19	3434030	NA	A	C	PASS	0.454545,0.368421	HCQevolved_OVCAR3_M,HCQevolved_OVCAR3_R	2	MODERATE	sequence_feature	NFIC	NFIC	0	c.683-247A>C		-1	NA	chr19:3434030_A>C
chr2	195706781	NA	C	T	PASS	0.439024,0.2	HCQevolved_OVCAR3_M,HCQevolved_OVCAR3_R	2	MODERATE	missense_variant	SLC39A10	SLC39A10	0	c.1382C>T	p.P461L	461	NA	chr2:195706781_C>T
chr6	158095814	NA	G	A	PASS	0.092357,0.434389	HCQevolved_OVCAR3_M,HCQevolved_OVCAR3_R	2	MODERATE	missense_variant	SYNJ2	SYNJ2	0	c.3941G>A	p.G1314E	1314	NA	chr6:158095814_G>A
chr6	158095814	NA	G	A	PASS	0.092357,0.434389	HCQevolved_OVCAR3_M,HCQevolved_OVCAR3_R	2	MODERATE	missense_variant	SYNJ2	SYNJ2	0	c.3230G>A	p.G1077E	1077	NA	chr6:158095814_G>A
chr1	18885579	NA	C	T	PASS	0.090551	HCQevolved_OVCAR3_L	1	HIGH	stop_gained	ALDH4A1	ALDH4A1	0	c.347G>A	p.W116*	116	NA	chr1:18885579_C>T
chr1	18885579	NA	C	T	PASS	0.090551	HCQevolved_OVCAR3_L	1	HIGH	stop_gained	ALDH4A1	ALDH4A1	0	c.167G>A	p.W56*	56	NA	chr1:18885579_C>T
chr1	18885579	NA	C	T	PASS	0.090551	HCQevolved_OVCAR3_L	1	HIGH	structural_interaction_variant	ALDH4A1	ALDH4A1	0	c.347G>A		-1	NA	chr1:18885579_C>T
chr1	151344750	NA	G	T	PASS	0.165414	HCQevolved_OVCAR3_L	1	MODERATE	missense_variant	RFX5	RFX5	0	c.331C>A	p.Q111K	111	NA	chr1:151344750_G>T
chr10	133310479	NA	G	A	PASS	0.4	HCQevolved_OVCAR3_L	1	MODERATE	sequence_feature	ZNF511	ZNF511	0	c.554+191G>A		-1	NA	chr10:133310479_G>A
chr11	1188586	NA	G	A	PASS	0.306931	HCQevolved_OVCAR3_L	1	MODERATE	missense_variant	MUC5AC	MUC5AC	0	c.10441G>A	p.G3481S	3481	NA	chr11:1188586_G>A
chr13	35774574	NA	G	T	PASS	0.047493	HCQevolved_OVCAR3_L	1	MODERATE	missense_variant	DCLK1	DCLK1	0	c.2184C>A	p.S728R	728	NA	chr13:35774574_G>T
chr13	35774574	NA	G	T	PASS	0.047493	HCQevolved_OVCAR3_L	1	MODERATE	missense_variant	DCLK1	DCLK1	0	c.1263C>A	p.S421R	421	NA	chr13:35774574_G>T
chr13	77899952	NA	C	A	PASS	0.12037	HCQevolved_OVCAR3_L	1	MODERATE	missense_variant	EDNRB	EDNRB	0	c.1371G>T	p.L457F	457	NA	chr13:77899952_C>A
chr13	77899952	NA	C	A	PASS	0.12037	HCQevolved_OVCAR3_L	1	MODERATE	missense_variant	EDNRB	EDNRB	0	c.1101G>T	p.L367F	367	NA	chr13:77899952_C>A
chr16	547214	NA	A	G	PASS	0.179012	HCQevolved_OVCAR3_L	1	MODERATE	missense_variant	CAPN15	CAPN15	0	c.376A>G	p.K126E	126	NA	chr16:547214_A>G
chr16	2435842	NA	G	T	PASS	0.119205	HCQevolved_OVCAR3_L	1	MODERATE	missense_variant	CCNF	CCNF	0	c.315G>T	p.K105N	105	NA	chr16:2435842_G>T
chr17	58156001	NA	A	C	PASS	0.123377	HCQevolved_OVCAR3_L	1	MODERATE	missense_variant	OR4D1	OR4D1	0	c.848A>C	p.N283T	283	NA	chr17:58156001_A>C
chr19	804922	NA	G	A	PASS	0.128492	HCQevolved_OVCAR3_L	1	MODERATE	missense_variant	PTBP1	PTBP1	0	c.700G>A	p.A234T	234	NA	chr19:804922_G>A
chr19	10677163	NA	G	A	PASS	0.162162	HCQevolved_OVCAR3_L	1	MODERATE	missense_variant&splice_region_variant	ILF3	ILF3	0	c.412G>A	p.A138T	138	NA	chr19:10677163_G>A
chr19	15161310	NA	G	T	PASS	0.1	HCQevolved_OVCAR3_L	1	MODERATE	missense_variant	NOTCH3	NOTCH3	0	c.6318C>A	p.D2106E	2106	NA	chr19:15161310_G>T
chr2	74552575	NA	G	T	PASS	0.096447	HCQevolved_OVCAR3_L	1	HIGH	stop_gained	LOXL3	LOXL3	0	c.60C>A	p.C20*	20	NA	chr2:74552575_G>T
chr20	4182822	NA	G	A	PASS	0.097276	HCQevolved_OVCAR3_L	1	MODERATE	missense_variant	SMOX	SMOX	0	c.1343G>A	p.C448Y	448	NA	chr20:4182822_G>A
chr20	4182822	NA	G	A	PASS	0.097276	HCQevolved_OVCAR3_L	1	MODERATE	missense_variant	SMOX	SMOX	0	c.1184G>A	p.C395Y	395	NA	chr20:4182822_G>A
chr3	63835332	NA	C	T	PASS	0.125	HCQevolved_OVCAR3_L	1	MODERATE	missense_variant	THOC7	THOC7	0	c.469G>A	p.E157K	157	NA	chr3:63835332_C>T
chr3	63835332	NA	C	T	PASS	0.125	HCQevolved_OVCAR3_L	1	MODERATE	missense_variant	THOC7	THOC7	0	c.313G>A	p.E105K	105	NA	chr3:63835332_C>T
chr4	106295106	NA	C	G	PASS	0.15	HCQevolved_OVCAR3_L	1	MODERATE	missense_variant	TBCK	TBCK	0	c.254G>C	p.R85T	85	NA	chr4:106295106_C>G
chr5	134741503	NA	G	C	PASS	0.07971	HCQevolved_OVCAR3_L	1	MODERATE	missense_variant	CAMLG	CAMLG	0	c.613G>C	p.A205P	205	NA	chr5:134741503_G>C
chr5	180629728	NA	C	A	PASS	0.09901	HCQevolved_OVCAR3_L	1	MODERATE	missense_variant	FLT4	FLT4	0	c.784G>T	p.V262F	262	NA	chr5:180629728_C>A
chr6	24697959	NA	G	T	PASS	0.125	HCQevolved_OVCAR3_L	1	MODERATE	missense_variant	ACOT13	ACOT13	0	c.158G>T	p.G53V	53	NA	chr6:24697959_G>T
chr6	24697959	NA	G	T	PASS	0.125	HCQevolved_OVCAR3_L	1	MODERATE	missense_variant	ACOT13	ACOT13	0	c.89G>T	p.G30V	30	NA	chr6:24697959_G>T
chr7	149808560	NA	C	A	PASS	0.055416	HCQevolved_OVCAR3_L	1	MODERATE	missense_variant	SSPO	SSPO	0	c.9030C>A	p.F3010L	3010	NA	chr7:149808560_C>A
chr9	134730246	NA	C	A	PASS	0.088889	HCQevolved_OVCAR3_L	1	MODERATE	missense_variant	COL5A1	COL5A1	0	c.935C>A	p.P312Q	312	NA	chr9:134730246_C>A
chr9	136723728	NA	T	G	PASS	0.059574	HCQevolved_OVCAR3_L	1	MODERATE	missense_variant	FAM69B	FAM69B	0	c.1250T>G	p.L417R	417	NA	chr9:136723728_T>G
chrX	101276455	NA	T	A	PASS	0.110638	HCQevolved_OVCAR3_L	1	MODERATE	missense_variant	TAF7L	TAF7L	0	c.1023A>T	p.E341D	341	NA	chrX:101276455_T>A
chrX	101276455	NA	T	A	PASS	0.110638	HCQevolved_OVCAR3_L	1	MODERATE	missense_variant	TAF7L	TAF7L	0	c.765A>T	p.E255D	255	NA	chrX:101276455_T>A
chrX	124066202	NA	A	T	PASS	0.181818	HCQevolved_OVCAR3_L	1	HIGH	structural_interaction_variant	STAG2	STAG2	0	c.2124A>T		-1	NA	chrX:124066202_A>T
chrX	124066202	NA	A	T	PASS	0.181818	HCQevolved_OVCAR3_L	1	MODERATE	missense_variant	STAG2	STAG2	0	c.2124A>T	p.L708F	708	NA	chrX:124066202_A>T
chrX	154485905	NA	C	A	PASS	0.065844	HCQevolved_OVCAR3_L	1	MODERATE	missense_variant	UBL4A	UBL4A	0	c.229G>T	p.V77L	77	NA	chrX:154485905_C>A
chr1	151344755	NA	G	T	PASS	0.103261	HCQevolved_OVCAR3_M	1	MODERATE	missense_variant	RFX5	RFX5	0	c.326C>A	p.P109Q	109	NA	chr1:151344755_G>T
chr1	156854289	NA	C	T	PASS	0.057751	HCQevolved_OVCAR3_M	1	MODERATE	missense_variant	INSRR	INSRR	0	c.100G>A	p.D34N	34	NA	chr1:156854289_C>T
chr1	207708212	NA	A	G	PASS	0.289855	HCQevolved_OVCAR3_M	1	MODERATE	missense_variant	CR1L	CR1L	0	c.1363A>G	p.I455V	455	NA	chr1:207708212_A>G
chr1	227582534	NA	G	T	PASS	0.302326	HCQevolved_OVCAR3_M	1	MODERATE	missense_variant	ZNF678	ZNF678	0	c.51G>T	p.L17F	17	NA	chr1:227582534_G>T
chr1	244518692	NA	G	C	PASS	0.222222	HCQevolved_OVCAR3_M	1	MODERATE	missense_variant	C1orf101	C1orf101	0	c.530G>C	p.R177T	177	NA	chr1:244518692_G>C
chr1	244518692	NA	G	C	PASS	0.222222	HCQevolved_OVCAR3_M	1	MODERATE	missense_variant	C1orf101	C1orf101	0	c.77G>C	p.R26T	26	NA	chr1:244518692_G>C
chr10	35211715	NA	G	T	PASS	0.085106	HCQevolved_OVCAR3_M	1	MODERATE	missense_variant	CREM	CREM	0	c.815G>T	p.R272L	272	NA	chr10:35211715_G>T
chr10	35211715	NA	G	T	PASS	0.085106	HCQevolved_OVCAR3_M	1	MODERATE	missense_variant	CREM	CREM	0	c.452G>T	p.R151L	151	NA	chr10:35211715_G>T
chr10	35211715	NA	G	T	PASS	0.085106	HCQevolved_OVCAR3_M	1	MODERATE	missense_variant	CREM	CREM	0	c.263G>T	p.R88L	88	NA	chr10:35211715_G>T
chr10	35211715	NA	G	T	PASS	0.085106	HCQevolved_OVCAR3_M	1	MODERATE	missense_variant	CREM	CREM	0	c.578G>T	p.R193L	193	NA	chr10:35211715_G>T
chr10	35211715	NA	G	T	PASS	0.085106	HCQevolved_OVCAR3_M	1	MODERATE	missense_variant	CREM	CREM	0	c.761G>T	p.R254L	254	NA	chr10:35211715_G>T
chr10	35211715	NA	G	T	PASS	0.085106	HCQevolved_OVCAR3_M	1	MODERATE	missense_variant	CREM	CREM	0	c.725G>T	p.R242L	242	NA	chr10:35211715_G>T
chr10	35211715	NA	G	T	PASS	0.085106	HCQevolved_OVCAR3_M	1	MODERATE	missense_variant	CREM	CREM	0	c.536G>T	p.R179L	179	NA	chr10:35211715_G>T
chr10	35211715	NA	G	T	PASS	0.085106	HCQevolved_OVCAR3_M	1	MODERATE	missense_variant	CREM	CREM	0	c.329G>T	p.R110L	110	NA	chr10:35211715_G>T
chr10	35211715	NA	G	T	PASS	0.085106	HCQevolved_OVCAR3_M	1	MODERATE	missense_variant	CREM	CREM	0	c.650G>T	p.R217L	217	NA	chr10:35211715_G>T
chr10	35211715	NA	G	T	PASS	0.085106	HCQevolved_OVCAR3_M	1	MODERATE	missense_variant	CREM	CREM	0	c.461G>T	p.R154L	154	NA	chr10:35211715_G>T
chr10	35211715	NA	G	T	PASS	0.085106	HCQevolved_OVCAR3_M	1	MODERATE	missense_variant	CREM	CREM	0	c.242G>T	p.R81L	81	NA	chr10:35211715_G>T
chr10	35211715	NA	G	T	PASS	0.085106	HCQevolved_OVCAR3_M	1	MODERATE	missense_variant	CREM	CREM	0	c.278G>T	p.R93L	93	NA	chr10:35211715_G>T
chr10	35211715	NA	G	T	PASS	0.085106	HCQevolved_OVCAR3_M	1	MODERATE	missense_variant	CREM	CREM	0	c.290G>T	p.R97L	97	NA	chr10:35211715_G>T
chr10	35211715	NA	G	T	PASS	0.085106	HCQevolved_OVCAR3_M	1	MODERATE	missense_variant	CREM	CREM	0	c.254G>T	p.R85L	85	NA	chr10:35211715_G>T
chr11	85895348	NA	G	T	PASS	0.270833	HCQevolved_OVCAR3_M	1	MODERATE	missense_variant	CCDC83	CCDC83	0	c.567G>T	p.L189F	189	NA	chr11:85895348_G>T
chr12	108623632	NA	T	G	PASS	0.098859	HCQevolved_OVCAR3_M	1	MODERATE	missense_variant	SELPLG	SELPLG	0	c.724A>C	p.T242P	242	NA	chr12:108623632_T>G
chr12	108623632	NA	T	G	PASS	0.098859	HCQevolved_OVCAR3_M	1	MODERATE	missense_variant	SELPLG	SELPLG	0	c.676A>C	p.T226P	226	NA	chr12:108623632_T>G
chr14	104949411	NA	G	A	PASS	0.417722	HCQevolved_OVCAR3_M	1	MODERATE	missense_variant	AHNAK2	AHNAK2	0	c.6040C>T	p.P2014S	2014	NA	chr14:104949411_G>A
chr15	20535014	NA	C	A	PASS	0.471354	HCQevolved_OVCAR3_M	1	HIGH	stop_gained	GOLGA6L6	GOLGA6L6	0	c.1420G>T	p.E474*	474	NA	chr15:20535014_C>A
chr15	73702832	NA	C	T	PASS	0.352577	HCQevolved_OVCAR3_M	1	MODERATE	missense_variant	CD276	CD276	0	c.479C>T	p.T160M	160	NA	chr15:73702832_C>T
chr15	73702832	NA	C	T	PASS	0.352577	HCQevolved_OVCAR3_M	1	MODERATE	missense_variant	CD276	CD276	0	c.41C>T	p.T14M	14	NA	chr15:73702832_C>T
chr16	4936722	NA	A	T	PASS	0.6	HCQevolved_OVCAR3_M	1	MODERATE	sequence_feature	PPL	PPL	0	c.62+262T>A		-1	NA	chr16:4936722_A>T
chr16	5028621	NA	C	A	PASS	0.636364	HCQevolved_OVCAR3_M	1	MODERATE	sequence_feature	NAGPA	NAGPA	0	c.920+259G>T		-1	NA	chr16:5028621_C>A
chr16	5084773	NA	T	A	PASS	0.436975	HCQevolved_OVCAR3_M	1	MODERATE	missense_variant	ALG1	ALG1	0	c.1287T>A	p.D429E	429	NA	chr16:5084773_T>A
chr19	9968393	NA	C	G	PASS	0.115108	HCQevolved_OVCAR3_M	1	MODERATE	missense_variant	COL5A3	COL5A3	0	c.4306G>C	p.G1436R	1436	NA	chr19:9968393_C>G
chr19	39902287	NA	A	G	PASS	0.648352	HCQevolved_OVCAR3_M	1	MODERATE	missense_variant	FCGBP	FCGBP	0	c.4541T>C	p.V1514A	1514	NA	chr19:39902287_A>G
chr19	45064062	NA	C	T	PASS	0.046547	HCQevolved_OVCAR3_M	1	MODERATE	missense_variant	CLASRP	CLASRP	0	c.956C>T	p.T319I	319	NA	chr19:45064062_C>T
chr19	45064062	NA	C	T	PASS	0.046547	HCQevolved_OVCAR3_M	1	MODERATE	missense_variant	CLASRP	CLASRP	0	c.770C>T	p.T257I	257	NA	chr19:45064062_C>T
chr19	55202167	NA	G	A	PASS	0.220844	HCQevolved_OVCAR3_M	1	MODERATE	missense_variant	PTPRH	PTPRH	0	c.1042C>T	p.H348Y	348	NA	chr19:55202167_G>A
chr19	55202167	NA	G	A	PASS	0.220844	HCQevolved_OVCAR3_M	1	MODERATE	missense_variant	PTPRH	PTPRH	0	c.508C>T	p.H170Y	170	NA	chr19:55202167_G>A
chr2	71418816	NA	G	A	PASS	0.692308	HCQevolved_OVCAR3_M	1	MODERATE	sequence_feature	ZNF638	ZNF638	0	c.3299+177G>A		-1	NA	chr2:71418816_G>A
chr2	106424116	NA	T	C	PASS	0.654206	HCQevolved_OVCAR3_M	1	MODERATE	missense_variant	RGPD3	RGPD3	0	c.3851A>G	p.H1284R	1284	NA	chr2:106424116_T>C	COSV58737744	Reported in another cancer sample as somatic
chr2	184938179	NA	C	A	PASS	0.075188	HCQevolved_OVCAR3_M	1	MODERATE	missense_variant	ZNF804A	ZNF804A	0	c.2783C>A	p.A928E	928	NA	chr2:184938179_C>A
chr3	138521056	NA	T	C	PASS	0.8	HCQevolved_OVCAR3_M	1	MODERATE	sequence_feature	CEP70	CEP70	0	c.944+4434A>G		-1	NA	chr3:138521056_T>C
chr6	41198411	NA	A	G	PASS	0.234973	HCQevolved_OVCAR3_M	1	MODERATE	missense_variant	TREML2	TREML2	0	c.74T>C	p.V25A	25	NA	chr6:41198411_A>G
chr6	41198416	NA	G	C	PASS	0.247191	HCQevolved_OVCAR3_M	1	MODERATE	missense_variant	TREML2	TREML2	0	c.69C>G	p.D23E	23	NA	chr6:41198416_G>C
chr6	41198417	NA	T	C	PASS	0.241379	HCQevolved_OVCAR3_M	1	MODERATE	missense_variant	TREML2	TREML2	0	c.68A>G	p.D23G	23	NA	chr6:41198417_T>C
chr6	168029668	NA	A	T	PASS	0.299465	HCQevolved_OVCAR3_M	1	MODERATE	missense_variant	KIF25	KIF25	0	c.83A>T	p.K28M	28	NA	chr6:168029668_A>T
chr7	100737289	NA	A	C	PASS	0.065611	HCQevolved_OVCAR3_M	1	MODERATE	missense_variant	ZAN	ZAN	0	c.553A>C	p.T185P	185	NA	chr7:100737289_A>C
chr7	100953952	NA	G	A	PASS	0.229581	HCQevolved_OVCAR3_M	1	MODERATE	missense_variant	MUC3A	MUC3A	0	c.2173G>A	p.E725K	725	NA	chr7:100953952_G>A
chr7	100957214	NA	G	A	PASS	0.162791	HCQevolved_OVCAR3_M	1	MODERATE	missense_variant	MUC3A	MUC3A	0	c.5435G>A	p.G1812D	1812	NA	chr7:100957214_G>A
chr8	96160661	NA	A	G	PASS	0.059028	HCQevolved_OVCAR3_M	1	MODERATE	missense_variant	GDF6	GDF6	0	c.32T>C	p.V11A	11	NA	chr8:96160661_A>G
chr9	89178235	NA	G	T	PASS	0.08547	HCQevolved_OVCAR3_M	1	MODERATE	missense_variant	SHC3	SHC3	0	c.226C>A	p.L76I	76	NA	chr9:89178235_G>T
chr9	109106597	NA	C	T	PASS	0.109589	HCQevolved_OVCAR3_M	1	MODERATE	missense_variant	TMEM245	TMEM245	0	c.710G>A	p.G237D	237	NA	chr9:109106597_C>T
chrX	139956680	NA	G	T	PASS	0.081301	HCQevolved_OVCAR3_M	1	MODERATE	missense_variant	CXorf66	CXorf66	0	c.302C>A	p.T101K	101	NA	chrX:139956680_G>T
chr1	111485755	NA	G	T	PASS	0.269231	HCQevolved_OVCAR3_R	1	MODERATE	missense_variant	TMIGD3	TMIGD3	0	c.958C>A	p.Q320K	320	NA	chr1:111485755_G>T
chr1	111485755	NA	G	T	PASS	0.269231	HCQevolved_OVCAR3_R	1	MODERATE	missense_variant	TMIGD3	TMIGD3	0	c.715C>A	p.Q239K	239	NA	chr1:111485755_G>T
chr1	111485755	NA	G	T	PASS	0.269231	HCQevolved_OVCAR3_R	1	MODERATE	missense_variant	TMIGD3	TMIGD3	0	c.451C>A	p.Q151K	151	NA	chr1:111485755_G>T
chr1	171341584	NA	G	T	PASS	0.205128	HCQevolved_OVCAR3_R	1	MODERATE	missense_variant	FMO4	FMO4	0	c.1422G>T	p.M474I	474	NA	chr1:171341584_G>T
chr12	48526377	NA	C	A	PASS	0.289017	HCQevolved_OVCAR3_R	1	MODERATE	missense_variant	OR8S1	OR8S1	0	c.746C>A	p.T249K	249	NA	chr12:48526377_C>A
chr12	49544188	NA	A	C	PASS	0.16055	HCQevolved_OVCAR3_R	1	MODERATE	missense_variant	KCNH3	KCNH3	0	c.995A>C	p.H332P	332	NA	chr12:49544188_A>C
chr12	49544188	NA	A	C	PASS	0.16055	HCQevolved_OVCAR3_R	1	MODERATE	missense_variant	KCNH3	KCNH3	0	c.815A>C	p.H272P	272	NA	chr12:49544188_A>C
chr13	30657549	NA	A	G	PASS	0.136986	HCQevolved_OVCAR3_R	1	MODERATE	missense_variant	USPL1	USPL1	0	c.1472A>G	p.E491G	491	NA	chr13:30657549_A>G
chr13	30657549	NA	A	G	PASS	0.136986	HCQevolved_OVCAR3_R	1	MODERATE	missense_variant	USPL1	USPL1	0	c.929A>G	p.E310G	310	NA	chr13:30657549_A>G
chr13	30657549	NA	A	G	PASS	0.136986	HCQevolved_OVCAR3_R	1	MODERATE	missense_variant	USPL1	USPL1	0	c.485A>G	p.E162G	162	NA	chr13:30657549_A>G
chr13	46835403	NA	G	T	PASS	0.164835	HCQevolved_OVCAR3_R	1	MODERATE	missense_variant	HTR2A	HTR2A	0	c.850C>A	p.L284I	284	NA	chr13:46835403_G>T
chr13	46835403	NA	G	T	PASS	0.164835	HCQevolved_OVCAR3_R	1	MODERATE	missense_variant	HTR2A	HTR2A	0	c.598C>A	p.L200I	200	NA	chr13:46835403_G>T
chr13	110176428	NA	C	A	PASS	0.137339	HCQevolved_OVCAR3_R	1	MODERATE	missense_variant	COL4A1	COL4A1	0	c.3054G>T	p.L1018F	1018	NA	chr13:110176428_C>A
chr14	23388922	NA	G	A	PASS	0.42268	HCQevolved_OVCAR3_R	1	MODERATE	missense_variant	MYH6	MYH6	0	c.4112C>T	p.A1371V	1371	NA	chr14:23388922_G>A
chr14	88744027	NA	A	C	PASS	0.361702	HCQevolved_OVCAR3_R	1	MODERATE	missense_variant	EML5	EML5	0	c.521T>G	p.I174S	174	NA	chr14:88744027_A>C
chr15	40206359	NA	G	C	PASS	0.150407	HCQevolved_OVCAR3_R	1	MODERATE	missense_variant	BUB1B	BUB1B	0	c.1910G>C	p.R637T	637	NA	chr15:40206359_G>C
chr15	67821994	NA	G	C	PASS	0.1673	HCQevolved_OVCAR3_R	1	MODERATE	missense_variant	SKOR1	SKOR1	0	c.94G>C	p.G32R	32	NA	chr15:67821994_G>C
chr15	75726133	NA	G	T	PASS	0.126943	HCQevolved_OVCAR3_R	1	MODERATE	missense_variant	ODF3L1	ODF3L1	0	c.305G>T	p.C102F	102	NA	chr15:75726133_G>T
chr15	82680944	NA	G	A	PASS	0.176587	HCQevolved_OVCAR3_R	1	MODERATE	missense_variant	AP3B2	AP3B2	0	c.664C>T	p.R222W	222	NA	chr15:82680944_G>A
chr15	82680944	NA	G	A	PASS	0.176587	HCQevolved_OVCAR3_R	1	MODERATE	missense_variant	AP3B2	AP3B2	0	c.568C>T	p.R190W	190	NA	chr15:82680944_G>A
chr16	89873846	NA	A	C	PASS	0.252632	HCQevolved_OVCAR3_R	1	MODERATE	missense_variant	TCF25	TCF25	0	c.179A>C	p.N60T	60	NA	chr16:89873846_A>C
chr17	63961194	NA	A	C	PASS	0.269565	HCQevolved_OVCAR3_R	1	MODERATE	missense_variant&splice_region_variant	SCN4A	SCN4A	0	c.1844T>G	p.L615R	615	NA	chr17:63961194_A>C
chr17	75589466	NA	G	A	PASS	0.275862	HCQevolved_OVCAR3_R	1	MODERATE	missense_variant	MYO15B	MYO15B	0	c.1409G>A	p.G470D	470	NA	chr17:75589466_G>A
chr17	75589469	NA	A	G	PASS	0.276471	HCQevolved_OVCAR3_R	1	MODERATE	missense_variant	MYO15B	MYO15B	0	c.1412A>G	p.H471R	471	NA	chr17:75589469_A>G
chr2	21139777	NA	C	A	PASS	0.179104	HCQevolved_OVCAR3_R	1	MODERATE	missense_variant	TDRD15	TDRD15	0	c.2310C>A	p.D770E	770	NA	chr2:21139777_C>A
chr20	4912920	NA	A	G	PASS	0.12782	HCQevolved_OVCAR3_R	1	MODERATE	missense_variant	SLC23A2	SLC23A2	0	c.167T>C	p.L56P	56	NA	chr20:4912920_A>G
chr20	62660417	NA	A	C	PASS	0.095571	HCQevolved_OVCAR3_R	1	MODERATE	missense_variant	SLCO4A1	SLCO4A1	0	c.893A>C	p.E298A	298	NA	chr20:62660417_A>C
chr22	32190888	NA	G	A	PASS	0.590909	HCQevolved_OVCAR3_R	1	MODERATE	missense_variant	RFPL2	RFPL2	0	c.1021C>T	p.R341C	341	NA	chr22:32190888_G>A
chr22	32190888	NA	G	A	PASS	0.590909	HCQevolved_OVCAR3_R	1	MODERATE	missense_variant	RFPL2	RFPL2	0	c.838C>T	p.R280C	280	NA	chr22:32190888_G>A
chr22	32190888	NA	G	A	PASS	0.590909	HCQevolved_OVCAR3_R	1	MODERATE	missense_variant	RFPL2	RFPL2	0	c.751C>T	p.R251C	251	NA	chr22:32190888_G>A
chr22	49883760	NA	C	A	PASS	0.243094	HCQevolved_OVCAR3_R	1	MODERATE	missense_variant	ZBED4	ZBED4	0	c.98C>A	p.P33H	33	NA	chr22:49883760_C>A
chr4	87114595	NA	G	C	PASS	0.255102	HCQevolved_OVCAR3_R	1	MODERATE	missense_variant	AFF1	AFF1	0	c.1762G>C	p.G588R	588	NA	chr4:87114595_G>C
chr4	87114595	NA	G	C	PASS	0.255102	HCQevolved_OVCAR3_R	1	MODERATE	missense_variant	AFF1	AFF1	0	c.1741G>C	p.G581R	581	NA	chr4:87114595_G>C
chr4	87114595	NA	G	C	PASS	0.255102	HCQevolved_OVCAR3_R	1	MODERATE	missense_variant	AFF1	AFF1	0	c.655G>C	p.G219R	219	NA	chr4:87114595_G>C
chr4	127832771	NA	A	T	PASS	0.106061	HCQevolved_OVCAR3_R	1	MODERATE	missense_variant	HSPA4L	HSPA4L	0	c.2510A>T	p.H837L	837	NA	chr4:127832771_A>T
chr4	127832771	NA	A	T	PASS	0.106061	HCQevolved_OVCAR3_R	1	MODERATE	missense_variant	HSPA4L	HSPA4L	0	c.2294A>T	p.H765L	765	NA	chr4:127832771_A>T
chr4	127832771	NA	A	T	PASS	0.106061	HCQevolved_OVCAR3_R	1	MODERATE	missense_variant	HSPA4L	HSPA4L	0	c.2417A>T	p.H806L	806	NA	chr4:127832771_A>T
chr4	127832771	NA	A	T	PASS	0.106061	HCQevolved_OVCAR3_R	1	MODERATE	missense_variant	HSPA4L	HSPA4L	0	c.2339A>T	p.H780L	780	NA	chr4:127832771_A>T
chr5	31317736	NA	T	C	PASS	0.246512	HCQevolved_OVCAR3_R	1	MODERATE	missense_variant	CDH6	CDH6	0	c.1694T>C	p.L565P	565	NA	chr5:31317736_T>C
chr7	4130083	NA	G	T	PASS	0.134328	HCQevolved_OVCAR3_R	1	MODERATE	missense_variant	SDK1	SDK1	0	c.4115G>T	p.R1372L	1372	NA	chr7:4130083_G>T
chr7	21581927	NA	C	T	PASS	0.153285	HCQevolved_OVCAR3_R	1	MODERATE	missense_variant	DNAH11	DNAH11	0	c.1616C>T	p.A539V	539	NA	chr7:21581927_C>T
chr7	91265025	NA	C	G	PASS	0.220183	HCQevolved_OVCAR3_R	1	MODERATE	missense_variant	FZD1	FZD1	0	c.145C>G	p.R49G	49	NA	chr7:91265025_C>G
chr7	100953889	NA	A	G	PASS	0.207951	HCQevolved_OVCAR3_R	1	MODERATE	missense_variant	MUC3A	MUC3A	0	c.2110A>G	p.M704V	704	NA	chr7:100953889_A>G
chr7	100995575	NA	A	G	PASS	0.338645	HCQevolved_OVCAR3_R	1	MODERATE	missense_variant	MUC12	MUC12	0	c.5012A>G	p.H1671R	1671	NA	chr7:100995575_A>G
chr7	111123671	NA	T	A	PASS	0.204082	HCQevolved_OVCAR3_R	1	MODERATE	missense_variant	LRRN3	LRRN3	0	c.899T>A	p.I300N	300	NA	chr7:111123671_T>A
chr7	140800478	NA	C	A	PASS	0.16	HCQevolved_OVCAR3_R	1	MODERATE	missense_variant	BRAF	BRAF	0	c.864G>T	p.L288F	288	NA	chr7:140800478_C>A
chrX	64192923	NA	C	A	PASS	0.280172	HCQevolved_OVCAR3_R	1	HIGH	stop_gained	AMER1	AMER1	0	c.364G>T	p.E122*	122	NA	chrX:64192923_C>A
chrX	141906731	NA	C	G	PASS	0.350515	HCQevolved_OVCAR3_R	1	MODERATE	missense_variant	MAGEC1	MAGEC1	0	c.1327C>G	p.L443V	443	NA	chrX:141906731_C>G
chr10	47876	NA	C	T	PASS	0.318436,0.369697,0.35119	HCQevolved_CCL218_L,HCQevolved_CCL218_M,HCQevolved_CCL218_R	3	MODERATE	sequence_feature	TUBB8	TUBB8	0	c.516G>A		-1		chr10:47876_C>T
chr11	4587312	NA	C	T	PASS	0.286385,0.302583,0.329825	HCQevolved_CCL218_L,HCQevolved_CCL218_M,HCQevolved_CCL218_R	3	MODERATE	missense_variant	OR52I2	OR52I2	0	c.500C>T	p.T167M	167		chr11:4587312_C>T
chr19	45792495	NA	C	T	PASS	0.251121,0.226415,0.198795	HCQevolved_CCL218_L,HCQevolved_CCL218_M,HCQevolved_CCL218_R	3	MODERATE	missense_variant	DMWD	DMWD	0	c.262G>A	p.G88R	88		chr19:45792495_C>T
chr19	49795648	NA	A	C	PASS	0.15544,0.133971,0.12462	HCQevolved_CCL218_L,HCQevolved_CCL218_M,HCQevolved_CCL218_R	3	MODERATE	missense_variant	AP2A1	AP2A1	0	c.724A>C	p.T242P	242		chr19:49795648_A>C
chr2	3514872	NA	T	C	PASS	0.5625,0.583333,0.666667	HCQevolved_CCL218_L,HCQevolved_CCL218_M,HCQevolved_CCL218_R	3	MODERATE	missense_variant	ADI1	ADI1	0	c.38A>G	p.H13R	13		chr2:3514872_T>C
chr22	32191040	NA	G	C	PASS	0.622807,0.574627,0.5625	HCQevolved_CCL218_L,HCQevolved_CCL218_M,HCQevolved_CCL218_R	3	MODERATE	missense_variant	RFPL2	RFPL2	0	c.869C>G	p.T290S	290		chr22:32191040_G>C
chr22	32191040	NA	G	C	PASS	0.622807,0.574627,0.5625	HCQevolved_CCL218_L,HCQevolved_CCL218_M,HCQevolved_CCL218_R	3	MODERATE	missense_variant	RFPL2	RFPL2	0	c.686C>G	p.T229S	229		chr22:32191040_G>C
chr22	32191040	NA	G	C	PASS	0.622807,0.574627,0.5625	HCQevolved_CCL218_L,HCQevolved_CCL218_M,HCQevolved_CCL218_R	3	MODERATE	missense_variant	RFPL2	RFPL2	0	c.599C>G	p.T200S	200		chr22:32191040_G>C
chr7	21818228	NA	C	A	PASS	0.148148,0.197802,0.241758	HCQevolved_CCL218_L,HCQevolved_CCL218_M,HCQevolved_CCL218_R	3	MODERATE	missense_variant	DNAH11	DNAH11	0	c.10580C>A	p.A3527D	3527		chr7:21818228_C>A
chrX	134891592	NA	C	T	PASS	0.227778,0.222749,0.275281	HCQevolved_CCL218_L,HCQevolved_CCL218_M,HCQevolved_CCL218_R	3	MODERATE	missense_variant	MOSPD1	MOSPD1	0	c.497G>A	p.G166E	166		chrX:134891592_C>T
chr1	196789648	NA	G	A	PASS	0.416667,0.294118	HCQevolved_CCL218_L,HCQevolved_CCL218_R	2	MODERATE	sequence_feature	CFHR3	CFHR3	0	c.614-397G>A		-1		chr1:196789648_G>A
chr10	101775164	NA	C	A	PASS	0.072727,0.042254	HCQevolved_CCL218_L,HCQevolved_CCL218_M	2	MODERATE	missense_variant	FGF8	FGF8	0	c.122G>T	p.R41L	41		chr10:101775164_C>A
chr11	36592950	NA	C	A	PASS	0.207447,0.30303	HCQevolved_CCL218_L,HCQevolved_CCL218_M	2	HIGH	stop_gained	RAG2	RAG2	0	c.1219G>T	p.E407*	407		chr11:36592950_C>A
chr11	124382854	NA	G	A	PASS	0.642424,0.617504	HCQevolved_CCL218_L,HCQevolved_CCL218_M	2	MODERATE	missense_variant	OR8B2	OR8B2	0	c.490C>T	p.L164F	164		chr11:124382854_G>A
chr9	111394285	NA	C	A	PASS	0.186916,0.345679	HCQevolved_CCL218_L,HCQevolved_CCL218_M	2	MODERATE	missense_variant	KIAA0368	KIAA0368	0	c.3331G>T	p.V1111F	1111		chr9:111394285_C>A
chr8	131955616	NA	G	A	PASS	0.2,0.222222	HCQevolved_CCL218_M,HCQevolved_CCL218_R	2	MODERATE	sequence_feature	EFR3A	EFR3A	0	c.531-152G>A		-1		chr8:131955616_G>A
chr8	131955616	NA	G	A	PASS	0.2,0.222222	HCQevolved_CCL218_M,HCQevolved_CCL218_R	2	MODERATE	sequence_feature	EFR3A	EFR3A	0	c.639-152G>A		-1		chr8:131955616_G>A
chr1	114397650	NA	A	T	PASS	0.328358	HCQevolved_CCL218_L	1	HIGH	stop_lost	TRIM33	TRIM33	0	c.3382T>A	p.*1128Kext*?	1128		chr1:114397650_A>T
chr1	114397650	NA	A	T	PASS	0.328358	HCQevolved_CCL218_L	1	HIGH	stop_lost	TRIM33	TRIM33	0	c.3331T>A	p.*1111Kext*?	1111		chr1:114397650_A>T
chr1	213015529	NA	G	C	PASS	0.32381	HCQevolved_CCL218_L	1	MODERATE	sequence_feature	ANGEL2	ANGEL2	0	c.59+84C>G		-1		chr1:213015529_G>C
chr11	61955117	NA	A	C	PASS	0.2	HCQevolved_CCL218_L	1	MODERATE	missense_variant	BEST1	BEST1	0	c.163A>C	p.T55P	55		chr11:61955117_A>C
chr12	76060262	NA	T	G	PASS	0.076923	HCQevolved_CCL218_L	1	MODERATE	missense_variant	NAP1L1	NAP1L1	0	c.224A>C	p.K75T	75		chr12:76060262_T>G
chr16	70148487	NA	T	G	PASS	0.5	HCQevolved_CCL218_L	1	MODERATE	missense_variant	PDPR	PDPR	0	c.1986T>G	p.N662K	662		chr16:70148487_T>G
chr16	70148487	NA	T	G	PASS	0.5	HCQevolved_CCL218_L	1	MODERATE	missense_variant	PDPR	PDPR	0	c.1686T>G	p.N562K	562		chr16:70148487_T>G
chr16	70148487	NA	T	G	PASS	0.5	HCQevolved_CCL218_L	1	MODERATE	missense_variant	PDPR	PDPR	0	c.780T>G	p.N260K	260		chr16:70148487_T>G
chr19	39906232	NA	C	G	PASS	0.662651	HCQevolved_CCL218_L	1	MODERATE	missense_variant	FCGBP	FCGBP	0	c.3489G>C	p.E1163D	1163		chr19:39906232_C>G
chr19	40013669	NA	G	T	PASS	0.282258	HCQevolved_CCL218_L	1	MODERATE	missense_variant	ZNF546	ZNF546	0	c.399G>T	p.L133F	133		chr19:40013669_G>T
chr19	40013669	NA	G	T	PASS	0.282258	HCQevolved_CCL218_L	1	MODERATE	missense_variant	ZNF546	ZNF546	0	c.321G>T	p.L107F	107		chr19:40013669_G>T
chr19	52845281	NA	A	G	PASS	0.434783	HCQevolved_CCL218_L	1	MODERATE	missense_variant	ZNF468	ZNF468	0	c.158T>C	p.I53T	53		chr19:52845281_A>G
chr2	42325554	NA	T	A	PASS	0.345455	HCQevolved_CCL218_L	1	MODERATE	missense_variant&splice_region_variant	EML4	EML4	0	c.2242T>A	p.W748R	748		chr2:42325554_T>A
chr2	42325554	NA	T	A	PASS	0.345455	HCQevolved_CCL218_L	1	MODERATE	missense_variant&splice_region_variant	EML4	EML4	0	c.2068T>A	p.W690R	690		chr2:42325554_T>A
chr2	100948241	NA	G	C	PASS	0.111111	HCQevolved_CCL218_L	1	MODERATE	missense_variant	NPAS2	NPAS2	0	c.370G>C	p.V124L	124		chr2:100948241_G>C
chr2	106424116	NA	T	C	PASS	0.570093	HCQevolved_CCL218_L	1	MODERATE	missense_variant	RGPD3	RGPD3	0	c.3851A>G	p.H1284R	1284		chr2:106424116_T>C
chr3	52921734	NA	C	G	PASS	0.1	HCQevolved_CCL218_L	1	MODERATE	missense_variant	SFMBT1	SFMBT1	0	c.1229G>C	p.R410T	410		chr3:52921734_C>G
chr4	67506658	NA	G	C	PASS	0.714286	HCQevolved_CCL218_L	1	MODERATE	sequence_feature	CENPC	CENPC	0	c.2051+130C>G		-1		chr4:67506658_G>C
chr4	69281086	NA	G	C	PASS	0.38843	HCQevolved_CCL218_L	1	MODERATE	missense_variant	UGT2B28	UGT2B28	0	c.586G>C	p.V196L	196		chr4:69281086_G>C
chr4	82454845	NA	T	G	PASS	0.065217	HCQevolved_CCL218_L	1	MODERATE	missense_variant	ENOPH1	ENOPH1	0	c.513T>G	p.D171E	171		chr4:82454845_T>G
chr4	82454845	NA	T	G	PASS	0.065217	HCQevolved_CCL218_L	1	MODERATE	missense_variant	ENOPH1	ENOPH1	0	c.249T>G	p.D83E	83		chr4:82454845_T>G
chr5	141527694	NA	G	A	PASS	0.311828	HCQevolved_CCL218_L	1	MODERATE	missense_variant	DIAPH1	DIAPH1	0	c.3152C>T	p.S1051F	1051		chr5:141527694_G>A
chr5	141527694	NA	G	A	PASS	0.311828	HCQevolved_CCL218_L	1	MODERATE	missense_variant	DIAPH1	DIAPH1	0	c.3125C>T	p.S1042F	1042		chr5:141527694_G>A
chr6	41198411	NA	A	G	PASS	0.302198	HCQevolved_CCL218_L	1	MODERATE	missense_variant	TREML2	TREML2	0	c.74T>C	p.V25A	25		chr6:41198411_A>G
chr6	149661882	NA	G	T	PASS	0.098485	HCQevolved_CCL218_L	1	MODERATE	missense_variant	LATS1	LATS1	0	c.3240C>A	p.F1080L	1080		chr6:149661882_G>T
chr7	100953952	NA	G	A	PASS	0.211921	HCQevolved_CCL218_L	1	MODERATE	missense_variant	MUC3A	MUC3A	0	c.2173G>A	p.E725K	725		chr7:100953952_G>A
chr9	34723938	NA	C	T	PASS	0.536913	HCQevolved_CCL218_L	1	MODERATE	missense_variant	FAM205A	FAM205A	0	c.3302G>A	p.R1101H	1101		chr9:34723938_C>T
chr9	39085811	NA	T	C	PASS	0.642857	HCQevolved_CCL218_L	1	MODERATE	missense_variant	CNTNAP3	CNTNAP3	0	c.3367A>G	p.T1123A	1123		chr9:39085811_T>C
chrX	124051145	NA	C	T	PASS	0.184211	HCQevolved_CCL218_L	1	HIGH	structural_interaction_variant	STAG2	STAG2	0	c.1042C>T		-1		chrX:124051145_C>T
chrX	124051145	NA	C	T	PASS	0.184211	HCQevolved_CCL218_L	1	MODERATE	missense_variant	STAG2	STAG2	0	c.1042C>T	p.L348F	348		chrX:124051145_C>T
chr1	6087823	NA	T	A	PASS	0.727273	HCQevolved_CCL218_M	1	MODERATE	sequence_feature	KCNAB2	KCNAB2	0	c.470+312T>A		-1		chr1:6087823_T>A
chr1	6087823	NA	T	A	PASS	0.727273	HCQevolved_CCL218_M	1	MODERATE	sequence_feature	KCNAB2	KCNAB2	0	c.371+312T>A		-1		chr1:6087823_T>A
chr1	6087823	NA	T	A	PASS	0.727273	HCQevolved_CCL218_M	1	MODERATE	sequence_feature	KCNAB2	KCNAB2	0	c.329+312T>A		-1		chr1:6087823_T>A
chr1	146069569	NA	C	T	PASS	0.598466	HCQevolved_CCL218_M	1	MODERATE	missense_variant	NBPF10	NBPF10	0	c.10784G>A	p.R3595H	3595		chr1:146069569_C>T
chr1	146069569	NA	C	T	PASS	0.598466	HCQevolved_CCL218_M	1	MODERATE	missense_variant	NBPF10	NBPF10	0	c.10277G>A	p.R3426H	3426		chr1:146069569_C>T
chr11	6870154	NA	G	A	PASS	0.350993	HCQevolved_CCL218_M	1	MODERATE	missense_variant	OR10A2	OR10A2	0	c.400G>A	p.A134T	134		chr11:6870154_G>A
chr12	40481596	NA	G	A	PASS	0.26178	HCQevolved_CCL218_M	1	MODERATE	missense_variant	MUC19	MUC19	0	c.8644G>A	p.G2882R	2882	WARNING_TRANSCRIPT_MULTIPLE_STOP_CODONS	chr12:40481596_G>A
chr12	40486444	NA	G	T	PASS	0.476364	HCQevolved_CCL218_M	1	MODERATE	missense_variant	MUC19	MUC19	0	c.13492G>T	p.G4498C	4498	WARNING_TRANSCRIPT_MULTIPLE_STOP_CODONS	chr12:40486444_G>T
chr12	76067153	NA	C	T	PASS	0.714286	HCQevolved_CCL218_M	1	MODERATE	sequence_feature	NAP1L1	NAP1L1	0	c.206+218G>A		-1		chr12:76067153_C>T
chr13	110457114	NA	A	G	PASS	0.651072	HCQevolved_CCL218_M	1	MODERATE	missense_variant	COL4A2-AS2	COL4A2-AS2	0	c.611T>C	p.M204T	204		chr13:110457114_A>G
chr14	24141270	NA	A	G	PASS	0.110577	HCQevolved_CCL218_M	1	MODERATE	missense_variant	EMC9	EMC9	0	c.35T>C	p.V12A	12		chr14:24141270_A>G
chr14	70458238	NA	A	C	PASS	0.52	HCQevolved_CCL218_M	1	MODERATE	missense_variant	ADAM21	ADAM21	0	c.739A>C	p.K247Q	247		chr14:70458238_A>C
chr15	32968817	NA	C	A	PASS	0.119231	HCQevolved_CCL218_M	1	HIGH	stop_gained	FMN1	FMN1	0	c.2884G>T	p.G962*	962		chr15:32968817_C>A
chr15	32968817	NA	C	A	PASS	0.119231	HCQevolved_CCL218_M	1	HIGH	stop_gained	FMN1	FMN1	0	c.2215G>T	p.G739*	739		chr15:32968817_C>A
chr15	41216435	NA	T	C	PASS	0.727273	HCQevolved_CCL218_M	1	MODERATE	sequence_feature	EXD1	EXD1	0	c.388+233A>G		-1		chr15:41216435_T>C
chr15	41216435	NA	T	C	PASS	0.727273	HCQevolved_CCL218_M	1	MODERATE	sequence_feature	EXD1	EXD1	0	c.214+233A>G		-1		chr15:41216435_T>C
chr15	73178359	NA	A	C	PASS	0.072727	HCQevolved_CCL218_M	1	MODERATE	missense_variant	NEO1	NEO1	0	c.1223A>C	p.Y408S	408		chr15:73178359_A>C
chr16	28496081	NA	C	T	PASS	0.188462	HCQevolved_CCL218_M	1	MODERATE	missense_variant	APOBR	APOBR	0	c.1040C>T	p.T347I	347		chr16:28496081_C>T
chr17	29086213	NA	G	C	PASS	0.6	HCQevolved_CCL218_M	1	MODERATE	sequence_feature	MYO18A	MYO18A	0	c.5852+225C>G		-1		chr17:29086213_G>C
chr17	41190319	NA	A	G	PASS	0.25641	HCQevolved_CCL218_M	1	MODERATE	missense_variant	KRTAP9-1	KRTAP9-1	0	c.433A>G	p.R145G	145		chr17:41190319_A>G
chr17	41190322	NA	A	T	PASS	0.274262	HCQevolved_CCL218_M	1	MODERATE	missense_variant	KRTAP9-1	KRTAP9-1	0	c.436A>T	p.N146Y	146		chr17:41190322_A>T
chr17	41190323	NA	A	C	PASS	0.288793	HCQevolved_CCL218_M	1	MODERATE	missense_variant	KRTAP9-1	KRTAP9-1	0	c.437A>C	p.N146T	146		chr17:41190323_A>C
chr17	41190326	NA	C	G	PASS	0.303644	HCQevolved_CCL218_M	1	MODERATE	missense_variant	KRTAP9-1	KRTAP9-1	0	c.440C>G	p.T147S	147		chr17:41190326_C>G
chr19	38473737	NA	A	G	PASS	0.094915	HCQevolved_CCL218_M	1	MODERATE	missense_variant	RYR1	RYR1	0	c.4126A>G	p.K1376E	1376		chr19:38473737_A>G
chr2	43918034	NA	G	T	PASS	0.179688	HCQevolved_CCL218_M	1	MODERATE	missense_variant	LRPPRC	LRPPRC	0	c.3139C>A	p.Q1047K	1047		chr2:43918034_G>T
chr2	46480669	NA	C	G	PASS	0.137255	HCQevolved_CCL218_M	1	MODERATE	missense_variant	TMEM247	TMEM247	0	c.382C>G	p.Q128E	128	WARNING_TRANSCRIPT_INCOMPLETE	chr2:46480669_C>G
chr2	71418816	NA	G	A	PASS	0.727273	HCQevolved_CCL218_M	1	MODERATE	sequence_feature	ZNF638	ZNF638	0	c.3299+177G>A		-1		chr2:71418816_G>A
chr22	32190939	NA	T	C	PASS	0.52	HCQevolved_CCL218_M	1	MODERATE	missense_variant	RFPL2	RFPL2	0	c.970A>G	p.S324G	324		chr22:32190939_T>C
chr22	32190939	NA	T	C	PASS	0.52	HCQevolved_CCL218_M	1	MODERATE	missense_variant	RFPL2	RFPL2	0	c.787A>G	p.S263G	263		chr22:32190939_T>C
chr22	32190939	NA	T	C	PASS	0.52	HCQevolved_CCL218_M	1	MODERATE	missense_variant	RFPL2	RFPL2	0	c.700A>G	p.S234G	234		chr22:32190939_T>C
chr4	152628593	NA	C	A	PASS	0.6	HCQevolved_CCL218_M	1	MODERATE	sequence_feature	TMEM154	TMEM154	0	c.537-32G>T		-1		chr4:152628593_C>A
chr5	139840105	NA	G	T	PASS	0.04712	HCQevolved_CCL218_M	1	HIGH	stop_gained	PSD2	PSD2	0	c.2047G>T	p.E683*	683		chr5:139840105_G>T
chr6	41198416	NA	G	C	PASS	0.230769	HCQevolved_CCL218_M	1	MODERATE	missense_variant	TREML2	TREML2	0	c.69C>G	p.D23E	23		chr6:41198416_G>C
chr1	1734736	NA	C	T	PASS	0.736364	HCQevolved_CCL218_R	1	MODERATE	missense_variant	SLC35E2	SLC35E2	0	c.686G>A	p.R229H	229		chr1:1734736_C>T
chr1	152218928	NA	C	T	PASS	0.192	HCQevolved_CCL218_R	1	MODERATE	missense_variant	HRNR	HRNR	0	c.2701G>A	p.G901R	901		chr1:152218928_C>T
chr1	153934811	NA	G	C	PASS	0.090625	HCQevolved_CCL218_R	1	MODERATE	missense_variant	DENND4B	DENND4B	0	c.2722C>G	p.Q908E	908		chr1:153934811_G>C
chr1	207708212	NA	A	G	PASS	0.285141	HCQevolved_CCL218_R	1	MODERATE	missense_variant	CR1L	CR1L	0	c.1363A>G	p.I455V	455		chr1:207708212_A>G
chr11	48489102	NA	A	C	PASS	0.345455	HCQevolved_CCL218_R	1	MODERATE	missense_variant	OR4A47	OR4A47	0	c.310A>C	p.I104L	104		chr11:48489102_A>C
chr11	94067564	NA	C	A	PASS	0.119231	HCQevolved_CCL218_R	1	MODERATE	missense_variant	HEPHL1	HEPHL1	0	c.877C>A	p.H293N	293		chr11:94067564_C>A
chr12	40490892	NA	T	A	PASS	0.25098	HCQevolved_CCL218_R	1	MODERATE	missense_variant	MUC19	MUC19	0	c.17940T>A	p.N5980K	5980	WARNING_TRANSCRIPT_MULTIPLE_STOP_CODONS	chr12:40490892_T>A
chr12	45439686	NA	G	T	PASS	0.228571	HCQevolved_CCL218_R	1	MODERATE	missense_variant	ANO6	ANO6	0	c.2538G>T	p.L846F	846		chr12:45439686_G>T
chr12	49051716	NA	A	G	PASS	0.141762	HCQevolved_CCL218_R	1	MODERATE	missense_variant	KMT2D	KMT2D	0	c.1967T>C	p.L656P	656		chr12:49051716_A>G
chr14	50620689	NA	A	G	PASS	0.111111	HCQevolved_CCL218_R	1	HIGH	structural_interaction_variant	ATL1	ATL1	0	c.953A>G		-1		chr14:50620689_A>G
chr14	50620689	NA	A	G	PASS	0.111111	HCQevolved_CCL218_R	1	MODERATE	missense_variant	ATL1	ATL1	0	c.953A>G	p.N318S	318		chr14:50620689_A>G
chr15	23441293	NA	G	C	PASS	0.216495	HCQevolved_CCL218_R	1	MODERATE	missense_variant	GOLGA6L2	GOLGA6L2	0	c.1182C>G	p.D394E	394		chr15:23441293_G>C
chr16	30924761	NA	A	G	PASS	0.083721	HCQevolved_CCL218_R	1	MODERATE	missense_variant	FBXL19	FBXL19	0	c.29A>G	p.E10G	10		chr16:30924761_A>G
chr19	47694546	NA	C	A	PASS	0.12326	HCQevolved_CCL218_R	1	MODERATE	missense_variant	GLTSCR1	GLTSCR1	0	c.2715C>A	p.D905E	905		chr19:47694546_C>A
chr19	55517824	NA	C	T	PASS	0.263006	HCQevolved_CCL218_R	1	MODERATE	missense_variant	SSC5D	SSC5D	0	c.3548C>T	p.T1183M	1183		chr19:55517824_C>T
chr2	130656603	NA	C	T	PASS	0.504717	HCQevolved_CCL218_R	1	MODERATE	missense_variant	POTEJ	POTEJ	0	c.1843C>T	p.R615W	615		chr2:130656603_C>T
chr2	209945171	NA	A	T	PASS	0.078947	HCQevolved_CCL218_R	1	HIGH	stop_gained	UNC80	UNC80	0	c.6973A>T	p.K2325*	2325		chr2:209945171_A>T
chr2	209945171	NA	A	T	PASS	0.078947	HCQevolved_CCL218_R	1	HIGH	stop_gained	UNC80	UNC80	0	c.6958A>T	p.K2320*	2320		chr2:209945171_A>T
chr2	226797180	NA	C	A	PASS	0.04386	HCQevolved_CCL218_R	1	MODERATE	missense_variant	IRS1	IRS1	0	c.1559G>T	p.R520L	520		chr2:226797180_C>A
chr20	4182822	NA	G	A	PASS	0.079179	HCQevolved_CCL218_R	1	MODERATE	missense_variant	SMOX	SMOX	0	c.1343G>A	p.C448Y	448		chr20:4182822_G>A
chr20	4182822	NA	G	A	PASS	0.079179	HCQevolved_CCL218_R	1	MODERATE	missense_variant	SMOX	SMOX	0	c.1184G>A	p.C395Y	395		chr20:4182822_G>A
chr3	75664413	NA	T	C	PASS	0.518072	HCQevolved_CCL218_R	1	MODERATE	missense_variant	FRG2C	FRG2C	0	c.34T>C	p.C12R	12		chr3:75664413_T>C
chr4	8468226	NA	G	T	PASS	0.21097	HCQevolved_CCL218_R	1	MODERATE	missense_variant	TRMT44	TRMT44	0	c.1807G>T	p.A603S	603		chr4:8468226_G>T
chr5	76461382	NA	T	A	PASS	0.5	HCQevolved_CCL218_R	1	MODERATE	sequence_feature	IQGAP2	IQGAP2	0	c.47-188T>A		-1		chr5:76461382_T>A
chr7	44624350	NA	C	T	PASS	0.225806	HCQevolved_CCL218_R	1	MODERATE	missense_variant	OGDH	OGDH	0	c.7C>T	p.H3Y	3		chr7:44624350_C>T

## Sheet: Coverage
Sample	mean coverage
HCQevolved_OVCAR3_L_P15	411.86
HCQevolved_OVCAR3_M_P15	540.397
HCQevolved_OVCAR3_R_P15	447.648
HCQevolved_CCL218_L_P15	489.798
HCQevolved_CCL218_M_P15	581.512
HCQevolved_CCL218_R_P15	521.047
Control_OVCAR3_L_P19	493.565
Control_OVCAR3_M_P19	439.664
Control_OVCAR3_R_P19	512.105
Control_CCL218_L_P15	482.257
Control_CCL218_M_P15	433.338
Control_CCL218_R_P15	484.552
OVCAR3_parental	547.332
CCL218_parental	528.813
