# Supplementary material for: Autophagy unrelated transcriptional mechanisms of hydroxychloroquine resistance revealed by integrated multi-omics of evolved cancer cells
Source: Cell Cycle. 2024 Sep 19;23(7-8):796–816. doi: 10.1080/15384101.2024.2402191 (PMC12184169; doi:10.1080/15384101.2024.2402191)
Supplement: TableS3_RNAseq_SWANnetworkAnalysis.xlsx [file KCCY_A_2402191_SM0083.xlsx]

## Sheet: JointUpregulated
Samples	Pathway	Result	Model Avg	Wilcoxon p	q Bonferroni	FDR Benjamini Hochberg	Std Dev of Model Score	LowGene1	LowGene2	LowGene3	LowGene4	LowGene5	LowGeneScore1	LowGeneScore2	LowGeneScore3	LowGeneScore4	LowGeneScore5	HighGene1	HighGene2	HighGene3	HighGene4	HighGene5	HighGeneScore1	HighGeneScore2	HighGeneScore3	HighGeneScore4	HighGeneScore5	Control Pathway Gene Std Dev	Control Pathway Gene Median Score	Control Pathway Gene Mean Score	Experimental Pathway Gene Std Dev	Experimental Pathway Gene Median Score	Experimental Pathway Gene Mean Score
HCQevolved_OVCAR3 - Control_OVCAR3	REACTOME_GLYCOLYSIS	Triploproficient	83.597	1.5884e-07	0.000615	8.43e-06	20.526	PFKFB2	PPP2CA	PPP2R1A	PPP2R1B	ALDOC	-8.46065	-0.974062	-0.762723	1.3598	3.89911	TPI1	ENO1	PGK1	GAPDH	GPI	56.6187	42.8924	42.8628	34.1114	20.6739	0	0	0	15.03	7.81	11.31
HCQevolved_OVCAR3 - Control_OVCAR3	GO_ATP_GENERATION_FROM_ADP	Triploproficient	74.2433	5.14468e-07	0.00199	2.4e-05	19.553	PFKFB2	HKDC1	BPGM	DHTKD1	GALK1	-8.05328	-7.43918	-5.14755	-0.0735083	0.403027	TPI1	ENO1	PGK1	GAPDH	GPI	57.1867	48.2404	44.289	34.8955	19.8446	0	0	0	16.04	7.72	10.55
HCQevolved_OVCAR3 - Control_OVCAR3	GO_GLUCOSE_CATABOLIC_PROCESS	Triploproficient	84.2903	1.44562e-07	0.00056	7.78e-06	21.138	PFKFB2	LRP5	BAD	ALDOC	PFKM	-8.29145	-0.314301	-0.209932	4.13098	4.80701	TPI1	PGK1	ENO1	GAPDH	GPI	55.1393	43.798	40.6103	32.3838	20.3811	0	0	0	15.19	8	12.84
HCQevolved_OVCAR3 - Control_OVCAR3	GO_MONOSACCHARIDE_CATABOLIC_PROCESS	Triploproficient	65.3078	2.8876e-06	0.0112	0.000103	16.151	PFKFB2	ALDH1A1	FUT4	GLYCTK	NUDT5	-8.04173	-7.58268	-4.11371	-2.45182	-1.9232	TPI1	PGK1	ENO1	GAPDH	GPI	53.2781	43.4442	40.959	33.1645	18.8582	0	0	0	12.34	3.19	6.59
HCQevolved_OVCAR3 - Control_OVCAR3	GO_NADH_METABOLIC_PROCESS	Triploproficient	80.3371	8.39687e-08	0.000325	4.8e-06	18.905	PFKFB2	IDH3G	GPD1	IDH3B	GPD1L	-7.93411	-3.04906	-2.70938	-1.78631	1.65996	TPI1	ENO1	PGK1	GAPDH	GPI	56.5713	51.2251	44.4934	33.1966	19.55	0	0	0	15.55	6.89	10.33
HCQevolved_OVCAR3 - Control_OVCAR3	GO_HEXOSE_CATABOLIC_PROCESS	Triploproficient	82.0549	1.31945e-06	0.00511	5.32e-05	17.035	PFKFB2	ALDH1A1	FUT4	GLYCTK	GALT	-7.96539	-7.74067	-4.23133	-2.56507	-0.76123	TPI1	PGK1	ENO1	GAPDH	GPI	57.8574	43.6653	41.7713	33.0712	20.3738	0	0	0	13.2	4	7.77
HCQevolved_OVCAR3 - Control_OVCAR3	GO_NAD_METABOLIC_PROCESS	Triploproficient	72.938	7.79894e-09	3.02e-05	5.7e-07	16.055	PFKFB2	IDH3G	QPRT	GPD1	IDH3B	-8.29307	-3.37346	-3.04019	-2.5676	-2.13613	ENO1	TPI1	PGK1	LDHA	GAPDH	54.7073	53.8528	43.0349	34.5829	33.6811	0	0	0	15.82	5.51	9.47
HCQevolved_OVCAR3 - Control_OVCAR3	GO_CELLULAR_RESPONSE_TO_GROWTH_HORMONE_STIMULUS	Triploproficient	56.9591	0.00435393	1	0.0496	20.447	PXN	PIK3R1	STAT5B	MAPK3	PTPN1	1.57625	4.22514	4.79134	5.81892	7.10316	LYN	JAK3	STAT3	JAK2	PTK2	18.8798	17.1557	12.783	12.5923	11.4844	0	0	0	6.96	7.5	7.8
HCQevolved_OVCAR3 - Control_OVCAR3	GO_ADP_METABOLIC_PROCESS	Triploproficient	71.9789	2.51799e-07	0.000975	1.24e-05	15.855	HKDC1	PFKFB2	BPGM	AK1	NUDT9	-8.19899	-7.87353	-5.79687	-2.1902	-2.17347	TPI1	ENO1	PGK1	GAPDH	GPI	56.5743	49.4427	43.7172	32.8993	19.3895	0	0	0	14.73	4.06	8.61
HCQevolved_OVCAR3 - Control_OVCAR3	REACTOME_SIGNALLING_TO_RAS	Triploproficient	44.4651	0.000450346	1	0.00827	18.024	SRC	RALGDS	MAPKAPK2	MAP2K2	RAF1	-7.24721	-3.23708	-2.28641	-0.637143	-0.2191	MAPK1	MAPK11	MAPK14	MAPK12	MAP2K1	29.1744	23.7379	22.0503	13.9272	11.7969	0	0	0	9.91	2.76	5.72
HCQevolved_OVCAR3 - Control_OVCAR3	GO_RIBONUCLEOSIDE_DIPHOSPHATE_METABOLIC_PROCESS	Triploproficient	64.7444	1.12059e-05	0.0434	0.000331	17.285	HKDC1	PFKFB2	BPGM	NUDT16	NUDT9	-8.53717	-8.4253	-5.28353	-3.95946	-2.42908	TPI1	ENO1	PGK1	GAPDH	GPI	54.4219	47.8997	42.6989	32.4182	19.5191	0	0	0	13.23	2.87	6.19
HCQevolved_OVCAR3 - Control_OVCAR3	GO_NUCLEOTIDE_PHOSPHORYLATION	Triploproficient	64.779	5.72738e-06	0.0222	0.000182	16.649	PFKFB2	HKDC1	BPGM	NME6	NME1	-8.30677	-7.83773	-5.40726	-3.38503	-3.37032	TPI1	ENO1	PGK1	GAPDH	GPI	52.4339	47.2214	43.2034	31.7541	18.8159	0	0	0	13.84	4	7.01
HCQevolved_OVCAR3 - Control_OVCAR3	KEGG_OOCYTE_MEIOSIS	Triploproficient	72.5748	5.23326e-05	0.203	0.00134	18.003	ITPR2	ADCY4	IGF1R	CPEB4	CCNE1	-3.38636	-1.90615	-1.65739	0.198012	0.393066	CDC20	AURKA	CCNB1	CDC27	PTTG1	24.9008	20.212	14.9749	13.0454	11.2273	0	0	0	7.66	2.19	4.74
HCQevolved_OVCAR3 - Control_OVCAR3	GO_MITOTIC_CHROMOSOME_CONDENSATION	Triploproficient	91.7863	8.32283e-06	0.0322	0.000252	27.353	AKAP8L	AKAP8	SMC2	CHMP1A	NUSAP1	-2.14221	-0.824144	2.9647	3.75064	3.86967	SMC4	NCAPD2	NCAPG	NCAPD3	NCAPH	31.058	11.7014	11.4729	11.3801	8.05459	0	0	0	6.22	4	6.65
HCQevolved_OVCAR3 - Control_OVCAR3	GO_NUCLEOSIDE_DIPHOSPHATE_METABOLIC_PROCESS	Triploproficient	52.2125	5.17845e-05	0.201	0.00134	14.949	HKDC1	PFKFB2	BPGM	NUDT16	NME3	-8.49276	-7.66254	-4.94348	-3.8864	-2.9588	TPI1	ENO1	PGK1	GAPDH	GPI	54.9625	48.3932	42.5449	33.7244	20.2061	0	0	0	12.06	2.46	5
HCQevolved_OVCAR3 - Control_OVCAR3	GO_ACTIVATION_OF_ANAPHASE_PROMOTING_COMPLEX_ACTIVITY	Triploproficient	51.6253	0.0011023	1	0.0173	20.328	GOLGA2	GORASP1	CDC14B	MASTL	RAB1A	-0.539547	0.216523	0.684997	4.02332	4.15482	FZR1	FBXO5	CDC20	PLK1	ANAPC10	15.9365	15.2803	11.9798	7.49761	6.56622	0	0	0	6.16	4.13	6.25
HCQevolved_OVCAR3 - Control_OVCAR3	GO_CARBOHYDRATE_CATABOLIC_PROCESS	Triploproficient	55.0311	2.29176e-07	0.000888	1.15e-05	11.641	HKDC1	ALDH1A1	PFKFB2	BPGM	FUT4	-8.14426	-8.11074	-7.85973	-5.09927	-4.03868	TPI1	ENO1	PGK1	GAPDH	HK2	56.4036	49.9248	43.8437	33.0247	23.1312	0	0	0	11.38	2.11	5.11
HCQevolved_OVCAR3 - Control_OVCAR3	GO_REGULATION_OF_MAST_CELL_ACTIVATION	Triploproficient	52.5244	0.00101703	1	0.0162	14.936	IL4R	STXBP2	GAB2	C12ORF4	FER	-3.12702	-0.947377	-0.126214	-0.103662	0.0508235	ADORA2B	VAMP2	LYN	VAMP3	RABGEF1	11.8604	11.3625	9.95945	6.63576	5.77084	0	0	0	4.13	2.4	3.09
HCQevolved_OVCAR3 - Control_OVCAR3	GO_PEPTIDYL_TYROSINE_AUTOPHOSPHORYLATION	Triploproficient	24.7246	0.0013774	1	0.0206	18.228	SRC	INSR	ABL1	IGF1R	JAK1	-19.2601	-11.6688	-10.8153	-3.61633	-2.11313	LYN	JAK3	FYN	PTK2	TNK2	34.1822	14.5925	14.2919	13.7474	13.0987	0	0	0	8.61	3.9	4.2
HCQevolved_OVCAR3 - Control_OVCAR3	GO_REGULATION_OF_MAST_CELL_DEGRANULATION	Triploproficient	48.0325	0.0034236	1	0.0417	16.392	IL4R	STXBP2	GAB2	FER	C12ORF4	-3.13142	-1.04204	-0.36831	-0.0783671	-0.0323864	ADORA2B	VAMP2	LYN	VAMP3	SYK	11.9962	11.1419	9.91186	6.36473	5.88344	0	0	0	4.45	1.67	3.04
HCQevolved_OVCAR3 - Control_OVCAR3	REACTOME_GLUCOSE_METABOLISM	Triploproficient	52.3804	4.155e-06	0.0161	0.000139	13.318	PRKACB	PFKFB2	PCK2	PYGB	FBP1	-7.6849	-7.65776	-4.11805	-3.43721	-3.26287	TPI1	PGK1	ENO1	GAPDH	GPI	52	41.1754	39.7644	34.058	19.1572	0	0	0	11.17	4	5.87
HCQevolved_OVCAR3 - Control_OVCAR3	GO_REGULATION_OF_MAST_CELL_ACTIVATION_INVOLVED_IN_IMMUNE_RESPONSE	Triploproficient	51.2164	0.00221417	1	0.0307	16.864	IL4R	STXBP2	C12ORF4	FER	GAB2	-3.46803	-0.800616	-0.341664	-0.0592359	-0.0431197	VAMP2	ADORA2B	LYN	VAMP3	SYK	11.8049	11.5797	10.0871	7.01614	5.41856	0	0	0	4.45	1.67	3.04
HCQevolved_OVCAR3 - Control_OVCAR3	REACTOME_ERK_MAPK_TARGETS	Triploproficient	43.6134	0.00169089	1	0.0244	23.536	DUSP6	PPP2R1A	DUSP4	DUSP7	PPP2R1B	-2.96006	-0.848049	-0.423769	0.0466942	1.61443	MAPK14	MAPK11	MAPK1	RPS6KA5	MAPK3	37.7195	23.6333	22.42	19.5722	19.383	0	0	0	9.52	4.42	6.38
HCQevolved_OVCAR3 - Control_OVCAR3	GO_PYRUVATE_METABOLIC_PROCESS	Triploproficient	59.4147	1.45691e-06	0.00564	5.76e-05	14.846	SLC16A1	PFKFB2	BSG	HKDC1	BPGM	-14.9293	-8.71448	-8.63253	-8.44055	-5.29639	TPI1	ENO1	PGK1	GAPDH	LDHA	55.3134	50.0829	44.263	34.1021	22.9532	0	0	0	14.13	4	7.58
HCQevolved_OVCAR3 - Control_OVCAR3	GO_POSITIVE_REGULATION_OF_CHROMOSOME_SEGREGATION	Triploproficient	46.8079	0.0021724	1	0.0303	18.284	SFPQ	RCC2	SIRT2	NSMCE2	GORASP1	-3.96023	-3.40318	-2.31726	-0.697025	0.0116639	CCNB1	CDC6	ANAPC11	FBXO5	RB1	30.1643	12.0028	11.8633	10.8654	9.51052	0	0	0	7.27	3	4.45
HCQevolved_OVCAR3 - Control_OVCAR3	GO_RESPONSE_TO_TYPE_I_INTERFERON	Triploproficient	37.0597	2.0349e-06	0.00788	7.51e-05	12.303	IRF1	EGR1	IFNAR2	GBP2	IP6K2	-6.74466	-6.54101	-6.32313	-4.03654	-3.93074	STAT1	TYK2	IRF9	SHMT2	MX1	23.0003	13.0558	12.2556	11.7243	7.76095	0	0	0	5.2	2.55	2.83
HCQevolved_OVCAR3 - Control_OVCAR3	HALLMARK_HYPOXIA	Triploproficient	31.9365	9.12811e-09	3.54e-05	6.43e-07	13.55	JUN	DDIT3	HSPA5	FOS	MAFF	-27.2065	-22.9681	-17.2563	-12.6421	-11.8208	EGFR	TPI1	PGK1	ENO1	LDHA	94.9255	66.6167	52.7245	48.1689	33.4275	0	0	0	13.03	2.29	3.44
HCQevolved_OVCAR3 - Control_OVCAR3	GO_TISSUE_MIGRATION	Triploproficient	25.771	0.00277435	1	0.0351	14.55	SRF	EGR3	TDGF1	NR4A1	S100P	-8.28364	-7.71613	-4.19134	-4.00394	-3.98889	PTEN	SCARB1	STARD13	STAT1	PTK2	16.2076	9.89385	7.14566	6.8354	6.42814	0	0	0	4.71	1.29	1.4
HCQevolved_OVCAR3 - Control_OVCAR3	GO_CHROMOSOME_CONDENSATION	Triploproficient	71.391	4.69295e-06	0.0182	0.000152	17.444	ERN2	DFFB	AIFM1	HMGA2	ACIN1	-4.27913	-4.00488	-2.99524	-2.37301	-2.37237	SMC4	CDK1	NCAPD3	NCAPG2	NCAPG	31.9852	23.2432	16.2491	16.1605	15.626	0	0	0	10.33	4	6.52
HCQevolved_OVCAR3 - Control_OVCAR3	REACTOME_MITOTIC_PROMETAPHASE	Triploproficient	71.3787	8.16012e-22	3.16e-18	3.95e-19	10.23	SEC13	PPP2R5B	NUDC	RCC2	RANBP2	-10.2528	-5.09767	-2.58662	-2.51605	-1.1007	CENPA	BUB1	BUB1B	BUB3	CENPM	71.7513	64.2717	55.1713	53.9051	40.2699	0	0	0	19.28	4	13.09
HCQevolved_OVCAR3 - Control_OVCAR3	GO_POSITIVE_REGULATION_OF_MITOTIC_NUCLEAR_DIVISION	Triploproficient	42.8869	0.000809242	1	0.0134	13.997	INSR	EDN1	SH2B1	PHB2	TGFB1	-4.1792	-4.01636	-2.62013	-1.56913	-1.2934	CUL3	PHIP	AURKA	PLK1	FBXO5	14.5872	13.0889	11.6274	10.9886	10.7375	0	0	0	5.63	2.43	3.85
HCQevolved_OVCAR3 - Control_OVCAR3	REACTOME_INTERFERON_ALPHA_BETA_SIGNALING	Triploproficient	31.0615	0.000781926	1	0.013	13.196	IRF1	EGR1	IFNAR2	PTPN6	IRF2	-7.08005	-6.16324	-6.16251	-4.42384	-4.20379	STAT1	IRF9	TYK2	USP18	IFNAR1	18.4632	12.1391	9.60747	8.08732	7.94983	0	0	0	5.24	2.43	2.2
HCQevolved_OVCAR3 - Control_OVCAR3	HALLMARK_INTERFERON_GAMMA_RESPONSE	Triploproficient	25.8808	2.57315e-07	0.000997	1.25e-05	8.607	CDKN1A	IL4R	IRF1	IFNAR2	PTPN6	-19.4526	-7.85512	-7.14363	-7.04526	-6.13338	UBE2L6	STAT1	TNFSF10	PSMA2	ISG15	28.7125	26.8423	26.2393	21.2213	17.0249	0	0	0	6.13	1.86	2.85
HCQevolved_OVCAR3 - Control_OVCAR3	GO_CYTOKINESIS	Triploproficient	33.7045	0.000230862	0.894	0.00497	10.701	RHOB	BIN3	MYH10	SPIRE2	SPIRE1	-8.14601	-7.05807	-5.83432	-4.13719	-4.13315	CUL7	RACGAP1	AURKB	NEK6	CIT	25.6961	21.9918	19.5668	17.7196	16.8369	0	0	0	6.49	2.37	3.26
HCQevolved_OVCAR3 - Control_OVCAR3	HALLMARK_EPITHELIAL_MESENCHYMAL_TRANSITION	Triploproficient	9.45122	0.00276506	1	0.0351	10.041	LRP1	TPM4	MMP14	RHOB	JUN	-12.0401	-11.4642	-8.81627	-7.95244	-7.8437	SAT1	SLC6A8	APLP1	GPC1	VEGFA	10.9387	10.1461	10.0491	8.42444	8.3309	0	0	0	5.18	1.49	0.75
HCQevolved_OVCAR3 - Control_OVCAR3	REACTOME_DEPOSITION_OF_NEW_CENPA_CONTAINING_NUCLEOSOMES_AT_THE_CENTROMERE	Triploproficient	69.1461	1.84099e-07	0.000713	9.42e-06	20.89	NPM1	RBBP4	MIS18BP1	RUVBL1	MIS18A	-9.36502	1.18868	2.35372	6.18706	7.57696	CENPA	CENPN	CENPH	CENPI	CENPP	69.3546	32.9218	27.9614	24.587	24.0632	0	0	0	22.47	4	13.37
HCQevolved_OVCAR3 - Control_OVCAR3	GO_CENTROMERE_COMPLEX_ASSEMBLY	Triploproficient	62.4387	1.09435e-06	0.00424	4.46e-05	18.861	NPM1	CENPF	POGZ	MIS12	CENPV	-13.001	-1.63268	-1.50816	-0.511902	0.0604903	CENPA	CENPM	CENPN	CENPI	CENPH	79.3471	38.2121	34.5349	27.8873	27.1634	0	0	0	23.54	3.25	11.7
HCQevolved_OVCAR3 - Control_OVCAR3	GO_HEXOSE_METABOLIC_PROCESS	Triploproficient	35.1875	0.00108867	1	0.0171	9.859	BPGM	ATF4	ATF3	PFKFB2	ALDH1A1	-10.671	-9.58183	-8.46898	-8.25952	-8.24805	ENO1	TPI1	PGK1	GAPDH	ENO2	58.9226	55.5719	43.5453	36.0026	23.4197	0	0	0	9.93	0.96	2.82
HCQevolved_OVCAR3 - Control_OVCAR3	REACTOME_CYCLIN_A_B1_ASSOCIATED_EVENTS_DURING_G2_M_TRANSITION	Triploproficient	79.9319	2.19186e-06	0.00849	8.01e-05	20.454	CCNH	MNAT1	CDC25B	CCNA2	PKMYT1	-1.71294	-0.81047	7.01193	7.7374	8.01398	CDK1	WEE1	CDC25C	CCNB1	PLK1	40.3407	35.4907	31.5467	24.202	23.0968	0	0	0	14.31	8	14.37
HCQevolved_OVCAR3 - Control_OVCAR3	HALLMARK_INTERFERON_ALPHA_RESPONSE	Triploproficient	39.3104	4.88575e-05	0.189	0.00129	11.152	IRF1	TRIM5	BATF2	CCRL2	GBP2	-6.28524	-4.2922	-4.18293	-4.13625	-3.89968	UBE2L6	MOV10	DHX58	USP18	EIF2AK2	31.2812	18.238	16.2824	16.229	15.9729	0	0	0	5.14	1.66	2.34
HCQevolved_OVCAR3 - Control_OVCAR3	GO_NEGATIVE_REGULATION_OF_PROTEOLYSIS	Triploproficient	21.0379	0.00108847	1	0.0171	9.826	IGBP1	SRC	KLF4	UBXN1	PRDX5	-38.105	-28.2576	-13.8396	-13.3016	-12.1887	HSP90AB1	MAD2L1	BUB3	APC	BUB1	76.2188	54.0419	47.1172	32.7961	26.9293	0	0	0	9.15	1.39	2.46
HCQevolved_OVCAR3 - Control_OVCAR3	GO_REGULATION_OF_CHROMOSOME_SEGREGATION	Triploproficient	59.1256	1.96555e-09	7.61e-06	1.66e-07	10.967	SFPQ	ZNF207	HDAC8	LCMT1	DUSP1	-8.34354	-8.20766	-4.73881	-3.22753	-2.87983	BUB3	CUL3	MAD2L1	CDC27	ANAPC4	79.8843	66.0826	59.3568	48.2155	42.1516	0	0	0	16.4	3.29	9.5
HCQevolved_OVCAR3 - Control_OVCAR3	GO_ACTIVATION_OF_CYSTEINE_TYPE_ENDOPEPTIDASE_ACTIVITY	Triploproficient	32.6331	0.00223762	1	0.0309	12.829	CASP9	TNFSF15	PMAIP1	CYFIP2	F2R	-13.2984	-9.22056	-6.85172	-3.95983	-3.95139	TNFSF10	VCP	CDKN1B	FAS	CASP3	39.752	33.1914	31.4558	27.6572	27.4329	0	0	0	10.04	1.9	4.69
HCQevolved_OVCAR3 - Control_OVCAR3	REACTOME_MAP_KINASE_ACTIVATION_IN_TLR_CASCADE	Triploproficient	20.7177	0.000307885	1	0.00609	13.518	JUN	MAPK8	MAP2K6	MAP2K7	MAPKAPK2	-37.2773	-20.5588	-13.2771	-9.5306	-6.09913	MAPK14	MAPK11	MAPK1	MAPK3	RPS6KA5	47.4852	38.1114	36.0747	26.9922	20.1182	0	0	0	11.24	1.61	4
HCQevolved_OVCAR3 - Control_OVCAR3	GO_ZYMOGEN_ACTIVATION	Triploproficient	36.0776	0.00114327	1	0.0179	12.18	CASP9	TNFSF15	PMAIP1	MMP14	F2R	-13.6311	-9.1288	-6.65948	-4.10472	-4.00006	TNFSF10	VCP	CDKN1B	FAS	CASP3	40.5122	32.8602	31.1158	27.0542	26.9519	0	0	0	9.64	1.67	4.25
HCQevolved_OVCAR3 - Control_OVCAR3	GO_SISTER_CHROMATID_SEGREGATION	Triploproficient	57.27	3.73486e-28	1.45e-24	2.41e-25	7.702	CHMP1B	HDAC8	SEC13	RAB11A	RANBP2	-25.7341	-14.3639	-13.5533	-9.56115	-8.91067	CUL3	CENPA	BUB1	BUB1B	BUB3	139.667	77.8387	74.1018	68.0735	63.299	0	0	0	23.56	4	11.66
HCQevolved_OVCAR3 - Control_OVCAR3	GO_REGULATION_OF_SISTER_CHROMATID_SEGREGATION	Triploproficient	59.488	3.55716e-08	0.000138	2.38e-06	12.786	SFPQ	ZNF207	HDAC8	LCMT1	DUSP1	-8.10942	-7.92109	-4.19647	-3.41311	-3.22573	BUB3	CUL3	MAD2L1	CCNB1	CTNNB1	81.5785	57.8242	56.3489	38.0186	36.989	0	0	0	16	2.53	9.42
HCQevolved_OVCAR3 - Control_OVCAR3	GO_NEGATIVE_REGULATION_OF_CELLULAR_PROTEIN_CATABOLIC_PROCESS	Triploproficient	43.2933	0.00230959	1	0.0315	13.393	SHH	ZNF207	UBXN1	PSMF1	CSNK2A2	-12.2994	-8.16433	-7.40344	-3.84542	-1.92797	MAD2L1	BUB3	APC	HSP90AB1	BUB1	46.5013	44.4356	32.165	28.1498	26.0104	0	0	0	9.95	1.42	4.08
HCQevolved_OVCAR3 - Control_OVCAR3	GO_SISTER_CHROMATID_COHESION	Triploproficient	63.402	4.89893e-21	1.9e-17	1.9e-18	9.245	HDAC8	SEC13	NIPBL	NUDC	RCC2	-14.9876	-13.5598	-3.44135	-2.6206	-2.20337	BUB1	CENPA	BUB1B	BUB3	CDC20	75.9695	72.2057	65.0996	54.8065	42.1201	0	0	0	19.46	4	12.24
HCQevolved_OVCAR3 - Control_OVCAR3	REACTOME_CIRCADIAN_CLOCK	Triploproficient	33.461	0.00054619	1	0.00975	13.754	NPAS2	EP300	NCOR1	CREBBP	NCOA6	-5.75325	-5.62294	-4.72484	-3.02051	-2.55123	PER1	RXRA	SREBF1	CRY1	HDAC3	32.2862	23.0869	22.0269	18.6083	18.3568	0	0	0	8.41	2.89	4.39
HCQevolved_OVCAR3 - Control_OVCAR3	GO_REGULATION_OF_CYSTEINE_TYPE_ENDOPEPTIDASE_ACTIVITY	Triploproficient	22.1511	0.00251232	1	0.0328	8.655	SRC	IGBP1	CASP9	RPS3	PRDX5	-27.0892	-21.3733	-14.2771	-12.0357	-11.891	TNFSF10	CASP3	VCP	FAS	CASP7	46.7612	43.7784	39.7979	34.1119	32.8881	0	0	0	9.67	1.88	3.41
HCQevolved_OVCAR3 - Control_OVCAR3	GO_NUCLEAR_CHROMOSOME_SEGREGATION	Triploproficient	59.5702	6.11129e-34	2.37e-30	7.89e-31	7.917	CHMP1B	HDAC8	SEC13	RAB11A	RANBP2	-26.5451	-14.1539	-12.573	-9.3318	-8.07831	CUL3	BUB1B	BUB1	CENPA	BUB3	159.591	78.4468	76.8052	76.5951	70.1629	0	0	0	24.16	4	11.68
HCQevolved_OVCAR3 - Control_OVCAR3	GO_MITOTIC_SPINDLE_ORGANIZATION	Triploproficient	46.4108	8.55087e-08	0.000331	4.8e-06	11.454	TUBGCP2	ZNF207	PIBF1	PLK2	DCTN2	-9.45949	-8.01081	-3.97298	-3.96233	-3.85959	CCNB1	TUBGCP3	AURKA	MYBL2	AURKB	29.3486	21.1104	16.5463	16.4603	16.3007	0	0	0	7.94	2.51	4.4
HCQevolved_OVCAR3 - Control_OVCAR3	REACTOME_NOD1_2_SIGNALING_PATHWAY	Triploproficient	26.4001	0.00173434	1	0.0249	17.762	CASP9	CASP4	CYLD	TRAF6	CARD9	-9.74833	-8.39067	-7.66841	-5.47492	-3.193	TAB1	BIRC3	MAPK12	TNFAIP3	MAPK11	20.2057	19.1481	19.1055	17.1379	15.4947	0	0	0	8.29	6.36	5.62
HCQevolved_OVCAR3 - Control_OVCAR3	GO_PROTEIN_AUTOPHOSPHORYLATION	Triploproficient	17.6748	0.00418477	1	0.0481	11.453	SRC	PAK1	ABL1	INSR	ERBB2	-23.2405	-21.5896	-13.9219	-11.7957	-10.9934	EGFR	LYN	MAPK14	CHEK2	TNK2	70.3676	44.7669	39.1627	30.4859	19.0845	0	0	0	10.32	1.16	2.99
HCQevolved_OVCAR3 - Control_OVCAR3	GO_INTERACTION_WITH_HOST	Triploproficient	26.7691	0.000616806	1	0.0108	9.459	CD81	ZC3H12A	BCL2L1	INSR	PABPN1	-9.4488	-7.51142	-6.76774	-5.08823	-4.64441	DERL1	CAV1	KPNB1	VAPA	VAPB	17.8875	16.4891	15.5893	14.9459	12.8065	0	0	0	4.75	1.34	2.31
HCQevolved_OVCAR3 - Control_OVCAR3	GO_REGULATION_OF_NUCLEAR_DIVISION	Triploproficient	51.671	1.64742e-13	6.38e-10	2.77e-11	9.405	CHMP1B	ZNF207	PHB2	TOM1L2	EDN1	-19.6284	-8.16905	-4.42679	-4.24047	-4.08861	CDC20	CUL3	BUB3	MAD2L1	FZR1	105.973	99.8311	90.6794	64.2736	57.274	0	0	0	20	2.96	9.74
HCQevolved_OVCAR3 - Control_OVCAR3	GO_HISTONE_EXCHANGE	Triploproficient	64.8602	1.08317e-07	0.00042	5.99e-06	18.483	NPM1	VPS72	ZNHIT1	PSME4	SPTY2D1	-8.55197	-6.09487	-0.973405	-0.155017	0.028598	CENPA	CENPM	CENPN	CENPI	CENPH	86.5461	38.5054	36.073	29.1959	28.9133	0	0	0	23.27	2.67	11.17
HCQevolved_OVCAR3 - Control_OVCAR3	HALLMARK_GLYCOLYSIS	Triploproficient	35.7276	3.57692e-09	1.39e-05	2.89e-07	12.357	HSPA5	HAX1	PSMC4	EXT1	PMM2	-7.84368	-5.11165	-4.78912	-4.22878	-4.13693	EGFR	LDHA	TPI1	PGK1	ENO1	65.5806	46.5591	44.8461	35.5378	32.9588	0	0	0	9.69	2.14	3.3
HCQevolved_OVCAR3 - Control_OVCAR3	HALLMARK_MITOTIC_SPINDLE	Triploproficient	24.5783	6.53026e-09	2.53e-05	4.87e-07	7.649	EZR	NCK2	ARHGDIA	CYTH2	SOS1	-55.8574	-22.2255	-17.6897	-17.5264	-13.2973	CDC42	CDK1	AURKA	BUB1	LMNB1	67.9625	64.7437	56.3556	39.7601	33.6743	0	0	0	11.11	2.09	3.74
HCQevolved_OVCAR3 - Control_OVCAR3	GO_OXIDOREDUCTION_COENZYME_METABOLIC_PROCESS	Triploproficient	49.6575	3.40952e-07	0.00132	1.63e-05	11.265	PGD	HKDC1	PFKFB2	TP53I3	BPGM	-9.10211	-7.8373	-7.70781	-7.09104	-4.8648	TPI1	ENO1	LDHA	PGK1	GAPDH	61.8411	56.5243	53.0951	41.6534	32.3751	0	0	0	12.43	2.77	5.38
HCQevolved_OVCAR3 - Control_OVCAR3	GO_POSITIVE_REGULATION_OF_PEPTIDASE_ACTIVITY	Triploproficient	28.7571	0.002782	1	0.0351	9.212	CASP9	TNFSF15	RPS3	PMAIP1	RPS27L	-13.4087	-8.83701	-8.51351	-6.78763	-6.14494	TNFSF10	VCP	CASP3	CDKN1B	FAS	42.6809	37.3265	32.4682	31.905	29.2763	0	0	0	9.3	1.2	3.85
HCQevolved_OVCAR3 - Control_OVCAR3	REACTOME_METABOLISM_OF_CARBOHYDRATES	Triploproficient	42.9994	5.20266e-09	2.02e-05	4.11e-07	9.216	PGD	ABCC5	PFKFB2	PRKACB	EXT1	-8.87368	-8.40243	-7.95882	-7.62095	-4.34307	TPI1	RAE1	ENO1	PGK1	GAPDH	65.6066	56.5561	48.8272	45.1722	35.402	0	0	0	10.49	1.68	4.08
HCQevolved_OVCAR3 - Control_OVCAR3	REACTOME_INTERFERON_SIGNALING	Triploproficient	33.5407	1.71175e-07	0.000663	8.96e-06	8.796	PLCG1	KPNA1	EIF4G3	IRF1	IFNAR2	-29.1739	-8.58689	-7.22731	-7.10176	-6.7023	RAE1	UBE2L6	NUP93	ISG15	NUP43	62.3331	39.7499	26.7602	26.2612	22.498	0	0	0	10.02	2.45	4.74
HCQevolved_OVCAR3 - Control_OVCAR3	GO_MONOSACCHARIDE_METABOLIC_PROCESS	Triploproficient	33.9184	0.00069805	1	0.0119	8.517	PGD	BPGM	ATF4	ATF3	PFKFB2	-12.0617	-10.994	-9.4265	-8.33905	-8.14548	ENO1	TPI1	PGK1	GAPDH	ENO2	65.528	63.2935	42.6015	34.7374	24.8289	0	0	0	10.05	1.17	2.76
HCQevolved_OVCAR3 - Control_OVCAR3	GO_REGULATION_OF_CELL_DIVISION	Triploproficient	50.406	1.33458e-16	5.17e-13	3.23e-14	8.297	CHMP1B	SHH	ZNF207	SPAST	TOM1L2	-25.1273	-11.4596	-7.85718	-5.04568	-4.09668	CUL3	CDC20	BUB3	CHEK1	BUB1B	164.464	103.469	91.9292	80.9428	62.638	0	0	0	22.69	2.83	9.18
HCQevolved_OVCAR3 - Control_OVCAR3	GO_POSITIVE_REGULATION_OF_CELL_DIVISION	Triploproficient	41.6208	3.53657e-05	0.137	0.000951	10.468	SHH	SIRT2	EDN1	SSTR5	MSX2	-11.888	-6.09729	-4.0945	-4.06455	-4.02654	CUL3	AURKB	ECT2	AURKA	RACGAP1	38.6956	23.5702	22.7676	19.1893	19.1082	0	0	0	8.5	2.02	3.85
HCQevolved_OVCAR3 - Control_OVCAR3	GO_CARBOHYDRATE_BIOSYNTHETIC_PROCESS	Triploproficient	36.2454	0.00382614	1	0.0452	12.044	PGD	BPGM	ATF4	PCK2	EXT1	-12.5752	-10.6289	-9.82088	-4.16063	-4.09124	TPI1	ENO1	PGK1	GAPDH	GPI	73.4623	50.4285	43.0729	37.2987	19.5139	0	0	0	9.78	1.53	3.41
HCQevolved_OVCAR3 - Control_OVCAR3	GO_PHAGOCYTOSIS	Triploproficient	17.6127	0.000665125	1	0.0115	10.682	PLCG1	SRC	ACTG1	PAK1	PIK3R2	-58.2689	-51.2884	-38.5616	-24.6875	-21.8865	ACTR3	GRB2	ARPC1A	HSP90AA1	ARPC2	56.351	52.2499	43.5586	42.7358	31.5392	0	0	0	15.01	1.81	3.67
HCQevolved_OVCAR3 - Control_OVCAR3	KEGG_LYSOSOME	Triploproficient	25.45	0.00214519	1	0.0301	9.605	ATP6V0A1	CTNS	AP1M2	AP4S1	GGA1	-9.34215	-8.01805	-7.24976	-6.73958	-4.73117	CTSD	PPT1	PSAP	AP3M2	AP1B1	43.134	17.1953	13.5515	11.4854	10.1843	0	0	0	4.96	1.1	1.48
HCQevolved_OVCAR3 - Control_OVCAR3	REACTOME_SIGNALING_BY_ILS	Triploproficient	24.4076	0.000126591	0.49	0.00287	11.308	PIK3R2	SOCS3	PTPN6	INPPL1	PRKACB	-21.4483	-18.6288	-11.776	-8.18752	-7.63742	GRB2	LYN	MAPK1	IKBKG	YWHAZ	45.0692	42.8514	40.8384	36.1313	31.4745	0	0	0	11.09	4.58	6.46
HCQevolved_OVCAR3 - Control_OVCAR3	GO_MITOTIC_SISTER_CHROMATID_SEGREGATION	Triploproficient	52.037	2.96152e-14	1.15e-10	5.46e-12	11.746	CHMP1B	ZNF207	RAB11A	PINX1	NIPBL	-24.5458	-8.72101	-5.23757	-4.9625	-4.5487	CUL3	CCNB1	MAD2L1	BUB3	SMC4	114.291	36.9028	36.0835	35.7827	32.8632	0	0	0	18.55	4	7.85
HCQevolved_OVCAR3 - Control_OVCAR3	REACTOME_INNATE_IMMUNE_SYSTEM	Triploproficient	19.2713	3.08313e-06	0.0119	0.000109	7.519	JUN	MAPK8	CASP9	TICAM1	TAX1BP1	-80.3584	-45.7021	-24.1934	-17.4774	-17.4551	UBE2D2	DDX58	MAPK1	UBE2L6	BIRC3	69.3511	65.7593	57.7565	53.4808	48.2751	0	0	0	14.4	1.74	5.62
HCQevolved_OVCAR3 - Control_OVCAR3	GO_PEPTIDYL_SERINE_MODIFICATION	Triploproficient	23.5791	6.13902e-05	0.238	0.00154	10.279	MAPK8	MAP2K2	SRC	SGK1	CSNK1G2	-27.6632	-10.2468	-8.50829	-7.5976	-7.41466	MAPK1	MAPK14	PRKDC	CHEK2	MAPK12	47.7455	41.994	37.5892	31.6464	22.2696	0	0	0	9.11	2.24	3.79
HCQevolved_OVCAR3 - Control_OVCAR3	REACTOME_CYTOKINE_SIGNALING_IN_IMMUNE_SYSTEM	Triploproficient	28.363	2.26426e-11	8.77e-08	2.66e-09	8.098	PLCG1	PIK3R2	SOCS3	IRS2	PRKACB	-50.334	-26.4213	-20.2759	-16.1952	-14.4437	RAE1	GRB2	MAPK1	UBE2L6	YWHAZ	70.2205	60.5369	59.4347	48.2967	47.8899	0	0	0	12.47	2.81	6.43
HCQevolved_OVCAR3 - Control_OVCAR3	GO_REGULATION_OF_MICROTUBULE_POLYMERIZATION_OR_DEPOLYMERIZATION	Triploproficient	25.8793	1.2122e-10	4.7e-07	1.2e-08	8.089	EZR	CHMP1B	INPP5J	TUBGCP2	RPS3	-40.3665	-30.0243	-15.3774	-12.4105	-11.1156	NEK6	CDKN1B	AURKA	HAUS2	CCNB1	33.8295	33.2046	32.4548	30.1477	27.393	0	0	0	9.6	2.66	3.92
HCQevolved_OVCAR3 - Control_OVCAR3	GO_REGULATION_OF_PROTEIN_COMPLEX_DISASSEMBLY	Triploproficient	24.0586	8.73467e-10	3.38e-06	7.69e-08	7.565	EZR	CHMP1B	OGFOD1	RPS3	TUBGCP2	-60.0786	-32.7575	-20.1198	-13.9112	-12.2709	NEK6	HAUS2	AURKA	CCNB1	CAPZA2	30.374	30.0325	29.738	29.5445	27.7198	0	0	0	9.52	2.3	3.48
HCQevolved_OVCAR3 - Control_OVCAR3	GO_POSITIVE_REGULATION_OF_MITOTIC_CELL_CYCLE	Triploproficient	40.1473	6.6457e-06	0.0257	0.000208	11.436	USP2	PLRG1	INSR	GOLGA2	CCND1	-22.6895	-15.9657	-7.05174	-5.90063	-4.232	CUL3	MAD2L1	CCNB1	CDK4	CDK1	111.39	31.6397	29.8128	28.0811	27.6908	0	0	0	14.87	2.11	5.17
HCQevolved_OVCAR3 - Control_OVCAR3	GO_REGULATION_OF_STRESS_ACTIVATED_PROTEIN_KINASE_SIGNALING_CASCADE	Triploproficient	14.7575	0.00362034	1	0.0436	8.022	EZR	MECOM	MAP2K7	TRAF4	GADD45B	-34.021	-22.2591	-21.7807	-15.4423	-14.0335	MAPK9	MAPK1	MAP2K1	LYN	CDC42	51.5363	41.793	27.9318	19.3849	18.9683	0	0	0	8.11	0.88	1.63
HCQevolved_OVCAR3 - Control_OVCAR3	GO_POSTREPLICATION_REPAIR	Triploproficient	53.2022	8.55175e-08	0.000331	4.8e-06	14.65	REV1	POLI	USP43	UBE2F	UBB	-2.93785	-2.84534	-2.62475	-2.32903	-2.01182	RPA1	RFC2	BRCA1	RPA3	RFC3	102.286	66.2675	40.1256	37.9552	36.7107	0	0	0	18.05	8.89	13.85
HCQevolved_OVCAR3 - Control_OVCAR3	GO_REGULATION_OF_MICROTUBULE_BASED_PROCESS	Triploproficient	24.6772	3.33262e-12	1.29e-08	4.3e-10	7.543	EZR	CHMP1B	NPM1	GOLGA2	INPP5J	-42.7408	-32.6367	-22.8253	-15.6223	-15.0136	CCNB1	XPO1	NEK6	CHEK1	AURKA	44.0107	37.6884	37.006	35.512	33.2685	0	0	0	11.54	2.55	4.64
HCQevolved_OVCAR3 - Control_OVCAR3	GO_NEGATIVE_REGULATION_OF_PROTEIN_COMPLEX_DISASSEMBLY	Triploproficient	27.3063	1.09789e-08	4.25e-05	7.46e-07	8.767	EZR	RPS3	TUBGCP2	DLG1	DYNC1H1	-37.9092	-12.6422	-11.1038	-9.29603	-8.31569	HAUS2	CCNB1	NEK6	CAPZA2	AURKA	30.4227	29.5665	26.924	26.7055	24.7136	0	0	0	9.38	2.34	3.92
HCQevolved_OVCAR3 - Control_OVCAR3	REACTOME_MYD88_MAL_CASCADE_INITIATED_ON_PLASMA_MEMBRANE	Triploproficient	21.4132	0.000232167	0.899	0.00497	11.246	JUN	MAPK8	MAP2K6	FOS	MAP2K3	-58.5562	-18.3968	-13.6573	-9.41538	-7.68279	MAPK14	MAPK11	MAPK1	MAPK3	RPS6KA5	47.2634	44.7581	43.4896	27.2195	21.5929	0	0	0	11.42	1.68	4.5
HCQevolved_OVCAR3 - Control_OVCAR3	REACTOME_ANTIVIRAL_MECHANISM_BY_IFN_STIMULATED_GENES	Triploproficient	38.1375	8.45593e-08	0.000328	4.8e-06	11.296	PLCG1	KPNA1	RANBP2	EIF4G3	JAK1	-14.8531	-9.74938	-6.83167	-6.57152	-3.8043	RAE1	UBE2L6	NUP93	ISG15	SEH1L	61.9967	39.8684	26.5267	22.9974	22.8146	0	0	0	11.78	3.21	6.74
HCQevolved_OVCAR3 - Control_OVCAR3	GO_CELL_CYCLE_G2_M_PHASE_TRANSITION	Triploproficient	38.5847	2.49057e-11	9.65e-08	2.77e-09	8.976	TUBA1A	ACTR1A	DCTN2	UBC	PRKACA	-30.3453	-20.0226	-15.2737	-13.1815	-11.2858	HSP90AA1	WEE1	CDC25C	CDK1	CCNB1	75.1732	70.049	64.5029	61.4267	59.5851	0	0	0	16.47	4	8.21
HCQevolved_OVCAR3 - Control_OVCAR3	GO_DEVELOPMENTAL_GROWTH	Triploproficient	18.3547	0.00118657	1	0.0182	7.049	ABL1	SRF	PDE4D	SHH	KAT2A	-12.3563	-12.2253	-12.1165	-12.0174	-11.6635	EZH2	TBL1XR1	CCNB1	SMAD1	TGFBR2	47.9765	23.6446	21.6224	17.7635	17.3909	0	0	0	6.39	0.79	1.52
HCQevolved_OVCAR3 - Control_OVCAR3	GO_LYMPHOCYTE_ACTIVATION	Triploproficient	14.0027	0.00314607	1	0.0391	8.4	SRF	HDAC5	IGBP1	CORO1A	SHH	-19.9732	-18.1454	-17.567	-14.9298	-12.4104	CTNNB1	PIK3R1	NBN	IMPDH2	HSPD1	57.055	23.0484	21.2138	20.7961	18.8939	0	0	0	7.42	0.8	1.37
HCQevolved_OVCAR3 - Control_OVCAR3	GO_REGULATION_OF_RAS_PROTEIN_SIGNAL_TRANSDUCTION	Triploproficient	16.7635	0.00383853	1	0.0452	9.046	CYTH2	BCR	ARRB1	ARHGDIA	F2R	-18.773	-12.0619	-10.4476	-5.88639	-4.1308	CUL3	DNM2	ARF6	FBXO8	ITSN1	34.6439	34.5698	20.9778	15.1951	13.7624	0	0	0	5.23	1.17	1.34
HCQevolved_OVCAR3 - Control_OVCAR3	GO_REGULATION_OF_SMALL_GTPASE_MEDIATED_SIGNAL_TRANSDUCTION	Triploproficient	19.0513	4.03856e-05	0.156	0.00107	9.448	RHOB	ARHGDIA	CYTH2	ARRB1	BCR	-22.4458	-21.6565	-18.279	-15.0773	-14.3483	CDC42	RHOA	CUL3	DNM2	ARF6	86.9028	57.1253	53.5505	43.664	19.4515	0	0	0	8.18	1.17	1.9
HCQevolved_OVCAR3 - Control_OVCAR3	GO_RESPONSE_TO_METAL_ION	Triploproficient	11.7454	0.0028887	1	0.0363	8.654	JUN	ATF4	ASS1	HSPA5	JUND	-52.4734	-36.5228	-26.2927	-23.1825	-21.5272	CLU	CTNNB1	CDK2	MAPK9	ECT2	66.3365	63.5128	39.1161	34.4661	28.5162	0	0	0	9.89	1.46	2
HCQevolved_OVCAR3 - Control_OVCAR3	GO_DEFENSE_RESPONSE_TO_VIRUS	Triploproficient	18.5396	0.000184631	0.715	0.00404	9.16	POLR3H	POLR3E	POLR3C	EXOSC4	EXOSC5	-27.1278	-13.3827	-12.2216	-8.76221	-6.23763	DDX58	STAT1	DHX58	IFIH1	EIF2AK2	21.1376	16.6471	15.7738	15.4632	15.1708	0	0	0	6.35	1.93	2.03
HCQevolved_OVCAR3 - Control_OVCAR3	GO_REGENERATION	Triploproficient	28.9749	4.54261e-06	0.0176	0.000149	11	JUN	NACA	CDKN1A	ATIC	BIN3	-24.3649	-10.0969	-8.27195	-7.828	-6.92708	EZH2	CDK2	JAK2	CCNB1	CDK1	81.5655	29.1009	17.2069	15.9742	15.7433	0	0	0	9.09	1.28	2.52
HCQevolved_CCL218 - Control_CCL218	REACTOME_GLYCOLYSIS	Triploproficient	78.906	9.25339e-07	0.00361	4.57e-05	22.604	GAPDHS	PPP2CA	PPP2R1A	PPP2R1B	PFKFB2	-7.68974	-1.3963	-0.655871	-0.622945	-0.567729	TPI1	PGK1	ENO1	GAPDH	GPI	61.0313	43.8388	42.3513	35.5273	17.7942	0	0	0	15.07	7.37	10.47
HCQevolved_CCL218 - Control_CCL218	GO_ATP_GENERATION_FROM_ADP	Triploproficient	78.4563	4.3802e-08	0.000171	4.08e-06	19.341	GAPDHS	BPGM	ADPGK	PFKFB2	DHTKD1	-8.17769	-4.86628	-2.81347	-0.417276	0.579072	TPI1	ENO1	PGK1	GAPDH	GPI	61.8063	50.6913	45.7697	37.5588	17.9533	0	0	0	15.38	4.83	10.01
HCQevolved_CCL218 - Control_CCL218	GO_GLUCOSE_CATABOLIC_PROCESS	Triploproficient	72.9944	4.17683e-08	0.000163	4.08e-06	22.449	GAPDHS	BAD	PFKFB2	ALDOC	LRP5	-7.73171	-1.8775	-0.376221	3.9454	4.13145	TPI1	PGK1	ENO1	GAPDH	GPI	60.5692	43.2393	41.0176	34.9997	18.0974	0	0	0	15.16	8	11.85
HCQevolved_CCL218 - Control_CCL218	GO_MONOSACCHARIDE_CATABOLIC_PROCESS	Triploproficient	72.7676	1.05664e-06	0.00413	4.97e-05	17.204	GAPDHS	NUDT5	GLYCTK	ALDH1A1	BAD	-8.14976	-3.9921	-2.47109	-2.00133	-1.83123	TPI1	PGK1	ENO1	GAPDH	GPI	59.0171	44.4587	43.0503	36.4881	17.1183	0	0	0	12.14	2.97	6.3
HCQevolved_CCL218 - Control_CCL218	GO_NADH_METABOLIC_PROCESS	Triploproficient	70.9538	1.3584e-05	0.053	0.000392	20.524	GAPDHS	IDH3B	IDH3G	MDH2	PFKFB2	-8.27008	-5.89645	-0.742932	-0.388732	-0.167505	TPI1	ENO1	PGK1	GAPDH	GPI	60.8414	51.7207	44.1995	35.6859	18.46	0	0	0	15.33	4.3	9.18
HCQevolved_CCL218 - Control_CCL218	GO_HEXOSE_CATABOLIC_PROCESS	Triploproficient	70.0776	1.4913e-06	0.00582	6.62e-05	18.865	GAPDHS	GLYCTK	ALDH1A1	GALT	BAD	-7.90116	-2.48713	-2.46986	-1.7226	-1.71752	TPI1	PGK1	ENO1	GAPDH	GPI	62.0217	43.9589	41.5608	34.9819	18.9433	0	0	0	12.92	4	7.57
HCQevolved_CCL218 - Control_CCL218	GO_NAD_METABOLIC_PROCESS	Triploproficient	69.6068	5.52465e-07	0.00216	2.84e-05	17.528	GAPDHS	IDH3B	NADK	LDHB	IDH3G	-7.57623	-6.15743	-2.09837	-1.47311	-1.4081	TPI1	ENO1	PGK1	GAPDH	LDHA	60.4095	56.0792	46.7703	37.943	33.0559	0	0	0	14.5	4	7.69
HCQevolved_CCL218 - Control_CCL218	GO_CELLULAR_RESPONSE_TO_GROWTH_HORMONE_STIMULUS	Triploproficient	68.7158	2.37772e-05	0.0929	0.000623	21.452	PXN	PRLR	PIK3R1	MAPK1	STAT5B	3.49742	3.63305	4.06301	6.93993	8.33558	LYN	JAK2	JAK3	MAPK3	PTK2	21.9285	18.9165	16.0684	15.049	13.7083	0	0	0	7.96	4.32	9.33
HCQevolved_CCL218 - Control_CCL218	GO_ADP_METABOLIC_PROCESS	Triploproficient	67.3438	3.85866e-08	0.000151	3.97e-06	19.454	GAPDHS	BPGM	AK1	ADPGK	NUDT9	-8.38342	-4.83122	-3.44215	-2.60017	-1.99159	TPI1	ENO1	PGK1	GAPDH	GPI	61.0039	48.7055	42.2119	35.0054	18.4237	0	0	0	14.22	4.26	8.18
HCQevolved_CCL218 - Control_CCL218	REACTOME_SIGNALLING_TO_RAS	Triploproficient	67.2147	3.14875e-05	0.123	0.000772	18.74	RALGDS	SOS1	SHC1	RALA	RALB	0.0694794	0.603256	2.78476	3.28206	3.5413	MAPK14	MAPK11	MAPK1	SRC	RAF1	25.0619	24.0039	22.3308	20.9554	15.3642	0	0	0	9.28	4	7.97
HCQevolved_CCL218 - Control_CCL218	GO_RIBONUCLEOSIDE_DIPHOSPHATE_METABOLIC_PROCESS	Triploproficient	66.9988	2.41905e-06	0.00945	9.54e-05	16.965	GAPDHS	BPGM	NUDT5	NUDT16	AK1	-8.09347	-5.04669	-4.0075	-3.91279	-3.15195	TPI1	ENO1	PGK1	GAPDH	GPI	62.2395	49.2662	44.8423	37.7971	18.6245	0	0	0	12.73	2.66	6.13
HCQevolved_CCL218 - Control_CCL218	GO_NUCLEOTIDE_PHOSPHORYLATION	Triploproficient	65.4646	3.26287e-06	0.0127	0.000121	16.828	NME1	GAPDHS	NME4	BPGM	NME6	-8.95736	-7.95725	-6.31337	-5.17325	-4.82757	TPI1	ENO1	PGK1	GAPDH	GPI	62.4868	51.3414	44.0125	34.9507	17.7548	0	0	0	13.47	3.95	6.21
HCQevolved_CCL218 - Control_CCL218	KEGG_OOCYTE_MEIOSIS	Triploproficient	63.728	0.000189186	0.739	0.00323	18.521	CCNE1	ADCY5	ITPR2	IGF1R	ADCY3	-7.85754	-4.28541	-1.5076	-0.562882	-0.127973	CDC20	AURKA	CCNB1	CDC27	CDC23	24.5393	20.1582	15.1161	11.2085	9.89659	0	0	0	7.62	2.01	3.94
HCQevolved_CCL218 - Control_CCL218	GO_MITOTIC_CHROMOSOME_CONDENSATION	Triploproficient	63.398	0.00700967	1	0.038	30.164	AKAP8	CHMP1A	AKAP8L	CDCA5	SMC2	-2.19534	-1.85773	-0.901686	0.938594	1.6347	SMC4	NCAPD2	NCAPG	NCAPD3	NUSAP1	23.659	9.3465	8.83667	7.28969	4.05062	0	0	0	5.25	3.24	4.09
HCQevolved_CCL218 - Control_CCL218	GO_NUCLEOSIDE_DIPHOSPHATE_METABOLIC_PROCESS	Triploproficient	60.2852	3.02419e-06	0.0118	0.000114	15.009	NME1	GAPDHS	NME4	NME6	BPGM	-8.43631	-8.10208	-4.99321	-4.86167	-4.72699	TPI1	ENO1	PGK1	GAPDH	GPI	61.7294	50.2402	44.7879	34.9558	18.5866	0	0	0	11.65	2.1	4.78
HCQevolved_CCL218 - Control_CCL218	GO_ACTIVATION_OF_ANAPHASE_PROMOTING_COMPLEX_ACTIVITY	Triploproficient	59.6299	0.00548979	1	0.0323	23.051	UBE2S	CDC14B	GORASP1	UBE2C	MASTL	1.62196	2.41393	2.49897	3.09288	3.60785	ANAPC10	CDC20	FZR1	PTEN	FBXO5	18.4931	15.974	14.6085	11.9554	9.23738	0	0	0	5.76	4.8	6.43
HCQevolved_CCL218 - Control_CCL218	GO_CARBOHYDRATE_CATABOLIC_PROCESS	Triploproficient	57.3084	8.47134e-08	0.000331	6.62e-06	12.125	GAPDHS	BPGM	PHKG2	NUDT5	MAN2B2	-8.13196	-4.37782	-4.00181	-3.88357	-3.05014	TPI1	ENO1	PGK1	GAPDH	HK2	59.1717	50.3008	44.0356	37.4008	24.3189	0	0	0	10.84	1.77	5.05
HCQevolved_CCL218 - Control_CCL218	GO_REGULATION_OF_MAST_CELL_ACTIVATION	Triploproficient	55.2916	0.000144725	0.565	0.00262	16.889	IL4R	STXBP2	RAC2	PDPK1	C12ORF4	-2.24787	-1.24303	0.465755	0.693659	0.732969	ADORA2B	LYN	VAMP2	VAMP3	GAB2	12.0791	11.3146	9.15525	7.026	5.95115	0	0	0	3.94	3.03	3.46
HCQevolved_CCL218 - Control_CCL218	GO_PEPTIDYL_TYROSINE_AUTOPHOSPHORYLATION	Triploproficient	52.4852	5.22983e-07	0.00204	2.72e-05	18.915	FYN	TXK	LCK	ABL2	FRK	-16.0796	-4.08634	-3.65544	-1.33287	0.0896058	SRC	LYN	JAK2	PTK2B	INSR	53.9794	46.2693	33.3492	24.6105	23.2703	0	0	0	12.24	4.52	7.95
HCQevolved_CCL218 - Control_CCL218	GO_REGULATION_OF_MAST_CELL_DEGRANULATION	Triploproficient	51.6196	0.00422897	1	0.0274	18.524	IL4R	STXBP2	FER	RAC2	C12ORF4	-2.06548	-1.44655	0.563554	0.621191	0.732339	ADORA2B	LYN	VAMP2	VAMP3	GAB2	12.2846	10.9114	8.97239	6.95329	5.85816	0	0	0	4.25	1.8	3.4
HCQevolved_CCL218 - Control_CCL218	REACTOME_GLUCOSE_METABOLISM	Triploproficient	51.2057	8.11866e-05	0.317	0.00172	14.082	PC	GAPDHS	SLC25A12	PRKACB	MDH2	-10.7522	-7.92311	-7.50159	-7.45543	-4.51361	TPI1	PGK1	ENO1	GAPDH	GPI	61.1633	43.5231	42.5965	35.4795	17.9965	0	0	0	11.31	2.91	4.96
HCQevolved_CCL218 - Control_CCL218	GO_REGULATION_OF_MAST_CELL_ACTIVATION_INVOLVED_IN_IMMUNE_RESPONSE	Triploproficient	50.5259	0.00382375	1	0.0258	17.08	IL4R	STXBP2	C12ORF4	RAC2	FER	-1.91245	-1.10506	0.620105	0.641972	0.728668	ADORA2B	LYN	VAMP2	VAMP3	GAB2	11.6206	10.8943	8.95206	7.16902	6.08081	0	0	0	4.25	1.8	3.4
HCQevolved_CCL218 - Control_CCL218	REACTOME_ERK_MAPK_TARGETS	Triploproficient	49.5341	1.6195e-05	0.0632	0.000452	24.013	PPP2R1B	PPP2R1A	DUSP7	DUSP6	ELK1	-0.804165	-0.703851	-0.619641	1.74908	1.80056	MAPK3	MAPK14	MAPK11	MEF2A	RPS6KA5	58.6378	47.9126	23.4639	17.4612	16.1823	0	0	0	12.13	5.95	8.49
HCQevolved_CCL218 - Control_CCL218	GO_PYRUVATE_METABOLIC_PROCESS	Triploproficient	46.6644	0.000745957	1	0.00849	16.431	PDHB	PDHX	PDHA1	GAPDHS	DLAT	-23.1916	-20.884	-7.29708	-7.20932	-6.45259	TPI1	ENO1	PGK1	GAPDH	LDHA	60.3069	52.675	43.7021	37.2971	22.2385	0	0	0	14.23	3.89	5.96
HCQevolved_CCL218 - Control_CCL218	GO_POSITIVE_REGULATION_OF_CHROMOSOME_SEGREGATION	Triploproficient	46.2846	0.00446517	1	0.0282	19.504	SFPQ	RCC2	SIRT2	CUL3	NSMCE2	-3.89165	-3.78119	-2.45426	-1.58136	-0.660896	CCNB1	ANAPC11	PTEN	ANAPC10	RAB1A	27.6382	12.9374	11.8433	8.96848	8.70271	0	0	0	6.07	2.56	3.33
HCQevolved_CCL218 - Control_CCL218	GO_RESPONSE_TO_TYPE_I_INTERFERON	Triploproficient	46.1003	3.53711e-06	0.0138	0.000129	13.611	IKBKE	IP6K2	IFITM2	IRF3	SAMHD1	-8.29461	-4.43383	-3.99531	-1.69076	-1.64877	STAT1	SHMT2	IRF5	IFNAR2	IFNAR1	19.9565	14.1088	11.5858	11.4938	10.8601	0	0	0	4.64	2.47	3.04
HCQevolved_CCL218 - Control_CCL218	HALLMARK_HYPOXIA	Triploproficient	46.02	5.8094e-23	2.27e-19	2.27e-19	14.43	HSPA5	VHL	GAPDHS	TES	CXCR4	-27.0107	-12.1894	-7.99461	-7.97093	-6.35439	TPI1	EGFR	PGK1	ENO1	GAPDH	72.8722	69.1974	52.7398	49.9316	35.7264	0	0	0	11.6	4	5.42
HCQevolved_CCL218 - Control_CCL218	GO_TISSUE_MIGRATION	Triploproficient	44.1803	0.000637949	1	0.00771	15.829	STARD13	PRKX	TDGF1	GPX1	HMGB1	-5.83011	-4.38002	-3.79224	-3.12876	-2.72114	PTEN	PTK2B	PTK2	PKN2	SCARB1	43.0348	15.5393	13.292	11.8028	11.6429	0	0	0	8.16	1.28	2.54
HCQevolved_CCL218 - Control_CCL218	GO_CHROMOSOME_CONDENSATION	Triploproficient	42.06	0.00280544	1	0.0214	19.951	DFFB	HMGA2	ERN2	AIFM1	ACIN1	-5.11171	-4.12874	-4.09758	-3.49023	-2.73376	SMC4	CDK1	NCAPG	NCAPD2	NCAPD3	25.3088	20.8834	13.8558	13.3738	9.42284	0	0	0	8.26	2.74	3.92
HCQevolved_CCL218 - Control_CCL218	REACTOME_MITOTIC_PROMETAPHASE	Triploproficient	41.7309	2.93007e-07	0.00114	1.66e-05	10.453	MIS12	SEH1L	SEC13	RCC2	CLASP1	-13.9812	-10.1771	-8.67253	-7.85692	-7.24264	CENPA	CENPH	BUB1	BUB3	CDC20	71.2925	42.3233	40.5192	39.2161	37.5772	0	0	0	12.57	2.41	6.47
HCQevolved_CCL218 - Control_CCL218	GO_POSITIVE_REGULATION_OF_MITOTIC_NUCLEAR_DIVISION	Triploproficient	41.6443	0.00417492	1	0.0273	15.951	PHB2	EDN1	SH2B1	RANBP1	RB1	-3.3068	-3.15064	-1.83159	-1.5342	-0.686855	PTEN	AURKA	DLGAP5	ANAPC10	RAB1A	11.4941	11.1568	9.45262	9.3355	8.61163	0	0	0	3.82	3.27	3.14
HCQevolved_CCL218 - Control_CCL218	REACTOME_INTERFERON_ALPHA_BETA_SIGNALING	Triploproficient	41.1973	5.95445e-05	0.233	0.00133	14.507	IP6K2	IFITM2	PTPN6	IFITM3	OASL	-4.61985	-4.11538	-2.68172	-1.27928	-0.498154	STAT1	IFNAR2	IRF5	STAT2	IFNAR1	16.2618	13.2709	11.3151	10.5869	10.5505	0	0	0	4.26	2.62	3.06
HCQevolved_CCL218 - Control_CCL218	HALLMARK_INTERFERON_GAMMA_RESPONSE	Triploproficient	38.1071	1.70749e-11	6.67e-08	7.41e-09	9.94	PSMB2	PTPN2	RIPK2	MYD88	SRI	-14.0286	-8.98905	-7.73831	-7.57171	-7.37904	TNFSF10	UBE2L6	CASP3	STAT1	CASP8	57.686	29.1968	26.9749	26.2656	25.2275	0	0	0	7.71	2.4	3.34
HCQevolved_CCL218 - Control_CCL218	GO_CYTOKINESIS	Triploproficient	37.9563	2.47323e-06	0.00966	9.63e-05	10.935	MYH10	RAB35	APC	DAPK3	BIN3	-13.942	-4.13914	-3.78788	-3.77626	-3.62875	MYH9	CUL7	CIT	RACGAP1	RHOA	33.7928	25.7491	20.6818	14.2492	12.5492	0	0	0	7.07	2.53	3.6
HCQevolved_CCL218 - Control_CCL218	HALLMARK_EPITHELIAL_MESENCHYMAL_TRANSITION	Triploproficient	37.0739	8.13342e-07	0.00318	4.07e-05	11.128	TPM4	TPM1	PVR	MEST	MYLK	-14.4639	-8.34065	-8.3358	-7.88259	-7.73929	LRP1	PLAUR	MMP14	COL7A1	SERPINE1	59.7854	23.9152	16.241	16.0402	15.99	0	0	0	8.27	2.62	2.54
HCQevolved_CCL218 - Control_CCL218	REACTOME_DEPOSITION_OF_NEW_CENPA_CONTAINING_NUCLEOSOMES_AT_THE_CENTROMERE	Triploproficient	36.8558	0.00179024	1	0.0158	21.545	RUVBL1	NPM1	RBBP4	HJURP	ITGB3BP	-18.6571	-14.3594	-12.3805	-3.07617	0.0300908	CENPA	CENPH	CENPN	CENPI	CENPO	63.806	28.9232	17.7768	17.4891	16.1473	0	0	0	17.49	1.51	5.14
HCQevolved_CCL218 - Control_CCL218	GO_CENTROMERE_COMPLEX_ASSEMBLY	Triploproficient	36.6293	0.000879092	1	0.00956	18.397	RUVBL1	NPM1	RBBP4	MIS12	CENPF	-18.9397	-17.7484	-11.56	-4.13959	-2.98109	CENPA	CENPH	CENPM	CENPN	CENPI	75.8205	28.5674	25.6224	22.6673	19.1173	0	0	0	17.79	1.24	4.78
HCQevolved_CCL218 - Control_CCL218	GO_HEXOSE_METABOLIC_PROCESS	Triploproficient	36.0669	0.000268113	1	0.0042	9.87	AKT2	BPGM	PDHB	PC	GNPDA1	-11.2528	-10.0944	-9.95158	-9.87361	-8.34664	ENO1	TPI1	PGK1	GAPDH	ENO2	66.1524	60.5175	43.6721	36.4501	23.3769	0	0	0	10.13	1.02	2.71
HCQevolved_CCL218 - Control_CCL218	REACTOME_CYCLIN_A_B1_ASSOCIATED_EVENTS_DURING_G2_M_TRANSITION	Triploproficient	34.7822	0.009426	1	0.0463	21.193	CDC25B	CCNH	MNAT1	CDC25A	XPO1	-11.357	-2.90832	-1.06685	-0.633881	0.44012	CDC25C	CDK1	CCNB1	CCNB2	PLK1	31.0347	24.3464	19.6261	15.7371	13.2059	0	0	0	13.56	3.95	7.49
HCQevolved_CCL218 - Control_CCL218	HALLMARK_INTERFERON_ALPHA_RESPONSE	Triploproficient	34.5147	0.000114108	0.446	0.00223	11.536	TRIM21	TRIM5	BATF2	CXCL11	CNP	-7.88074	-7.58813	-4.10342	-4.05043	-4.02467	UBE2L6	MOV10	EIF2AK2	DHX58	USP18	28.886	26.7758	18.034	16.6931	14.0141	0	0	0	5.68	1.44	2.17
HCQevolved_CCL218 - Control_CCL218	GO_NEGATIVE_REGULATION_OF_PROTEOLYSIS	Triploproficient	33.2184	5.45866e-09	2.13e-05	9.27e-07	9.588	UBXN1	AKT2	FURIN	SHH	SERPINB8	-18.2807	-12.7209	-12.1707	-11.7822	-10.6498	SRC	HSP90AB1	APP	MAD2L1	BUB3	106.783	79.8447	66.307	37.3415	31.2857	0	0	0	9.58	2.19	3.8
HCQevolved_CCL218 - Control_CCL218	GO_REGULATION_OF_CHROMOSOME_SEGREGATION	Triploproficient	33.0889	0.00138643	1	0.0134	12.156	PCID2	SFPQ	ZNF207	RCC2	DYNC1LI1	-18.3534	-8.26375	-8.17893	-7.65616	-6.14628	BUB3	CCNB1	CDC27	MAD2L1	APC	51.7922	35.4676	34.6844	34.5924	27.2659	0	0	0	8.2	2.08	4.77
HCQevolved_CCL218 - Control_CCL218	GO_ACTIVATION_OF_CYSTEINE_TYPE_ENDOPEPTIDASE_ACTIVITY	Triploproficient	32.9672	0.000334031	1	0.00489	13.345	BAX	CASP2	PDCD6	CDKN2A	BAD	-22.6386	-12.199	-9.23832	-7.17413	-6.17627	TNFSF10	CDKN1B	TRAF2	FADD	FAS	83.8179	35.0191	31.531	29.1943	27.8138	0	0	0	11.93	1.77	4.09
HCQevolved_CCL218 - Control_CCL218	REACTOME_MAP_KINASE_ACTIVATION_IN_TLR_CASCADE	Triploproficient	32.2457	1.26257e-06	0.00493	5.87e-05	14.358	MAPK8	MAP2K3	MAP2K6	RIPK2	MAP2K7	-30.1686	-18.1928	-13.3063	-10.0717	-8.89009	MAPK14	MAPK3	MAPK11	MAPK1	JUN	66.6984	64.171	39.7473	23.4627	21.4441	0	0	0	14.79	4	6.35
HCQevolved_CCL218 - Control_CCL218	GO_ZYMOGEN_ACTIVATION	Triploproficient	31.9517	0.000179758	0.702	0.00312	13.174	BAX	CASP2	PDCD6	CDKN2A	BAD	-23.43	-13.4736	-9.16969	-6.92285	-6.27312	TNFSF10	CDKN1B	TRAF2	FADD	FAS	83.1737	35.303	31.6863	29.8195	28.387	0	0	0	11.4	1.75	3.82
HCQevolved_CCL218 - Control_CCL218	GO_SISTER_CHROMATID_SEGREGATION	Triploproficient	31.9046	2.00931e-07	0.000785	1.25e-05	8.468	SEC13	SEH1L	MIS12	CHMP4A	NUP160	-19.4428	-15.2812	-14.3044	-11.4142	-10.8357	CENPA	CDC20	BUB3	BUB1	CCNB1	81.2976	51.5971	49.775	46.0753	44.046	0	0	0	13.23	2.41	5.6
HCQevolved_CCL218 - Control_CCL218	GO_REGULATION_OF_SISTER_CHROMATID_SEGREGATION	Triploproficient	31.5275	0.00284112	1	0.0214	14.177	PCID2	SFPQ	ZNF207	DYNC1LI1	NEK6	-18.5301	-8.06867	-7.82852	-6.01341	-4.01354	BUB3	MAD2L1	CCNB1	APC	CDC27	52.8565	34.6136	34.4886	28.8826	26.0795	0	0	0	8.55	2.14	4.88
HCQevolved_CCL218 - Control_CCL218	GO_NEGATIVE_REGULATION_OF_CELLULAR_PROTEIN_CATABOLIC_PROCESS	Triploproficient	31.5057	0.00677096	1	0.0371	15.298	SHH	UBXN1	ZNF207	FURIN	PARK7	-11.4897	-10.1927	-8.20123	-5.15426	-4.60575	MAD2L1	BUB3	HSP90AB1	APC	BUB1	33.763	32.2805	28.8649	23.1093	16.7238	0	0	0	7.12	1.91	2.56
HCQevolved_CCL218 - Control_CCL218	GO_SISTER_CHROMATID_COHESION	Triploproficient	31.2209	0.000112995	0.441	0.00222	9.963	MIS12	SEH1L	SEC13	NUP160	RCC2	-15.2194	-14.8967	-13.7015	-9.94459	-7.92203	CENPA	BUB1	BUB3	CENPH	CDC20	66.1719	45.0609	39.771	39.2372	37.9076	0	0	0	12.56	1.79	5.48
HCQevolved_CCL218 - Control_CCL218	REACTOME_CIRCADIAN_CLOCK	Triploproficient	30.5264	0.00035396	1	0.00516	13.496	NCOR1	CUL1	NPAS2	CREBBP	UBA52	-14.9392	-10.5989	-8.74092	-3.78447	-3.54636	PER1	RXRA	SREBF1	ATF2	CRY2	36.2908	21.8394	20.1056	16.3574	15.7838	0	0	0	9.73	2	4.55
HCQevolved_CCL218 - Control_CCL218	GO_REGULATION_OF_CYSTEINE_TYPE_ENDOPEPTIDASE_ACTIVITY	Triploproficient	30.4595	2.91251e-07	0.00114	1.66e-05	9.226	RPS3	BAX	CASP2	HTRA2	ARRB2	-35.7234	-26.8117	-17.2973	-12.6468	-12.55	SRC	TNFSF10	CASP7	TRAF2	FADD	114.706	82.806	40.7378	39.8643	37.1617	0	0	0	13.13	1.75	4.44
HCQevolved_CCL218 - Control_CCL218	GO_NUCLEAR_CHROMOSOME_SEGREGATION	Triploproficient	30.0709	5.88568e-08	0.00023	5.11e-06	8.781	TRIP13	CUL3	SEC13	SEH1L	MIS12	-31.3064	-19.479	-18.1613	-15.4671	-13.5885	CENPA	CDC20	CCNB1	BUB3	BUB1	79.1223	53.241	48.8335	47.9019	46.5817	0	0	0	13.04	2.48	5.39
HCQevolved_CCL218 - Control_CCL218	GO_MITOTIC_SPINDLE_ORGANIZATION	Triploproficient	29.9395	0.00229466	1	0.0187	12.784	RCC1	ZNF207	RAN	DYNC1H1	TUBGCP2	-12.4107	-8.08596	-6.20004	-5.74426	-4.69869	CCNB1	AURKA	TPX2	NDC80	RHOA	28.9381	14.8055	13.1867	12.8606	11.9324	0	0	0	6.65	1.74	2.69
HCQevolved_CCL218 - Control_CCL218	REACTOME_NOD1_2_SIGNALING_PATHWAY	Triploproficient	29.2096	0.000131388	0.513	0.00243	19.011	RIPK2	CASP2	CARD9	IKBKB	CYLD	-12.5685	-6.63339	-4.05962	-3.30161	-2.88874	TNFAIP3	BIRC3	TAB1	MAPK14	MAPK12	26.9665	21.0725	20.414	19.0275	18.1828	0	0	0	9.59	3.28	5.32
HCQevolved_CCL218 - Control_CCL218	GO_PROTEIN_AUTOPHOSPHORYLATION	Triploproficient	29.1868	0.000485341	1	0.00642	12.447	FYN	TRIM24	EPHB3	MTOR	WNK2	-24.6325	-8.63843	-8.18867	-8.03855	-7.40774	SRC	LYN	EGFR	MAPK14	MAPK3	89.8249	61.389	51.5044	47.1251	44.5116	0	0	0	11.61	1.84	4.5
HCQevolved_CCL218 - Control_CCL218	GO_INTERACTION_WITH_HOST	Triploproficient	28.8254	0.00020065	0.784	0.00336	9.756	PVR	RPSA	CXCR4	KPNA1	HIPK2	-11.0459	-7.26694	-6.69598	-5.15056	-4.74254	EPS15	KPNA5	SMAD3	DERL1	KPNB1	18.7642	16.2304	16.0067	15.256	13.7649	0	0	0	5.21	1.67	2.14
HCQevolved_CCL218 - Control_CCL218	GO_REGULATION_OF_NUCLEAR_DIVISION	Triploproficient	28.554	1.40773e-08	5.5e-05	1.77e-06	9.817	CDC16	RCC1	PCID2	RANBP1	ZNF207	-106.302	-23.7246	-18.6175	-9.12076	-8.01521	CDC20	BUB3	CCNB1	NEK2	PTEN	102.426	63.2164	46.2854	44.2654	33.7851	0	0	0	13.83	2.68	5.47
HCQevolved_CCL218 - Control_CCL218	GO_HISTONE_EXCHANGE	Triploproficient	28.4219	0.00596454	1	0.034	19.577	RUVBL1	NPM1	RBBP4	VPS72	HJURP	-27.3867	-13.1608	-11.6222	-9.52231	-2.71725	CENPA	CENPH	CENPM	CENPN	CENPI	78.4338	28.8901	25.0854	22.0974	19.6213	0	0	0	17.74	0.87	4.43
HCQevolved_CCL218 - Control_CCL218	HALLMARK_GLYCOLYSIS	Triploproficient	27.8855	8.57026e-09	3.35e-05	1.34e-06	14.264	HSPA5	TALDO1	G6PD	PC	GLRX	-20.9984	-11.5536	-11.419	-11.3842	-9.68813	TPI1	LDHA	PGK1	ENO1	EGFR	47.809	46.5801	36.151	35.6472	31.2163	0	0	0	8.03	1.69	2.52
HCQevolved_CCL218 - Control_CCL218	HALLMARK_MITOTIC_SPINDLE	Triploproficient	27.6975	1.92767e-07	0.000753	1.23e-05	8.24	CYTH2	MYH10	SORBS2	BCR	KATNB1	-16.4314	-16.3463	-12.0066	-11.3452	-10.4864	CDK1	AURKA	EZR	MYH9	PXN	64.8806	55.4936	50.6986	43.9548	33.444	0	0	0	9.91	1.96	3.85
HCQevolved_CCL218 - Control_CCL218	GO_OXIDOREDUCTION_COENZYME_METABOLIC_PROCESS	Triploproficient	27.1381	0.00385927	1	0.0259	11.733	PGD	G6PD	TALDO1	LDHB	PDHX	-33.3295	-24.8008	-20.641	-18.0084	-17.0427	TPI1	ENO1	LDHA	PGK1	GAPDH	74.2156	53.7906	45.2506	42.5421	35.411	0	0	0	12.28	0.64	2.73
HCQevolved_CCL218 - Control_CCL218	GO_POSITIVE_REGULATION_OF_PEPTIDASE_ACTIVITY	Triploproficient	26.4257	0.00260126	1	0.0204	10.051	RPS3	BAX	ADRM1	CASP2	PSMD14	-25.2165	-23.3356	-17.1282	-13.9108	-11.6352	TNFSF10	CDKN1B	FADD	APP	FAS	86.6004	36.0302	34.4849	33.1096	30.9305	0	0	0	10.98	1.72	3.4
HCQevolved_CCL218 - Control_CCL218	REACTOME_METABOLISM_OF_CARBOHYDRATES	Triploproficient	25.7893	0.000143254	0.559	0.0026	9.268	G6PD	PGD	TALDO1	PC	NUP214	-24.3657	-22.5266	-14.7249	-10.7064	-9.36337	TPI1	ENO1	PGK1	GAPDH	ENO2	70.6752	49.8896	42.6343	33.5225	24.2103	0	0	0	9.12	1.06	2.32
HCQevolved_CCL218 - Control_CCL218	REACTOME_INTERFERON_SIGNALING	Triploproficient	25.6225	7.01494e-08	0.000274	5.83e-06	9.608	PLCG1	NUP62	KPNA1	NUP214	SEH1L	-25.5012	-19.8962	-16.831	-10.7416	-10.4281	UBE2L6	EIF4A2	ISG15	KPNA5	MAPK3	44.7284	33.3177	24.7055	23.219	22.3876	0	0	0	8.08	2.27	3.51
HCQevolved_CCL218 - Control_CCL218	GO_MONOSACCHARIDE_METABOLIC_PROCESS	Triploproficient	25.1428	0.000803673	1	0.00899	10.187	PGD	TALDO1	G6PD	SORD	PDHB	-33.034	-18.6739	-18.502	-14.1875	-11.4336	ENO1	TPI1	PGK1	GAPDH	ENO2	73.0009	69.5598	44.9891	38.2524	23.8602	0	0	0	10.75	1	2.17
HCQevolved_CCL218 - Control_CCL218	GO_REGULATION_OF_CELL_DIVISION	Triploproficient	25.0671	1.61524e-06	0.00631	7.01e-05	8.638	CDC16	CDC25B	RCC1	PCID2	PHB2	-101.522	-29.2229	-23.9034	-17.9936	-13.1549	CDC20	BUB3	NEK2	CUL7	CCNB1	103.774	59.0438	58.173	51.889	44.1345	0	0	0	13.05	2.33	4.85
HCQevolved_CCL218 - Control_CCL218	GO_POSITIVE_REGULATION_OF_CELL_DIVISION	Triploproficient	24.0375	0.00333003	1	0.0236	10.827	CDC25B	PHB2	SHH	MDK	SIRT2	-16.9452	-14.4908	-12.0306	-11.8808	-5.90691	PTEN	UBE2B	AURKA	WNT4	PKN2	32.8873	20.8799	17.8165	12.7964	12.4163	0	0	0	6.86	2.02	2.18
HCQevolved_CCL218 - Control_CCL218	GO_CARBOHYDRATE_BIOSYNTHETIC_PROCESS	Triploproficient	22.8226	0.00283701	1	0.0214	12.544	PGD	TALDO1	G6PD	SORD	BPGM	-32.9987	-20.7266	-18.5733	-14.4684	-9.65017	TPI1	ENO1	PGK1	GAPDH	GPI	79.1242	50.573	44.0221	37.4301	18.3184	0	0	0	10.33	0.54	2.15
HCQevolved_CCL218 - Control_CCL218	GO_PHAGOCYTOSIS	Triploproficient	21.9421	0.00107309	1	0.0111	11.183	ARPC1A	ACTG1	PLCG1	ARPC1B	PIK3R2	-41.0484	-38.5875	-32.7902	-26.2878	-22.9854	SRC	MYH9	GRB2	HSP90AA1	LYN	151.956	58.597	56.2957	40.9807	37.2756	0	0	0	16.28	1.86	4.93
HCQevolved_CCL218 - Control_CCL218	KEGG_LYSOSOME	Triploproficient	21.6329	0.000930704	1	0.00996	10.811	CTSE	CTNS	ATP6V0A1	AP4S1	ACP2	-8.15601	-7.68252	-7.59101	-6.73149	-6.29704	CTSD	PSAP	GGA2	GM2A	PPT1	43.3403	13.9743	10.0541	8.10077	7.94177	0	0	0	4.58	1.75	1.4
HCQevolved_CCL218 - Control_CCL218	REACTOME_SIGNALING_BY_ILS	Triploproficient	21.3581	4.32497e-06	0.0169	0.000149	11.916	SQSTM1	FYN	PIK3R2	TOLLIP	CUL1	-39.2105	-35.3169	-31.8823	-31.0792	-25.2068	LYN	GRB2	JAK3	JAK2	PTK2B	50.1166	47.8853	36.414	34.182	33.6397	0	0	0	14.98	3.8	4.99
HCQevolved_CCL218 - Control_CCL218	GO_MITOTIC_SISTER_CHROMATID_SEGREGATION	Triploproficient	21.2555	0.000902747	1	0.00978	12.13	CHMP4A	CUL3	ZNF207	PINX1	RRS1	-12.7788	-8.77838	-8.13739	-8.06528	-7.37048	CCNB1	CHMP4B	SMC4	BUB3	MAD2L1	34.9693	24.2207	23.6332	23.089	19.494	0	0	0	7.2	2.92	3.71
HCQevolved_CCL218 - Control_CCL218	REACTOME_INNATE_IMMUNE_SYSTEM	Triploproficient	21.2527	9.273e-09	3.62e-05	1.37e-06	8.787	MAPK8	IKBKE	RELA	TBK1	MYD88	-61.0544	-35.6771	-34.9168	-32.983	-27.6073	APP	MAPK3	MAPK14	UBE2L6	TNFAIP3	87.0144	77.6852	70.6522	63.4553	47.0307	0	0	0	16.6	3.19	5.87
HCQevolved_CCL218 - Control_CCL218	GO_PEPTIDYL_SERINE_MODIFICATION	Triploproficient	20.3614	0.000172387	0.673	0.00302	10.78	MAPK8	AKT2	MTOR	LATS2	IKBKB	-45.0052	-17.1474	-15.6857	-14.7634	-7.18553	MAPK14	MAPK1	CHEK2	SRC	MAPK3	52.3037	37.0372	33.7384	28.781	25.2198	0	0	0	8.97	1.62	2.83
HCQevolved_CCL218 - Control_CCL218	REACTOME_CYTOKINE_SIGNALING_IN_IMMUNE_SYSTEM	Triploproficient	20.1023	1.63063e-10	6.37e-07	4.9e-08	7.483	PLCG1	SQSTM1	FYN	CUL1	TOLLIP	-47.0129	-44.4412	-43.4699	-43.4468	-38.1892	GRB2	JAK2	UBE2L6	LYN	MAPK3	63.9677	54.0134	51.9584	49.6455	37.7315	0	0	0	13.31	2.95	4.64
HCQevolved_CCL218 - Control_CCL218	GO_REGULATION_OF_MICROTUBULE_POLYMERIZATION_OR_DEPOLYMERIZATION	Triploproficient	19.6607	0.000620621	1	0.00758	7.8	RPS3	RCC1	TUBG1	RAN	MID1	-48.511	-20.2173	-18.828	-17.9531	-16.5026	EZR	CDKN1B	MYH9	CCNB1	AURKA	47.4054	45.8612	30.5184	29.9425	29.2596	0	0	0	8.47	1.58	2.5
HCQevolved_CCL218 - Control_CCL218	GO_REGULATION_OF_PROTEIN_COMPLEX_DISASSEMBLY	Triploproficient	19.3369	0.000466478	1	0.00622	8.057	RPS3	TUBG1	RCC1	MID1	RAN	-55.6769	-20.445	-19.9281	-15.6565	-11.1356	EZR	CCNB1	MYH9	RHOA	AURKA	58.0859	30.1609	28.716	23.8809	23.7963	0	0	0	8.18	1.58	2.49
HCQevolved_CCL218 - Control_CCL218	GO_POSITIVE_REGULATION_OF_MITOTIC_CELL_CYCLE	Triploproficient	19.0764	0.00818127	1	0.0421	12.529	CUL3	PLRG1	CDC25B	PHB2	PCID2	-21.7603	-21.7124	-20.547	-13.6118	-11.9199	PTEN	APP	CCNB1	CDK1	AURKA	33.276	32.5822	28.9644	19.9327	19.3934	0	0	0	8.59	1.45	2.46
HCQevolved_CCL218 - Control_CCL218	GO_REGULATION_OF_STRESS_ACTIVATED_PROTEIN_KINASE_SIGNALING_CASCADE	Triploproficient	18.8277	0.00175118	1	0.0156	8.725	MAP2K7	RPS3	PRMT1	MAP3K11	RIPK2	-24.7426	-21.2427	-20.3917	-19.0128	-15.4078	MAPK9	EZR	MAPK3	MAP2K1	LYN	53.0271	35.7891	28.5596	27.7351	26.7577	0	0	0	8.46	1.65	2.38
HCQevolved_CCL218 - Control_CCL218	GO_POSTREPLICATION_REPAIR	Triploproficient	18.6655	0.00790536	1	0.0412	15.038	RPA2	RFC2	RFC3	PCNA	POLE2	-61.627	-40.7836	-15.8299	-9.59337	-6.13042	UBE2B	POLH	RPA3	RPA1	UBE2L6	61.9405	34.7094	32.8081	31.9548	29.8103	0	0	0	14.45	3.71	4.82
HCQevolved_CCL218 - Control_CCL218	GO_REGULATION_OF_MICROTUBULE_BASED_PROCESS	Triploproficient	18.0227	0.000978311	1	0.0103	7.805	RPS3	NPM1	RCC1	TUBG1	MID1	-49.8888	-46.7666	-32.0036	-24.743	-21.3919	EZR	CDKN1B	CCNB1	RHOA	HDAC6	61.1895	46.9052	44.6924	42.6467	41.9017	0	0	0	10.68	1.38	2.78
HCQevolved_CCL218 - Control_CCL218	GO_NEGATIVE_REGULATION_OF_PROTEIN_COMPLEX_DISASSEMBLY	Triploproficient	17.5781	0.00597947	1	0.034	9.177	RPS3	TUBG1	RCC1	MID1	TUBGCP2	-48.5708	-19.3183	-19.2123	-15.4038	-8.75579	EZR	MYH9	CCNB1	RHOA	AURKA	46.2562	31.3047	29.6378	25.026	19.4132	0	0	0	8.28	1.5	2.33
HCQevolved_CCL218 - Control_CCL218	REACTOME_MYD88_MAL_CASCADE_INITIATED_ON_PLASMA_MEMBRANE	Triploproficient	16.9035	0.000942168	1	0.01	12.931	MAPK8	MAP2K3	RELA	IKBKG	IKBKB	-28.6428	-24.6118	-19.1497	-16.7602	-16.2808	MAPK3	MAPK14	MAPK11	APP	JUN	74.5908	66.3871	45.4554	40.1276	28.909	0	0	0	14.77	3.69	4.89
HCQevolved_CCL218 - Control_CCL218	REACTOME_ANTIVIRAL_MECHANISM_BY_IFN_STIMULATED_GENES	Triploproficient	16.598	0.00958984	1	0.0464	11.608	NUP62	KPNA1	PLCG1	NUP214	SEH1L	-21.0711	-18.3607	-14.5927	-10.736	-9.33477	UBE2L6	EIF4A2	KPNA5	PPM1B	ISG15	47.9754	31.9234	24.6351	17.9948	15.9684	0	0	0	9.33	1.75	2.86
HCQevolved_CCL218 - Control_CCL218	GO_CELL_CYCLE_G2_M_PHASE_TRANSITION	Triploproficient	15.1205	0.00723314	1	0.0389	8.946	TUBG1	CUL1	CDC25B	TUBA1A	ACTR1A	-39.4894	-37.5095	-34.1081	-32.1113	-27.9562	CDC25C	CCNB1	CDK1	HSP90AA1	CHEK2	57.899	53.3162	48.1567	45.0803	43.0118	0	0	0	12.86	1.59	3.32
HCQevolved_CCL218 - Control_CCL218	GO_DEVELOPMENTAL_GROWTH	Triploproficient	13.7925	0.00745886	1	0.0396	7.515	EZH2	CCNE1	CTR9	KAT2A	XPA	-32.7342	-31.2391	-19.7086	-17.8074	-13.3517	APP	SMAD3	EPB41L5	CCNB1	TBL1XR1	46.5058	30.4464	27.0085	22.0061	20.7182	0	0	0	6.72	1.03	1.5
HCQevolved_CCL218 - Control_CCL218	GO_LYMPHOCYTE_ACTIVATION	Triploproficient	12.9109	0.00125611	1	0.0124	8.435	CBFB	FYN	IMPDH1	CORO1A	LIG4	-22.2626	-16.1577	-13.9124	-12.8276	-12.3875	CTNNB1	HDAC5	PIK3R1	JAK3	ATG5	37.723	30.3766	20.4377	16.794	16.3533	0	0	0	6.9	1.07	1.5
HCQevolved_CCL218 - Control_CCL218	GO_REGULATION_OF_RAS_PROTEIN_SIGNAL_TRANSDUCTION	Triploproficient	12.6122	0.00182721	1	0.0161	9.169	CUL3	ARHGDIA	CYTH2	BCR	NUP62	-24.607	-19.3662	-17.7052	-14.4103	-12.4263	DNM2	ARF6	ITSN1	SPRY2	FBXO8	47.2019	25.405	17.6927	16.1578	15.9429	0	0	0	5.9	1.24	1.19
HCQevolved_CCL218 - Control_CCL218	GO_REGULATION_OF_SMALL_GTPASE_MEDIATED_SIGNAL_TRANSDUCTION	Triploproficient	12.3098	0.00136028	1	0.0132	10.614	ARHGDIA	ARHGAP1	PIK3R2	BCR	CUL3	-42.8498	-30.593	-23.7587	-19.8053	-19.1439	RHOA	DNM2	RHOB	ARF6	CDC42	75.3575	60.8255	22.9512	21.6842	19.0771	0	0	0	7.56	1.58	1.45
HCQevolved_CCL218 - Control_CCL218	GO_RESPONSE_TO_METAL_ION	Triploproficient	11.8675	0.000536983	1	0.00694	9.835	CLU	HSPA5	FUS	LIG4	BAX	-105.606	-75.7657	-32.0539	-28.9727	-18.7843	PTEN	CDH1	CTNNB1	APP	MAPK9	64.9142	50.3174	46.1237	43.5461	34.4116	0	0	0	11.12	1.41	1.95
HCQevolved_CCL218 - Control_CCL218	GO_DEFENSE_RESPONSE_TO_VIRUS	Triploproficient	11.5255	0.000131704	0.514	0.00243	9.326	POLR3H	POLR3C	POLR3E	POLR3G	EXOSC4	-27.2926	-15.5502	-15.0509	-14.9049	-13.7079	DHX58	IFIH1	EIF2AK2	IFIT5	ISG15	16.7767	16.1199	16.0724	15.8024	14.7446	0	0	0	6.85	1.94	1.12
HCQevolved_CCL218 - Control_CCL218	GO_REGENERATION	Triploproficient	2.50944	0.00172228	1	0.0154	11.637	EZH2	CCNE1	ATIC	NCL	FPGS	-52.7204	-20.327	-19.8432	-16.6489	-9.67914	MAPK14	CCNB1	TGFBR2	CCNA2	TGFBR3	18.8057	15.4634	14.3743	11.1199	10.9689	0	0	0	7.05	0.91	0.67

## Sheet: JointDownregulated
Samples	Pathway	Result	Model Avg	Wilcoxon p	q Bonferroni	FDR Benjamini Hochberg	Std Dev of Model Score	LowGene1	LowGene2	LowGene3	LowGene4	LowGene5	LowGeneScore1	LowGeneScore2	LowGeneScore3	LowGeneScore4	LowGeneScore5	HighGene1	HighGene2	HighGene3	HighGene4	HighGene5	HighGeneScore1	HighGeneScore2	HighGeneScore3	HighGeneScore4	HighGeneScore5	Control Pathway Gene Std Dev	Control Pathway Gene Median Score	Control Pathway Gene Mean Score	Experimental Pathway Gene Std Dev	Experimental Pathway Gene Median Score	Experimental Pathway Gene Mean Score
HCQevolved_OVCAR3 - Control_OVCAR3	GO_RIBOSOMAL_LARGE_SUBUNIT_ASSEMBLY	Haploinsufficient	-57.0565	0.000712919	1	0.0121	19.514	RPL5	RPL3	RPL6	RPL12	RPL23A	-49.3615	-45.8143	-42.2236	-37.6977	-34.1541	FASTKD2	RPF1	RPF2	MRPL20	PPAN	0.486042	-0.274242	-0.593658	-0.727141	-2.46433	0	0	0	14.18	-12.49	-13.68
HCQevolved_OVCAR3 - Control_OVCAR3	GO_CELL_DIFFERENTIATION_IN_SPINAL_CORD	Haploinsufficient	-56.6373	0.000579978	1	0.0103	15.06	DLL4	SHH	ISL2	ISL1	GATA2	-11.8821	-11.6652	-8.23552	-8.06943	-4.32168	GIGYF2	GLI2	SUFU	MNX1	GDPD5	1.33187	0.376761	-0.634732	-0.846058	-1.11819	0	0	0	4.08	-3.51	-3.87
HCQevolved_OVCAR3 - Control_OVCAR3	GO_FORMATION_OF_TRANSLATION_PREINITIATION_COMPLEX	Haploinsufficient	-56.4517	6.20871e-05	0.241	0.00155	20.888	EIF3I	EIF3G	EIF3H	EIF3F	EIF3M	-37.8492	-37.1272	-33.9466	-31.8184	-30.776	EIF4H	EIF3B	DENR	MCTS1	EIF2S3	3.96552	2.08979	1.09017	-0.618971	-4.03479	0	0	0	14.13	-7.37	-11.64
HCQevolved_OVCAR3 - Control_OVCAR3	GO_VENTRAL_SPINAL_CORD_DEVELOPMENT	Haploinsufficient	-49.5733	0.000816245	1	0.0135	14.935	DLL4	SHH	ISL2	ISL1	GATA2	-12.0382	-11.7647	-8.45169	-8.37147	-4.23199	VLDLR	GIGYF2	GLI2	SUFU	MNX1	4.04586	1.6347	0.142737	-0.532021	-0.637795	0	0	0	4.45	-3.51	-3.58
HCQevolved_OVCAR3 - Control_OVCAR3	GO_RIBOSOMAL_LARGE_SUBUNIT_BIOGENESIS	Haploinsufficient	-45.2881	0.00125312	1	0.0191	16.438	RPL5	RPL6	RPL3	RPL14	RPL7	-75.5974	-69.1205	-58.4038	-52.7935	-48.0351	WDR55	NOL9	FASTKD2	RPF1	RPF2	0.620159	0.496379	0.361769	-0.577076	-0.615265	0	0	0	17.71	-4.75	-14.1
HCQevolved_OVCAR3 - Control_OVCAR3	GO_CYTOPLASMIC_TRANSLATION	Haploinsufficient	-44.9293	0.00252064	1	0.0328	16.182	RPL6	RPL15	RPL31	RPL9	RPL36	-54.4695	-46.377	-31.0824	-27.6591	-27.4246	GSPT1	EIF4H	EIF3B	DENR	CDC123	4.66829	3.85975	2.59575	0.88994	0.850916	0	0	0	14.56	-3.51	-9.25
HCQevolved_OVCAR3 - Control_OVCAR3	GO_MRNA_SPLICE_SITE_SELECTION	Haploinsufficient	-44.3058	0.00360555	1	0.0435	23.749	SF3A2	SRSF1	SRSF6	SRSF5	PRPF39	-28.6543	-20.8947	-15.0476	-9.77568	-7.22552	NOL3	PSIP1	PTBP2	SRSF9	SETX	2.29345	1.89532	0.837889	-0.0260548	-0.0706149	0	0	0	8.08	-1.16	-3.69
HCQevolved_OVCAR3 - Control_OVCAR3	REACTOME_3_UTR_MEDIATED_TRANSLATIONAL_REGULATION	Haploinsufficient	-38.1357	0.00369428	1	0.0442	8.575	RPL5	RPL7A	RPL6	RPL15	RPL3	-282.193	-280.173	-279.796	-253.617	-233.829	RPL21	RPS5	EIF4A2	EIF4E	EIF4H	175.646	38.4409	21.9289	8.53403	7.4371	0	0	0	94.28	-49.5	-80.09
HCQevolved_OVCAR3 - Control_OVCAR3	GO_POSITIVE_REGULATION_OF_INTRINSIC_APOPTOTIC_SIGNALING_PATHWAY	Haploinsufficient	-36.9911	0.00237018	1	0.0319	18.262	TP53	MCL1	BCL2L1	RPS3	BAX	-59.5819	-25.0516	-18.3552	-14.1663	-12.5119	CLU	IL20RA	NCK1	CAV1	FIS1	6.60424	3.10384	2.9326	2.81194	1.86669	0	0	0	7.99	-1.64	-3.8
HCQevolved_OVCAR3 - Control_OVCAR3	GO_TRANSLATIONAL_INITIATION	Haploinsufficient	-36.4012	0.000438643	1	0.00813	8.57	RPL5	RPL7A	RPL6	RPL14	RPS6	-303.831	-293.091	-276.424	-247.669	-247.606	RPL21	EIF4A2	RPS5	EIF4H	EIF4E	185.076	30.9349	30.8574	9.64222	9.00532	0	0	0	87.42	-38.66	-63.84
HCQevolved_OVCAR3 - Control_OVCAR3	GO_RIBONUCLEOPROTEIN_COMPLEX_SUBUNIT_ORGANIZATION	Haploinsufficient	-26.1473	0.000748873	1	0.0126	8.707	NPM1	RPL5	RPL6	SF3A2	RPL3	-85.2349	-82.3816	-78.1857	-78.1108	-68.7794	USP39	SRPK2	LSM4	SART3	HBS1L	27.0998	20.1138	19.5066	12.6826	11.3219	0	0	0	18.82	-1.82	-7.94
HCQevolved_OVCAR3 - Control_OVCAR3	GO_REGULATION_OF_INTRINSIC_APOPTOTIC_SIGNALING_PATHWAY	Haploinsufficient	-21.3472	0.000970209	1	0.0156	11.96	TP53	MCL1	BCL2L1	SRC	TPT1	-98.377	-34.2346	-26.0144	-23.6588	-20.4289	ING2	CLU	KDM1A	FIGNL1	UBQLN1	18.526	15.4405	15.0736	13.8255	10.2356	0	0	0	8.96	-0.86	-2.15
HCQevolved_OVCAR3 - Control_OVCAR3	GO_SPINAL_CORD_DEVELOPMENT	Haploinsufficient	-17.6856	0.00297596	1	0.0371	11.298	DLL4	SHH	GATA2	ISL2	ISL1	-11.9856	-11.9228	-9.16546	-8.25818	-8.20781	PBX3	RNF2	EED	VLDLR	HOXB8	18.6564	8.46078	7.37195	3.92772	3.47363	0	0	0	4.37	-1.55	-1.44
HCQevolved_OVCAR3 - Control_OVCAR3	GO_AMINO_ACID_TRANSPORT	Haploinsufficient	-13.845	0.0037821	1	0.0449	9.582	SLC3A2	SLC7A5	SLC38A5	CTNS	SLC7A2	-14.4035	-11.3793	-8.0568	-7.9138	-7.90426	STX1A	SLC6A8	VAMP2	SLC6A20	SLC25A15	10.1977	9.3166	5.23137	4.08572	4.02181	0	0	0	4.39	-0.41	-1.04
HCQevolved_CCL218 - Control_CCL218	GO_RIBOSOMAL_LARGE_SUBUNIT_ASSEMBLY	Haploinsufficient	-63.1407	1.91184e-06	0.00747	7.96e-05	23.221	RPL23A	RPL6	RPL5	RPL3	RPL24	-61.9037	-46.6006	-39.9642	-32.574	-28.341	FASTKD2	RPF2	RPF1	MRPL20	PPAN	-2.2121	-2.49557	-2.79714	-3.16055	-3.92307	0	0	0	14.42	-10.02	-15.6
HCQevolved_CCL218 - Control_CCL218	GO_CELL_DIFFERENTIATION_IN_SPINAL_CORD	Haploinsufficient	-49.8664	0.00188007	1	0.0164	16.3	GATA2	DLL4	SHH	ISL1	ISL2	-12.3508	-12.1861	-11.0024	-10.9853	-7.77771	IFT172	GLI2	SUFU	GIGYF2	PTCH1	2.28666	2.04619	1.56731	1.31392	0.997623	0	0	0	5.11	-2.14	-3.56
HCQevolved_CCL218 - Control_CCL218	GO_FORMATION_OF_TRANSLATION_PREINITIATION_COMPLEX	Haploinsufficient	-51.1586	0.000487845	1	0.00644	23.708	EIF3F	EIF3G	EIF3I	EIF3M	EIF3J	-59.2818	-47.2721	-39.9224	-33.8273	-32.7246	EIF3D	EIF2S3	DENR	MCTS1	EIF4H	5.41268	1.55057	0.212853	-0.434002	-0.876834	0	0	0	21.17	-3.46	-13.25
HCQevolved_CCL218 - Control_CCL218	GO_VENTRAL_SPINAL_CORD_DEVELOPMENT	Haploinsufficient	-42.7908	0.00552246	1	0.0324	16.357	DLL4	SHH	GATA2	ISL1	ISL2	-12.1573	-12.0956	-12.0302	-11.3017	-7.90655	VLDLR	GLI2	IFT172	SUFU	GIGYF2	4.09416	2.4076	2.10803	1.77075	1.64707	0	0	0	5.37	-2.14	-3.3
HCQevolved_CCL218 - Control_CCL218	GO_RIBOSOMAL_LARGE_SUBUNIT_BIOGENESIS	Haploinsufficient	-65.2704	8.15173e-13	3.18e-09	6.37e-10	16.933	RPL7	RPL23A	RPL6	RPL5	RPL3	-108.867	-85.2928	-83.9474	-69.7416	-47.6704	WDR55	NSA2	FASTKD2	RPF2	NLE1	0.231479	-1.30132	-2.10273	-2.56791	-2.74122	0	0	0	19.95	-7.54	-17.91
HCQevolved_CCL218 - Control_CCL218	GO_CYTOPLASMIC_TRANSLATION	Haploinsufficient	-58.6379	1.04216e-06	0.00407	4.97e-05	19.474	RPL7	RPL6	RPLP0	RPL15	RPL31	-69.4283	-64.5993	-61.7167	-45.3142	-41.9589	EIF3D	PCBP2	GSPT1	DENR	RPL22L1	4.86324	4.16021	0.906316	0.327284	-0.340196	0	0	0	16.79	-4	-11.82
HCQevolved_CCL218 - Control_CCL218	GO_MRNA_SPLICE_SITE_SELECTION	Haploinsufficient	-42.4366	0.00933602	1	0.046	23.806	SF3A2	SRSF1	SRSF6	CELF1	SRSF10	-22.3936	-22.2054	-16.7938	-8.03871	-6.99649	PSIP1	NOL3	SLU7	SETX	RBMXL1	1.99869	1.88653	1.75967	1.45632	0.22858	0	0	0	6.66	-1.68	-3.73
HCQevolved_CCL218 - Control_CCL218	REACTOME_3_UTR_MEDIATED_TRANSLATIONAL_REGULATION	Haploinsufficient	-44.6061	2.94064e-07	0.00115	1.66e-05	9.482	RPL21	RPL7	RPL17	RPS3	RPL23A	-555.954	-416.127	-413.655	-383.149	-346.535	EIF4A2	EIF3D	EIF2S2	EIF2S3	EIF4E	53.7737	22.1608	3.59556	2.92919	2.57387	0	0	0	115.32	-64.21	-102.76
HCQevolved_CCL218 - Control_CCL218	GO_POSITIVE_REGULATION_OF_INTRINSIC_APOPTOTIC_SIGNALING_PATHWAY	Haploinsufficient	-52.8982	6.91414e-05	0.27	0.00148	17.873	TP53	RPS3	BAX	BCL2L1	PARK7	-80.3552	-24.1728	-21.8918	-15.1922	-14.8031	PMAIP1	NCK1	SIRT1	IL20RA	SERINC3	4.52978	3.60771	2.82231	2.68626	2.02982	0	0	0	8.36	-1.64	-4.53
HCQevolved_CCL218 - Control_CCL218	GO_TRANSLATIONAL_INITIATION	Haploinsufficient	-45.3662	7.86119e-08	0.000307	6.26e-06	9.051	RPL21	RPL7	RPL17	RPS3	RPL23A	-629.312	-429.204	-424.994	-398.11	-374.486	EIF4A2	EIF3D	EIF4E3	EIF2S2	PCBP2	74.9482	26.1492	8.55116	7.91345	6.62445	0	0	0	109.05	-42.17	-82.55
HCQevolved_CCL218 - Control_CCL218	GO_RIBONUCLEOPROTEIN_COMPLEX_SUBUNIT_ORGANIZATION	Haploinsufficient	-43.6002	1.9765e-10	7.72e-07	5.15e-08	9.192	RPL23A	NPM1	RPL6	RPS10	RPL5	-107.379	-104.577	-92.2908	-90.9769	-76.1104	HBS1L	EIF3D	RRP7A	RBM22	PUM2	6.02141	4.93893	4.51023	4.45782	3.78487	0	0	0	22.12	-3.55	-12.48
HCQevolved_CCL218 - Control_CCL218	GO_REGULATION_OF_INTRINSIC_APOPTOTIC_SIGNALING_PATHWAY	Haploinsufficient	-19.4497	0.005176	1	0.031	12.084	TP53	CLU	RPS3	BAX	SYVN1	-151.168	-36.2315	-30.3134	-19.3083	-18.8341	SRC	UBQLN1	ING2	VDAC2	PINK1	57.0918	17.3244	15.8481	13.9351	12.3403	0	0	0	10.6	-0.62	-1.96
HCQevolved_CCL218 - Control_CCL218	GO_SPINAL_CORD_DEVELOPMENT	Haploinsufficient	-23.4695	0.00395016	1	0.0262	12.42	GATA2	AKT1	DLL4	SHH	ISL1	-24.6528	-13.8666	-11.8665	-11.8532	-10.7323	RNF2	EED	VLDLR	PHGDH	ERCC2	14.5966	8.19526	4.10486	4.04907	3.82463	0	0	0	5.23	-1.54	-1.65
HCQevolved_CCL218 - Control_CCL218	GO_AMINO_ACID_TRANSPORT	Haploinsufficient	-18.4794	0.00548465	1	0.0323	9.715	STX1A	SLC25A22	SLC3A2	CLN3	SLC38A5	-21.3922	-15.5924	-10.5325	-8.83201	-8.30048	SLC6A8	PEX3	SLC7A7	SLC3A1	VAMP2	12.0773	8.11114	7.70104	7.57497	6.58791	0	0	0	4.49	-1.16	-0.98

## Sheet: OVCAR3
Samples	Pathway	Result	Model Avg	Wilcoxon p	q Bonferroni	FDR Benjamini Hochberg	Std Dev of Model Score	LowGene1	LowGene2	LowGene3	LowGene4	LowGene5	LowGeneScore1	LowGeneScore2	LowGeneScore3	LowGeneScore4	LowGeneScore5	HighGene1	HighGene2	HighGene3	HighGene4	HighGene5	HighGeneScore1	HighGeneScore2	HighGeneScore3	HighGeneScore4	HighGeneScore5	Control Pathway Gene Std Dev	Control Pathway Gene Median Score	Control Pathway Gene Mean Score	Experimental Pathway Gene Std Dev	Experimental Pathway Gene Median Score	Experimental Pathway Gene Mean Score
HCQevolved_OVCAR3 - Control_OVCAR3	GO_EYELID_DEVELOPMENT_IN_CAMERA_TYPE_EYE	Haploinsufficient	-66.1711	0.00149917	1	0.0219	23.211	JUN	HDAC1	SRF	OSR2	GRHL3	-15.4649	-9.97907	-8.61086	-4.17166	-3.96551	EGFR	SOS1	HDAC2	TFAP2A	STRA6	3.12914	0.154182	-1.0959	-2.1315	-3.08231	0	0	0	5.84	-2.76	-3.97
HCQevolved_OVCAR3 - Control_OVCAR3	KEGG_AMPHETAMINE_ADDICTION	Haploinsufficient	-66.1094	0.000377174	1	0.00713	27.288	JUN	ATF4	CREB3	HDAC1	CREB1	-30.4736	-16.8494	-13.1235	-10.7787	-6.78166	STX1A	ATF2	ATF6B	FOS	ARC	5.2188	-0.0189612	-0.878828	-3.91251	-3.97684	0	0	0	7.88	-4	-5.39
HCQevolved_OVCAR3 - Control_OVCAR3	KEGG_COCAINE_ADDICTION	Haploinsufficient	-57.6564	0.00189467	1	0.0271	23.049	JUN	ATF4	CREB3	GNAI1	CREB1	-21.1896	-18.3627	-14.2059	-8.59005	-5.95414	GNAI3	ATF2	ATF6B	CDK5	FOSB	2.14581	0.517082	-0.770709	-1.02194	-4.17112	0	0	0	5.84	-5.03	-4.75
HCQevolved_OVCAR3 - Control_OVCAR3	GO_RIBOSOMAL_LARGE_SUBUNIT_ASSEMBLY	Haploinsufficient	-57.0565	0.000712919	1	0.0121	19.514	RPL5	RPL3	RPL6	RPL12	RPL23A	-49.3615	-45.8143	-42.2236	-37.6977	-34.1541	FASTKD2	RPF1	RPF2	MRPL20	PPAN	0.486042	-0.274242	-0.593658	-0.727141	-2.46433	0	0	0	14.18	-12.49	-13.68
HCQevolved_OVCAR3 - Control_OVCAR3	GO_CELL_DIFFERENTIATION_IN_SPINAL_CORD	Haploinsufficient	-56.6373	0.000579978	1	0.0103	15.06	DLL4	SHH	ISL2	ISL1	GATA2	-11.8821	-11.6652	-8.23552	-8.06943	-4.32168	GIGYF2	GLI2	SUFU	MNX1	GDPD5	1.33187	0.376761	-0.634732	-0.846058	-1.11819	0	0	0	4.08	-3.51	-3.87
HCQevolved_OVCAR3 - Control_OVCAR3	GO_FORMATION_OF_TRANSLATION_PREINITIATION_COMPLEX	Haploinsufficient	-56.4517	6.20871e-05	0.241	0.00155	20.888	EIF3I	EIF3G	EIF3H	EIF3F	EIF3M	-37.8492	-37.1272	-33.9466	-31.8184	-30.776	EIF4H	EIF3B	DENR	MCTS1	EIF2S3	3.96552	2.08979	1.09017	-0.618971	-4.03479	0	0	0	14.13	-7.37	-11.64
HCQevolved_OVCAR3 - Control_OVCAR3	GO_CILIUM_MOVEMENT	Haploinsufficient	-54.4437	0.00195383	1	0.0276	15.028	STK36	CCDC103	CCDC40	DNAH5	CCDC114	-7.45397	-3.96049	-3.80967	-3.7705	-3.60216	SPAG16	NPHP3	DPCD	TTLL1	RFX3	1.56826	0.91979	-0.102721	-0.642068	-1.03798	0	0	0	2.37	-2.02	-2.22
HCQevolved_OVCAR3 - Control_OVCAR3	GO_EPITHELIAL_STRUCTURE_MAINTENANCE	Haploinsufficient	-54.2059	0.000262599	1	0.00541	19.921	SRF	PBLD	MUC2	LDB1	MKS1	-8.23597	-7.02157	-4.07015	-4.06237	-3.65422	TLR4	ZNF830	MUC13	CXADR	RBP4	0.711439	0.127938	-0.0525587	-0.101173	-2.31173	0	0	0	2.77	-3.28	-2.8
HCQevolved_OVCAR3 - Control_OVCAR3	REACTOME_AMINO_ACID_TRANSPORT_ACROSS_THE_PLASMA_MEMBRANE	Haploinsufficient	-51.6505	0.000730544	1	0.0123	15.51	SLC3A2	SLC7A5	SLC7A2	SLC38A5	SLC7A7	-15.7386	-12.249	-8.47969	-8.2835	-8.12195	SLC6A20	SLC7A1	SLC3A1	SLC6A14	SLC1A4	3.91402	1.2903	0.739305	-0.29872	-0.56409	0	0	0	5.46	-2.13	-3.55
HCQevolved_OVCAR3 - Control_OVCAR3	REACTOME_PHASE1_FUNCTIONALIZATION_OF_COMPOUNDS	Haploinsufficient	-51.4946	0.00250658	1	0.0328	15.339	ALDH1A1	ALDH2	SMOX	ACSS1	CYP2S1	-16.2002	-15.858	-8.22612	-7.80019	-4.05727	ACSS2	PTGS1	PAOX	CYP51A1	CYP2R1	3.87283	3.80845	1.83473	1.57328	1.50575	0	0	0	5.79	-1.5	-2.74
HCQevolved_OVCAR3 - Control_OVCAR3	GO_NEGATIVE_REGULATION_OF_NOTCH_SIGNALING_PATHWAY	Haploinsufficient	-51.115	0.00149209	1	0.0219	14.794	DLL4	LFNG	GATA2	OVOL2	NRARP	-12.1733	-6.91907	-4.23771	-4.16111	-3.94068	FBXW7	HIF1AN	NUMB	NFKBIA	GDPD5	2.10705	0.16094	-0.400253	-0.873399	-0.994848	0	0	0	3.26	-2.7	-2.94
HCQevolved_OVCAR3 - Control_OVCAR3	GO_SPINAL_CORD_MOTOR_NEURON_DIFFERENTIATION	Haploinsufficient	-50.8358	0.000617026	1	0.0108	17.466	SHH	ISL1	ISL2	TCTN1	SOX4	-12.3588	-7.98056	-7.76451	-4.05233	-4.00239	GIGYF2	GLI2	MNX1	GDPD5	SUFU	1.3495	0.0359478	-0.458989	-0.972216	-1.20805	0	0	0	3.86	-3.02	-3.49
HCQevolved_OVCAR3 - Control_OVCAR3	GO_VENTRAL_SPINAL_CORD_DEVELOPMENT	Haploinsufficient	-49.5733	0.000816245	1	0.0135	14.935	DLL4	SHH	ISL2	ISL1	GATA2	-12.0382	-11.7647	-8.45169	-8.37147	-4.23199	VLDLR	GIGYF2	GLI2	SUFU	MNX1	4.04586	1.6347	0.142737	-0.532021	-0.637795	0	0	0	4.45	-3.51	-3.58
HCQevolved_OVCAR3 - Control_OVCAR3	GO_EMBRYONIC_DIGESTIVE_TRACT_DEVELOPMENT	Haploinsufficient	-46.5403	0.00264857	1	0.0341	15.566	SHH	PCSK5	OVOL2	FGF9	ID2	-12.643	-6.75597	-4.05311	-3.99438	-3.89048	TCF21	PITX2	RARRES2	GLI2	TCF7	3.85992	3.22202	3.01394	0.137149	-1.40254	0	0	0	4.01	-2.92	-2.44
HCQevolved_OVCAR3 - Control_OVCAR3	GO_RIBOSOMAL_LARGE_SUBUNIT_BIOGENESIS	Haploinsufficient	-45.2881	0.00125312	1	0.0191	16.438	RPL5	RPL6	RPL3	RPL14	RPL7	-75.5974	-69.1205	-58.4038	-52.7935	-48.0351	WDR55	NOL9	FASTKD2	RPF1	RPF2	0.620159	0.496379	0.361769	-0.577076	-0.615265	0	0	0	17.71	-4.75	-14.1
HCQevolved_OVCAR3 - Control_OVCAR3	GO_CYTOPLASMIC_TRANSLATION	Haploinsufficient	-44.9293	0.00252064	1	0.0328	16.182	RPL6	RPL15	RPL31	RPL9	RPL36	-54.4695	-46.377	-31.0824	-27.6591	-27.4246	GSPT1	EIF4H	EIF3B	DENR	CDC123	4.66829	3.85975	2.59575	0.88994	0.850916	0	0	0	14.56	-3.51	-9.25
HCQevolved_OVCAR3 - Control_OVCAR3	GO_MRNA_SPLICE_SITE_SELECTION	Haploinsufficient	-44.3058	0.00360555	1	0.0435	23.749	SF3A2	SRSF1	SRSF6	SRSF5	PRPF39	-28.6543	-20.8947	-15.0476	-9.77568	-7.22552	NOL3	PSIP1	PTBP2	SRSF9	SETX	2.29345	1.89532	0.837889	-0.0260548	-0.0706149	0	0	0	8.08	-1.16	-3.69
HCQevolved_OVCAR3 - Control_OVCAR3	REACTOME_REGULATION_OF_BETA_CELL_DEVELOPMENT	Haploinsufficient	-40.671	0.00150075	1	0.0219	18.803	HNF1B	HNF1A	FOXO1	FOXA3	NR5A2	-5.74102	-5.49743	-4.79629	-4.05776	-4.04677	AKT2	RBPJ	HNF4G	PDX1	AKT1	4.3672	3.88307	-0.927166	-2.34441	-2.50883	0	0	0	3.31	-3.55	-2.5
HCQevolved_OVCAR3 - Control_OVCAR3	GO_AXONEME_ASSEMBLY	Haploinsufficient	-40.5952	0.00128137	1	0.0194	16.501	SPEF2	DNAH5	CCDC40	SPAG1	CCDC103	-7.97286	-4.15716	-3.99087	-3.95268	-3.91912	BBS2	UBE2B	SPAG16	TTLL1	TTLL5	3.57012	3.31207	1.72693	-1.07774	-1.17355	0	0	0	3.08	-2.88	-2.03
HCQevolved_OVCAR3 - Control_OVCAR3	REACTOME_3_UTR_MEDIATED_TRANSLATIONAL_REGULATION	Haploinsufficient	-38.1357	0.00369428	1	0.0442	8.575	RPL5	RPL7A	RPL6	RPL15	RPL3	-282.193	-280.173	-279.796	-253.617	-233.829	RPL21	RPS5	EIF4A2	EIF4E	EIF4H	175.646	38.4409	21.9289	8.53403	7.4371	0	0	0	94.28	-49.5	-80.09
HCQevolved_OVCAR3 - Control_OVCAR3	GO_POSITIVE_REGULATION_OF_INTRINSIC_APOPTOTIC_SIGNALING_PATHWAY	Haploinsufficient	-36.9911	0.00237018	1	0.0319	18.262	TP53	MCL1	BCL2L1	RPS3	BAX	-59.5819	-25.0516	-18.3552	-14.1663	-12.5119	CLU	IL20RA	NCK1	CAV1	FIS1	6.60424	3.10384	2.9326	2.81194	1.86669	0	0	0	7.99	-1.64	-3.8
HCQevolved_OVCAR3 - Control_OVCAR3	GO_TRANSLATIONAL_INITIATION	Haploinsufficient	-36.4012	0.000438643	1	0.00813	8.57	RPL5	RPL7A	RPL6	RPL14	RPS6	-303.831	-293.091	-276.424	-247.669	-247.606	RPL21	EIF4A2	RPS5	EIF4H	EIF4E	185.076	30.9349	30.8574	9.64222	9.00532	0	0	0	87.42	-38.66	-63.84
HCQevolved_OVCAR3 - Control_OVCAR3	GO_NEGATIVE_REGULATION_OF_LYMPHOCYTE_DIFFERENTIATION	Haploinsufficient	-32.2279	0.00245705	1	0.0326	14.286	SHH	FOXJ1	ID2	IL4R	IHH	-12.6148	-7.99017	-4.26767	-4.26172	-4.01363	JAK3	HMGB1	FBXO7	ANXA1	CDKN2A	4.1423	3.99888	1.99914	1.80659	1.26665	0	0	0	3.73	-1.65	-1.73
HCQevolved_OVCAR3 - Control_OVCAR3	HALLMARK_TNFA_SIGNALING_VIA_NFKB	Haploinsufficient	-31.862	1.89207e-09	7.33e-06	1.63e-07	8.644	JUN	MYC	RELA	ZFP36	JUNB	-55.3299	-37.9766	-33.4667	-29.2336	-26.2235	SAT1	BIRC3	TNFAIP3	PER1	PLAU	21.8209	15.4536	12.9945	10.861	9.45509	0	0	0	7.85	-2.14	-2.7
HCQevolved_OVCAR3 - Control_OVCAR3	GO_POSITIVE_REGULATION_OF_B_CELL_PROLIFERATION	Haploinsufficient	-30.1571	0.0040232	1	0.0469	19.667	TICAM1	CD81	CDKN1A	CLCF1	IRS2	-4.8386	-4.12643	-4.05267	-3.43142	-3.37733	PELI1	BCL6	TIRAP	TLR4	SLC39A10	4.74929	0.969581	0.303575	-0.795802	-1.59338	0	0	0	2.97	-2.45	-1.82
HCQevolved_OVCAR3 - Control_OVCAR3	GO_REGULATION_OF_SMOOTHENED_SIGNALING_PATHWAY	Haploinsufficient	-29.8231	0.00230965	1	0.0315	11.407	SHH	STK36	PRKACB	GLI1	PRKACA	-11.6418	-10.2932	-7.72141	-6.18385	-5.30139	RUNX2	RB1	KCTD11	TTC21B	IFT122	5.825	4.11088	3.97511	2.39269	1.66746	0	0	0	3.54	-2.14	-1.77
HCQevolved_OVCAR3 - Control_OVCAR3	GO_AMINO_ACID_TRANSMEMBRANE_TRANSPORT	Haploinsufficient	-27.8304	0.00420798	1	0.0482	10.047	SLC7A2	SLC7A7	SLC38A5	SLC38A7	SLC7A5	-8.35904	-7.95092	-7.76744	-6.16574	-5.17693	SLC6A8	SLC25A15	SLC6A20	SLC7A1	PEX3	10.3948	3.81809	3.76764	1.5424	1.38339	0	0	0	3.72	-1.74	-1.71
HCQevolved_OVCAR3 - Control_OVCAR3	GO_RIBONUCLEOPROTEIN_COMPLEX_SUBUNIT_ORGANIZATION	Haploinsufficient	-26.1473	0.000748873	1	0.0126	8.707	NPM1	RPL5	RPL6	SF3A2	RPL3	-85.2349	-82.3816	-78.1857	-78.1108	-68.7794	USP39	SRPK2	LSM4	SART3	HBS1L	27.0998	20.1138	19.5066	12.6826	11.3219	0	0	0	18.82	-1.82	-7.94
HCQevolved_OVCAR3 - Control_OVCAR3	GO_RESPONSE_TO_CAMP	Haploinsufficient	-26.0815	0.000894886	1	0.0146	11.083	APP	EZR	JUN	FOS	CFTR	-28.4404	-24.6278	-23.7999	-21.9406	-20.3733	LDHA	CDK2	FOXM1	PER1	SREBF1	23.6051	21.1165	13.4598	11.2191	7.8543	0	0	0	8.36	-1.49	-2.05
HCQevolved_OVCAR3 - Control_OVCAR3	GO_CENTRAL_NERVOUS_SYSTEM_NEURON_DIFFERENTIATION	Haploinsufficient	-24.1477	0.00207278	1	0.0292	9.323	SHH	DLL4	ISL1	ISL2	ATF5	-11.7232	-11.6613	-8.64824	-8.3228	-7.70854	PTK2	PTEN	RAC1	TSKU	HPRT1	8.20112	7.56666	4.0392	4.01366	3.94428	0	0	0	3.93	-1.09	-1.32
HCQevolved_OVCAR3 - Control_OVCAR3	GO_VENTRICULAR_SEPTUM_DEVELOPMENT	Haploinsufficient	-23.2614	0.00405814	1	0.0472	12.436	GATA3	MDM2	SOX4	NPRL3	ID2	-8.30745	-6.81782	-6.76106	-4.17415	-4.07929	DNM2	EGLN1	VANGL2	PITX2	CITED2	9.84648	3.98357	3.43905	3.39545	1.79183	0	0	0	3.35	-1.11	-1.2
HCQevolved_OVCAR3 - Control_OVCAR3	GO_REGULATION_OF_INTRINSIC_APOPTOTIC_SIGNALING_PATHWAY	Haploinsufficient	-21.3472	0.000970209	1	0.0156	11.96	TP53	MCL1	BCL2L1	SRC	TPT1	-98.377	-34.2346	-26.0144	-23.6588	-20.4289	ING2	CLU	KDM1A	FIGNL1	UBQLN1	18.526	15.4405	15.0736	13.8255	10.2356	0	0	0	8.96	-0.86	-2.15
HCQevolved_OVCAR3 - Control_OVCAR3	GO_MICROTUBULE_BUNDLE_FORMATION	Haploinsufficient	-21.3393	0.00273491	1	0.0351	11.046	ZNF207	NCKAP5L	SPEF2	TPPP	TPPP3	-8.0876	-4.2458	-4.17309	-4.1172	-4.01659	PRC1	PSRC1	PLK1	GAS2L1	UBE2B	4.13549	3.94253	3.93467	3.78518	3.68231	0	0	0	3.25	-1.34	-1.07
HCQevolved_OVCAR3 - Control_OVCAR3	GO_CARDIAC_VENTRICLE_DEVELOPMENT	Haploinsufficient	-21.1684	0.00418778	1	0.0481	10.307	DLL4	MDM2	TPM1	GATA3	LMO4	-12.0895	-10.4813	-9.71599	-8.74654	-7.72017	DNM2	PPP1R13L	RBPJ	EGLN1	TGFBR3	9.82883	9.77936	4.01931	3.99514	3.9858	0	0	0	3.85	-0.67	-1.01
HCQevolved_OVCAR3 - Control_OVCAR3	GO_BLASTOCYST_FORMATION	Haploinsufficient	-21.1481	0.0042645	1	0.0487	17.056	SRF	JUNB	RPL7L1	BYSL	CNOT2	-8.03711	-7.29381	-6.44983	-5.27957	-3.70491	CUL3	MFN2	NLE1	RRP7A	SP3	14.0196	4.14913	2.08978	2.02461	1.43453	0	0	0	4.46	-2.28	-1.65
HCQevolved_OVCAR3 - Control_OVCAR3	GO_SPINAL_CORD_DEVELOPMENT	Haploinsufficient	-17.6856	0.00297596	1	0.0371	11.298	DLL4	SHH	GATA2	ISL2	ISL1	-11.9856	-11.9228	-9.16546	-8.25818	-8.20781	PBX3	RNF2	EED	VLDLR	HOXB8	18.6564	8.46078	7.37195	3.92772	3.47363	0	0	0	4.37	-1.55	-1.44
HCQevolved_OVCAR3 - Control_OVCAR3	GO_INNER_EAR_MORPHOGENESIS	Haploinsufficient	-16.5335	0.00390809	1	0.0457	10.897	ATP6V1B1	GATA2	SPRY2	BCR	EPHB2	-5.00012	-4.33906	-4.27107	-4.24839	-4.24421	INSIG2	INSIG1	ALDH1A3	SEC24B	SIX4	7.78031	6.79472	5.98443	4.01301	3.89495	0	0	0	3.37	-1.84	-0.82
HCQevolved_OVCAR3 - Control_OVCAR3	GO_EMBRYONIC_SKELETAL_SYSTEM_DEVELOPMENT	Haploinsufficient	-14.1527	0.00171135	1	0.0246	13.317	SHH	MDFI	PCSK5	PBX1	HOXB8	-11.3617	-11.276	-11.1383	-9.42547	-7.46125	CTNNB1	SMAD2	SMAD3	TGFBR2	RUNX2	38.6018	13.4714	9.86084	8.80756	5.28062	0	0	0	4.74	-1.12	-0.84
HCQevolved_OVCAR3 - Control_OVCAR3	GO_AMINO_ACID_TRANSPORT	Haploinsufficient	-13.845	0.0037821	1	0.0449	9.582	SLC3A2	SLC7A5	SLC38A5	CTNS	SLC7A2	-14.4035	-11.3793	-8.0568	-7.9138	-7.90426	STX1A	SLC6A8	VAMP2	SLC6A20	SLC25A15	10.1977	9.3166	5.23137	4.08572	4.02181	0	0	0	4.39	-0.41	-1.04
HCQevolved_OVCAR3 - Control_OVCAR3	REACTOME_GPCR_LIGAND_BINDING	Haploinsufficient	-10.6811	0.00380522	1	0.0451	10.227	SHH	GNAS	ADRA2A	HTR1D	NPFFR1	-12.3185	-8.26964	-4.45874	-4.1813	-4.14893	ADORA2B	CXCL16	APP	P2RY2	HCAR2	11.9206	7.53625	6.79998	5.01862	4.08707	0	0	0	3.73	-0.71	-0.48
HCQevolved_OVCAR3 - Control_OVCAR3	GO_REGIONALIZATION	Haploinsufficient	-3.20566	0.00277491	1	0.0351	8.219	SSBP3	PBX1	SRF	HOXC8	SHH	-16.5348	-16.464	-16.2057	-13.1998	-12.6763	CTNNB1	PBX3	HOXA9	SMAD2	AXIN2	65.7752	28.5294	15.0281	12.3297	12.1175	0	0	0	5.39	-0.29	-0.39
HCQevolved_OVCAR3 - Control_OVCAR3	GO_POSITIVE_REGULATION_OF_TRANSCRIPTION_FROM_RNA_POLYMERASE_II_PROMOTER_IN_RESPONSE_TO_ENDOPLASMIC_RETICULUM_STRESS	No Selection	-60.0048	0.0110725	1	0.0858	22.473	TP53	HSPA5	ATF4	DDIT3	CREB3L1	-18.9773	-13.9013	-10.1111	-7.58135	-7.53031	MBTPS2	ATF6	ATF6B	CEBPB	XBP1	1.49653	1.40103	-0.624952	-1.98972	-3.07522	0	0	0	6.61	-3.2	-5.19
HCQevolved_OVCAR3 - Control_OVCAR3	GO_POSITIVE_REGULATION_OF_BLOOD_PRESSURE	No Selection	-57.5334	0.00594839	1	0.0603	20.249	TPM1	HSD11B2	ID2	PDE4D	ENG	-7.97141	-6.70307	-4.07415	-3.94987	-2.59126	F11R	AGT	WNK1	CYBA	ADH5	2.06634	0.701327	-0.024408	-0.984929	-1.72296	0	0	0	3.28	-2.17	-2.51
HCQevolved_OVCAR3 - Control_OVCAR3	GO_BRANCH_ELONGATION_OF_AN_EPITHELIUM	No Selection	-56.973	0.382857	1	1	19.629	SHH	RDH10	AREG	SPRY2	SOX9	-12.3221	-6.44365	-4.16695	-3.45141	-3.04435	SPRY1	YAP1	BMP4	MED1	TGFB1	2.46645	1.88273	0.462936	-0.0120409	-1.59436	0	0	0	4.11	-2.27	-2.55
HCQevolved_OVCAR3 - Control_OVCAR3	GO_NEGATIVE_REGULATION_OF_VIRAL_RELEASE_FROM_HOST_CELL	No Selection	-55.992	0.474286	1	1	23.97	TRIM8	TRIM21	TRIM5	TRIM35	TRIM25	-23.2727	-10.3913	-8.18081	-6.74646	-6.31373	VAPB	PML	TRIM28	TRIM32	TRIM13	4.1219	1.30724	1.0233	-1.55253	-1.615	0	0	0	4.6	-3.36	-3
HCQevolved_OVCAR3 - Control_OVCAR3	GO_POSITIVE_REGULATION_OF_ASTROCYTE_DIFFERENTIATION	No Selection	-55.4035	0.00482849	1	0.0534	20.743	PRPF19	NOTCH1	ID2	HES1	BIN1	-7.83697	-4.92481	-4.06677	-4.00801	-3.79919	BMP2	IL6ST	LIF	SERPINE2	CLCF1	2.93321	0.295287	0.240267	-2.22367	-3.44403	0	0	0	2.73	-3.49	-2.43
HCQevolved_OVCAR3 - Control_OVCAR3	GO_GLOMERULAR_EPITHELIUM_DEVELOPMENT	No Selection	-55.2983	0.0103779	1	0.0822	16.242	FOXJ1	KLF15	PROM1	CD24	MAGI2	-8.035	-7.94042	-6.85239	-4.02061	-3.9126	PODXL	BMP4	IQGAP1	MYO1E	JAG1	1.50568	0.366252	0.354397	0.329922	-0.0111404	0	0	0	3.55	-1.41	-2.63
HCQevolved_OVCAR3 - Control_OVCAR3	GO_EPITHELIAL_CILIUM_MOVEMENT	No Selection	-54.9114	0.0085593	1	0.0737	16.081	STK36	CCDC40	CCDC103	DNAH1	SPA17	-7.32864	-3.96675	-3.94799	-2.8362	-2.06241	NPHP3	DPCD	TTLL1	RFX3	OFD1	1.09753	-0.191088	-0.892681	-0.97279	-1.87789	0	0	0	2.28	-2	-2.29
HCQevolved_OVCAR3 - Control_OVCAR3	GO_REGULATION_OF_SMOOTH_MUSCLE_CELL_DIFFERENTIATION	No Selection	-53.1431	0.0181161	1	0.117	18.559	SHH	SRF	FOXO4	CTH	MED28	-12.6554	-8.32916	-8.06193	-7.30169	-2.31031	SMARCD3	BMP4	PDGFB	ANKRD17	EREG	1.77895	0.218587	0.07294	-0.41092	-0.715309	0	0	0	4.35	-1.87	-3.29
HCQevolved_OVCAR3 - Control_OVCAR3	GO_POSITIVE_REGULATION_OF_SMOOTHENED_SIGNALING_PATHWAY	No Selection	-52.6771	0.00503941	1	0.0544	16.539	SHH	STK36	GLI1	FGF9	IHH	-12.1309	-7.38861	-5.83297	-4.06606	-4.01953	INTU	POR	CTNNA1	ULK3	CHSY1	1.53933	1.3393	0.936934	-0.282076	-0.438739	0	0	0	3.69	-2.54	-2.77
HCQevolved_OVCAR3 - Control_OVCAR3	GO_POSITIVE_T_CELL_SELECTION	No Selection	-52.127	0.0567604	1	0.245	18.804	SHH	SRF	STAT6	ZFPM1	CD74	-12.0301	-7.94097	-6.93776	-2.94896	-2.37302	BRAF	BATF	ITPKB	STK11	BCL11B	1.90397	1.88514	0.654917	-0.440163	-1.49093	0	0	0	4.61	-1.91	-2.88
HCQevolved_OVCAR3 - Control_OVCAR3	GO_NEGATIVE_REGULATION_OF_VIRAL_TRANSCRIPTION	No Selection	-50.762	0.0178666	1	0.116	17.226	JUN	HDAC1	TRIM8	TRIM21	TFAP4	-15.4966	-15.3447	-15.148	-9.44324	-7.8647	TARDBP	TRIM14	REST	SP100	IFITM3	3.74586	2.81545	2.57489	2.30986	1.33041	0	0	0	5.84	-1.16	-2.91
HCQevolved_OVCAR3 - Control_OVCAR3	GO_MITOCHONDRIAL_RNA_PROCESSING	No Selection	-50.0421	0.0187429	1	0.119	18.287	ELAC2	FASTKD5	TRIT1	TRMT5	SUPV3L1	-6.28796	-4.017	-3.82266	-3.77594	-3.47572	TRMT61B	PNPT1	TRMU	TRNT1	PUS1	0.941418	0.172099	-1.05985	-1.24278	-2.20593	0	0	0	1.99	-2.86	-2.44
HCQevolved_OVCAR3 - Control_OVCAR3	GO_NEGATIVE_REGULATION_OF_EPITHELIAL_TO_MESENCHYMAL_TRANSITION	No Selection	-48.4716	0.00575249	1	0.0594	21.305	PBLD	FOXA2	OVOL2	SMAD7	FOXA1	-6.82384	-4.14298	-3.9801	-3.94062	-3.69532	MAD2L2	EFNA1	DAB2IP	PPP2CA	SDHAF2	1.29613	0.45679	-0.86247	-0.971228	-1.74035	0	0	0	2.45	-2.6	-2.33
HCQevolved_OVCAR3 - Control_OVCAR3	KEGG_THYROID_HORMONE_SYNTHESIS	No Selection	-48.1035	0.00807754	1	0.0714	19.027	ATF4	GPX3	CREB3	GPX2	ITPR2	-17.4171	-8.04819	-7.38922	-7.34146	-3.35016	ADCY6	ADCY3	CREB1	ATF2	GPX8	2.13887	1.41391	0.863135	0.269477	-0.3387	0	0	0	3.72	-2.32	-2.73
HCQevolved_OVCAR3 - Control_OVCAR3	GO_EPITHELIAL_CELL_DIFFERENTIATION_INVOLVED_IN_KIDNEY_DEVELOPMENT	No Selection	-47.3566	0.00939108	1	0.0774	16.017	FOXJ1	KLF15	PROM1	CD24	MAGI2	-8.10745	-7.65055	-7.554	-4.21049	-4.07036	PODXL	IQGAP1	BMP4	MYO1E	JAG1	1.58023	0.478183	0.383406	0.171608	0.106124	0	0	0	3.37	-0.96	-2.29
HCQevolved_OVCAR3 - Control_OVCAR3	GO_AORTA_MORPHOGENESIS	No Selection	-46.8856	0.0101233	1	0.0812	18.766	DLL4	SRF	NPRL3	MYLK	LRP1	-12.2388	-7.69737	-7.26931	-4.95819	-4.83043	SEC24B	RBPJ	JAG1	SOX4	PROX1	4.03588	3.79746	-0.0336132	-3.90617	-4.07448	0	0	0	4.89	-4	-3.65
HCQevolved_OVCAR3 - Control_OVCAR3	GO_MODULATION_OF_TRANSCRIPTION_IN_OTHER_ORGANISM_INVOLVED_IN_SYMBIOTIC_INTERACTION	No Selection	-46.8673	0.00888896	1	0.0749	18.066	HDAC1	JUN	TFAP4	INPP5K	EP300	-16.508	-16.0084	-11.2749	-7.2692	-3.60608	TARDBP	REST	TAF11	ZNF639	POU2F3	3.76684	3.04123	0.244371	0.164905	0.0442602	0	0	0	5.91	-1.72	-3.21
HCQevolved_OVCAR3 - Control_OVCAR3	GO_NEUTRAL_AMINO_ACID_TRANSPORT	No Selection	-46.5377	0.0129383	1	0.0955	16.976	SLC3A2	SLC7A5	SLC38A5	SLC38A7	SLC43A1	-14.9016	-11.3245	-8.11985	-5.96845	-4.2046	SLC6A20	SERINC2	SERINC1	SERINC5	NFKBIE	3.98355	1.51736	1.48472	1.1766	1.16019	0	0	0	5.28	-1.76	-2.74
HCQevolved_OVCAR3 - Control_OVCAR3	GO_TRABECULA_FORMATION	No Selection	-45.551	0.0450443	1	0.205	17.865	THBS3	SRF	OVOL2	MSX2	RBP4	-8.05179	-7.88739	-4.04093	-3.90894	-2.25575	TGFBR3	EGLN1	PPARGC1B	SLC40A1	FKBP1A	3.97928	3.85775	0.656146	0.348011	-0.932446	0	0	0	4.06	-1.55	-1.8
HCQevolved_OVCAR3 - Control_OVCAR3	GO_REGULATION_OF_ASTROCYTE_DIFFERENTIATION	No Selection	-45.5248	0.00601196	1	0.0608	17.389	ATF5	PRPF19	NOTCH1	HES1	ID2	-7.8845	-7.87106	-5.33319	-4.26846	-4.12087	BMP2	MBD1	LIF	IL6ST	NF1	2.78792	0.615098	0.348854	0.161206	-0.274354	0	0	0	2.96	-2.78	-2.33
HCQevolved_OVCAR3 - Control_OVCAR3	GO_RHYTHMIC_BEHAVIOR	No Selection	-45.1541	0.00876748	1	0.0746	23.123	TP53	USP2	EGR2	NCOA2	AHCY	-15.35	-8.11074	-7.73618	-5.58206	-4.96843	PTEN	TH	NAGLU	BTBD9	MTA1	4.44567	4.04974	0.236252	-1.15189	-2.51096	0	0	0	5.84	-2.49	-3.15
HCQevolved_OVCAR3 - Control_OVCAR3	GO_AXIS_ELONGATION	No Selection	-44.9125	0.0123628	1	0.0932	15.13	SHH	RDH10	MAGI2	PTK7	AREG	-12.0773	-6.46323	-4.09888	-3.99443	-3.92949	VANGL2	SPRY1	YAP1	TRIM28	BMP4	3.21194	2.55002	1.93254	1.01526	0.420992	0	0	0	3.61	-1.88	-1.94
HCQevolved_OVCAR3 - Control_OVCAR3	GO_SMOOTH_MUSCLE_TISSUE_DEVELOPMENT	No Selection	-44.8286	0.0147092	1	0.103	16.763	SRF	TIPARP	MYLK	PROX1	STRA6	-8.14024	-4.876	-4.69785	-3.99113	-3.06462	DLG1	PKD2	BMP4	NF1	ZFAND5	0.715615	0.322891	0.0398871	-0.25893	-1.29913	0	0	0	2.54	-2.56	-2.55
HCQevolved_OVCAR3 - Control_OVCAR3	REACTOME_BASIGIN_INTERACTIONS	No Selection	-44.7953	0.0148219	1	0.104	19.551	SLC3A2	SLC16A1	SLC7A5	BSG	SLC7A7	-20.5016	-14.3384	-12.1726	-8.47166	-8.02801	SLC16A3	CAV1	ITGA3	ATP1B1	PPIA	7.73786	2.83393	2.23535	1.81569	0.4156	0	0	0	6.5	-0.96	-2.93
HCQevolved_OVCAR3 - Control_OVCAR3	GO_REGULATION_OF_VIRAL_ENTRY_INTO_HOST_CELL	No Selection	-44.4525	0.594286	1	1	22.199	TRIM8	TRIM21	TRIM25	TRIM5	P4HB	-23.1347	-10.5828	-6.08831	-4.24624	-3.50881	LGALS1	GSN	TRIM38	IFITM3	SNX3	3.70491	2.42427	1.92304	1.5886	0.932148	0	0	0	4.11	-1.9	-1.89
HCQevolved_OVCAR3 - Control_OVCAR3	GO_REGULATION_OF_NUCLEAR_TRANSCRIBED_MRNA_CATABOLIC_PROCESS_DEADENYLATION_DEPENDENT_DECAY	No Selection	-43.7278	0.0166125	1	0.111	23.495	TNRC6C	ZFP36	CNOT1	PABPC1	NANOS1	-15.8789	-8.4173	-8.36726	-7.03848	-6.8122	CNOT7	CPEB3	TOB1	POLR2G	TNRC6B	0.976762	-0.26445	-0.307936	-0.455085	-0.87906	0	0	0	5.36	-1.1	-3.73
HCQevolved_OVCAR3 - Control_OVCAR3	GO_POSITIVE_REGULATION_OF_RNA_SPLICING	No Selection	-43.3372	0.0257479	1	0.144	17.485	SF3B4	PRPF19	RBMX	SNRNP70	HNRNPK	-11.7006	-10.0746	-9.16665	-7.33954	-7.19255	PIK3R1	HSPA8	DAZAP1	SETX	SLC39A5	2.15239	1.89451	1.2763	0.188903	0.0172921	0	0	0	3.99	-0.92	-2.53
HCQevolved_OVCAR3 - Control_OVCAR3	KEGG_INFLAMMATORY_MEDIATOR_REGULATION_OF_TRP_CHANNELS	No Selection	-43.0171	0.528571	1	1	23.902	PLCG1	SRC	TRPV1	ITPR2	PLCB3	-14.9215	-10.6782	-7.92388	-3.47751	-3.28955	P2RY2	ADCY6	ADCY3	ADCY4	HRH1	2.84548	2.13835	1.5409	-1.83396	-2.15268	0	0	0	6.25	-2.73	-3.46
HCQevolved_OVCAR3 - Control_OVCAR3	GO_MATURATION_OF_LSU_RRNA	No Selection	-42.757	0.694286	1	1	22.04	RPL7	RPL7L1	MAK16	EIF6	FTSJ3	-7.72548	-7.64818	-7.39084	-6.28087	-5.57387	NOL9	RPF1	RPF2	BOP1	PES1	0.262615	-0.395198	-0.499894	-1.14521	-1.54274	0	0	0	3.17	-1.93	-3.42
HCQevolved_OVCAR3 - Control_OVCAR3	GO_RESPONSE_TO_LAMINAR_FLUID_SHEAR_STRESS	No Selection	-42.5755	0.0151464	1	0.106	16.76	ASS1	KLF2	KLF4	SMAD7	TGFB1	-8.32496	-8.203	-7.84652	-7.38718	-4.93109	MAPK7	MAP2K5	SREBF2	NFE2L2	ABCA1	3.09677	2.81557	2.2828	0.551912	-0.814585	0	0	0	4.38	-2	-2.74
HCQevolved_OVCAR3 - Control_OVCAR3	GO_FLUID_TRANSPORT	No Selection	-42.236	0.0221866	1	0.132	17.042	AQP7	AQP5	AQP3	AQP2	SLC14A1	-8.29625	-8.15676	-8.09253	-8.07503	-4.03456	SLC4A11	AHCYL1	ITPR1	UPK3A	AQP1	3.93342	2.95407	1.9846	1.62924	1.37888	0	0	0	4.49	-1.51	-2.19
HCQevolved_OVCAR3 - Control_OVCAR3	REACTOME_CHONDROITIN_SULFATE_BIOSYNTHESIS	No Selection	-42.2041	0.00633562	1	0.0621	18.286	CSGALNACT1	CHST3	CHPF2	CSPG4	CHPF	-5.59767	-4.12434	-4.07643	-4.04452	-4.03017	CHST11	CHST12	CSGALNACT2	CHSY1	BCAN	4.03441	3.60978	0.56735	-0.551842	-2.30244	0	0	0	3.26	-4	-1.83
HCQevolved_OVCAR3 - Control_OVCAR3	GO_NEGATIVE_REGULATION_OF_ERAD_PATHWAY	No Selection	-41.7538	0.671429	1	1	23.735	UBE2G2	UBE2J1	DERL2	ERLEC1	OS9	-13.0494	-12.0315	-10.0686	-8.10121	-5.03021	SVIP	USP14	USP25	UBAC2	YOD1	3.91429	2.15008	1.0952	-0.213805	-2.53456	0	0	0	4.24	-3.22	-2.71
HCQevolved_OVCAR3 - Control_OVCAR3	REACTOME_SIGNALING_BY_NOTCH3	No Selection	-41.3744	0.748571	1	1	27.218	DLL4	APH1B	PSEN2	NCSTN	PSENEN	-12.277	-9.80209	-8.01064	-2.52277	-2.38986	APH1A	ADAM10	JAG2	JAG1	PSEN1	2.16505	1.93514	1.09988	-0.0134188	-0.658269	0	0	0	5.53	-0.28	-2.45
HCQevolved_OVCAR3 - Control_OVCAR3	GO_RRNA_MODIFICATION	No Selection	-41.1946	0.685714	1	1	22.772	NOP58	FTSJ3	NOP56	DKC1	FBL	-39.9679	-21.9986	-19.0619	-16.8821	-14.0904	METTL15	NSUN3	RRNAD1	DIMT1	TFB2M	3.37168	1.35491	0.905428	0.36439	0.0547652	0	0	0	8.01	-0.88	-4.4
HCQevolved_OVCAR3 - Control_OVCAR3	GO_POSITIVE_REGULATION_OF_NUCLEAR_TRANSCRIBED_MRNA_POLY_A_TAIL_SHORTENING	No Selection	-40.9267	0.551429	1	1	24.244	TNRC6C	PABPC1	ZFP36	BTG2	CNOT1	-15.141	-8.45948	-8.22831	-6.68412	-5.4851	TOB1	POLR2G	CPEB3	CNOT7	TNRC6B	0.0718659	-0.199735	-0.495573	-0.677346	-0.948634	0	0	0	5.78	-0.57	-3.22
HCQevolved_OVCAR3 - Control_OVCAR3	GO_NEGATIVE_REGULATION_OF_RESPONSE_TO_ENDOPLASMIC_RETICULUM_STRESS	No Selection	-40.9061	0.00829425	1	0.0726	14.513	SYVN1	DERL2	UBE2G2	UBE2J1	YOD1	-20.1722	-14.2492	-14.1273	-10.5872	-9.76113	TMBIM6	NCK1	USP14	OPA1	TXNDC12	3.32107	2.83891	2.10703	1.67812	1.54037	0	0	0	3.96	-1.86	-2.58
HCQevolved_OVCAR3 - Control_OVCAR3	GO_POSITIVE_REGULATION_OF_NUCLEAR_TRANSCRIBED_MRNA_CATABOLIC_PROCESS_DEADENYLATION_DEPENDENT_DECAY	No Selection	-39.4337	0.0206502	1	0.126	23.808	TNRC6C	ZFP36	CNOT1	PABPC1	BTG2	-14.8526	-8.17406	-8.00637	-7.18454	-6.7896	CNOT7	TOB1	CPEB3	POLR2G	TNRC6B	0.837022	-0.296018	-0.320224	-0.585847	-1.00265	0	0	0	5.36	-1.1	-3.73
HCQevolved_OVCAR3 - Control_OVCAR3	GO_PRIMARY_ALCOHOL_METABOLIC_PROCESS	No Selection	-39.3836	0.0251509	1	0.143	13.541	ALDH1A1	ALDH2	ACSS1	TTR	RDH10	-15.8141	-15.775	-8.32398	-7.82375	-7.00611	ALDH1A3	DHRS9	ACSS2	ALDH3A2	ALDH3B1	6.03278	3.87525	3.81038	3.01136	2.76997	0	0	0	5.59	-1.78	-2.29
HCQevolved_OVCAR3 - Control_OVCAR3	GO_REGULATION_OF_MICROVILLUS_ORGANIZATION	No Selection	-39.201	0.0338521	1	0.17	17.56	EZR	VIL1	FSCN1	RAP1GAP	HNF4A	-12.2802	-8.16501	-3.96415	-3.95439	-3.70038	ATP8B1	TWF2	PODXL	PLS1	CDHR5	3.30886	1.79701	1.29018	1.22204	0.396813	0	0	0	4.32	-0.79	-2.13
HCQevolved_OVCAR3 - Control_OVCAR3	GO_POSITIVE_REGULATION_BY_HOST_OF_VIRAL_TRANSCRIPTION	No Selection	-39.0213	0.494286	1	1	23.502	JUN	TFAP4	SMARCA4	EP300	SP1	-8.15166	-6.81125	-3.41283	-3.04619	-2.96896	TAF11	ZNF639	CHD1	HPN	SNW1	0.199202	-0.016026	-1.22197	-2.65739	-2.86144	0	0	0	3.1	-1.72	-2.58
HCQevolved_OVCAR3 - Control_OVCAR3	REACTOME_A_TETRASACCHARIDE_LINKER_SEQUENCE_IS_REQUIRED_FOR_GAG_SYNTHESIS	No Selection	-38.942	0.0102372	1	0.0814	14.833	B3GALT6	GPC2	GPC4	CSPG4	SDC3	-5.46085	-4.09502	-4.09284	-4.08939	-4.06204	AGRN	GPC1	SDC1	GXYLT1	HSPG2	3.82513	3.75293	1.59282	0.825397	-0.265682	0	0	0	3.03	-2.03	-1.46
HCQevolved_OVCAR3 - Control_OVCAR3	GO_RESPONSE_TO_MUSCLE_STRETCH	No Selection	-38.5972	0.0410487	1	0.193	27.811	JUN	RELA	FOS	EDN1	NFKBIA	-21.0856	-9.18528	-7.23147	-4.0316	-1.17209	MAPK14	RAF1	ECE1	SLC9A1	NFKB1	2.7851	1.37439	1.28597	0.0383087	-0.468738	0	0	0	4.27	-0.67	-2.62
HCQevolved_OVCAR3 - Control_OVCAR3	REACTOME_AMINO_ACID_AND_OLIGOPEPTIDE_SLC_TRANSPORTERS	No Selection	-38.1893	0.00464524	1	0.052	14.277	SLC3A2	SLC7A5	SLC38A5	SLC7A2	SLC7A7	-15.5636	-12.0437	-8.00118	-7.74717	-7.65758	SLC6A20	SLC15A2	SLC17A5	SLC25A10	SLC7A1	4.20152	3.33305	3.11148	2.0428	1.69077	0	0	0	5.24	-1.53	-2.52
HCQevolved_OVCAR3 - Control_OVCAR3	GO_NOTCH_RECEPTOR_PROCESSING	No Selection	-38.0442	0.688571	1	1	23.464	DLL4	APH1B	PSEN2	PSENEN	NCSTN	-12.5431	-10.4229	-8.25019	-2.74268	-2.44012	GALNT11	APH1A	ADAM10	JAG2	ADAM17	3.90861	2.33385	1.93306	1.30259	1.21357	0	0	0	5.41	0.18	-1.6
HCQevolved_OVCAR3 - Control_OVCAR3	GO_REGULATION_OF_NUCLEOBASE_CONTAINING_COMPOUND_TRANSPORT	No Selection	-37.8169	0.0373257	1	0.181	24.054	IWS1	SUPT6H	NCBP2	SETD2	KHDRBS1	-16.3943	-10.8323	-7.80013	-5.33187	-5.15228	NUP153	TPR	AKAP8L	ZC3H3	NUDT4	2.9962	2.18037	-1.95869	-1.97214	-2.06516	0	0	0	6.65	-1.98	-3.76
HCQevolved_OVCAR3 - Control_OVCAR3	GO_REGULATION_OF_NUCLEAR_TRANSCRIBED_MRNA_POLY_A_TAIL_SHORTENING	No Selection	-37.7289	0.691429	1	1	24.728	TNRC6C	ZFP36	PABPC1	BTG2	CNOT1	-14.5229	-7.55411	-6.76221	-6.67544	-5.37951	CNOT7	TOB1	POLR2G	CPEB3	TNRC6B	1.05561	-0.0270378	-0.499894	-0.50067	-0.722772	0	0	0	5.78	-0.57	-3.22
HCQevolved_OVCAR3 - Control_OVCAR3	GO_L_ALPHA_AMINO_ACID_TRANSMEMBRANE_TRANSPORT	No Selection	-37.6567	0.00456039	1	0.0514	15.34	SLC7A2	SLC7A7	SLC38A7	SLC7A5	SLC7A11	-8.34512	-7.83812	-5.67471	-4.72638	-4.40743	SLC25A15	SLC25A13	SLC7A1	SLC38A1	SLC25A12	4.1961	3.33115	1.27518	-1.23873	-1.58109	0	0	0	3.58	-3.23	-2.64
HCQevolved_OVCAR3 - Control_OVCAR3	GO_CELLULAR_RESPONSE_TO_CAMP	No Selection	-37.2902	0.0149684	1	0.104	15.7	EZR	CFTR	ASS1	APP	INPP5K	-25.0186	-20.78	-14.7816	-9.53061	-7.31247	AKAP9	RAP1B	KCNQ1	AQP1	RAP1A	3.43415	3.41272	2.92617	1.40295	1.38052	0	0	0	6.91	-0.81	-3.07
HCQevolved_OVCAR3 - Control_OVCAR3	GO_HEART_TRABECULA_MORPHOGENESIS	No Selection	-37.1624	0.0312233	1	0.162	16.972	DLL4	OVOL2	SRF	NACA	RBP4	-11.5129	-8.38098	-8.19982	-2.69585	-2.24881	EGLN1	TGFBR3	RBPJ	SOS1	MED1	4.03237	4.02943	4.0157	0.112981	0.0838761	0	0	0	4.73	-1.39	-1.85
HCQevolved_OVCAR3 - Control_OVCAR3	HALLMARK_PANCREAS_BETA_CELLS	No Selection	-37.0616	0.00735824	1	0.0682	16.257	STXBP1	ISL1	FOXA2	NEUROG3	SRPRB	-3.98943	-3.98044	-3.87609	-3.86494	-3.80914	SRP9	SPCS1	ELP4	VDR	SEC11A	1.85396	0.917132	0.474325	0.372621	-0.405108	0	0	0	2.04	-2.48	-1.83
HCQevolved_OVCAR3 - Control_OVCAR3	GO_RENAL_WATER_HOMEOSTASIS	No Selection	-36.9717	0.0294634	1	0.156	18.957	PRKACB	PRKAR1B	AQP3	AQP2	PRKACA	-18.8866	-9.4864	-8.04733	-7.8618	-6.45309	RAB11A	MYO5B	ADCY3	AQP1	ADCY6	3.34038	2.91106	1.64321	1.13867	0.657486	0	0	0	5.7	-0.4	-2.3
HCQevolved_OVCAR3 - Control_OVCAR3	GO_RIBOSOME_ASSEMBLY	No Selection	-36.6683	0.00477204	1	0.0531	16.147	RPL5	RPL6	RPL3	RPL12	RPL23A	-80.1353	-77.1649	-58.8737	-48.9074	-46.3043	RRP7A	RPS5	FASTKD2	NSUN4	RPF1	2.14955	2.11275	0.421529	-0.191098	-0.326334	0	0	0	18.83	-4.38	-13.87
HCQevolved_OVCAR3 - Control_OVCAR3	REACTOME_SIGNALING_BY_NOTCH4	No Selection	-36.501	0.682857	1	1	26.378	DLL4	APH1B	PSEN2	NCSTN	PSENEN	-12.9368	-9.58191	-8.02745	-2.3514	-2.23187	APH1A	ADAM10	JAG2	JAG1	PSEN1	2.00075	1.96933	1.29216	0.051521	-0.717901	0	0	0	5.53	-0.28	-2.45
HCQevolved_OVCAR3 - Control_OVCAR3	GO_POSITIVE_REGULATION_OF_MULTICELLULAR_ORGANISM_GROWTH	No Selection	-36.2396	0.688571	1	1	16.096	EZR	VIL1	HSF1	PPIB	BBS4	-12.219	-7.83722	-5.72674	-5.57335	-2.5763	BBS2	CREB1	PLS1	SPTBN4	MKKS	3.6157	1.07547	1.06738	0.840857	0.456679	0	0	0	4.13	-0.26	-2.06
HCQevolved_OVCAR3 - Control_OVCAR3	GO_REGULATION_OF_MRNA_POLYADENYLATION	No Selection	-36.218	0.785714	1	1	23.294	RNF40	CDK9	NCBP2	SUPT5H	ZC3H14	-11.5526	-8.23974	-7.71743	-4.34507	-3.76512	RNF20	CCNT1	CPEB3	NCBP1	CTR9	0.89624	0.634018	-0.402098	-2.45857	-3.09168	0	0	0	3.74	-3.48	-3.47
HCQevolved_OVCAR3 - Control_OVCAR3	GO_CYTOPLASMIC_TRANSLATIONAL_INITIATION	No Selection	-36.2039	0.674286	1	1	19.583	EIF3M	EIF2D	EIF3F	EIF3D	EIF3A	-9.00958	-7.64058	-6.47421	-4.76472	-2.57111	EIF3B	DENR	CDC123	PCBP2	MCTS1	2.56272	0.938402	0.754286	-0.430831	-0.47893	0	0	0	3.13	-1.64	-2.08
HCQevolved_OVCAR3 - Control_OVCAR3	GO_NEGATIVE_REGULATION_OF_FIBROBLAST_PROLIFERATION	No Selection	-36.1885	0.551429	1	1	28.911	TP53	BAX	MYC	SKI	DAB2IP	-50.0398	-11.1994	-10.7764	-9.42795	-8.55206	MORC3	PEX2	PARP10	PPARG	EMD	2.87346	2.55487	2.48169	2.33886	1.20885	0	0	0	6.98	-0.56	-3.02
HCQevolved_OVCAR3 - Control_OVCAR3	GO_POSITIVE_REGULATION_OF_TRANSCRIPTION_FROM_RNA_POLYMERASE_I_PROMOTER	No Selection	-36.025	0.571429	1	1	16.659	ATF4	DHX33	NCL	SMARCA4	UBTF	-9.49938	-4.29041	-4.26202	-3.75334	-3.67712	NOL11	PIH1D1	EIF2AK3	PHF8	HEATR1	2.6103	1.81512	0.903924	0.348331	0.118088	0	0	0	3.31	-1.23	-1.74
HCQevolved_OVCAR3 - Control_OVCAR3	GO_REGULATION_OF_THYMOCYTE_AGGREGATION	No Selection	-35.9299	0.462857	1	1	16.618	SHH	EGR3	FOXJ1	IHH	VNN1	-12.1788	-8.1229	-7.76823	-3.91741	-3.48186	ADAM8	CDKN2A	SOD1	GLI2	BMP4	4.07706	2.03625	1.83998	0.190757	0.111546	0	0	0	4.22	-0.97	-2.16
HCQevolved_OVCAR3 - Control_OVCAR3	GO_REGULATION_OF_RELEASE_OF_CYTOCHROME_C_FROM_MITOCHONDRIA	No Selection	-35.8871	0.442857	1	1	20.083	TP53	BCL2L1	BAX	TRIAP1	BMF	-35.456	-17.3163	-10.4743	-9.43158	-8.13964	TNFSF10	NOL3	FAM162A	PDCD5	OPA1	6.02647	2.26686	2.11678	1.80133	1.75596	0	0	0	7.25	-0.58	-2.29
HCQevolved_OVCAR3 - Control_OVCAR3	REACTOME_SMOOTH_MUSCLE_CONTRACTION	No Selection	-35.7655	0.0264158	1	0.146	17.921	TPM1	TPM4	SORBS3	MYL6B	ITGA1	-11.5029	-9.91028	-7.67936	-7.67164	-7.37509	CALM3	CALM2	ITGB5	CALM1	VCL	8.10756	3.84561	3.74382	1.85854	0.514745	0	0	0	5.7	-1.15	-2.24
HCQevolved_OVCAR3 - Control_OVCAR3	GO_ESTABLISHMENT_OR_MAINTENANCE_OF_APICAL_BASAL_CELL_POLARITY	No Selection	-35.7026	0.605714	1	1	16.752	EZR	DLG1	FOXJ1	MSN	FSCN1	-22.0317	-9.33015	-7.91497	-5.11648	-4.27289	CDC42	VANGL2	PRKCI	RAP2A	ILK	4.87607	3.24576	1.77156	1.29979	1.15907	0	0	0	5.66	-0.39	-1.6
HCQevolved_OVCAR3 - Control_OVCAR3	REACTOME_ACTIVATION_OF_GENES_BY_ATF4	No Selection	-35.3296	0.0153967	1	0.106	19.837	EXOSC2	DIS3	EXOSC5	EXOSC4	EXOSC1	-28.6567	-20.9567	-18.3461	-16.0943	-12.0493	EXOSC8	DCP2	NFYB	HERPUD1	ATF6	10.2224	5.95598	-1.33215	-1.98389	-3.1483	0	0	0	8.32	-4	-5.71
HCQevolved_OVCAR3 - Control_OVCAR3	GO_ALTERNATIVE_MRNA_SPLICING_VIA_SPLICEOSOME	No Selection	-35.2585	0.485714	1	1	22.207	SRSF1	SFPQ	HNRNPM	SRSF6	PQBP1	-6.92542	-6.87274	-5.24032	-4.10031	-2.63393	RSRC1	CDK13	RBM17	SLU7	SFSWAP	3.78439	1.24447	-0.774687	-0.808793	-1.01323	0	0	0	3.06	-1.77	-1.83
HCQevolved_OVCAR3 - Control_OVCAR3	GO_RENAL_ABSORPTION	No Selection	-35.2522	0.0370756	1	0.18	18.956	AQP3	SGK1	AKR1C3	WNK4	HNF1A	-8.16702	-7.57019	-6.02055	-3.84493	-2.70762	GSN	KLHL3	KCNQ1	SLC9A3R1	HYAL2	4.65067	3.24721	0.51434	-0.00358846	-2.37898	0	0	0	4.35	-2.6	-2.23
HCQevolved_OVCAR3 - Control_OVCAR3	REACTOME_ACTIVATION_OF_BH3_ONLY_PROTEINS	No Selection	-35.2015	0.0302579	1	0.159	23.225	MAPK8	TP53	BMF	PPP3R1	AKT1	-22.1248	-20.5004	-13.2689	-5.32558	-4.80413	DYNLL2	E2F1	YWHAB	BAD	BBC3	5.08658	3.05697	1.57646	0.104518	-0.803848	0	0	0	8.41	-0.6	-3.15
HCQevolved_OVCAR3 - Control_OVCAR3	KEGG_SALIVARY_SECRETION	No Selection	-35.1469	0.508571	1	1	19.794	AQP5	DMBT1	MUC5B	ITPR2	PLCB3	-8.10237	-4.16955	-4.03271	-3.185	-3.13673	VAMP2	ADCY3	ADCY6	ADCY4	PLCB1	3.77207	2.75206	2.26056	-2.03984	-2.80711	0	0	0	3.72	-2.85	-1.78
HCQevolved_OVCAR3 - Control_OVCAR3	GO_CARDIAC_ATRIUM_DEVELOPMENT	No Selection	-35.102	0.0226694	1	0.134	19.236	DLL4	SOX4	ISL1	PROX1	ZFPM1	-12.1893	-7.15211	-4.26344	-3.99905	-2.98049	PITX2	NOTCH2	NPHP3	SOS1	ACVR1	3.24674	1.25375	0.995544	0.194686	0.0719313	0	0	0	3.89	-1.09	-1.92
HCQevolved_OVCAR3 - Control_OVCAR3	REACTOME_CYTOCHROME_P450_ARRANGED_BY_SUBSTRATE_TYPE	No Selection	-34.9109	0.491429	1	1	16.198	CYP2S1	CYP2B6	CYP27B1	CYP39A1	CYP4F3	-4.18937	-4.13963	-4.00367	-3.56957	-2.8843	CYP51A1	CYP2R1	CYP2W1	CYP1B1	CYP24A1	1.57203	1.11592	0.799565	0.107162	-0.29478	0	0	0	2.15	-1.66	-1.44
HCQevolved_OVCAR3 - Control_OVCAR3	GO_SULFUR_COMPOUND_TRANSPORT	No Selection	-34.9034	0.517143	1	1	15.358	CTNS	SLC38A7	SLC26A2	SLC5A6	SLC19A2	-16.4499	-5.72002	-4.04454	-3.97576	-3.55694	RACGAP1	SLC26A9	SLC35B3	SLC3A1	SLC35B2	3.87969	3.87449	1.65102	1.34322	1.32118	0	0	0	4.37	-0.54	-1.56
HCQevolved_OVCAR3 - Control_OVCAR3	GO_POSITIVE_REGULATION_OF_VACUOLAR_TRANSPORT	No Selection	-34.7836	0.617143	1	1	26.103	EZR	RDX	MSN	VPS11	ARF1	-21.3792	-7.90878	-2.82324	-1.86889	-1.84874	RAB21	SORL1	MTMR2	EHD2	SNAPIN	3.75055	2.59447	1.37511	-0.735845	-0.871495	0	0	0	6.66	-0.85	-1.87
HCQevolved_OVCAR3 - Control_OVCAR3	GO_ESTABLISHMENT_OF_PROTEIN_LOCALIZATION_TO_ENDOPLASMIC_RETICULUM	No Selection	-34.6768	0.0092443	1	0.077	9.038	RPL6	RPL5	RPL7A	RPL3	RPL14	-300.975	-284.555	-268.521	-245.181	-239.591	RPL21	RPS5	SRP68	SRP9	SEC61G	198.89	30.0547	9.45863	5.01617	4.60655	0	0	0	96.44	-47.43	-76.87
HCQevolved_OVCAR3 - Control_OVCAR3	GO_OLFACTORY_LOBE_DEVELOPMENT	No Selection	-34.6766	0.0403434	1	0.192	15.543	ATF5	SRF	RPGRIP1L	ID2	EXT1	-8.27081	-8.1165	-4.95268	-3.59837	-3.34763	SEMA3A	KIF14	OGDH	RAC1	CHD7	3.09981	2.76354	2.22342	1.56494	-0.27227	0	0	0	3.63	-1.67	-1.84
HCQevolved_OVCAR3 - Control_OVCAR3	GO_PROTEIN_TARGETING_TO_MEMBRANE	No Selection	-34.5239	0.044718	1	0.204	9.327	RPL5	RPL6	RPL7A	RPL15	RPL14	-302.106	-299.754	-284.503	-250.507	-241.13	RPL21	RPS5	SRP68	RABGEF1	SRP9	162.419	30.3896	8.93006	5.72286	4.64701	0	0	0	88.82	-7	-55.33
HCQevolved_OVCAR3 - Control_OVCAR3	REACTOME_INFLUENZA_VIRAL_RNA_TRANSCRIPTION_AND_REPLICATION	No Selection	-34.5126	0.542857	1	1	9.084	RPL7A	RPL5	RPL6	RPL14	RPL3	-293.328	-288.566	-270.449	-258.623	-230.351	RPL21	RPS5	POLR2D	POLR2B	HSP90AA1	174.255	24.4052	19.5204	17.5096	13.0342	0	0	0	96.02	-47.81	-78.66
HCQevolved_OVCAR3 - Control_OVCAR3	GO_MATURATION_OF_5_8S_RRNA	No Selection	-34.4399	0.58	1	1	16.589	EXOSC10	EXOSC2	FTSJ3	EXOSC3	EXOSC7	-15.4284	-11.2261	-10.9749	-9.9001	-8.63376	EXOSC8	ERI1	C1D	ERI2	UTP20	7.18674	3.70592	2.44456	2.08786	0.729172	0	0	0	4.61	-1.91	-2.45
HCQevolved_OVCAR3 - Control_OVCAR3	GO_REGULATION_OF_SYNAPTIC_TRANSMISSION_GLUTAMATERGIC	No Selection	-34.3267	0.657143	1	1	17.045	GLUL	PLA2G6	DKK1	PRKACA	SERPINE2	-7.50275	-5.83467	-3.9602	-2.21427	-2.05613	ATAD1	PTK2B	RAB3GAP1	OPHN1	PSEN1	2.05523	0.736113	0.543565	0.357924	0.14956	0	0	0	3.04	-0.86	-1.62
HCQevolved_OVCAR3 - Control_OVCAR3	GO_ARTERY_MORPHOGENESIS	No Selection	-34.259	0.00609818	1	0.0612	14.672	DLL4	LRP1	SRF	APOE	MYLK	-12.5342	-9.64584	-8.05032	-6.31695	-4.80111	VEGFA	RBPJ	SEC24B	TGFBR1	NRP1	4.03186	4.02476	3.96975	3.54042	3.02256	0	0	0	3.84	-2.56	-1.83
HCQevolved_OVCAR3 - Control_OVCAR3	GO_RETINOL_METABOLIC_PROCESS	No Selection	-34.2445	0.502857	1	1	14.376	ALDH1A1	TTR	RDH10	AKR1C3	RBP4	-7.93454	-7.63535	-6.70992	-6.39726	-6.17723	ALDH1A3	DHRS9	DGAT2	DHRS4	CYP1B1	5.86436	4.27126	1.31537	0.563997	0.141376	0	0	0	4.03	-2.19	-2.04
HCQevolved_OVCAR3 - Control_OVCAR3	GO_NEGATIVE_REGULATION_OF_STEM_CELL_DIFFERENTIATION	No Selection	-34.2067	0.0100028	1	0.0811	13.906	PBLD	ZFP36L2	N4BP2L2	OVOL2	HES1	-7.52316	-5.79902	-4.58346	-4.06898	-4.06126	SIX4	REST	YAP1	MAD2L2	NFE2L2	3.97771	2.94138	1.83733	1.02369	0.872279	0	0	0	2.82	-2.6	-1.77
HCQevolved_OVCAR3 - Control_OVCAR3	GO_OSTEOBLAST_DEVELOPMENT	No Selection	-34.0744	0.625714	1	1	21.019	SHH	JUND	MSX2	SMAD3	MEN1	-11.607	-11.3469	-5.74841	-3.93262	-3.47689	HDAC4	RUNX2	LIMD1	HOXA2	GLI2	1.56795	1.18536	0.917761	0.545436	0.186533	0	0	0	4.03	-0.32	-2.11
HCQevolved_OVCAR3 - Control_OVCAR3	GO_REGULATION_OF_EXECUTION_PHASE_OF_APOPTOSIS	No Selection	-34.0153	0.00896363	1	0.0753	26.741	TP53	RPS3	BAX	RFFL	AIFM1	-34.7324	-12.1824	-7.2694	-5.91106	-5.41424	APAF1	BOK	PAK2	TP53BP2	CDKN2A	4.90372	3.28587	2.78424	2.59874	0.680943	0	0	0	5.07	-3.18	-3.18
HCQevolved_OVCAR3 - Control_OVCAR3	GO_REGULATION_OF_T_CELL_DIFFERENTIATION_IN_THYMUS	No Selection	-33.9972	0.577143	1	1	16.818	SHH	EGR3	FOXJ1	IHH	VNN1	-12.1811	-8.27311	-8.00202	-4.06293	-3.42229	ADAM8	CDKN2A	SOD1	BMP4	GLI2	3.96036	2.2643	1.55603	0.362308	0.289123	0	0	0	4.22	-0.97	-2.16
HCQevolved_OVCAR3 - Control_OVCAR3	REACTOME_TRANSLATION	No Selection	-33.9802	0.00627961	1	0.0619	9.124	RPL5	RPL6	RPL7A	RPL14	RPL19	-303.481	-302.852	-290.642	-242.081	-236.46	RPL21	RPS5	EIF4A2	RPN2	EIF4H	167.296	44.4919	20.7975	18.4892	9.03742	0	0	0	88.41	-28.51	-60.73
HCQevolved_OVCAR3 - Control_OVCAR3	GO_GLOMERULUS_DEVELOPMENT	No Selection	-33.9593	0.00881358	1	0.0747	13.454	KLF15	FOXJ1	EGR1	CD24	MAGI2	-12.1035	-8.31331	-6.17497	-4.06643	-4.05254	VANGL2	PLCE1	PODXL	IQGAP1	BMP4	3.37683	2.71067	1.34686	0.51465	0.280774	0	0	0	3.6	-0.99	-1.71
HCQevolved_OVCAR3 - Control_OVCAR3	REACTOME_PEPTIDE_CHAIN_ELONGATION	No Selection	-33.8135	0.505714	1	1	9.24	RPL7A	RPL6	RPL5	RPL14	RPS6	-293.904	-293.685	-293.29	-242.349	-239.024	RPL21	RPS5	RPL41	RPL39	RPL35A	162.926	23.2125	-0.3516	-1.67771	-1.82712	0	0	0	97.32	-72.31	-97.25
HCQevolved_OVCAR3 - Control_OVCAR3	GO_MUSCLE_FILAMENT_SLIDING	No Selection	-33.6659	0.0221458	1	0.132	22.449	TPM1	TPM4	NEB	MYL6B	TPM2	-10.272	-10.0792	-7.88516	-7.36423	-5.96838	TNNT1	TNNI2	TNNC1	TNNI3	MYL6	9.66153	1.18885	0.469814	-0.0879108	-1.99864	0	0	0	5.95	-1.67	-2.4
HCQevolved_OVCAR3 - Control_OVCAR3	GO_REGULATION_OF_CAMP_MEDIATED_SIGNALING	No Selection	-33.5792	0.0463469	1	0.209	20.257	RGS2	GNAS	GNAI1	RASD2	PDE3B	-8.45997	-7.97856	-6.62718	-4.16636	-2.3702	UBE2B	PDE10A	PDE4A	CRTC3	RAPGEF2	3.01975	1.7731	1.40062	1.19607	0.558096	0	0	0	3.97	-1.99	-1.97
HCQevolved_OVCAR3 - Control_OVCAR3	GO_REGULATION_OF_PROTEIN_HOMODIMERIZATION_ACTIVITY	No Selection	-33.5736	0.594286	1	1	17.712	TRAF4	TICAM1	ID1	ISL1	PARK7	-7.7119	-7.14434	-4.30751	-4.2381	-3.45837	SPAG9	AIDA	TRAF2	TIRAP	BAK1	1.73818	1.64392	0.487735	0.227609	-0.157838	0	0	0	2.99	-1.79	-1.94
HCQevolved_OVCAR3 - Control_OVCAR3	GO_MULTICELLULAR_ORGANISMAL_WATER_HOMEOSTASIS	No Selection	-33.5405	0.0256924	1	0.144	16.027	PRKACB	PRKAR1B	AQP2	SRF	AQP3	-18.9601	-9.08176	-8.69213	-7.83038	-7.78661	RAB11A	MYO5B	TMEM79	ADCY3	AQP1	3.43301	3.12752	2.35517	1.43157	1.07027	0	0	0	5.1	-0.44	-2.19
HCQevolved_OVCAR3 - Control_OVCAR3	GO_MULTI_ORGANISM_METABOLIC_PROCESS	No Selection	-33.4429	0.0614604	1	0.263	9.198	RPL6	RPL5	RPL7A	RPL15	RPL12	-291.001	-282.76	-273.576	-239.03	-232.147	RPL21	RAE1	RPS5	NUP93	NUP43	161.753	59.7274	25.6765	24.1648	23.7044	0	0	0	90.37	-17.31	-57.98
HCQevolved_OVCAR3 - Control_OVCAR3	GO_NUCLEOSOME_DISASSEMBLY	No Selection	-33.3605	0.457143	1	1	27.598	SMARCD2	SMARCE1	SMARCA4	SMARCD1	SMARCC1	-33.4525	-10.245	-9.09964	-8.0037	-4.34797	SMARCD3	SUPT16H	HMGA1	ARID1A	ARID2	5.29049	3.75247	-0.0840008	-0.192212	-0.46864	0	0	0	5.84	-3.33	-4.19
HCQevolved_OVCAR3 - Control_OVCAR3	REACTOME_INFLUENZA_LIFE_CYCLE	No Selection	-33.2363	0.62	1	1	8.506	RPL5	RPL7A	RPL6	RPL15	RPL14	-294.097	-279.662	-269.781	-258.229	-246.498	RPL21	RAE1	RPS5	NUP93	SEH1L	154.209	55.6851	36.1681	24.7243	21.3103	0	0	0	91.38	-16.21	-57.33
HCQevolved_OVCAR3 - Control_OVCAR3	REACTOME_NONSENSE_MEDIATED_DECAY_ENHANCED_BY_THE_EXON_JUNCTION_COMPLEX	No Selection	-33.2342	0.0285579	1	0.152	9.013	RPL5	RPL7A	RPL6	RPL15	RPL12	-289.95	-276.778	-273.635	-236.157	-229.984	RPL21	EIF4A3	RPS5	RNPS1	SMG1	196.838	43.6419	30.5519	3.77515	3.27355	0	0	0	94.57	-47.81	-77.51
HCQevolved_OVCAR3 - Control_OVCAR3	GO_POSITIVE_REGULATION_OF_INSULIN_SECRETION	No Selection	-33.2297	0.00859984	1	0.0738	11.392	GLUL	PFKFB2	CFTR	PPARD	NR0B2	-15.1529	-8.0376	-7.88416	-7.60168	-5.6838	SRI	TARDBP	PPP3CB	AACS	JAK2	5.30851	3.70086	2.25319	1.32598	1.29492	0	0	0	3.29	-1.49	-1.72
HCQevolved_OVCAR3 - Control_OVCAR3	GO_MATURATION_OF_SSU_RRNA	No Selection	-32.8614	0.648571	1	1	17.412	RPS8	BYSL	RPS24	RPS19	RPSA	-20.1566	-17.8635	-13.0594	-9.16853	-8.74933	LSM6	FCF1	UTP18	UTP23	NOL11	2.64145	1.89383	1.83533	1.77217	1.4264	0	0	0	5.38	-1.7	-3.3
HCQevolved_OVCAR3 - Control_OVCAR3	GO_ESTABLISHMENT_OR_MAINTENANCE_OF_BIPOLAR_CELL_POLARITY	No Selection	-32.8105	0.64	1	1	17.164	EZR	DLG1	FOXJ1	MSN	PTK7	-22.2247	-9.86822	-8.59394	-5.13926	-4.05644	CDC42	VANGL2	PRKCI	ILK	MARK2	5.59965	2.96813	2.31206	1.52264	1.51193	0	0	0	5.66	-0.39	-1.6
HCQevolved_OVCAR3 - Control_OVCAR3	GO_NEGATIVE_REGULATION_OF_FAT_CELL_DIFFERENTIATION	No Selection	-32.7956	0.7	1	1	16.692	TRIB3	DDIT3	GATA2	ZFPM1	GATA3	-16.1594	-11.8852	-11.3436	-9.62792	-4.25716	E2F1	INSIG1	TGFB1I1	ARNTL	SORT1	3.15506	2.83303	2.59692	1.50054	1.43668	0	0	0	4.64	-1.11	-2.14
HCQevolved_OVCAR3 - Control_OVCAR3	GO_NUCLEAR_TRANSCRIBED_MRNA_CATABOLIC_PROCESS_NONSENSE_MEDIATED_DECAY	No Selection	-32.6751	0.574286	1	1	8.679	RPL5	RPL6	RPL7A	RPL15	RPL19	-285.356	-283.439	-266.048	-258.645	-227.144	RPL21	EIF4A3	RPS5	UPF1	DCP2	185.351	41.1576	30.6524	18.5689	12.4197	0	0	0	92.73	-43.17	-70.24
HCQevolved_OVCAR3 - Control_OVCAR3	GO_CELL_DIFFERENTIATION_INVOLVED_IN_KIDNEY_DEVELOPMENT	No Selection	-32.6452	0.00703742	1	0.0662	14.742	KLF15	FOXJ1	MAGI2	CD24	HES1	-12.5383	-7.28644	-4.22456	-4.11942	-4.09122	STAT1	PODXL	IQGAP1	MYO1E	BMP4	3.90942	1.43556	0.495924	0.264185	0.220312	0	0	0	3.65	-0.69	-1.63
HCQevolved_OVCAR3 - Control_OVCAR3	GO_POSITIVE_REGULATION_OF_KIDNEY_DEVELOPMENT	No Selection	-32.5639	0.00489897	1	0.0539	13.91	SHH	EGR1	CD24	GATA3	PROM1	-11.5705	-6.36281	-4.09528	-4.01561	-3.65005	VEGFA	SIX4	PDGFA	AGT	WNT4	7.92213	3.94768	1.91188	0.908456	0.349457	0	0	0	3.92	-1.7	-1.54
HCQevolved_OVCAR3 - Control_OVCAR3	GO_C21_STEROID_HORMONE_METABOLIC_PROCESS	No Selection	-32.5637	0.665714	1	1	17.151	AKR1C2	AKR1C1	AKR1C3	SCP2	CACNA1H	-8.03235	-6.61532	-6.21707	-4.19532	-3.95229	DHRS9	ADM	FDXR	STAT5B	FDX1	4.09589	3.43122	2.83303	0.344581	0.012602	0	0	0	3.91	-0.61	-1.73
HCQevolved_OVCAR3 - Control_OVCAR3	KEGG_SPLICEOSOME	No Selection	-32.4684	0.012074	1	0.0917	13.27	PLRG1	SRSF1	U2AF2	DDX5	RBMX	-25.2409	-22.2006	-22.1627	-21.2706	-18.2529	THOC3	LSM3	SRSF9	THOC1	LSM6	10.8731	4.11037	3.59366	3.04204	2.65729	0	0	0	7.09	-1.3	-3.39
HCQevolved_OVCAR3 - Control_OVCAR3	GO_MRNA_CLEAVAGE	No Selection	-32.2815	0.0483984	1	0.215	20.378	CPSF1	CSTF3	CSTF2	CSTF2T	CPSF3	-33.5491	-27.7063	-26.2918	-13.0604	-12.8028	CLP1	CPSF2	PCF11	POP4	RNASE4	5.44395	3.12262	1.40566	0.276232	-0.253883	0	0	0	9.8	-0.62	-5.25
HCQevolved_OVCAR3 - Control_OVCAR3	GO_REGULATION_OF_RETROGRADE_PROTEIN_TRANSPORT_ER_TO_CYTOSOL	No Selection	-32.0843	0.588571	1	1	24.348	UBE2G2	UBE2J1	DERL2	ERLEC1	OS9	-13.3094	-10.6468	-9.5871	-8.14729	-4.53972	SVIP	EDEM1	UBAC2	BCAP31	YOD1	4.04535	1.69398	-0.181888	-1.33287	-2.07687	0	0	0	3.97	-3.22	-2.98
HCQevolved_OVCAR3 - Control_OVCAR3	REACTOME_SIGNALING_BY_NOTCH2	No Selection	-32.0548	0.877143	1	1	22.079	DLL4	APH1B	PSEN2	NCSTN	PSENEN	-11.883	-9.41383	-7.87815	-2.2912	-2.18308	NOTCH2	JAG2	APH1A	ADAM10	JAG1	3.64274	3.55441	2.20539	1.77931	0.13274	0	0	0	5.61	0.17	-1.86
HCQevolved_OVCAR3 - Control_OVCAR3	GO_SENSORY_PERCEPTION_OF_TEMPERATURE_STIMULUS	No Selection	-32.0012	0.745714	1	1	19.256	TRPV1	ADRA2A	MMP24	ARRB2	BTBD9	-8.02957	-6.48604	-4.05344	-1.82816	-1.50014	PAWR	NTSR1	ANO1	NR2F6	LXN	1.57775	1.54906	1.20755	0.522765	-0.939752	0	0	0	3.37	-1.09	-1.76
HCQevolved_OVCAR3 - Control_OVCAR3	GO_CELLULAR_RESPONSE_TO_VASCULAR_ENDOTHELIAL_GROWTH_FACTOR_STIMULUS	No Selection	-31.9719	0.828571	1	1	17.64	DLL4	NR4A1	EGR3	AKT1	FOXC1	-11.938	-8.2858	-7.91974	-6.52299	-4.63851	MAPK14	VEGFA	NRP1	ITGB1BP1	PRKD2	4.15304	3.93547	3.10113	1.43678	0.72793	0	0	0	4.36	-0.97	-1.95
HCQevolved_OVCAR3 - Control_OVCAR3	GO_LONG_TERM_MEMORY	No Selection	-31.9023	0.451429	1	1	16.654	SRF	SGK1	CTNS	GRIN1	RPS6KB1	-7.92377	-7.8377	-7.83308	-5.06521	-3.68012	NTF4	PJA2	RASGRF1	EIF2AK4	MECP2	4.07386	1.83154	1.25665	0.405892	-0.298612	0	0	0	3.68	-1.26	-2.17
HCQevolved_OVCAR3 - Control_OVCAR3	GO_PROTEIN_DNA_COMPLEX_DISASSEMBLY	No Selection	-31.8615	0.491429	1	1	26.233	SMARCD2	SMARCA4	SMARCE1	SMARCD1	SMARCC1	-36.9264	-10.3814	-10.1568	-8.01771	-5.1227	SMARCD3	SUPT16H	HMGA1	ARID2	ARID1A	5.73981	3.77431	-0.0134385	-0.357249	-0.994199	0	0	0	5.84	-3.33	-4.19
HCQevolved_OVCAR3 - Control_OVCAR3	GO_PROTEIN_LOCALIZATION_TO_ENDOPLASMIC_RETICULUM	No Selection	-31.8195	0.5	1	1	9.861	RPL6	RPL5	RPL7A	RPL14	RPL3	-290.087	-285.81	-275.468	-237.939	-229.778	RPL21	RPS5	VAPA	SRP68	PDIA3	177.56	26.4673	23.8918	8.618	8.08273	0	0	0	93.43	-36.75	-66.93
HCQevolved_OVCAR3 - Control_OVCAR3	GO_REGULATION_OF_PRI_MIRNA_TRANSCRIPTION_FROM_RNA_POLYMERASE_II_PROMOTER	No Selection	-31.6666	0.445714	1	1	20.303	SRF	NFATC3	JUN	SMARCA4	FOS	-11.8049	-10.1657	-8.13845	-6.21081	-4.03757	NFATC4	PPARA	PPARD	PDGFB	TEAD1	3.99812	1.44481	1.09696	-0.0718611	-0.081528	0	0	0	4.03	-1.8	-2.5
HCQevolved_OVCAR3 - Control_OVCAR3	GO_ESTABLISHMENT_OR_MAINTENANCE_OF_EPITHELIAL_CELL_APICAL_BASAL_POLARITY	No Selection	-31.5336	0.902857	1	1	20.194	EZR	DLG1	MSN	PTK7	SLC9A3R1	-23.113	-10.5673	-5.28316	-4.0902	-2.56042	VANGL2	PRKCI	RAP2A	ILK	MARK2	3.1232	1.57067	1.4772	1.3387	0.722215	0	0	0	5.82	-0.16	-1.55
HCQevolved_OVCAR3 - Control_OVCAR3	GO_POSITIVE_REGULATION_OF_EPIDERMAL_CELL_DIFFERENTIATION	No Selection	-31.5115	0.742857	1	1	18.448	OVOL2	ATOH1	CYP27B1	PTCH1	NOTCH1	-8.22207	-4.30284	-4.17576	-3.14897	-1.18858	TRIM16	PRKCH	BMP4	NCOA3	VDR	3.35	2.63158	0.223496	0.15559	0.153371	0	0	0	3.2	-0.21	-1.11
HCQevolved_OVCAR3 - Control_OVCAR3	REACTOME_SRP_DEPENDENT_COTRANSLATIONAL_PROTEIN_TARGETING_TO_MEMBRANE	No Selection	-31.4847	0.474286	1	1	9.389	RPL5	RPL6	RPL7A	RPL15	RPL14	-276.975	-274.9	-259.898	-247.04	-233.448	RPL21	RPS5	RPN2	RPN1	SRP68	172.143	42.0884	17.1092	9.66545	9.07431	0	0	0	95.65	-44.11	-73.92
HCQevolved_OVCAR3 - Control_OVCAR3	GO_POSITIVE_REGULATION_OF_MRNA_SPLICING_VIA_SPLICEOSOME	No Selection	-31.4357	0.885714	1	1	22.999	SF3B4	RBMX	PRPF19	SNRNP70	TRA2B	-12.2578	-9.81033	-6.75555	-2.74369	-1.10341	HSPA8	DAZAP1	THRAP3	SLC39A5	SNW1	2.44328	1.3293	0.136891	-0.269559	-0.702601	0	0	0	4.71	-0.39	-2.39
HCQevolved_OVCAR3 - Control_OVCAR3	GO_NEGATIVE_REGULATION_OF_T_CELL_DIFFERENTIATION	No Selection	-31.2257	0.006327	1	0.0621	15.301	SHH	FOXJ1	IRF1	IHH	NRARP	-12.1539	-7.79003	-4.09622	-4.0015	-3.99639	JAK3	HMGB1	ANXA1	CDKN2A	SOCS5	4.07884	3.92152	1.80094	1.15912	0.693722	0	0	0	3.79	-1.65	-1.81
HCQevolved_OVCAR3 - Control_OVCAR3	GO_NEGATIVE_REGULATION_OF_ANOIKIS	No Selection	-30.8867	0.648571	1	1	22.95	BCL2L1	MCL1	SRC	PDK4	TLE1	-11.488	-8.18098	-6.35545	-3.98217	-3.22324	ITGB1	PTK2	CAV1	PIK3CA	CEACAM5	2.61071	1.75846	1.02036	0.409864	-0.545229	0	0	0	4.33	-1.31	-2.15
HCQevolved_OVCAR3 - Control_OVCAR3	GO_POSITIVE_REGULATION_OF_MRNA_PROCESSING	No Selection	-30.5237	0.551429	1	1	15.333	TNRC6C	SF3B4	RBMX	PABPC1	ZFP36	-14.4298	-12.017	-9.26592	-8.67507	-8.51416	CCNB1	LEO1	HSPA8	DAZAP1	CDC73	7.81678	2.85675	2.39962	1.25366	1.09753	0	0	0	5.26	-0.27	-2.13
HCQevolved_OVCAR3 - Control_OVCAR3	GO_SARCOMERE_ORGANIZATION	No Selection	-30.4716	0.551429	1	1	23.274	ACTG1	SRF	TPM1	OBSCN	CFL2	-14.38	-7.83609	-4.11047	-4.0428	-3.64025	SIX4	ITGB1	PRKAR1A	WDR1	KRT19	3.8366	2.63893	1.95693	1.63122	1.32585	0	0	0	5.38	1.34	-1.54
HCQevolved_OVCAR3 - Control_OVCAR3	KEGG_OXYTOCIN_SIGNALING_PATHWAY	No Selection	-30.3983	0.0250624	1	0.142	17.137	MYLK	SRC	JUN	GNAI1	FOS	-9.50227	-8.85444	-8.21347	-8.07479	-4.13234	ROCK1	GNAI3	EGFR	ADCY6	ADCY3	4.29935	3.22874	2.68523	2.31364	1.32622	0	0	0	4.53	-2.73	-2.13
HCQevolved_OVCAR3 - Control_OVCAR3	KEGG_DOPAMINERGIC_SYNAPSE	No Selection	-30.3803	0.0231348	1	0.135	19.818	ATF4	GNAI1	CREB3	FOS	ITPR2	-17.3314	-8.28461	-7.05691	-4.0985	-3.49375	GNAI3	CREB1	GSK3B	CLOCK	ATF2	2.79316	0.863964	0.435902	0.352065	0.349241	0	0	0	3.98	-1.65	-2.25
HCQevolved_OVCAR3 - Control_OVCAR3	REACTOME_FORMATION_OF_THE_TERNARY_COMPLEX_AND_SUBSEQUENTLY_THE_43S_COMPLEX	No Selection	-30.3708	0.668571	1	1	12.114	RPS18	RPS7	RPS6	RPS20	RPS15	-107.839	-103.996	-92.1851	-78.9817	-72.6326	RPS5	EIF1AX	EIF3B	EIF2S2	EIF2S1	19.3309	4.78044	2.6394	0.126731	-0.938365	0	0	0	30.48	-39.26	-36.21
HCQevolved_OVCAR3 - Control_OVCAR3	GO_RNA_CATABOLIC_PROCESS	No Selection	-30.3523	0.0128087	1	0.0952	8.317	RPL5	RPL6	RPL7A	RPL3	RPL15	-296.748	-288.357	-259.408	-250.642	-243.961	RPL21	EIF4A3	EXOSC8	RPS5	UPF1	168.862	42.6335	39.2223	38.6998	27.48	0	0	0	78.98	-4.61	-41.89
HCQevolved_OVCAR3 - Control_OVCAR3	GO_DORSAL_VENTRAL_NEURAL_TUBE_PATTERNING	No Selection	-30.2483	0.8	1	1	18.551	SHH	TCTN1	FOXA1	PTCH1	FKBP8	-12.0969	-3.93065	-3.73452	-3.44684	-0.42902	IFT122	BMP4	PSEN1	GLI2	WDR19	1.61148	0.474827	0.112134	-0.080592	-0.123638	0	0	0	3.82	-0.25	-1.92
HCQevolved_OVCAR3 - Control_OVCAR3	GO_SMAD_PROTEIN_SIGNAL_TRANSDUCTION	No Selection	-30.2072	0.0315067	1	0.162	17.291	JUN	SKI	HNF4A	ATOH8	FOS	-22.2151	-9.3004	-8.57128	-4.23662	-4.18611	SMAD5	SMAD1	RBM14	SMAD3	BMP2	5.76286	4.84553	3.25529	2.96259	2.68272	0	0	0	4.82	-1.13	-1.47
HCQevolved_OVCAR3 - Control_OVCAR3	GO_THYMIC_T_CELL_SELECTION	No Selection	-30.1301	0.611429	1	1	20.022	SHH	SRF	CD74	GATA3	SPN	-12.3859	-7.91258	-4.50344	-4.16263	-3.95036	ATG5	FAS	JAG2	ITPKB	STK11	5.36182	4.06787	1.30698	0.809331	-0.0109106	0	0	0	5.32	-2.14	-2.18
HCQevolved_OVCAR3 - Control_OVCAR3	REACTOME_ACTIVATION_OF_THE_MRNA_UPON_BINDING_OF_THE_CAP_BINDING_COMPLEX_AND_EIFS_AND_SUBSEQUENT_BINDING_TO_43S	No Selection	-30.0861	0.791429	1	1	11.487	RPS18	RPS7	RPS6	RPS20	RPS8	-117.517	-109.993	-94.3886	-81.2662	-80.9035	EIF4A2	RPS5	EIF4E	EIF4H	EIF3B	19.907	10.6283	8.61656	7.26259	4.71241	0	0	0	31.48	-33.79	-31.46
HCQevolved_OVCAR3 - Control_OVCAR3	GO_PROSTATE_GLAND_MORPHOGENESIS	No Selection	-30.0774	0.682857	1	1	19.633	SHH	FGFR2	FOXA1	HOXB13	SOX9	-11.7942	-3.82866	-3.81562	-3.78387	-3.2409	RARG	SERPINB5	FEM1B	BMP4	GLI2	3.90134	2.22467	1.63366	0.265102	0.26154	0	0	0	4.06	-0.61	-1.55
HCQevolved_OVCAR3 - Control_OVCAR3	GO_MEMBRANE_DEPOLARIZATION	No Selection	-30.0209	0.0452949	1	0.206	15.711	JUN	ABL1	CACNA1H	TPCN2	EDN1	-7.65372	-6.52984	-4.2883	-4.02624	-3.9316	YWHAH	CAV1	CATSPER1	P2RX4	CDKN2A	6.17224	2.87679	2.70997	1.31013	1.11075	0	0	0	3.55	-1.78	-1.48
HCQevolved_OVCAR3 - Control_OVCAR3	GO_INNER_EAR_RECEPTOR_STEREOCILIUM_ORGANIZATION	No Selection	-29.9858	0.0430379	1	0.199	18.563	MKS1	MYO7A	HES1	CLIC5	PDZD7	-7.87113	-4.27245	-3.97487	-3.3983	-3.32757	SEC24B	VANGL2	SOD1	SLC9A3R1	SDC4	3.97891	3.08476	1.13874	-0.156863	-1.29774	0	0	0	3.67	-2.32	-1.48
HCQevolved_OVCAR3 - Control_OVCAR3	GO_RIBOSOMAL_SMALL_SUBUNIT_BIOGENESIS	No Selection	-29.8185	0.8	1	1	16.493	RPS7	RPS6	RPS24	RPS8	RPS15	-51.7919	-45.976	-35.799	-28.8628	-27.3237	RPS5	NOM1	LSM6	UTP18	RRP7A	9.3387	7.13588	2.59157	1.96453	1.90966	0	0	0	12.62	-1.96	-7.97
HCQevolved_OVCAR3 - Control_OVCAR3	GO_MATURATION_OF_SSU_RRNA_FROM_TRICISTRONIC_RRNA_TRANSCRIPT_SSU_RRNA_5_8S_RRNA_LSU_RRNA_	No Selection	-29.6466	0.711429	1	1	17.814	RPS8	BYSL	RPS24	RPS19	RPS21	-19.3631	-17.9978	-14.2722	-11.3925	-9.73535	UTP18	FCF1	UTP23	TSR2	KRR1	1.98813	1.76577	1.7394	0.771209	0.647205	0	0	0	5.65	-1.56	-3.52
HCQevolved_OVCAR3 - Control_OVCAR3	HALLMARK_MYC_TARGETS_V2	No Selection	-29.6366	0.0260924	1	0.145	13.022	NOP56	NOP2	MYBBP1A	NPM1	NOLC1	-25.0929	-24.0034	-21.0831	-16.2786	-12.6963	PLK1	HK2	HSPD1	DCTPP1	MAP3K6	9.82469	7.94647	7.16459	5.54744	5.44214	0	0	0	6.12	-1.97	-2.61
HCQevolved_OVCAR3 - Control_OVCAR3	GO_POSITIVE_REGULATION_OF_PEPTIDE_SECRETION	No Selection	-29.6169	0.0266003	1	0.146	11.026	GLUL	CFTR	PFKFB2	PPARD	NR0B2	-14.7073	-8.65858	-8.04157	-7.59369	-6.06034	SRI	ILDR1	HFE	TARDBP	RAB8B	5.49451	3.97415	3.96358	3.86351	2.61075	0	0	0	3.38	-0.88	-1.27
HCQevolved_OVCAR3 - Control_OVCAR3	KEGG_ALDOSTERONE_SYNTHESIS_AND_SECRETION	No Selection	-29.5874	0.714286	1	1	20.777	ATF4	CREB3	PLCB1	NR4A1	ITPR2	-18.5015	-7.95545	-4.91818	-4.13109	-3.25019	ADCY6	ATF1	ADCY3	CREB1	ATF2	2.1316	1.65227	1.40925	0.828794	0.531064	0	0	0	3.69	-1.34	-2.01
HCQevolved_OVCAR3 - Control_OVCAR3	GO_POSITIVE_REGULATION_OF_MYELOID_LEUKOCYTE_DIFFERENTIATION	No Selection	-29.5208	0.00951925	1	0.0781	15.429	JUN	FOS	RUNX1	TRIB1	KLF10	-21.5015	-9.62267	-8.7186	-8.10237	-6.86329	CASP8	CA2	CTNNBIP1	KITLG	TMEM64	4.48841	4.00908	3.74179	3.16529	2.39675	0	0	0	4.13	-1.32	-1.69
HCQevolved_OVCAR3 - Control_OVCAR3	GO_REGULATION_OF_ODONTOGENESIS	No Selection	-29.4926	1	1	1	24.328	SHH	EDN1	TFAP2A	TGFB1	WNT10A	-23.6533	-3.99898	-2.27997	-1.5602	-0.643501	SP6	BMP2	RUNX2	BCOR	BMP4	7.17778	2.93706	2.62821	0.690882	0.339742	0	0	0	8.36	-0.15	-1.88
HCQevolved_OVCAR3 - Control_OVCAR3	GO_REGULATION_OF_ACTIVIN_RECEPTOR_SIGNALING_PATHWAY	No Selection	-29.2783	0.0208793	1	0.127	19.981	ACVR1B	SHH	SMAD7	MAGI2	ACVR2A	-16.0061	-12.5132	-10.1389	-6.94201	-6.25034	LEMD3	SMAD2	FSTL3	CSNK2B	SKI	6.32737	2.54498	1.49154	-1.02836	-1.44271	0	0	0	5.4	-1.95	-2.94
HCQevolved_OVCAR3 - Control_OVCAR3	REACTOME_NRIF_SIGNALS_CELL_DEATH_FROM_THE_NUCLEUS	No Selection	-29.2471	0.885714	1	1	22.614	APH1B	PSEN2	MAPK8	PSENEN	NCSTN	-9.27529	-8.74142	-4.84319	-2.36901	-2.18227	ITGB3BP	APH1A	PSEN1	RPS27A	TRAF6	2.54698	1.88153	-0.223725	-0.296131	-0.724176	0	0	0	4.04	-0.78	-1.88
HCQevolved_OVCAR3 - Control_OVCAR3	REACTOME_INHIBITION_OF_INSULIN_SECRETION_BY_ADRENALINE_NORADRENALINE	No Selection	-29.1736	0.628571	1	1	28.982	GNAI1	GNAI2	ADRA2A	GNB1	GNB5	-19.5747	-8.06116	-6.8264	-2.83782	-1.24783	ADCY6	GNG7	GNB2	GNG12	CACNB3	2.31119	1.28499	0.652524	0.463088	-0.26062	0	0	0	4.81	-0.59	-1.87
HCQevolved_OVCAR3 - Control_OVCAR3	GO_POSITIVE_REGULATION_OF_TRANSCRIPTION_FROM_RNA_POLYMERASE_II_PROMOTER_IN_RESPONSE_TO_STRESS	No Selection	-29.1585	0.534286	1	1	19.423	TP53	HSPA5	ATF4	KLF2	CREB3L1	-19.2092	-12.7927	-8.83115	-8.05104	-7.81191	RBPJ	MAPK7	VEGFA	MUC1	ATF6	4.04902	3.98758	3.90211	3.08081	1.71577	0	0	0	6.14	-1.27	-2.61
HCQevolved_OVCAR3 - Control_OVCAR3	GO_HISTONE_DEUBIQUITINATION	No Selection	-29.0237	0.731429	1	1	17.431	TAF10	SUPT3H	KAT2A	USP22	ATXN7L3	-12.8414	-7.69179	-7.52934	-6.60665	-6.23105	USP15	USP16	UIMC1	USP3	ASXL1	2.81214	2.07045	1.80625	1.49004	1.0303	0	0	0	3.87	-0.91	-2.15
HCQevolved_OVCAR3 - Control_OVCAR3	GO_TRNA_MODIFICATION	No Selection	-28.9961	0.557143	1	1	13.974	NSUN2	PUS1	THG1L	TRMT6	YRDC	-31.623	-10.3301	-10.2435	-8.20054	-7.97353	TRMT1L	OSGEPL1	METTL2B	METTL2A	TARBP1	8.06267	7.99862	5.83603	4.82591	4.20186	0	0	0	4.54	-0.98	-1.39
HCQevolved_OVCAR3 - Control_OVCAR3	REACTOME_MRNA_DECAY_BY_3_TO_5_EXORIBONUCLEASE	No Selection	-28.9514	0.702857	1	1	24.207	DIS3	EXOSC2	EXOSC5	EXOSC4	EXOSC1	-21.7585	-21.5365	-16.3533	-13.9159	-13.5163	EXOSC8	DCPS	EXOSC6	EXOSC9	EXOSC7	10.37	1.67782	-4.69326	-5.96764	-6.73397	0	0	0	9.88	-3.69	-6.83
HCQevolved_OVCAR3 - Control_OVCAR3	GO_REGULATION_OF_ALTERNATIVE_MRNA_SPLICING_VIA_SPLICEOSOME	No Selection	-28.6301	0.0343931	1	0.171	19.723	MAGOH	RBMX	DDX5	SRSF6	RBM8A	-17.4236	-16.5305	-13.8154	-9.76758	-7.46178	RNPS1	HNRNPL	FMR1	WTAP	RBM25	5.7572	2.25829	1.33632	1.23612	0.904765	0	0	0	6.38	-0.84	-2.6
HCQevolved_OVCAR3 - Control_OVCAR3	GO_REGULATION_OF_NEURONAL_SYNAPTIC_PLASTICITY	No Selection	-28.4278	0.0244011	1	0.14	13.399	EGR2	GRIN1	DBN1	CAMK2B	EPHB2	-7.88543	-5.0337	-4.21587	-4.106	-4.10483	NPTN	PPFIA3	KRAS	RASGRF1	RAB11A	2.8514	1.5238	1.39874	1.22576	1.1932	0	0	0	2.81	-1.08	-1.47
HCQevolved_OVCAR3 - Control_OVCAR3	GO_RETINA_MORPHOGENESIS_IN_CAMERA_TYPE_EYE	No Selection	-28.3411	0.0229937	1	0.135	12.831	CABP4	CCDC66	IRX5	PROX1	PROM1	-5.63428	-5.29166	-4.06659	-4.01952	-3.80692	AHI1	HIPK1	MAN2A1	CDON	TSPAN12	3.51905	2.14891	2.06444	1.85557	0.398661	0	0	0	2.7	-1.46	-1.39
HCQevolved_OVCAR3 - Control_OVCAR3	GO_TRNA_PROCESSING	No Selection	-28.2892	0.025706	1	0.144	10.739	NSUN2	TP53RK	THG1L	RPP14	TPRKB	-43.9823	-19.2652	-16.2584	-10.7675	-10.0341	OSGEPL1	TRMT1L	METTL2B	CLP1	METTL2A	8.03996	7.8905	6.14982	5.89757	4.89407	0	0	0	5.02	-1.05	-1.77
HCQevolved_OVCAR3 - Control_OVCAR3	GO_PERIPHERAL_NERVOUS_SYSTEM_DEVELOPMENT	No Selection	-28.2507	0.00534753	1	0.0571	12.548	EGR2	ISL2	ISL1	NAB2	ONECUT2	-15.0999	-8.50288	-8.39214	-8.34192	-8.01459	AKT2	GPC1	SH3TC2	MPP5	NDRG1	7.47394	4.02493	3.7972	2.9584	2.72685	0	0	0	4.44	-0.61	-1.36
HCQevolved_OVCAR3 - Control_OVCAR3	GO_INTRINSIC_APOPTOTIC_SIGNALING_PATHWAY_BY_P53_CLASS_MEDIATOR	No Selection	-28.2286	0.0482297	1	0.215	18.169	TP53	DDX5	SNW1	MYBBP1A	BAX	-61.0565	-17.0713	-14.8453	-14.7191	-10.938	MSH2	USP28	E2F1	DDIT4	PHLDA3	5.13968	5.06725	4.51685	3.67596	3.60512	0	0	0	9.17	-0.46	-2.43
HCQevolved_OVCAR3 - Control_OVCAR3	GO_L_AMINO_ACID_TRANSPORT	No Selection	-28.2072	0.0096149	1	0.0787	10.144	SLC7A2	SLC38A5	CTNS	SLC7A7	SLC38A7	-8.31398	-8.24932	-8.13525	-7.86968	-5.59904	SLC25A15	SLC6A20	ARL6IP5	SLC11A1	SLC25A13	3.85318	3.68572	2.9802	2.14474	2.00989	0	0	0	3.54	-1.19	-1.5
HCQevolved_OVCAR3 - Control_OVCAR3	GO_NCRNA_3_END_PROCESSING	No Selection	-28.0055	0.771429	1	1	18.736	EXOSC2	EXOSC5	EXOSC4	ELAC2	DKC1	-15.8356	-13.9318	-11.5001	-5.95464	-5.6346	EXOSC8	ERI1	ERI2	RPSA	TRNT1	6.49261	4.17383	2.09082	-0.8783	-1.18221	0	0	0	6.04	-1.72	-3.13
HCQevolved_OVCAR3 - Control_OVCAR3	GO_TRNA_THREONYLCARBAMOYLADENOSINE_METABOLIC_PROCESS	No Selection	-28.0021	0.717143	1	1	18.854	YRDC	TRMT5	TP53RK	TRIT1	HSD17B10	-7.90821	-3.98486	-3.68052	-3.42709	-3.08116	OSGEPL1	TRMT61B	OSGEP	TRMU	PUS1	8.00622	0.592856	-0.715984	-1.30615	-2.21773	0	0	0	4.11	-2.43	-1.64
HCQevolved_OVCAR3 - Control_OVCAR3	GO_ENDOCRINE_PANCREAS_DEVELOPMENT	No Selection	-27.937	0.548571	1	1	14.973	ONECUT2	FOXO1	NEUROG3	SOX4	FOXA2	-8.35624	-5.36472	-4.20537	-4.10332	-4.07676	CLU	ANXA1	EIF2AK3	PDPK1	GIPR	6.55185	1.67323	1.19407	0.71425	0.53586	0	0	0	2.97	-1.62	-1.36
HCQevolved_OVCAR3 - Control_OVCAR3	GO_REGULATION_OF_PROTEIN_EXIT_FROM_ENDOPLASMIC_RETICULUM	No Selection	-27.9361	0.822857	1	1	21.436	UBE2G2	UBE2J1	DERL2	ERLEC1	OS9	-13.4398	-12.448	-10.8153	-9.3115	-5.2412	SVIP	TMEM30A	SORL1	TMEM30B	EDEM1	3.68697	3.34856	2.62364	2.04134	1.07795	0	0	0	4.16	-0.99	-1.58
HCQevolved_OVCAR3 - Control_OVCAR3	GO_NEURAL_TUBE_PATTERNING	No Selection	-27.9082	0.0444884	1	0.204	13.256	SHH	SSBP3	HES1	TCTN1	IFT140	-12.2636	-7.61833	-3.98962	-3.96587	-3.89983	ARL13B	TMEM107	ATP6AP2	IFT122	BMP4	4.27901	4.05466	3.10698	1.5727	0.469764	0	0	0	3.83	-0.25	-1.51
HCQevolved_OVCAR3 - Control_OVCAR3	GO_CELLULAR_RESPONSE_TO_GLUCAGON_STIMULUS	No Selection	-27.8186	0.662857	1	1	21.698	PRKACB	PRKAR1B	GNAS	ASS1	PRKACA	-19.3659	-9.43001	-7.79777	-7.70156	-5.97165	GNB2	GNG7	ADCY3	GNG12	ADCY6	2.80827	1.35766	1.21104	0.737376	0.53591	0	0	0	6.05	0.5	-1.98
HCQevolved_OVCAR3 - Control_OVCAR3	GO_PLATELET_MORPHOGENESIS	No Selection	-27.8062	0.0147127	1	0.103	16.046	SRF	CASP9	VPS33A	ZNF385A	ZFPM1	-7.8985	-4.07157	-3.98898	-3.50257	-2.96702	CASP3	C1GALT1C1	PTPN11	MYH9	CIB1	4.88012	1.20479	0.850392	0.49754	0.405192	0	0	0	3.04	-0.99	-1.39
HCQevolved_OVCAR3 - Control_OVCAR3	GO_CELLULAR_RESPONSE_TO_KETONE	No Selection	-27.797	0.00749512	1	0.0685	13.742	KLF6	KLF4	KLF2	EP300	SRC	-16.3004	-15.7625	-14.4543	-11.3462	-10.9116	DNMT3B	ABCG2	ACACA	CBX3	PPARG	6.33958	3.96104	3.6505	2.95385	2.63236	0	0	0	5.47	-1.46	-2.46
HCQevolved_OVCAR3 - Control_OVCAR3	GO_NEGATIVE_REGULATION_OF_ENDOPLASMIC_RETICULUM_STRESS_INDUCED_INTRINSIC_APOPTOTIC_SIGNALING_PATHWAY	No Selection	-27.7513	0.711429	1	1	16.476	SYVN1	CREB3L1	GRINA	XBP1	PDX1	-7.83778	-5.78491	-3.98318	-3.13321	-2.1694	TMBIM6	OPA1	TXNDC12	MAGEA3	PTPN1	3.58135	1.73347	1.45716	1.40432	1.15227	0	0	0	3.27	-1.72	-1.39
HCQevolved_OVCAR3 - Control_OVCAR3	GO_CHONDROITIN_SULFATE_BIOSYNTHETIC_PROCESS	No Selection	-27.7398	0.0244425	1	0.14	15.039	B3GALT6	BGN	CHST3	CHPF2	CSPG4	-5.98934	-4.2782	-4.08094	-4.02293	-3.95475	CSPG5	XYLT2	CHST11	CHST12	CSGALNACT2	4.01025	3.99997	3.94083	3.42003	0.749074	0	0	0	3.36	-1.8	-1.07
HCQevolved_OVCAR3 - Control_OVCAR3	GO_MODIFIED_AMINO_ACID_TRANSPORT	No Selection	-27.7197	0.0124825	1	0.0936	17.408	CTNS	SLC5A6	SLC46A1	FOLR1	SLC38A2	-16.4194	-4.21081	-4.16014	-4.02058	-3.73617	SLC6A8	SLCO4A1	SLC19A1	SLC3A1	SLC25A26	10.8295	1.70544	1.51468	0.403252	0.0579603	0	0	0	5.42	-1.04	-1.76
HCQevolved_OVCAR3 - Control_OVCAR3	GO_POSITIVE_REGULATION_OF_NOTCH_SIGNALING_PATHWAY	No Selection	-27.706	0.654286	1	1	15.494	DLL4	LFNG	HES1	POGLUT1	NOTCH1	-12.3345	-7.36306	-3.79005	-3.74266	-3.26517	TSPAN17	PDCD10	ITGB1BP1	TSPAN5	JAG2	2.147	1.81117	1.55912	1.21987	1.16848	0	0	0	3.48	-0.38	-1.4
HCQevolved_OVCAR3 - Control_OVCAR3	GO_EXCRETION	No Selection	-27.6556	0.0135495	1	0.0985	16.43	AQP3	AQP2	AQP5	AQP7	CLCN5	-8.28248	-8.07644	-7.93851	-7.64884	-5.63889	ADORA2B	HMOX1	KCNK5	SLC22A18	GRHPR	12.2737	4.49234	2.76712	1.38296	1.25351	0	0	0	5.45	-4	-2.13
HCQevolved_OVCAR3 - Control_OVCAR3	GO_WATER_HOMEOSTASIS	No Selection	-27.5527	0.0396363	1	0.188	15.402	PRKACB	PRKAR1B	AQP5	AQP2	AQP7	-20.1433	-9.14361	-8.27389	-8.09148	-7.81393	ANXA7	RAB11A	MYO5B	TMEM79	ADCY3	5.79135	3.31083	2.89568	2.16038	1.38658	0	0	0	5.1	-0.35	-2.21
HCQevolved_OVCAR3 - Control_OVCAR3	GO_POSITIVE_REGULATION_OF_HEART_CONTRACTION	No Selection	-27.5441	0.0507089	1	0.222	16.979	TPM1	EDN1	RGS2	RNF207	PDE4D	-8.1005	-4.25186	-4.05191	-4.01551	-3.94257	HSP90AA1	ADM	ATP2A2	KCNQ1	ATP1A1	3.45214	3.35899	3.28412	0.527812	-0.235122	0	0	0	3.53	-0.88	-1.39
HCQevolved_OVCAR3 - Control_OVCAR3	REACTOME_RNA_POL_III_CHAIN_ELONGATION	No Selection	-27.4405	0.745714	1	1	20.445	POLR3H	POLR2E	POLR1C	POLR3C	POLR3E	-25.1589	-23.8809	-23.1157	-17.9457	-14.353	POLR3K	POLR1D	POLR3F	POLR3GL	POLR2L	6.00202	1.21838	0.825209	-1.20023	-3.64148	0	0	0	7.31	-5.25	-6.56
HCQevolved_OVCAR3 - Control_OVCAR3	GO_REGULATION_OF_ENDOPLASMIC_RETICULUM_STRESS_INDUCED_INTRINSIC_APOPTOTIC_SIGNALING_PATHWAY	No Selection	-27.4239	0.594286	1	1	13.922	DDIT3	CREB3L1	SYVN1	NCK2	PMAIP1	-9.77594	-9.1751	-7.82718	-4.36962	-4.1727	TMBIM6	NCK1	OPA1	TXNDC12	MAGEA3	3.11156	2.82061	1.76295	1.73366	1.27461	0	0	0	3.98	-0.81	-1.73
HCQevolved_OVCAR3 - Control_OVCAR3	GO_POSITIVE_REGULATION_OF_PROTEIN_OLIGOMERIZATION	No Selection	-27.3961	0.685714	1	1	23.378	TP53	BAX	PMAIP1	BIK	BMF	-17.1252	-11.0891	-6.73665	-4.16063	-3.86011	FAS	SH3GLB1	BID	IDE	BCL2L11	6.90191	6.64521	3.48802	1.6115	-0.0937598	0	0	0	5.73	-1.28	-1.59
HCQevolved_OVCAR3 - Control_OVCAR3	GO_REGULATION_OF_HISTONE_DEACETYLATION	No Selection	-27.3617	0.7	1	1	23.238	TP53	SKI	BCL6	ZNHIT1	MAPK8	-35.381	-10.7188	-10.1641	-9.82231	-4.99408	SREBF1	TADA3	VEGFA	CAMK2D	PRKD2	15.1905	6.94917	3.74335	1.8189	1.05708	0	0	0	7.92	-0.74	-1.55
HCQevolved_OVCAR3 - Control_OVCAR3	GO_MUSCLE_ORGAN_MORPHOGENESIS	No Selection	-27.1179	0.0122112	1	0.0922	11.964	DLL4	MYLK	FOXC1	ISL1	PROX1	-12.2047	-4.76278	-4.66027	-4.24933	-4.03357	RBPJ	EGLN1	TGFBR3	VANGL2	PITX2	4.32119	4.03494	3.90324	3.29731	3.27074	0	0	0	3.45	-0.9	-1.21
HCQevolved_OVCAR3 - Control_OVCAR3	REACTOME_GLUCAGON_SIGNALING_IN_METABOLIC_REGULATION	No Selection	-27.0783	0.78	1	1	22.581	PRKACB	PRKAR1B	PRKACA	GNAS	PRKAR1A	-20.1356	-9.84167	-6.53858	-5.44209	-3.6721	GNB2	ADCY3	ADCY6	GNG7	GNB1	2.72963	1.33159	1.15745	1.14555	0.719945	0	0	0	6.03	0.58	-1.55
HCQevolved_OVCAR3 - Control_OVCAR3	GO_TOR_SIGNALING	No Selection	-27.0384	0.565714	1	1	25.277	RPS6	RPTOR	RICTOR	RPS6KB1	EIF4EBP1	-22.0323	-9.61592	-9.33436	-7.64544	-4.58996	PRR5L	RHEBL1	FNIP1	FLCN	LARP1	4.2276	3.09277	2.74537	1.14797	0.453677	0	0	0	5.07	-1.74	-2.72
HCQevolved_OVCAR3 - Control_OVCAR3	GO_NEGATIVE_REGULATION_OF_GLIOGENESIS	No Selection	-27.0117	0.0182578	1	0.117	16.148	CERS2	ATF5	ASCL2	ID2	HES1	-8.26672	-8.19881	-4.01841	-3.88807	-3.87529	CTNNB1	DICER1	MBD1	TSPO	BMP4	7.22106	1.71734	0.717112	0.592063	0.367912	0	0	0	3.71	-1.28	-1.57
HCQevolved_OVCAR3 - Control_OVCAR3	GO_MYOFIBRIL_ASSEMBLY	No Selection	-26.9351	0.628571	1	1	17.665	ACTG1	SRF	OBSCN	TPM1	PROX1	-13.6641	-8.40252	-4.06834	-4.02772	-3.86503	SIX4	TMOD3	ITGB1	PRKAR1A	WDR1	3.80761	2.57371	2.53885	1.75328	1.65145	0	0	0	4.66	1.17	-1.1
HCQevolved_OVCAR3 - Control_OVCAR3	GO_NEGATIVE_REGULATION_OF_T_CELL_RECEPTOR_SIGNALING_PATHWAY	No Selection	-26.8952	0.968571	1	1	18.197	EZR	PTPN2	PTPN6	LGALS3	CEACAM1	-11.9388	-3.49842	-2.30587	-1.54493	-1.37652	PAWR	ELF1	PTPRJ	DUSP3	PRNP	1.28301	1.25517	0.98732	0.973964	0.533831	0	0	0	3.66	-0.43	-1.31
HCQevolved_OVCAR3 - Control_OVCAR3	GO_NEURON_FATE_COMMITMENT	No Selection	-26.8506	0.012204	1	0.0922	16.245	DLL4	SHH	ISL1	ISL2	GATA2	-12.5043	-12.0285	-8.5755	-8.55074	-5.87181	CDC42	TGFBR1	RBPJ	JAG2	BMP4	10.3705	8.79537	3.81114	1.50344	0.125347	0	0	0	5.92	-1.43	-2.15
HCQevolved_OVCAR3 - Control_OVCAR3	GO_LENS_FIBER_CELL_DIFFERENTIATION	No Selection	-26.6197	0.0176242	1	0.115	17.883	PROX1	SLC7A11	BFSP1	EPHA2	SKIL	-6.65641	-4.52965	-4.22953	-3.20378	-3.17331	FZR1	TDRD7	NF2	WNT7B	FRS2	4.29601	3.43936	0.797021	0.683053	-0.0494591	0	0	0	3	-0.63	-0.91
HCQevolved_OVCAR3 - Control_OVCAR3	KEGG_HEDGEHOG_SIGNALING_PATHWAY	No Selection	-26.6017	0.714286	1	1	20.391	SHH	CCND1	IHH	ARRB2	SPOP	-11.9103	-4.07647	-3.88226	-1.45385	-1.36969	SPOPL	CDON	GSK3B	GLI2	SUFU	2.17694	1.44946	0.156025	-0.353013	-0.731456	0	0	0	3.9	-1.03	-1.88
HCQevolved_OVCAR3 - Control_OVCAR3	KEGG_OSTEOCLAST_DIFFERENTIATION	No Selection	-26.5835	0.0350843	1	0.174	18.904	JUN	FOSL2	JUNB	JUND	FOS	-23.7931	-13.1341	-13.1225	-12.4013	-10.4846	IRF9	STAT1	STAT2	TEC	TAB2	11.4248	7.86003	5.11639	4.55895	1.77776	0	0	0	6.64	-1.49	-1.83
HCQevolved_OVCAR3 - Control_OVCAR3	GO_BRANCHING_INVOLVED_IN_MAMMARY_GLAND_DUCT_MORPHOGENESIS	No Selection	-26.4845	0.0250805	1	0.142	16.578	MSX2	AREG	ETV4	SRC	EPHA2	-4.20938	-4.14256	-3.90579	-3.62681	-3.45123	DDR1	VDR	PML	WNT4	MED1	4.22039	0.291922	0.281135	0.227456	-0.149652	0	0	0	2.26	-1.1	-1.2
HCQevolved_OVCAR3 - Control_OVCAR3	GO_NEGATIVE_REGULATION_OF_MRNA_SPLICING_VIA_SPLICEOSOME	No Selection	-26.4407	0.502857	1	1	19.703	SRSF6	U2AF2	SRSF10	SAP18	HNRNPK	-11.5322	-8.96966	-8.60491	-6.03333	-4.05322	SRSF9	HNRNPA2B1	RNPS1	C1QBP	DYRK1A	4.18175	3.39012	2.83097	-0.12679	-0.360593	0	0	0	3.51	-2.4	-1.81
HCQevolved_OVCAR3 - Control_OVCAR3	GO_RENAL_SYSTEM_PROCESS	No Selection	-26.344	0.0174806	1	0.115	11.814	PRKACB	PRKAR1B	PRKACA	AQP3	AQP2	-20.1813	-9.62236	-8.99671	-8.25237	-8.01271	BTC	FAS	XPNPEP3	EMP2	RAB11A	4.15336	3.88641	3.51207	3.30358	3.18716	0	0	0	4.54	-0.12	-1.45
HCQevolved_OVCAR3 - Control_OVCAR3	GO_OUTFLOW_TRACT_MORPHOGENESIS	No Selection	-25.9087	0.0273431	1	0.148	12.198	JUN	MSX2	ISL1	FOLR1	NPY1R	-14.6047	-4.22787	-4.1049	-4.04721	-4.04465	SEC24B	VEGFA	RBPJ	PITX2	CITED2	4.06971	3.91161	3.84146	3.0562	1.90301	0	0	0	3.43	-0.9	-1.15
HCQevolved_OVCAR3 - Control_OVCAR3	GO_NEGATIVE_REGULATION_OF_DNA_BIOSYNTHETIC_PROCESS	No Selection	-25.8332	0.851429	1	1	20.334	TP53	HNRNPA1	HNRNPU	MEN1	PINX1	-34.3775	-14.3856	-14.0039	-10.7249	-9.78153	PIF1	PPARG	TERF1	POT1	PML	7.80333	6.04692	4.67661	3.90342	3.68912	0	0	0	9.76	-1.09	-2.34
HCQevolved_OVCAR3 - Control_OVCAR3	GO_CELLULAR_RESPONSE_TO_CALCIUM_ION	No Selection	-25.6477	0.502857	1	1	13.412	JUND	FOS	JUN	JUNB	AKR1C3	-13.6928	-10.9747	-8.32867	-6.87537	-6.36489	ECT2	ASPH	CPNE3	RASA4	SLC25A24	7.5528	3.87489	2.73204	2.41624	2.21187	0	0	0	4.4	-0.17	-1.19
HCQevolved_OVCAR3 - Control_OVCAR3	GO_RENAL_SYSTEM_PROCESS_INVOLVED_IN_REGULATION_OF_SYSTEMIC_ARTERIAL_BLOOD_PRESSURE	No Selection	-25.6404	0.448571	1	1	19.053	HSD11B2	PCSK5	F2RL1	F2R	CYBA	-7.40278	-7.28312	-3.96792	-3.85059	-0.730599	EMP2	REN	AGT	PDGFB	CYP4F12	6.37247	3.03266	0.84752	-0.334013	-0.644034	0	0	0	4.31	-0.62	-1.35
HCQevolved_OVCAR3 - Control_OVCAR3	REACTOME_REGULATION_OF_WATER_BALANCE_BY_RENAL_AQUAPORINS	No Selection	-25.4751	0.662857	1	1	18.507	PRKACB	PRKAR1B	AQP3	AQP2	GNAS	-20.7645	-9.8278	-8.19964	-8.12924	-7.19956	RAB11A	MYO5B	GNB2	GNG7	ADCY3	3.02448	2.83512	2.80018	1.32169	1.3012	0	0	0	5.46	0.5	-1.56
HCQevolved_OVCAR3 - Control_OVCAR3	GO_CELL_CELL_RECOGNITION	No Selection	-25.3656	0.497143	1	1	22.747	CCT3	CCT2	CCT7	CORO1A	ATP8B3	-32.0795	-9.22722	-9.13086	-7.94799	-6.17581	TCP1	CCT4	FUT3	CATSPER1	B4GALT1	9.48685	6.34551	3.10026	2.61284	0.933883	0	0	0	6.71	-3.01	-3.34
HCQevolved_OVCAR3 - Control_OVCAR3	GO_POSITIVE_REGULATION_OF_MRNA_3_END_PROCESSING	No Selection	-25.2644	0.794286	1	1	19.566	TNRC6C	NCBP2	PABPC1	ZFP36	BTG2	-15.0913	-8.78468	-8.69258	-8.19593	-6.67467	CCNB1	LEO1	CDC73	TOB1	NCBP1	8.26351	3.08565	0.995366	0.0767063	0.0431807	0	0	0	5.71	-0.27	-1.83
HCQevolved_OVCAR3 - Control_OVCAR3	GO_POSITIVE_REGULATION_OF_INSULIN_SECRETION_INVOLVED_IN_CELLULAR_RESPONSE_TO_GLUCOSE_STIMULUS	No Selection	-25.246	0.845714	1	1	17.689	CFTR	ARRB1	PLA2G6	STX4	PDX1	-15.7838	-4.19698	-3.16568	-2.70008	-2.4617	SRI	PPP3CB	ANO1	HIF1A	BAD	5.8746	2.23791	1.274	0.587872	-0.0919508	0	0	0	4.81	-0.97	-1.63
HCQevolved_OVCAR3 - Control_OVCAR3	GO_POSITIVE_REGULATION_OF_OSTEOCLAST_DIFFERENTIATION	No Selection	-25.2112	0.742857	1	1	20.233	KLF10	GNAS	SLC9B2	FOS	ATP6AP1	-7.55158	-6.8444	-3.97506	-3.96411	-3.38584	CA2	TMEM64	CREB1	PPARGC1B	TRAF6	3.83633	2.58284	0.963714	0.694992	-0.273893	0	0	0	3.94	-1.99	-1.82
HCQevolved_OVCAR3 - Control_OVCAR3	GO_POSITIVE_REGULATION_OF_SMOOTH_MUSCLE_CONTRACTION	No Selection	-25.1168	0.565714	1	1	18.09	SRF	EDN1	F2R	ITGA2	PTGS2	-7.7391	-4.23053	-3.97221	-3.06527	-1.48954	NMU	PTGS1	PAWR	NPNT	CHRM3	4.09584	3.7807	1.41445	1.39546	0.944383	0	0	0	3.67	0.07	-0.74
HCQevolved_OVCAR3 - Control_OVCAR3	GO_POSITIVE_REGULATION_OF_HORMONE_SECRETION	No Selection	-25.1116	0.026399	1	0.146	10.801	GLUL	CFTR	PFKFB2	PPARD	NR0B2	-15.3634	-15.1705	-7.66379	-7.55751	-7.44796	SRI	ILDR1	HCAR2	HFE	NMU	5.35455	4.10431	3.98165	3.8725	3.86358	0	0	0	3.83	-0.48	-1.05
HCQevolved_OVCAR3 - Control_OVCAR3	GO_REGULATION_OF_ANOIKIS	No Selection	-25.1094	0.039037	1	0.186	21.14	BCL2L1	MCL1	SRC	PDK4	MYBBP1A	-11.5415	-8.41991	-5.92322	-3.80116	-3.27449	CHEK2	ITGB1	PTK2	CAV1	ANKRD13C	7.43846	2.57604	1.7635	1.09294	0.471499	0	0	0	4.55	-1.31	-1.45
HCQevolved_OVCAR3 - Control_OVCAR3	GO_CELLULAR_HORMONE_METABOLIC_PROCESS	No Selection	-25.0646	0.477143	1	1	10.143	SHH	SCP2	HSD17B4	ALDH1A1	AKR1C2	-12.1095	-10.0122	-8.62674	-8.34792	-8.05928	SCARB1	ALDH1A3	DHRS9	ADM	FDXR	10.0107	6.20857	4.17999	3.59257	2.56055	0	0	0	4.09	-1.25	-1.45
HCQevolved_OVCAR3 - Control_OVCAR3	KEGG_ALCOHOLISM	No Selection	-24.918	0.665714	1	1	18.067	ATF4	HDAC5	HDAC1	GNAI1	HDAC7	-16.4862	-11.1478	-8.68891	-7.92556	-7.13499	HDAC3	ARAF	BRAF	GNAI3	HAT1	7.98528	4.80791	4.43426	3.35003	3.22892	0	0	0	5.02	0.15	-1.64
HCQevolved_OVCAR3 - Control_OVCAR3	GO_PHENOL_CONTAINING_COMPOUND_METABOLIC_PROCESS	No Selection	-24.849	0.0128306	1	0.0952	16.686	CTNS	NR4A2	GATA3	MAOA	CRYM	-7.98954	-4.21648	-4.17543	-4.01036	-3.52516	TH	HPRT1	PMEL	EPAS1	LRTOMT	4.1559	3.66939	3.40374	1.8744	1.72872	0	0	0	3.26	-1.92	-1.03
HCQevolved_OVCAR3 - Control_OVCAR3	GO_ARTERY_DEVELOPMENT	No Selection	-24.8007	0.00832393	1	0.0726	12.336	LRP1	SHH	DLL4	SMAD7	SRF	-13.3804	-12.3764	-12.1709	-11.6878	-7.9159	TGFBR1	DNM2	SEC24B	RBPJ	VEGFA	12.3422	10.4362	4.29159	3.97595	3.85085	0	0	0	4.74	-0.74	-1.56
HCQevolved_OVCAR3 - Control_OVCAR3	REACTOME_PHOSPHOLIPASE_C_MEDIATED_CASCADE	No Selection	-24.7815	0.685714	1	1	18.732	PRKACB	PRKAR1B	FGF9	FGFR3	PLCG1	-19.8209	-9.41191	-8.28962	-8.22849	-8.12642	CALM3	CALM2	ADCY6	PRKCA	CALM1	8.04583	4.39444	2.26522	2.18201	1.99516	0	0	0	6.03	0.82	-1.78
HCQevolved_OVCAR3 - Control_OVCAR3	GO_VENTRICULAR_SEPTUM_MORPHOGENESIS	No Selection	-24.715	0.0145438	1	0.103	14.208	HES1	FGFR2	PROX1	SOX4	ID2	-4.23299	-4.16776	-4.11081	-4.02053	-4.00165	EGLN1	PITX2	VANGL2	CITED2	FGFRL1	3.97262	3.49486	3.18554	1.6042	1.20272	0	0	0	2.84	-1.11	-1.11
HCQevolved_OVCAR3 - Control_OVCAR3	GO_T_CELL_DIFFERENTIATION_INVOLVED_IN_IMMUNE_RESPONSE	No Selection	-24.6847	0.657143	1	1	15.247	STAT6	FOXP1	GATA3	BCL3	ZFPM1	-6.61644	-5.67071	-3.9282	-3.39808	-3.17498	HMGB1	RORC	BATF	ATP7A	RELB	4.05114	2.88608	2.04346	1.54384	1.28121	0	0	0	3.21	-1.41	-1.05
HCQevolved_OVCAR3 - Control_OVCAR3	GO_SKELETAL_MUSCLE_CELL_DIFFERENTIATION	No Selection	-24.6173	0.0162478	1	0.11	13.603	FOS	MAFF	EGR2	EGR1	ATF3	-10.9493	-8.19332	-7.79595	-6.22254	-4.30713	SAP30	LEMD2	SIX4	HIVEP3	FOXN2	6.88937	4.08783	3.89034	3.57614	1.9984	0	0	0	4.28	-0.56	-1.14
HCQevolved_OVCAR3 - Control_OVCAR3	REACTOME_PERK_REGULATED_GENE_EXPRESSION	No Selection	-24.5475	0.542857	1	1	20.21	EXOSC2	DIS3	EXOSC5	EXOSC4	EXOSC1	-28.3688	-23.3423	-17.7892	-13.8346	-13.3791	EXOSC8	DCP2	EIF2S1	EIF2AK3	NFYB	11.0403	5.8117	4.89676	3.51983	-0.725699	0	0	0	8.17	-3.45	-4.77
HCQevolved_OVCAR3 - Control_OVCAR3	KEGG_REGULATION_OF_LIPOLYSIS_IN_ADIPOCYTES	No Selection	-24.5213	0.0192254	1	0.122	21.937	GNAI1	AQP7	NPY1R	INSR	MGLL	-9.14828	-8.18683	-4.03911	-4.01489	-2.63506	ABHD5	ADCY6	GNAI3	ADCY3	PLIN1	7.07602	2.27912	2.17316	1.47824	-0.998314	0	0	0	4.78	-1.91	-1.27
HCQevolved_OVCAR3 - Control_OVCAR3	REACTOME_ACTIVATION_OF_CHAPERONES_BY_ATF6_ALPHA	No Selection	-24.3774	0.762857	1	1	25.323	NFYA	ATF4	ATF6	DDIT3	HSPA5	-14.4637	-9.78754	-4.31669	-4.2575	-4.17258	HSP90B1	CALR	MBTPS2	MBTPS1	NFYB	5.53865	2.69477	1.50949	-1.75579	-2.57002	0	0	0	5.18	-1.79	-1.77
HCQevolved_OVCAR3 - Control_OVCAR3	GO_ACTIN_MYOSIN_FILAMENT_SLIDING	No Selection	-24.376	0.525714	1	1	21.012	TPM1	TPM4	NEB	MYL6B	TPM2	-11.1513	-9.61961	-7.92375	-7.00821	-4.97549	TNNT1	TNNI2	TNNC1	TNNI3	TPM3	9.40795	1.19666	0.789872	-0.0816747	-1.34261	0	0	0	5.95	-1.67	-2.4
HCQevolved_OVCAR3 - Control_OVCAR3	GO_REGULATION_OF_CALCINEURIN_NFAT_SIGNALING_CASCADE	No Selection	-24.3343	0.651429	1	1	18.087	LMCD1	ERBB3	RCAN1	NFAT5	ATP2B4	-4.06239	-3.72955	-2.90467	-1.16028	-0.764522	RCAN3	CIB1	PRNP	SLC9A1	SPPL3	0.831739	0.795358	0.358975	0.0111878	-0.174988	0	0	0	1.85	-0.57	-1.04
HCQevolved_OVCAR3 - Control_OVCAR3	REACTOME_DESTABILIZATION_OF_MRNA_BY_TRISTETRAPROLIN_TTP	No Selection	-24.2605	0.614286	1	1	19.999	ZFP36	EXOSC2	DIS3	EXOSC5	EXOSC4	-26.5743	-21.5976	-19.9621	-17.5144	-16.7177	XRN1	EXOSC8	DCP2	TNPO1	YWHAB	15.8461	15.4363	4.57088	1.45572	0.662612	0	0	0	10.6	-2.18	-4.71
HCQevolved_OVCAR3 - Control_OVCAR3	GO_T_CELL_SELECTION	No Selection	-24.2191	0.685714	1	1	14.681	SHH	SRF	STAT6	GATA3	SPN	-12.4345	-7.87865	-6.51294	-4.21606	-3.98259	ATG5	FAS	IL15	BATF	BRAF	4.3252	4.21741	2.69467	2.04063	1.872	0	0	0	4.51	-0.29	-1.35
HCQevolved_OVCAR3 - Control_OVCAR3	GO_NEGATIVE_REGULATION_OF_CYTOKINE_BIOSYNTHETIC_PROCESS	No Selection	-24.1965	0.834286	1	1	15.457	TIA1	FOXJ1	KLF4	BCL3	ZFPM1	-8.26981	-8.18855	-7.75266	-3.20106	-3.16244	MAP2K5	CD276	ASB1	INPP5D	RNF128	2.8823	2.70485	2.44445	2.11292	1.70199	0	0	0	4.08	-0.16	-1.43
HCQevolved_OVCAR3 - Control_OVCAR3	REACTOME_ACTIVATED_NOTCH1_TRANSMITS_SIGNAL_TO_THE_NUCLEUS	No Selection	-24.1591	0.831429	1	1	18.443	DLL4	ARRB1	APH1B	PSEN2	UBA52	-11.7254	-11.6662	-9.92016	-8.13971	-8.04306	DTX2	MIB1	APH1A	JAG2	ADAM10	2.94233	2.52349	1.96544	1.96213	1.83376	0	0	0	5.2	-0.04	-2.01
HCQevolved_OVCAR3 - Control_OVCAR3	KEGG_T_CELL_RECEPTOR_SIGNALING_PATHWAY	No Selection	-24.1114	0.822857	1	1	18.403	JUN	PLCG1	PAK1	NCK2	GSK3B	-15.644	-14.7664	-12.1445	-9.01463	-6.68506	FYN	NCK1	TEC	CBL	SOS2	3.80077	2.87266	2.6728	1.97644	0.851527	0	0	0	6.12	-0.17	-2.25
HCQevolved_OVCAR3 - Control_OVCAR3	GO_NEGATIVE_REGULATION_OF_EMBRYONIC_DEVELOPMENT	No Selection	-24.035	0.0261259	1	0.145	16.19	PRKACB	LFNG	GATA3	NRARP	SNAI1	-7.95982	-7.53222	-4.67246	-4.05385	-4.02951	CTNNB1	RPS6KA6	FZD7	BMP4	TULP3	7.27585	3.99531	3.90002	0.251449	-0.378554	0	0	0	4	-2.6	-1.55
HCQevolved_OVCAR3 - Control_OVCAR3	GO_REGULATION_OF_MACROPHAGE_ACTIVATION	No Selection	-23.8895	0.662857	1	1	19.067	ZC3H12A	SLC7A2	MUC5B	IL4R	CD74	-8.11261	-7.75879	-4.11493	-3.11509	-2.03965	HSPD1	NR1H3	SHPK	THBS1	TNIP2	4.77322	3.3273	2.9728	1.95777	-1.54338	0	0	0	4.5	-1.87	-1.44
HCQevolved_OVCAR3 - Control_OVCAR3	GO_NEGATIVE_REGULATION_OF_ANTIGEN_RECEPTOR_MEDIATED_SIGNALING_PATHWAY	No Selection	-23.8621	0.982857	1	1	17.306	EZR	PLCL2	PTPN2	PTPN6	CEACAM1	-12.2353	-6.25527	-2.99036	-2.17609	-1.532	PAWR	PTPRJ	ELF1	LPXN	DUSP3	1.2303	1.12677	1.08423	0.963796	0.961256	0	0	0	3.67	-0.43	-1.46
HCQevolved_OVCAR3 - Control_OVCAR3	GO_COCHLEA_MORPHOGENESIS	No Selection	-23.6388	0.711429	1	1	22.564	PTK7	GRHL3	DVL3	FZD2	SOX9	-4.30244	-4.16577	-3.97948	-3.61753	-3.11635	VANGL2	HOXA1	DVL1	DVL2	RAC1	3.09342	2.15254	2.02444	1.55868	1.46675	0	0	0	2.81	-1.19	-0.79
HCQevolved_OVCAR3 - Control_OVCAR3	GO_BIOTIN_METABOLIC_PROCESS	No Selection	-23.5739	0.834286	1	1	18.508	BTD	SLC5A6	MCCC1	VNN1	MCCC2	-8.23675	-4.34194	-3.53883	-3.34943	-2.25695	PCCB	ACACA	PCCA	PC	HLCS	3.49702	3.20927	1.34563	1.08876	0.289863	0	0	0	3.4	-0.67	-1.1
HCQevolved_OVCAR3 - Control_OVCAR3	GO_CELLULAR_PROTEIN_COMPLEX_LOCALIZATION	No Selection	-23.5319	0.968571	1	1	19.262	EZR	DLG1	STXBP6	SMAD7	RCC2	-22.8856	-10.2569	-4.03436	-3.8152	-3.63926	MZT1	EXOC8	EXOC3	CEP72	EXOC1	3.96495	3.95524	3.33589	3.07235	2.48414	0	0	0	6.01	0.79	-0.9
HCQevolved_OVCAR3 - Control_OVCAR3	REACTOME_BILE_ACID_AND_BILE_SALT_METABOLISM	No Selection	-23.3954	0.848571	1	1	24.194	SCP2	HSD17B4	ABCC3	CYP39A1	CYP27A1	-9.51352	-7.705	-4.63518	-3.69063	-1.70735	HSD3B7	SLCO1B3	SLC27A2	ACOT8	SLC27A5	4.12108	3.22047	2.16294	1.94048	0.183123	0	0	0	4.32	-0.73	-1.23
HCQevolved_OVCAR3 - Control_OVCAR3	GO_NCRNA_CATABOLIC_PROCESS	No Selection	-23.3288	0.734286	1	1	21.212	EXOSC2	EXOSC10	EXOSC5	DIS3	EXOSC4	-26.0114	-24.9201	-22.7164	-16.6746	-14.5248	EXOSC8	XRN1	POP1	DEDD2	DIS3L2	24.5447	9.50581	2.04209	1.48039	-3.25217	0	0	0	8.38	-3.74	-4.92
HCQevolved_OVCAR3 - Control_OVCAR3	GO_GLUTAMATE_RECEPTOR_SIGNALING_PATHWAY	No Selection	-23.3032	0.888571	1	1	20.69	GNAQ	PLCB1	GRIN1	HOMER3	CLN3	-6.45028	-5.93113	-4.99668	-3.60546	-2.79632	FMR1	CDK5R1	HOMER1	PTK2B	CPEB4	1.13615	0.795126	0.642631	0.479401	0.114071	0	0	0	3.16	-0.38	-1.51
HCQevolved_OVCAR3 - Control_OVCAR3	GO_REGULATION_OF_SYSTEMIC_ARTERIAL_BLOOD_PRESSURE_MEDIATED_BY_A_CHEMICAL_SIGNAL	No Selection	-23.2474	0.0142006	1	0.101	17.509	PCSK5	HSD11B2	EDN1	PDE4D	NOX1	-7.37192	-6.96661	-4.19946	-4.09316	-4.0004	ATP6AP2	AGT	ECE1	REN	CYBA	4.90217	4.10481	3.035	2.9082	-0.498809	0	0	0	3.83	-2.15	-1.6
HCQevolved_OVCAR3 - Control_OVCAR3	REACTOME_TERMINATION_OF_O_GLYCAN_BIOSYNTHESIS	No Selection	-23.235	0.022903	1	0.135	18.78	MUC5B	ST3GAL2	MUC2	MUC5AC	ST3GAL1	-4.06488	-4.03784	-3.94377	-3.92152	-2.17368	ST3GAL3	ST6GALNAC2	MUC16	MUC13	ST6GALNAC4	7.03079	1.62795	1.18213	-0.141798	-0.6662	0	0	0	3.61	-1.32	-0.85
HCQevolved_OVCAR3 - Control_OVCAR3	GO_LEARNING	No Selection	-23.2155	0.351429	1	1	10.98	JUN	APP	CLN3	SGK1	CTNS	-21.3587	-11.1765	-8.18498	-7.90488	-7.87301	PTGS1	TH	VDAC1	PPT1	EIF4A3	3.857	3.85177	3.25765	3.14414	2.99505	0	0	0	3.96	-0.96	-1.34
HCQevolved_OVCAR3 - Control_OVCAR3	KEGG_RAP1_SIGNALING_PATHWAY	No Selection	-23.2114	0.525714	1	1	16.274	PLCG1	SRC	GNAI1	INSR	FGF9	-28.3691	-21.7724	-12.7313	-12.3549	-8.64507	EGFR	CRKL	VEGFA	PDGFC	EFNA3	8.96566	4.58035	3.98767	3.77925	3.72985	0	0	0	5.61	-1.11	-1.69
HCQevolved_OVCAR3 - Control_OVCAR3	GO_MAMMARY_GLAND_DUCT_MORPHOGENESIS	No Selection	-23.0666	0.425714	1	1	14.047	AREG	MSX2	ETV4	SRC	EPHA2	-4.14873	-4.07171	-3.84651	-3.52739	-3.50673	SOSTDC1	DDR1	PML	VDR	GLI2	4.11311	3.92373	0.491714	0.238365	0.220573	0	0	0	2.4	-1.1	-1.01
HCQevolved_OVCAR3 - Control_OVCAR3	GO_MORPHOGENESIS_OF_A_POLARIZED_EPITHELIUM	No Selection	-23.0472	0.522857	1	1	17.064	EZR	MSN	PTK7	GRHL3	SLC9A3R1	-12.2326	-6.52462	-4.01877	-3.96764	-3.16055	AHI1	FZD6	VANGL2	RAB10	RAP2A	3.78594	3.51868	3.16015	2.05366	1.34868	0	0	0	4.12	-0.14	-1.07
HCQevolved_OVCAR3 - Control_OVCAR3	GO_DICARBOXYLIC_ACID_CATABOLIC_PROCESS	No Selection	-23.0385	0.634286	1	1	18.925	GLUL	ALDH1L1	ACOT4	QPRT	GLUD1	-8.02264	-6.07751	-3.09644	-2.88895	-2.79136	GAD1	GOT1	ACOT8	GOT2	MTHFS	6.73114	3.00827	1.91802	1.67902	-1.87901	0	0	0	4.28	-2.05	-1.24
HCQevolved_OVCAR3 - Control_OVCAR3	GO_POSITIVE_REGULATION_OF_RELEASE_OF_CYTOCHROME_C_FROM_MITOCHONDRIA	No Selection	-23.0261	0.708571	1	1	17.961	TP53	BAX	PMAIP1	BMF	BIK	-17.3953	-12.1659	-7.06584	-4.11216	-4.03048	TNFSF10	FAM162A	BID	PLAUR	PPIF	6.17061	2.22844	1.78688	1.25619	1.04634	0	0	0	3.84	-0.77	-1.64
HCQevolved_OVCAR3 - Control_OVCAR3	GO_CARDIAC_SEPTUM_MORPHOGENESIS	No Selection	-23.013	0.00567295	1	0.0592	14.046	SOX4	SMAD7	MSX2	ISL1	PROX1	-7.09221	-5.61265	-4.76307	-4.05556	-4.02463	EGLN1	VANGL2	PITX2	CITED2	NOTCH2	3.9176	3.086	2.96222	1.80454	1.22273	0	0	0	2.61	-1.6	-1.42
HCQevolved_OVCAR3 - Control_OVCAR3	GO_REACTIVE_NITROGEN_SPECIES_METABOLIC_PROCESS	No Selection	-22.9852	0.891429	1	1	20.951	SLC7A2	SUOX	NQO1	PRDX5	SPR	-8.11662	-3.76507	-2.39253	-1.40523	-1.1992	GCHFR	POR	GCH1	CYP1B1	AKT1	2.28091	1.56068	0.16764	0.0571032	-0.346403	0	0	0	2.85	-0.61	-1.41
HCQevolved_OVCAR3 - Control_OVCAR3	GO_HEAD_MORPHOGENESIS	No Selection	-22.9602	0.0335798	1	0.169	12.876	SSBP3	DKK1	FLVCR1	CSRNP1	STRA6	-7.84601	-4.07548	-3.95733	-3.71985	-3.04613	ASPH	ATP6AP2	PLEKHA1	BRAF	PTPN11	3.7552	3.21043	2.08751	1.85749	0.615647	0	0	0	2.85	-1.04	-1.04
HCQevolved_OVCAR3 - Control_OVCAR3	GO_CEREBELLAR_PURKINJE_CELL_LAYER_DEVELOPMENT	No Selection	-22.9369	0.768571	1	1	25.183	HSPA5	MYH10	LDB1	AGTPBP1	RERE	-8.0383	-7.26984	-3.97063	-1.97528	-1.76695	KIF14	ATP7A	HERC1	SPTBN2	NAGLU	2.93518	1.35147	1.22971	0.989124	0.0249832	0	0	0	2.95	-0.88	-1.05
HCQevolved_OVCAR3 - Control_OVCAR3	GO_ACIDIC_AMINO_ACID_TRANSPORT	No Selection	-22.9022	0.685714	1	1	19.22	SLC38A7	SLC1A1	SLC7A11	SLC1A7	SLC25A22	-5.2154	-3.86624	-3.84617	-3.38892	-3.1825	ARL6IP5	NTSR1	SLC25A13	PRAF2	PSEN1	2.80124	1.42684	0.890881	0.171439	0.0827237	0	0	0	2.86	-1.41	-1.29
HCQevolved_OVCAR3 - Control_OVCAR3	KEGG_NATURAL_KILLER_CELL_MEDIATED_CYTOTOXICITY	No Selection	-22.8995	0.911429	1	1	20.761	PLCG1	PAK1	SHC1	ICAM1	LAT	-22.4096	-13.077	-6.60208	-0.187008	0.0527826	ARAF	BRAF	FYN	MICA	CASP3	4.57059	4.12984	3.53609	2.94312	2.10557	0	0	0	6.77	0.83	-1.03
HCQevolved_OVCAR3 - Control_OVCAR3	GO_POSITIVE_REGULATION_OF_CALCIUM_ION_DEPENDENT_EXOCYTOSIS	No Selection	-22.6811	0.0155464	1	0.107	24.007	SYT7	STXBP1	SCAMP5	CACNA1H	PLCB1	-12.3725	-7.01207	-4.16489	-3.9423	-2.41613	STX1A	PLB1	UNC13B	CDK5	ZP3	10.4171	-0.196366	-0.244058	-0.483386	-1.84107	0	0	0	5.4	-1.93	-2.37
HCQevolved_OVCAR3 - Control_OVCAR3	KEGG_NOTCH_SIGNALING_PATHWAY	No Selection	-22.6381	0.645714	1	1	18.062	DLL4	HES1	HDAC1	LFNG	CTBP2	-12.6078	-10.351	-6.80753	-6.631	-5.26698	KAT2B	DTX2	DVL2	DVL1	JAG2	5.65461	3.00118	1.88509	1.84655	1.33774	0	0	0	3.94	-0.99	-1.77
HCQevolved_OVCAR3 - Control_OVCAR3	GO_RESPONSE_TO_DEXAMETHASONE	No Selection	-22.6358	0.491429	1	1	15.171	ASS1	FBXO32	TFAP4	EDN1	CASP9	-8.131	-4.23163	-4.10264	-3.96121	-3.89368	DNMT3B	ABCG2	CBX3	AQP1	FECH	5.51687	4.12474	3.0216	1.63802	0.979937	0	0	0	3.38	-1.56	-1.06
HCQevolved_OVCAR3 - Control_OVCAR3	REACTOME_AQUAPORIN_MEDIATED_TRANSPORT	No Selection	-22.5993	0.62	1	1	16.803	PRKACB	PRKAR1B	AQP5	AQP2	AQP7	-20.1816	-8.81102	-8.23144	-8.21636	-8.04074	RAB11A	MYO5B	GNB2	GNG7	AQP1	3.42566	3.16334	2.48948	1.36938	1.3414	0	0	0	5.53	0.44	-2.12
HCQevolved_OVCAR3 - Control_OVCAR3	GO_RNA_MODIFICATION	No Selection	-22.4391	0.617143	1	1	12.062	NOP58	NSUN2	FTSJ3	FBL	DKC1	-41.388	-36.9902	-22.0745	-21.5389	-18.2694	OSGEPL1	TRMT1L	METTL2B	METTL14	METTL2A	8.09208	7.98616	5.89305	5.70584	5.53708	0	0	0	5.76	-0.72	-1.7
HCQevolved_OVCAR3 - Control_OVCAR3	GO_REGULATION_OF_INSULIN_RECEPTOR_SIGNALING_PATHWAY	No Selection	-22.4286	0.651429	1	1	18.292	SRC	PTPN2	RPS6KB1	INPP5K	KANK1	-16.4094	-9.37093	-8.86987	-7.49091	-4.19471	NUCKS1	BAIAP2L1	ADIPOR1	OSBPL8	PTPRE	3.99104	3.66952	3.25746	2.44555	2.1125	0	0	0	4.08	-1.1	-1.59
HCQevolved_OVCAR3 - Control_OVCAR3	GO_POSITIVE_REGULATION_OF_GLUCOSE_METABOLIC_PROCESS	No Selection	-22.4228	0.66	1	1	23.048	SRC	INSR	FOXO1	PTPN2	IRS2	-19.5632	-10.1948	-9.95813	-9.37164	-9.03654	AKT2	HMGB1	KAT2B	SLC45A3	ARPP19	4.886	3.98131	2.80749	2.43573	1.7461	0	0	0	5.15	-2.59	-2.19
HCQevolved_OVCAR3 - Control_OVCAR3	GO_ASSOCIATIVE_LEARNING	No Selection	-22.3822	0.634286	1	1	12.678	CTNS	SRF	SGK1	FOS	GRIN1	-8.55137	-8.28744	-7.66164	-6.83783	-5.39201	PPT1	EIF4A3	NPTN	ITGB1	KRAS	3.40894	3.12554	3.11097	2.89439	2.16464	0	0	0	3.34	-0.54	-1.22
HCQevolved_OVCAR3 - Control_OVCAR3	GO_METANEPHRIC_EPITHELIUM_DEVELOPMENT	No Selection	-22.3337	0.782857	1	1	17.202	PAX8	HES1	SOX9	OSR1	LAMB2	-6.03301	-4.0045	-3.1634	-2.30848	-0.783843	ACAT1	PKD2	WNT7B	WNT4	PKD1	3.83524	0.509077	0.256555	0.248717	0.235964	0	0	0	2.63	-0.63	-1.01
HCQevolved_OVCAR3 - Control_OVCAR3	GO_AORTA_DEVELOPMENT	No Selection	-22.2945	0.554286	1	1	15.251	DLL4	SRF	LRP1	MYLK	HES1	-12.2163	-7.86686	-7.80085	-4.80697	-4.095	DNM2	SEC24B	RBPJ	LOXL1	TAB1	9.98108	4.27315	4.02413	2.01004	1.5792	0	0	0	4.57	-1.28	-1.6
HCQevolved_OVCAR3 - Control_OVCAR3	GO_TERPENOID_METABOLIC_PROCESS	No Selection	-22.2301	0.0226603	1	0.134	12.189	LRP1	ALDH1A1	TTR	RBP4	RDH10	-9.72564	-8.01453	-7.87901	-6.43049	-6.24571	LRP8	ALDH1A3	AGRN	GPC1	DHRS9	6.64814	6.25585	4.06899	3.95577	3.90054	0	0	0	3.57	-0.96	-0.98
HCQevolved_OVCAR3 - Control_OVCAR3	GO_RRNA_CATABOLIC_PROCESS	No Selection	-22.229	0.682857	1	1	20.141	EXOSC10	EXOSC2	EXOSC5	DIS3	EXOSC4	-26.1831	-25.8189	-24.584	-15.7005	-15.4736	EXOSC8	XRN1	DEDD2	DIS3L2	DROSHA	25.6799	10.8121	1.48119	-2.73404	-3.40523	0	0	0	8.71	-3.74	-5.43
HCQevolved_OVCAR3 - Control_OVCAR3	GO_POSITIVE_REGULATION_OF_NEURON_APOPTOTIC_PROCESS	No Selection	-22.0998	0.0494314	1	0.219	16.689	TP53	JUN	MAP2K7	CASP9	ATF4	-55.9842	-38.2758	-22.0004	-18.0339	-17.2891	CTNNB1	PIN1	FBXW7	HDAC4	CDC42	30.7094	14.8886	8.56745	7.02205	6.93525	0	0	0	9.77	-1.99	-4.03
HCQevolved_OVCAR3 - Control_OVCAR3	GO_NEGATIVE_REGULATION_OF_INTERLEUKIN_6_PRODUCTION	No Selection	-22.07	0.782857	1	1	17.705	KLF2	FOXJ1	ARRB1	ZC3H12A	CSK	-7.93385	-7.64697	-6.54747	-3.88652	-2.512	RABGEF1	NLRX1	SOCS5	INPP5D	TNFAIP3	5.32235	2.71611	2.16566	2.095	1.36404	0	0	0	4.33	-0.18	-1.21
HCQevolved_OVCAR3 - Control_OVCAR3	GO_PERICARDIUM_DEVELOPMENT	No Selection	-22.0265	0.862857	1	1	21.142	DLL4	FLRT3	RPGRIP1L	SETD2	NOTCH1	-13.0429	-3.7289	-2.65078	-1.47205	-1.19948	BMP2	CCM2	SMAD2	SMAD3	SOS1	2.69555	1.89768	1.75985	1.03054	0.141143	0	0	0	4.16	-0.04	-1.06
HCQevolved_OVCAR3 - Control_OVCAR3	GO_NEGATIVE_REGULATION_OF_LIPASE_ACTIVITY	No Selection	-22.0222	0.602857	1	1	17.986	RGS2	PLIN5	APOC1	ABL1	PLA2R1	-4.07278	-4.02691	-3.6742	-3.60482	-3.12838	ANGPTL4	SORT1	ANXA1	POR	BICD1	2.87336	2.26235	1.7385	1.46077	-1.92607	0	0	0	2.87	-2.45	-1.17
HCQevolved_OVCAR3 - Control_OVCAR3	KEGG_RIBOSOME_BIOGENESIS_IN_EUKARYOTES	No Selection	-22.0075	0.72	1	1	13.269	NOP58	DKC1	GNL3	NOL6	NOP56	-28.5609	-11.4463	-9.59636	-8.22325	-7.13141	POP1	RBM28	XRN1	NVL	RPP30	5.12045	4.24722	3.00698	2.81808	2.15218	0	0	0	4.01	-1.66	-2.09
HCQevolved_OVCAR3 - Control_OVCAR3	GO_REGULATION_OF_TRANSCRIPTION_FROM_RNA_POLYMERASE_I_PROMOTER	No Selection	-21.9705	0.894286	1	1	13.607	ATF4	DHX33	NCL	UBTF	SMARCA4	-9.29753	-4.13891	-3.87446	-3.72511	-3.29431	NOL11	PIH1D1	TFAM	EIF2AK3	FLNA	2.78457	1.9005	1.23641	1.14094	1.02606	0	0	0	2.89	-1.1	-1.28
HCQevolved_OVCAR3 - Control_OVCAR3	GO_MEMBRANE_DOCKING	No Selection	-21.9472	0.671429	1	1	12.969	STX4	EZR	VTI1B	CFTR	STX5	-38.7602	-36.9081	-22.4089	-20.0926	-18.6835	EXOC5	YKT6	EXOC2	STX1A	EXOC8	15.4517	9.73194	9.40253	6.99926	5.80315	0	0	0	8.99	-1.02	-2.67
HCQevolved_OVCAR3 - Control_OVCAR3	GO_CLEAVAGE_INVOLVED_IN_RRNA_PROCESSING	No Selection	-21.8948	0.777143	1	1	16.866	EXOSC2	NOB1	EXOSC9	RCL1	EXOSC7	-10.5523	-4.23948	-4.18603	-3.8854	-3.44306	EXOSC8	ERI1	ERI2	UTP20	NOL9	5.55425	3.94123	2.03074	0.729105	0.316111	0	0	0	3.56	-1.56	-1.24
HCQevolved_OVCAR3 - Control_OVCAR3	GO_CELLULAR_RESPONSE_TO_STARVATION	No Selection	-21.8868	0.0453437	1	0.206	12.105	TP53	MAP1LC3B	HSPA5	JUN	MAP1LC3A	-50.3311	-36.2	-29.7637	-29.4183	-26.9966	SREBF1	BECN1	SREBF2	RALB	SH3GLB1	15.4027	9.76475	7.75301	6.76406	6.18329	0	0	0	9.4	0.13	-1.96
HCQevolved_OVCAR3 - Control_OVCAR3	GO_INTRINSIC_APOPTOTIC_SIGNALING_PATHWAY_IN_RESPONSE_TO_ENDOPLASMIC_RETICULUM_STRESS	No Selection	-21.8739	0.0409111	1	0.193	13.915	TRIB3	DDIT3	ATF4	PMAIP1	CHAC1	-15.9917	-11.9433	-9.46668	-9.18376	-4.19696	APAF1	TMBIM6	TRAF2	UBE2K	PML	5.82646	3.25567	2.18729	1.49461	1.40474	0	0	0	4.47	-0.77	-2.07
HCQevolved_OVCAR3 - Control_OVCAR3	GO_REGULATION_OF_CELLULAR_RESPONSE_TO_INSULIN_STIMULUS	No Selection	-21.8356	0.788571	1	1	18.526	SRC	PTPN2	PIK3R2	RPS6KB1	ESRRA	-24.2824	-8.78906	-8.72688	-8.58004	-7.81186	AKT2	BAIAP2L1	NUCKS1	ADIPOR1	SIRT1	4.59382	4.08728	4.06719	3.28304	3.21948	0	0	0	4.57	-0.8	-1.54
HCQevolved_OVCAR3 - Control_OVCAR3	REACTOME_CD28_DEPENDENT_PI3K_AKT_SIGNALING	No Selection	-21.7718	0.0381873	1	0.184	18.513	MAP3K8	MAP3K14	TRIB3	PIK3R2	THEM4	-8.91504	-8.45856	-8.19254	-7.81716	-7.7341	PIK3R1	AKT2	FYN	PIK3CA	PDPK1	6.28087	4.27894	1.6905	1.16808	0.625704	0	0	0	4.96	-1.23	-1.91
HCQevolved_OVCAR3 - Control_OVCAR3	GO_REGULATION_OF_TRANSLATIONAL_INITIATION	No Selection	-21.7637	0.551429	1	1	12.401	EIF3H	EIF3G	EIF3F	EIF3I	NPM1	-84.5797	-53.3368	-45.6593	-40.9797	-40.1119	EIF4A2	EIF4H	EIF3B	MKNK1	EIF2AK2	20.3437	8.47422	8.43525	7.60455	5.49347	0	0	0	14.56	-1.91	-5.92
HCQevolved_OVCAR3 - Control_OVCAR3	REACTOME_RNA_POL_III_TRANSCRIPTION_INITIATION_FROM_TYPE_3_PROMOTER	No Selection	-21.7539	0.774286	1	1	15.97	POLR3H	POLR1C	SNAPC4	POLR2E	POLR3C	-25.518	-23.6583	-23.3227	-20.8888	-19.3401	SNAPC1	POLR3K	SNAPC3	BRF2	POLR3F	11.7246	5.93087	5.78003	3.69972	2.39786	0	0	0	7.72	-2.98	-4.57
HCQevolved_OVCAR3 - Control_OVCAR3	GO_PHOSPHATIDYLINOSITOL_3_KINASE_SIGNALING	No Selection	-21.7205	0.0362908	1	0.178	20.421	PIK3R2	EDN1	GATA3	ERBB3	IGF1R	-7.85996	-4.1014	-3.8623	-3.73767	-3.5152	PIK3R1	PLEKHA1	PIK3CB	TYRO3	NF1	3.87673	1.91462	1.67767	1.53969	-0.768428	0	0	0	2.71	-2.51	-1.77
HCQevolved_OVCAR3 - Control_OVCAR3	GO_SULFUR_AMINO_ACID_BIOSYNTHETIC_PROCESS	No Selection	-21.7169	0.965714	1	1	16.716	MTHFD2L	EIF2B2	EIF2B1	AHCY	CTH	-6.11175	-5.83211	-4.97993	-4.2083	-3.05907	MTAP	ADI1	ENOPH1	MRI1	APIP	1.82488	1.77082	1.50954	1.30595	0.93516	0	0	0	3.01	0.06	-1.11
HCQevolved_OVCAR3 - Control_OVCAR3	GO_PURINE_RIBONUCLEOSIDE_BISPHOSPHATE_METABOLIC_PROCESS	No Selection	-21.7141	0.965714	1	1	19.619	SULT1A1	SULT2B1	SLC26A2	PAPSS2	SLC26A1	-5.64804	-4.71351	-3.85659	-2.74955	-2.38118	SLC35B3	SLC35B2	HDDC3	BPNT1	PAPSS1	1.81001	1.48162	1.3649	1.00091	-0.608397	0	0	0	2.81	-1.36	-1.38
HCQevolved_OVCAR3 - Control_OVCAR3	REACTOME_BIOLOGICAL_OXIDATIONS	No Selection	-21.7013	0.0448812	1	0.205	10.699	ALDH2	ALDH1A1	AHCY	ACSS1	SMOX	-17.0972	-16.0599	-10.2848	-8.44804	-7.08581	GCLM	GCLC	UGP2	PTGS1	ACSS2	7.5727	6.23868	4.04922	4.03932	3.90715	0	0	0	4.74	-0.56	-1.31
HCQevolved_OVCAR3 - Control_OVCAR3	GO_POSITIVE_REGULATION_OF_PROTEIN_LOCALIZATION_TO_PLASMA_MEMBRANE	No Selection	-21.6857	0.974286	1	1	16.372	EZR	DLG1	EPHA2	STX4	VIL1	-23.5195	-10.5427	-8.08543	-5.83602	-4.15758	ARF6	ITGB1	PIK3R1	KIF5B	ACSL3	5.47757	3.42695	2.65527	2.5932	2.2551	0	0	0	5.4	0.43	-1.02
HCQevolved_OVCAR3 - Control_OVCAR3	GO_CELLULAR_RESPONSE_TO_CORTICOSTEROID_STIMULUS	No Selection	-21.6774	0.0119792	1	0.0914	11.211	HMGCS2	ASS1	SGK1	AKR1C3	TFAP4	-8.17688	-7.57559	-7.36184	-5.89422	-5.28768	DNMT3B	ABCG2	CBX3	REST	ATP2B1	5.58681	3.97536	3.08936	2.86375	2.19976	0	0	0	3.64	-0.8	-1.26
HCQevolved_OVCAR3 - Control_OVCAR3	GO_REGULATION_OF_INSULIN_SECRETION_INVOLVED_IN_CELLULAR_RESPONSE_TO_GLUCOSE_STIMULUS	No Selection	-21.6712	0.92	1	1	11.503	CFTR	BRSK2	ARRB1	STXBP4	FOXA2	-16.1397	-3.97646	-3.9504	-3.94725	-3.93507	SRI	CDK16	SYBU	PPP3CB	PRKCE	5.55953	3.78647	2.98549	2.02729	1.41202	0	0	0	3.64	-0.49	-1.04
HCQevolved_OVCAR3 - Control_OVCAR3	GO_POSITIVE_REGULATION_OF_TYROSINE_PHOSPHORYLATION_OF_STAT3_PROTEIN	No Selection	-21.6693	0.585714	1	1	19.833	SOCS3	FGFR3	HES1	ISL1	CLCF1	-10.8283	-8.1469	-6.5887	-3.99158	-3.23692	PTK6	VEGFA	IL15	IL18	STAP2	5.99209	3.99488	2.35108	2.06107	0.147227	0	0	0	4.15	-0.12	-1.05
HCQevolved_OVCAR3 - Control_OVCAR3	GO_BONE_CELL_DEVELOPMENT	No Selection	-21.6594	0.74	1	1	21.361	SRF	SRC	FOXP1	ZNF385A	ZFPM1	-14.6794	-13.1457	-5.89256	-3.91414	-2.8717	ANXA2	VPS33B	WASF2	ABI1	PAFAH1B1	4.41405	3.7136	3.3546	2.46478	1.79653	0	0	0	5.72	0.03	-1.7
HCQevolved_OVCAR3 - Control_OVCAR3	REACTOME_RNA_POL_III_TRANSCRIPTION_TERMINATION	No Selection	-21.6585	0.797143	1	1	19.47	POLR3H	POLR1C	POLR2E	POLR3C	POLR3A	-23.2703	-22.9847	-19.7148	-17.4105	-13.1467	POLR3K	POLR1D	POLR3F	POLR3GL	NFIB	6.08562	1.57731	1.49186	-1.20924	-1.4107	0	0	0	7.05	-5.03	-6.03
HCQevolved_OVCAR3 - Control_OVCAR3	GO_VITAMIN_BIOSYNTHETIC_PROCESS	No Selection	-21.6171	0.72	1	1	18.271	MMACHC	CYP27B1	UBIAD1	AKR1A1	PNPO	-4.14022	-3.92741	-3.83048	-3.46285	-2.70537	PLTP	RFK	CYP2R1	MMAB	GSTO1	2.81266	2.55363	1.61886	0.333679	0.0570925	0	0	0	2.65	-1.33	-1.05
HCQevolved_OVCAR3 - Control_OVCAR3	HALLMARK_KRAS_SIGNALING_DN	No Selection	-21.5584	0.00486822	1	0.0537	8.015	SPHK2	SGK1	HSD11B2	LFNG	ATP6V1B1	-8.63929	-7.88416	-6.94457	-6.78891	-5.12132	SLC16A7	BARD1	MX1	IFI44L	KLK8	4.31572	4.10395	3.96299	3.9392	3.9032	0	0	0	3.14	-1.04	-0.92
HCQevolved_OVCAR3 - Control_OVCAR3	KEGG_AGE_RAGE_SIGNALING_PATHWAY_IN_DIABETIC_COMPLICATIONS	No Selection	-21.5022	0.765714	1	1	14.708	JUN	PLCG1	EGR1	SMAD2	JAK2	-14.557	-14.1184	-6.26336	-4.47316	-4.16942	STAT1	CASP3	VEGFA	PLCE1	PLCD1	7.82019	7.20371	3.97051	3.07792	2.25472	0	0	0	4.02	-1.09	-1.19
HCQevolved_OVCAR3 - Control_OVCAR3	GO_CENTRAL_NERVOUS_SYSTEM_PROJECTION_NEURON_AXONOGENESIS	No Selection	-21.4706	0.654286	1	1	18.402	EPHB3	NR4A2	EPHB2	NFIB	SZT2	-4.0224	-3.8859	-3.72767	-2.45422	-1.32957	TSKU	PAFAH1B1	FBXO45	SPTBN4	GLI2	3.83799	2.10944	0.946228	0.620013	0.153854	0	0	0	2.82	-0.54	-0.8
HCQevolved_OVCAR3 - Control_OVCAR3	REACTOME_MRNA_3_END_PROCESSING	No Selection	-21.3704	0.0394462	1	0.188	13.786	DHX38	CSTF2	RBM8A	CPSF1	CSTF3	-32.9082	-30.7823	-27.9387	-24.1539	-21.8617	NUDT21	CLP1	RNPS1	CPSF2	PAPOLA	30.9445	12.9879	6.33675	4.90751	3.88532	0	0	0	10.14	-2.75	-4.19
HCQevolved_OVCAR3 - Control_OVCAR3	KEGG_ESTROGEN_SIGNALING_PATHWAY	No Selection	-21.3644	0.508571	1	1	17.041	JUN	ATF4	CREB3	GNAI1	CREB1	-20.1548	-16.9786	-12.2706	-8.10715	-5.81179	FKBP4	EGFR	GNAI3	ADCY6	FKBP5	7.41166	6.85863	2.83007	2.25556	1.8748	0	0	0	5.09	-1.34	-2.02
HCQevolved_OVCAR3 - Control_OVCAR3	REACTOME_TRAFFICKING_OF_AMPA_RECEPTORS	No Selection	-21.3403	0.757143	1	1	23.453	AP2A2	AP2M1	CAMK2B	AP2A1	AP2S1	-18.0288	-15.9922	-3.92316	-1.23287	-1.03126	PRKCA	CAMK2D	AP2B1	DLG1	MDM2	3.85877	1.81923	1.00518	0.752098	0.287775	0	0	0	6.01	0.11	-1.78
HCQevolved_OVCAR3 - Control_OVCAR3	GO_REGULATION_OF_SYNAPSE_ASSEMBLY	No Selection	-21.2888	0.608571	1	1	13.111	FLRT3	GRIN1	SLITRK6	EPHB2	EPHB3	-8.11516	-4.87787	-4.06823	-4.0619	-4.00456	AGRN	SIX4	AMIGO2	CLSTN1	TPBG	4.11448	4.03252	3.95876	3.91081	2.57983	0	0	0	3.42	-0.39	-0.77
HCQevolved_OVCAR3 - Control_OVCAR3	GO_MATURATION_OF_5_8S_RRNA_FROM_TRICISTRONIC_RRNA_TRANSCRIPT_SSU_RRNA_5_8S_RRNA_LSU_RRNA_	No Selection	-21.2401	1	1	1	17.013	FTSJ3	EXOSC2	RRS1	EXOSC7	EXOSC9	-11.2278	-9.96455	-8.79832	-4.46854	-4.07978	EXOSC8	ERI1	ERI2	NOL9	UTP20	5.63375	3.95479	2.14409	0.982694	0.649995	0	0	0	4.56	-1.56	-1.61
HCQevolved_OVCAR3 - Control_OVCAR3	GO_ESTROGEN_METABOLIC_PROCESS	No Selection	-21.2347	0.914286	1	1	19.297	TIPARP	SULT1A1	HSD17B4	HSD17B7	HSD17B12	-5.17939	-2.77813	-2.47469	-2.32624	-1.46641	PLEKHA1	SGPL1	CYP1B1	HSD17B11	COMT	2.01634	0.522808	0.155726	-0.0101597	-1.21144	0	0	0	2.08	-1.4	-1.22
HCQevolved_OVCAR3 - Control_OVCAR3	GO_DERMATAN_SULFATE_PROTEOGLYCAN_METABOLIC_PROCESS	No Selection	-21.1892	0.697143	1	1	16.357	UST	BGN	CSPG4	CSGALNACT1	BCAN	-6.54066	-4.03955	-3.9376	-2.78147	-2.25408	CSPG5	CHST14	CHST12	CSGALNACT2	B3GAT3	4.119	3.89595	3.51125	0.558431	-0.892367	0	0	0	3.38	-1.09	-0.88
HCQevolved_OVCAR3 - Control_OVCAR3	GO_NEGATIVE_REGULATION_OF_PROTEIN_LOCALIZATION_TO_PLASMA_MEMBRANE	No Selection	-21.1258	0.582857	1	1	20.324	AP2M1	BCL2L1	ANXA13	PKDCC	LZTFL1	-7.92828	-4.02397	-3.99954	-3.54107	-2.82962	PPP2R5A	TMBIM1	LYPLA1	TMEM59	PPFIA1	3.88421	3.43943	2.3698	1.4668	0.752287	0	0	0	3.17	0.07	-0.64
HCQevolved_OVCAR3 - Control_OVCAR3	GO_REGULATION_OF_SYSTEMIC_ARTERIAL_BLOOD_PRESSURE_BY_HORMONE	No Selection	-21.0303	0.0526457	1	0.229	20.824	PCSK5	HSD11B2	NOX1	EDN1	RASL10B	-7.25376	-7.21241	-4.11238	-4.01821	-3.38054	ATP6AP2	AGT	ECE1	REN	CTSZ	4.67835	4.07681	3.01853	2.80163	-0.728471	0	0	0	4.21	-0.79	-1.25
HCQevolved_OVCAR3 - Control_OVCAR3	REACTOME_UNFOLDED_PROTEIN_RESPONSE	No Selection	-20.8837	0.0406674	1	0.192	14.22	EXOSC2	HSPA5	DIS3	SYVN1	EXOSC5	-32.3199	-30.2382	-25.2831	-23.1847	-17.1885	HSP90B1	EXOSC8	EIF2AK3	EIF2S1	DCP2	12.5108	10.6468	7.49923	7.47269	6.25065	0	0	0	6.83	-1.33	-2.29
HCQevolved_OVCAR3 - Control_OVCAR3	GO_VASCULAR_SMOOTH_MUSCLE_CELL_DIFFERENTIATION	No Selection	-20.8409	0.92	1	1	18.143	SRF	EPC1	HES1	GATA6	NOTCH1	-8.0422	-5.27641	-4.23379	-3.69735	-1.17316	SGCB	VEGFA	PITX2	ADM	MESP1	3.97809	3.83384	3.53163	3.45043	-1.03801	0	0	0	4.33	-0.99	-0.75
HCQevolved_OVCAR3 - Control_OVCAR3	REACTOME_RNA_POL_III_TRANSCRIPTION_INITIATION_FROM_TYPE_2_PROMOTER	No Selection	-20.8224	0.897143	1	1	16.872	POLR3C	POLR2E	POLR3H	POLR1C	POLR3A	-32.1491	-24.0525	-23.9206	-22.683	-14.1295	POLR3K	POLR3F	TBP	POLR1D	GTF3C4	6.85419	4.69273	1.91003	1.57627	0.402421	0	0	0	8.03	-3.3	-5.79
HCQevolved_OVCAR3 - Control_OVCAR3	GO_CELL_VOLUME_HOMEOSTASIS	No Selection	-20.6988	0.842857	1	1	15.865	AQP5	AQP7	AQP3	AQP2	CLCN6	-8.15466	-8.01409	-7.89634	-7.7295	-5.36677	SLC12A4	ANXA7	SLC12A7	ADD1	AQP1	6.71878	3.74669	3.58151	3.00941	1.59293	0	0	0	5.07	-0.02	-1.29
HCQevolved_OVCAR3 - Control_OVCAR3	KEGG_INSULIN_SECRETION	No Selection	-20.6452	0.942857	1	1	20.564	ATF4	CREB3	PLCB1	PLCB3	PDX1	-18.2845	-7.89827	-4.6523	-3.16289	-2.34073	STX1A	VAMP2	ADCY6	ADCY3	CREB1	5.12932	3.88217	2.32928	1.27883	1.03642	0	0	0	4.08	-0.77	-1.1
HCQevolved_OVCAR3 - Control_OVCAR3	GO_PROTEIN_LIPID_COMPLEX_ASSEMBLY	No Selection	-20.6136	0.951429	1	1	19.255	SOAT1	BIN1	DGAT1	ARF1	APOC1	-5.57791	-3.27821	-2.62298	-1.91857	-1.70814	ACSL3	ABCA7	APOE	PLAGL2	ABCA1	2.2935	1.29963	-0.41585	-0.487103	-0.967453	0	0	0	2.14	-1.78	-1.38
HCQevolved_OVCAR3 - Control_OVCAR3	GO_TRANSCRIPTION_FROM_RNA_POLYMERASE_III_PROMOTER	No Selection	-20.6127	0.782857	1	1	14.84	POLR3C	POLR3H	SNAPC4	POLR2E	POLR1C	-36.2851	-31.4508	-22.9845	-22.2963	-21.5398	SNAPC1	POLR3F	SNAPC3	POLR3K	POLR1D	11.7959	7.77436	5.58868	5.40057	3.70466	0	0	0	8.73	-1.67	-4.38
HCQevolved_OVCAR3 - Control_OVCAR3	GO_ENDOCHONDRAL_OSSIFICATION	No Selection	-20.6023	0.834286	1	1	16.825	FGFR3	MMP14	INPPL1	GNAS	CSGALNACT1	-8.06451	-3.99219	-3.96456	-3.36303	-2.84011	COL13A1	RUNX2	PEX7	NAB1	IMPAD1	3.99639	2.57791	1.81388	1.6701	1.56239	0	0	0	3.42	-0.56	-0.87
HCQevolved_OVCAR3 - Control_OVCAR3	GO_EYE_PHOTORECEPTOR_CELL_DIFFERENTIATION	No Selection	-20.5908	0.0234155	1	0.136	14.461	CABP4	MYO7A	PROM1	SOX9	BBS4	-6.25883	-3.89095	-3.72349	-3.3095	-2.74877	VEGFA	TH	PRKCI	ROM1	STAT3	7.71347	3.86901	1.29955	0.261031	0.227801	0	0	0	3.37	-1.4	-0.87
HCQevolved_OVCAR3 - Control_OVCAR3	GO_REGULATION_OF_DIGESTIVE_SYSTEM_PROCESS	No Selection	-20.5641	0.965714	1	1	21.689	SGK1	WNK1	WNK4	STK39	KCNQ1	-13.6366	-6.33057	-5.44709	0.730804	0.746281	NR1H3	NR1H2	AQP1	PAWR	SLC22A5	3.36792	3.12376	1.47863	1.16881	1.12142	0	0	0	4.09	0.83	-0.78
HCQevolved_OVCAR3 - Control_OVCAR3	GO_MEMBRANE_PROTEIN_INTRACELLULAR_DOMAIN_PROTEOLYSIS	No Selection	-20.5615	0.64	1	1	18.501	HM13	APH1B	PSEN2	SPPL2B	NCSTN	-8.21255	-8.19885	-7.90743	-7.64861	-2.42879	SPPL2A	APH1A	MBTPS2	ADAM17	NFKB1	3.54431	2.04117	1.26439	1.15828	-0.0357139	0	0	0	4.2	-0.83	-1.86
HCQevolved_OVCAR3 - Control_OVCAR3	GO_MESENCHYME_MORPHOGENESIS	No Selection	-20.5171	0.517143	1	1	18.036	ISL1	SOX9	FOXC1	MSX2	SNAI1	-6.48656	-5.81711	-4.71882	-4.14526	-4.05008	RBPJ	BMP2	SMAD4	EXOC4	SMAD2	3.68182	2.50539	1.98041	1.65947	0.743759	0	0	0	2.89	-0.62	-0.99
HCQevolved_OVCAR3 - Control_OVCAR3	REACTOME_METABOLISM_OF_MRNA	No Selection	-20.5131	0.937143	1	1	6.84	RPL5	RPL6	RPL7A	RPS6	RPL15	-296.051	-285.016	-278.073	-242.167	-240.959	RPL21	PSMD1	PSMD11	PSMB2	PSMA2	166.897	146.076	92.8986	86.4297	81.1833	0	0	0	82.89	-3.89	-35.53
HCQevolved_OVCAR3 - Control_OVCAR3	REACTOME_MUSCLE_CONTRACTION	No Selection	-20.4594	0.0367852	1	0.18	16.514	NEB	TPM1	TPM4	MYL6B	SORBS3	-14.2648	-10.4126	-9.82543	-8.13406	-8.00155	TNNT1	CALM3	CALM2	ITGB5	TNNI2	10.1359	7.98259	3.80929	3.60155	0.537286	0	0	0	5.65	-1.15	-1.82
HCQevolved_OVCAR3 - Control_OVCAR3	GO_GRANULOCYTE_MIGRATION	No Selection	-20.4545	0.557143	1	1	15.723	DAPK2	PDE4D	EDN1	ITGA1	PIP5K1C	-6.51015	-4.15435	-3.94241	-3.88477	-2.54828	VEGFA	IRAK4	SYK	ANXA1	IL17RA	3.92767	3.65502	2.30624	1.85316	0.284346	0	0	0	2.92	-1.2	-1
HCQevolved_OVCAR3 - Control_OVCAR3	REACTOME_DESTABILIZATION_OF_MRNA_BY_KSRP	No Selection	-20.4473	0.868571	1	1	21.65	EXOSC2	DIS3	EXOSC5	EXOSC4	EXOSC1	-28.8613	-22.4775	-19.053	-16.2397	-12.912	MAPK11	MAPK14	EXOSC8	YWHAZ	DCP2	15.9878	12.2567	10.2316	7.84955	5.85765	0	0	0	11.28	-1.16	-3.07
HCQevolved_OVCAR3 - Control_OVCAR3	GO_NEGATIVE_REGULATION_OF_MYOTUBE_DIFFERENTIATION	No Selection	-20.4312	0.717143	1	1	22.577	HDAC1	HDAC5	NOTCH1	XBP1	CEACAM5	-8.91599	-7.77619	-3.59509	-3.16772	-0.686867	HDAC3	CFLAR	HDAC4	BHLHA15	BHLHE41	4.61806	1.51089	0.842161	0.819959	0.419186	0	0	0	4.02	-0.15	-1.26
HCQevolved_OVCAR3 - Control_OVCAR3	KEGG_CHOLINERGIC_SYNAPSE	No Selection	-20.3619	0.788571	1	1	19.625	ATF4	GNAI1	CREB3	PLCB1	FOS	-16.5095	-7.80054	-6.58201	-5.00128	-4.15188	JAK2	FYN	GNAI3	ADCY6	ADCY3	3.421	3.14252	2.87051	2.08801	1.51176	0	0	0	4.46	-0.61	-1.59
HCQevolved_OVCAR3 - Control_OVCAR3	GO_CHONDROITIN_SULFATE_PROTEOGLYCAN_BIOSYNTHETIC_PROCESS	No Selection	-20.3397	0.534286	1	1	14.263	B3GALT6	CHST3	BGN	CSPG4	CHPF2	-5.91623	-4.14527	-4.1411	-4.02775	-3.97207	XYLT2	CHST11	CSPG5	CHST12	CSGALNACT2	4.06004	4.03864	3.90633	3.29184	0.566237	0	0	0	3.26	-1.27	-1.06
HCQevolved_OVCAR3 - Control_OVCAR3	GO_HINDBRAIN_MORPHOGENESIS	No Selection	-20.3204	0.0455373	1	0.207	14.895	PROX1	GNPAT	LDB1	HES1	ABL1	-4.11208	-4.0872	-3.96663	-3.95455	-3.40021	MAP2K1	ATP7A	KIF14	HERC1	SPTBN2	8.18361	3.27792	2.83664	1.37002	0.97199	0	0	0	3.18	-2.03	-0.83
HCQevolved_OVCAR3 - Control_OVCAR3	GO_CLATHRIN_MEDIATED_ENDOCYTOSIS	No Selection	-20.3072	0.725714	1	1	18.992	AP2A2	AP2M1	PIP5K1C	HIP1R	DNM1	-25.5212	-19.0304	-10.6909	-8.61093	-6.6201	SYT12	INPP5F	FCHO2	DENND1A	GRN	3.71907	1.93256	1.88301	1.40964	0.484852	0	0	0	5.75	-0.19	-2.07
HCQevolved_OVCAR3 - Control_OVCAR3	GO_PSEUDOURIDINE_SYNTHESIS	No Selection	-20.2491	0.6	1	1	21.473	DKC1	NOP10	PUS10	PUS3	RPUSD1	-8.10738	-4.02917	-3.89426	-3.82507	-3.42827	NHP2	TRUB1	RPUSD3	PUS7	RPUSD2	1.62946	1.01319	0.6657	0.0607319	-0.0739829	0	0	0	2.9	-0.72	-1.8
HCQevolved_OVCAR3 - Control_OVCAR3	REACTOME_DAG_AND_IP3_SIGNALING	No Selection	-20.245	0.962857	1	1	20.37	PRKACB	PRKAR1B	PLCG1	PRKACA	PRKAR1A	-20.583	-9.28462	-8.21408	-7.10981	-3.82343	CALM3	CALM2	ADCY6	PRKCA	ADCY3	8.47539	3.86461	2.44007	2.2674	1.40398	0	0	0	6.15	1.04	-0.79
HCQevolved_OVCAR3 - Control_OVCAR3	KEGG_CAMP_SIGNALING_PATHWAY	No Selection	-20.2029	0.685714	1	1	12.889	JUN	GNAI1	PAK1	CREB1	CREB3	-20.3059	-7.4351	-5.96654	-5.74266	-4.15661	ROCK1	HCAR2	HCAR3	GNAI3	PLCE1	4.15726	3.92178	3.59796	3.50838	2.96189	0	0	0	3.97	-0.24	-0.95
HCQevolved_OVCAR3 - Control_OVCAR3	GO_REGULATION_OF_MAMMARY_GLAND_EPITHELIAL_CELL_PROLIFERATION	No Selection	-20.1931	0.551429	1	1	15.507	GATA3	PYGO2	ETV4	CCND1	DEAF1	-4.59734	-3.99229	-3.97247	-3.95321	-3.78799	HOXA5	BRCA2	IQGAP3	MED1	BAX	3.2701	3.15059	1.16617	0.113418	-0.250908	0	0	0	2.51	-0.58	-1.03
HCQevolved_OVCAR3 - Control_OVCAR3	GO_DIGESTIVE_SYSTEM_PROCESS	No Selection	-20.1762	0.0342514	1	0.171	15.236	EZR	AQP5	PBLD	SLC46A1	VIL1	-11.9203	-7.96408	-7.52232	-4.22695	-4.10599	SCARB1	NMU	ACO1	F11R	AQP1	10.0818	3.99031	3.31346	2.10199	1.72624	0	0	0	4.12	0.27	-1
HCQevolved_OVCAR3 - Control_OVCAR3	GO_NEGATIVE_REGULATION_OF_CELLULAR_RESPONSE_TO_INSULIN_STIMULUS	No Selection	-20.1577	0.728571	1	1	17.276	INPP5K	RPS6KB1	SOCS3	PRKCZ	KANK1	-7.05649	-4.89305	-4.14197	-3.95043	-3.8845	PTPRE	LMBRD1	PTPN1	PRKCD	CISH	2.05708	1.81299	1.08941	0.333009	0.318363	0	0	0	2.74	-2.25	-1.82
HCQevolved_OVCAR3 - Control_OVCAR3	GO_BONE_MINERALIZATION	No Selection	-20.1278	0.717143	1	1	14.757	FGFR3	KLF10	CYP27B1	PKDCC	FGFR2	-7.88322	-6.93581	-4.06336	-3.35712	-2.35271	AXIN2	ERCC2	BMP2	EIF2AK3	TUFT1	3.29346	2.98648	2.58519	1.14831	1.04353	0	0	0	3.11	-0.63	-1.03
HCQevolved_OVCAR3 - Control_OVCAR3	GO_RESPONSE_TO_GLUCAGON	No Selection	-20.0551	0.691429	1	1	19.313	PRKACB	PRKAR1B	ASS1	HMGCS2	PRKACA	-20.2525	-9.90688	-8.0104	-7.96455	-7.89076	SREBF1	CCNA2	GNB2	ADCY3	CRY1	8.16723	8.07847	2.76073	1.56587	1.45887	0	0	0	5.89	0.54	-0.97
HCQevolved_OVCAR3 - Control_OVCAR3	GO_REGULATION_OF_SYSTEMIC_ARTERIAL_BLOOD_PRESSURE	No Selection	-20.0263	0.0325942	1	0.167	11.552	PCSK5	HSD11B2	EDN1	TPM1	F2R	-7.33347	-6.98918	-4.22172	-4.20649	-4.07718	ATP6AP2	AGT	EMP2	PRCP	ECE1	4.82058	4.35388	3.22003	2.89787	2.88817	0	0	0	2.99	-0.79	-1.12
HCQevolved_OVCAR3 - Control_OVCAR3	GO_TRNA_METABOLIC_PROCESS	No Selection	-19.8599	0.702857	1	1	8.022	NSUN2	TP53RK	THG1L	PUS1	CPSF1	-47.4348	-20.1905	-16.6148	-12.8417	-12.6432	DARS2	FARSB	TRMT1L	OSGEPL1	CLP1	9.32423	8.51701	8.08479	7.86834	7.09592	0	0	0	4.82	-0.81	-1.4
HCQevolved_OVCAR3 - Control_OVCAR3	GO_POSITIVE_REGULATION_OF_ENDOPLASMIC_RETICULUM_UNFOLDED_PROTEIN_RESPONSE	No Selection	-19.8547	0.965714	1	1	18.83	XBP1	AGR2	PTPN2	TMEM33	ERN1	-3.25458	-3.13969	-2.13488	-1.92371	-1.07804	PIK3R1	PTPN1	BAK1	BAX	BCL2L11	2.01508	1.12	-0.311355	-0.35075	-0.415088	0	0	0	1.65	-0.67	-0.93
HCQevolved_OVCAR3 - Control_OVCAR3	GO_REGULATION_OF_B_CELL_DIFFERENTIATION	No Selection	-19.8098	0.837143	1	1	21.279	IKZF3	PTPN6	MMP14	ID2	XBP1	-4.84023	-4.32819	-3.92486	-3.73282	-3.21804	INPP5D	SYK	PPP2R3C	PCID2	BAD	2.16652	1.38928	1.26974	0.629811	-0.348315	0	0	0	3.01	-0.08	-1.3
HCQevolved_OVCAR3 - Control_OVCAR3	GO_REGULATION_OF_MACROPHAGE_DIFFERENTIATION	No Selection	-19.8062	0.834286	1	1	20.175	TRIB1	ID2	GATA2	IL34	PTPN2	-7.62451	-6.3029	-4.579	-3.59472	-2.69001	CASP8	PRKCA	FADD	RB1	LIF	4.22659	2.24664	1.8165	1.57463	0.0876669	0	0	0	3.9	-1.53	-1.38
HCQevolved_OVCAR3 - Control_OVCAR3	GO_CARDIAC_VENTRICLE_MORPHOGENESIS	No Selection	-19.8042	0.52	1	1	11.496	DLL4	FOXC1	GATA3	PROX1	TPM1	-12.1972	-4.86437	-4.33799	-4.13307	-4.04589	PPP1R13L	RBPJ	TGFBR3	RXRA	SMARCD3	10.3945	4.07166	3.80906	2.9121	1.95338	0	0	0	3.74	-0.47	-0.92
HCQevolved_OVCAR3 - Control_OVCAR3	KEGG_GASTRIC_ACID_SECRETION	No Selection	-19.798	0.671429	1	1	20.168	GNAI1	MYLK	ITPR2	PLCB3	PLCB1	-9.02198	-4.78259	-3.19651	-3.00205	-2.7117	SMS	GNAI3	ADCY6	ADCY3	KCNQ1	3.18182	2.42496	2.04522	1.49033	0.842283	0	0	0	3.49	-2.13	-1.21
HCQevolved_OVCAR3 - Control_OVCAR3	GO_ENDOCARDIAL_CUSHION_MORPHOGENESIS	No Selection	-19.7435	0.514286	1	1	19.006	MSX2	SNAI1	ISL1	SOX9	ENG	-4.23823	-3.89761	-3.80594	-3.10751	-2.49914	RBPJ	BMP2	SMAD4	BMPR1A	MDM2	3.92091	2.41979	1.96747	0.511187	0.121833	0	0	0	2.92	-1.23	-0.82
HCQevolved_OVCAR3 - Control_OVCAR3	GO_POSITIVE_REGULATION_OF_NEURON_DEATH	No Selection	-19.6998	0.562857	1	1	15.813	TP53	JUN	MAP2K7	ATF4	CASP9	-77.8013	-44.6919	-24.9024	-18.3702	-17.4505	CTNNB1	PIN1	CDC42	HDAC4	DDIT4	38.1128	12.8489	7.55039	7.068	6.86155	0	0	0	9.79	-0.74	-3.16
HCQevolved_OVCAR3 - Control_OVCAR3	GO_REGULATION_OF_VASCULAR_ENDOTHELIAL_GROWTH_FACTOR_PRODUCTION	No Selection	-19.5429	0.0255182	1	0.144	16.299	ATF4	NDRG2	NOX1	ISL1	NUTF2	-10.1865	-8.29989	-4.17365	-4.06864	-3.56391	ADORA2B	BRCA1	EIF2AK3	HIF1A	IL6ST	12.2019	3.10221	1.37381	0.668415	0.399389	0	0	0	4.81	-1.33	-1.21
HCQevolved_OVCAR3 - Control_OVCAR3	GO_POSITIVE_REGULATION_OF_LYMPHOCYTE_APOPTOTIC_PROCESS	No Selection	-19.5262	1	1	1	28.231	TP53	BAX	ZC3H8	BBC3	NFKBID	-17.2481	-8.29124	-2.86319	-0.7501	0.124989	ADAM8	FAS	FNIP1	PRELID1	LGALS9	3.9437	3.81064	2.46748	1.39514	0.358023	0	0	0	4.77	0.25	-0.92
HCQevolved_OVCAR3 - Control_OVCAR3	KEGG_LONGEVITY_REGULATING_PATHWAY	No Selection	-19.5168	0.642857	1	1	16.891	ATF4	CREB3	INSR	RPTOR	SESN2	-16.5816	-6.82977	-4.11645	-3.6384	-3.20788	ULK1	FOXO3	ADCY6	ADCY3	CREB1	5.44176	2.656	2.22879	1.3891	0.959315	0	0	0	3.51	-1.23	-1.33
HCQevolved_OVCAR3 - Control_OVCAR3	REACTOME_STRIATED_MUSCLE_CONTRACTION	No Selection	-19.4862	0.462857	1	1	23.556	TPM1	TPM4	NEB	TPM2	TNNI1	-10.3279	-9.8828	-7.53398	-5.14943	-3.59462	TNNT1	TNNI2	TNNC1	TNNI3	TPM3	10.4396	1.38353	0.525009	-0.289859	-0.923536	0	0	0	6.2	-1.67	-2.12
HCQevolved_OVCAR3 - Control_OVCAR3	GO_RNA_3_END_PROCESSING	No Selection	-19.4758	0.0407165	1	0.192	9.807	CSTF2	CPSF1	DHX38	CPSF6	RBM8A	-46.206	-43.1748	-40.714	-39.6297	-37.9331	NUDT21	EIF4A3	THOC3	CLP1	SLBP	36.303	33.9418	22.3002	15.6578	10.4815	0	0	0	11.64	-1.15	-3.43
HCQevolved_OVCAR3 - Control_OVCAR3	REACTOME_PROCESSING_OF_INTRONLESS_PRE_MRNAS	No Selection	-19.4222	0.588571	1	1	20.227	CSTF2	CPSF1	CSTF3	CPSF3	NCBP2	-24.9325	-22.0561	-20.6302	-10.2506	-8.12734	NUDT21	CLP1	PAPOLA	CPSF2	CPSF7	22.7905	12.0616	4.69534	1.89116	1.00615	0	0	0	11.52	-1.29	-2.82
HCQevolved_OVCAR3 - Control_OVCAR3	GO_CELLULAR_RESPONSE_TO_EXTRACELLULAR_STIMULUS	No Selection	-19.3415	0.00581264	1	0.0597	10.416	TP53	MAP1LC3B	JUN	HSPA5	MAP1LC3A	-60.6883	-47.1558	-46.0011	-32.4739	-29.9421	SREBF1	BECN1	ADORA2B	RALB	ULK1	18.5446	14.6503	11.9651	10.5497	8.58032	0	0	0	9.67	-0.04	-2.19
HCQevolved_OVCAR3 - Control_OVCAR3	GO_CARDIAC_SEPTUM_DEVELOPMENT	No Selection	-19.2964	0.00511043	1	0.055	11.531	SMAD7	GATA3	PCSK5	SOX4	LMO4	-8.45944	-8.04747	-7.67807	-6.74645	-6.25714	DNM2	EGLN1	PITX2	VANGL2	CITED2	9.77545	3.90466	3.18539	3.12559	1.60328	0	0	0	3.2	-0.78	-1.31
HCQevolved_OVCAR3 - Control_OVCAR3	GO_NEGATIVE_REGULATION_OF_RNA_SPLICING	No Selection	-19.273	0.711429	1	1	16.76	SRSF6	U2AF2	SRSF10	RPS13	SAP18	-11.5702	-9.78817	-8.17568	-6.77241	-6.10855	AKT2	SRSF9	HNRNPA2B1	TMBIM6	RNPS1	4.4677	4.28405	3.55374	3.13724	1.73272	0	0	0	3.77	-1.67	-1.48
HCQevolved_OVCAR3 - Control_OVCAR3	KEGG_GLIOMA	No Selection	-19.2606	0.777143	1	1	20.914	PLCG1	SHC1	CCND1	E2F3	IGF1R	-19.7545	-7.94639	-4.07417	-3.82493	-3.43525	ARAF	BRAF	E2F1	EGFR	TGFA	4.84286	4.53927	3.11307	3.09146	1.58305	0	0	0	3.96	0.21	-0.71
HCQevolved_OVCAR3 - Control_OVCAR3	KEGG_ADRENERGIC_SIGNALING_IN_CARDIOMYOCYTES	No Selection	-19.2578	0.942857	1	1	16.768	ATF4	GNAI1	CREB3	TPM4	PLCB3	-18.3211	-7.94822	-7.5851	-4.54851	-2.85407	CREM	CREB1	GNAI3	ADCY6	ADCY3	5.31954	3.89636	2.82866	1.84678	1.28481	0	0	0	3.95	-0.96	-1.34
HCQevolved_OVCAR3 - Control_OVCAR3	GO_POSITIVE_REGULATION_OF_B_CELL_ACTIVATION	No Selection	-19.2439	0.108921	1	0.454	13.277	CDKN1A	TICAM1	TNIP2	CD81	MMP14	-10.9746	-7.56405	-5.47553	-3.89314	-3.86789	PELI1	PAXIP1	MSH6	UNG	INPP5D	4.546	4.07231	3.0742	2.2419	2.21955	0	0	0	3.47	-1.28	-1
HCQevolved_OVCAR3 - Control_OVCAR3	GO_HEART_VALVE_DEVELOPMENT	No Selection	-19.2379	0.825714	1	1	19.117	GATA3	MDM2	SOX4	STRA6	SOX9	-8.37433	-7.19998	-6.99656	-3.15534	-3.05909	PITX2	BMP2	SMAD4	FGFRL1	NOTCH2	3.61414	2.52934	2.01424	1.09126	1.03537	0	0	0	2.97	-1.09	-1.06
HCQevolved_OVCAR3 - Control_OVCAR3	GO_BODY_MORPHOGENESIS	No Selection	-19.2168	0.608571	1	1	12.11	SSBP3	FLVCR1	DKK1	CSRNP1	GNAS	-8.54808	-4.13768	-4.10951	-4.01667	-3.92437	ASPH	ATP6AP2	PLEKHA1	CDON	BRAF	3.94681	3.31121	2.09399	1.90988	1.80558	0	0	0	2.77	-0.61	-0.89
HCQevolved_OVCAR3 - Control_OVCAR3	GO_REGULATION_OF_P38MAPK_CASCADE	No Selection	-19.2106	0.648571	1	1	20.51	EZR	GADD45A	DLG1	GADD45B	ZC3H12A	-22.5575	-11.7017	-10.0767	-8.31656	-3.95101	PER1	HSPH1	MAP3K4	VEGFA	BMP2	11.6735	6.44645	4.21357	3.94667	2.62944	0	0	0	7.91	0.31	-0.93
HCQevolved_OVCAR3 - Control_OVCAR3	GO_REGULATION_OF_TYROSINE_PHOSPHORYLATION_OF_STAT3_PROTEIN	No Selection	-19.1992	0.62	1	1	18.162	SOCS3	FGFR3	HES1	PTPN2	ISL1	-11.187	-8.57429	-6.45564	-5.96861	-4.10586	PTK6	VEGFA	IL15	INPP5F	IL18	6.31729	3.88302	2.29565	2.2477	2.21356	0	0	0	3.75	-0.71	-1
HCQevolved_OVCAR3 - Control_OVCAR3	GO_CARDIAC_CHAMBER_MORPHOGENESIS	No Selection	-19.1969	0.00494454	1	0.0541	9.98	DLL4	MDM2	TPM1	GATA3	SRF	-12.5678	-9.43259	-9.34142	-8.29458	-7.97648	PPP1R13L	RBPJ	NOTCH2	EGLN1	TGFBR3	9.96909	8.20499	5.54879	3.98001	3.88246	0	0	0	3.64	-1	-1.25
HCQevolved_OVCAR3 - Control_OVCAR3	GO_REGULATION_OF_ERAD_PATHWAY	No Selection	-19.1466	0.811429	1	1	18.997	DERL2	UBE2G2	UBE2J1	ERLEC1	UBXN1	-15.2201	-13.5482	-11.5119	-8.66948	-5.90215	USP13	UBQLN1	ATXN3	SVIP	EDEM1	5.06044	4.46422	4.40764	4.00009	2.97557	0	0	0	4.19	-0.56	-1.09
HCQevolved_OVCAR3 - Control_OVCAR3	GO_REGULATION_OF_MRNA_SPLICING_VIA_SPLICEOSOME	No Selection	-19.1274	0.0142488	1	0.101	13.82	MAGOH	DDX5	U2AF2	RBMX	PRPF19	-34.5599	-27.8598	-23.2102	-23.2071	-21.1444	SRSF9	SRPK2	RNPS1	HSPA8	JMJD6	12.7928	11.5801	10.9688	9.38697	3.35107	0	0	0	10.33	-1	-4.02
HCQevolved_OVCAR3 - Control_OVCAR3	GO_RESPONSE_TO_PROSTAGLANDIN	No Selection	-19.123	0.648571	1	1	22.166	AKR1C2	HMGCS2	GNAS	AKR1C3	EDN1	-8.2763	-8.12103	-7.28066	-6.64862	-4.10277	TGFBR3	ACACA	PPARG	GNB1	PRKCE	4.02517	3.11416	2.27369	1.8118	1.35353	0	0	0	4.19	0.27	-1.22
HCQevolved_OVCAR3 - Control_OVCAR3	GO_REGULATION_OF_TUMOR_NECROSIS_FACTOR_SUPERFAMILY_CYTOKINE_PRODUCTION	No Selection	-19.0893	0.0330463	1	0.168	11.348	NCL	ZFP36	TICAM1	ARRB2	MAPKAPK2	-16.9805	-16.334	-10.3514	-7.49353	-7.34469	AXL	CLU	PIK3R1	ADAM8	FADD	11.644	6.75961	6.70215	4.10866	4.08825	0	0	0	5.18	-0.55	-1.03
HCQevolved_OVCAR3 - Control_OVCAR3	GO_OSTEOBLAST_DIFFERENTIATION	No Selection	-19.0611	0.491429	1	1	11.642	WWOX	RPS11	MYBBP1A	RSL1D1	HNRNPU	-31.684	-22.0493	-21.2964	-18.8215	-17.3339	PSMC2	CBFB	RUNX2	SMAD5	FIGNL1	13.6849	13.3217	11.8966	6.4773	6.42112	0	0	0	7.18	-1.09	-2.21
HCQevolved_OVCAR3 - Control_OVCAR3	GO_DEFINITIVE_HEMOPOIESIS	No Selection	-19.0248	0.905714	1	1	24.873	GATA2	ZFPM1	ZFP36L2	HOXB3	HOXB4	-10.9384	-9.70699	-5.8024	-3.43023	-2.49782	CBFB	TGFBR3	HOXA9	HIPK1	ADAR	6.16642	4.01481	2.40107	1.9805	1.72614	0	0	0	4.8	0.44	-0.63
HCQevolved_OVCAR3 - Control_OVCAR3	GO_REGULATION_OF_ORGAN_FORMATION	No Selection	-18.9089	0.911429	1	1	16.657	SHH	HES1	ISL1	DKK1	WNT2B	-11.8163	-4.02334	-4.0184	-3.81136	-2.57584	CTNNB1	HOXA11	BMP2	SPRY1	CITED2	6.96952	3.00635	2.47009	2.40747	1.91394	0	0	0	4.41	-0.06	-0.75
HCQevolved_OVCAR3 - Control_OVCAR3	GO_POSITIVE_REGULATION_OF_EXTRINSIC_APOPTOTIC_SIGNALING_PATHWAY_IN_ABSENCE_OF_LIGAND	No Selection	-18.8145	1	1	1	23.532	WWOX	PPP1CA	DAPK3	PPP2R1A	NF1	-13.3207	-9.60355	-1.93426	-0.760928	-0.730533	FAS	PPP2R1B	CTNNA1	HTRA2	BAX	3.8396	1.53004	0.981308	-0.179485	-0.308552	0	0	0	4.77	-0.51	-1.36
HCQevolved_OVCAR3 - Control_OVCAR3	HALLMARK_UV_RESPONSE_UP	No Selection	-18.8021	0.028156	1	0.151	11.124	NXF1	HNRNPU	RHOB	EIF2S3	KLHDC3	-107.775	-18.7686	-15.6949	-11.3049	-11.2981	CDK2	ENO2	LYN	SLC6A8	FKBP4	39.1737	23.7887	10.8098	10.3928	7.96117	0	0	0	13.9	-0.48	-0.99
HCQevolved_OVCAR3 - Control_OVCAR3	GO_SPECIFICATION_OF_SYMMETRY	No Selection	-18.779	0.0239631	1	0.138	9.697	SHH	FOXJ1	ENG	SRF	PCSK5	-11.9358	-8.46815	-7.98018	-7.8441	-7.1406	PITX2	SMAD3	ARL13B	GALNT11	RTTN	6.9829	5.2572	4.29488	4.04108	3.93725	0	0	0	3.45	-0.8	-1.02
HCQevolved_OVCAR3 - Control_OVCAR3	GO_RNA_SURVEILLANCE	No Selection	-18.7723	0.797143	1	1	23.387	EXOSC5	EXOSC10	EXOSC2	EXOSC4	EXOSC9	-20.0397	-19.7448	-17.9479	-12.3614	-8.37689	EXOSC8	XRN1	PELO	PRPF18	SUPV3L1	14.2306	11.1176	2.68584	0.551991	-3.43104	0	0	0	8.68	-3.48	-3.67
HCQevolved_OVCAR3 - Control_OVCAR3	GO_TOXIN_TRANSPORT	No Selection	-18.746	0.891429	1	1	19.465	CCT3	ATP6V0A1	SCFD1	CCT2	CCT7	-28.182	-18.539	-11.8601	-8.62473	-7.78759	TCP1	CCT4	RAB28	NRP1	ABCG1	9.99971	5.86585	3.33724	3.2137	2.66952	0	0	0	6.28	-0.8	-2.37
HCQevolved_OVCAR3 - Control_OVCAR3	GO_REGULATION_OF_VIRAL_TRANSCRIPTION	No Selection	-18.7296	0.531429	1	1	14.051	GTF2F1	JUN	GTF2F2	HDAC1	POLR2C	-36.2198	-30.9464	-23.6551	-20.8802	-17.8998	POLR2B	POLR2D	TARDBP	POLR2A	TRIM14	20.0605	16.4471	3.97549	2.79005	2.67845	0	0	0	8.71	-2.34	-4.06
HCQevolved_OVCAR3 - Control_OVCAR3	GO_NEGATIVE_REGULATION_OF_JAK_STAT_CASCADE	No Selection	-18.723	0.697143	1	1	15.709	HGS	SOCS3	PIBF1	HNF4A	RTN4RL2	-7.21801	-4.1515	-4.10322	-4.05741	-4.05418	CAV1	LRRC66	SOCS5	INPP5F	PPP2CA	5.92814	2.28881	2.07349	2.03322	0.808039	0	0	0	3.13	-0.71	-0.98
HCQevolved_OVCAR3 - Control_OVCAR3	GO_RRNA_3_END_PROCESSING	No Selection	-18.7192	0.931429	1	1	22.947	EXOSC2	EXOSC5	EXOSC4	EXOSC6	EXOSC9	-15.9905	-13.6309	-11.8571	-5.69728	-4.79454	EXOSC8	ERI1	ERI2	RPSA	RPS21	7.38206	3.95368	2.34245	0.149747	-1.90251	0	0	0	6.91	-1.67	-2.86
HCQevolved_OVCAR3 - Control_OVCAR3	REACTOME_RETROGRADE_NEUROTROPHIN_SIGNALLING	No Selection	-18.7149	0.788571	1	1	27.387	AP2A2	AP2M1	CLTC	AP2A1	CLTA	-25.6805	-20.0331	-7.41068	-3.29478	-2.247	DNM2	DNM1	DNAL4	AP2B1	AP2S1	16.8003	4.61664	2.16197	1.05645	-1.28915	0	0	0	10.38	-1.67	-1.93
HCQevolved_OVCAR3 - Control_OVCAR3	KEGG_MRNA_SURVEILLANCE_PATHWAY	No Selection	-18.692	0.831429	1	1	17.112	CPSF1	CSTF3	NCBP2	CPSF6	CPSF7	-15.8348	-14.8099	-13.9627	-13.3047	-6.4236	HBS1L	PELO	CPSF4	CLP1	PCF11	12.8533	9.81875	4.08595	2.84602	0.513085	0	0	0	7.34	-0.5	-2.14
HCQevolved_OVCAR3 - Control_OVCAR3	GO_INNERVATION	No Selection	-18.6859	0.845714	1	1	16.587	ISL1	SLITRK6	UNC13B	SULF2	SERPINE2	-4.01923	-3.96359	-3.84594	-3.04189	-2.33509	NTF4	SEMA3A	NRP1	FBXO45	LRIG2	3.83356	3.20079	3.14637	0.869147	0.647397	0	0	0	3.11	-1.6	-0.62
HCQevolved_OVCAR3 - Control_OVCAR3	GO_EMBRYONIC_HINDLIMB_MORPHOGENESIS	No Selection	-18.6692	0.382857	1	1	16.044	SHH	MSX2	OSR2	GNAS	RPGRIP1L	-12.7647	-4.21823	-3.85256	-3.31288	-2.44691	CTNNB1	RARG	PITX2	PITX1	BMP4	7.11348	3.86908	2.90397	1.8432	0.357199	0	0	0	4.27	-1.17	-1.02
HCQevolved_OVCAR3 - Control_OVCAR3	GO_MESODERMAL_CELL_DIFFERENTIATION	No Selection	-18.6411	0.805714	1	1	20.299	KDM6B	KLF4	FGFR2	HMGA2	SMAD1	-12.9527	-8.01749	-2.61885	-2.35278	-2.2798	ITGB1	KDM6A	HOXA11	ITGA3	BMP4	5.69404	3.62405	2.70585	2.40494	0.178164	0	0	0	4.83	0.04	-0.92
HCQevolved_OVCAR3 - Control_OVCAR3	GO_NEGATIVE_REGULATION_OF_MEIOTIC_CELL_CYCLE	No Selection	-18.6399	0.888571	1	1	22.89	PRKACB	PRKAR1A	DUSP1	PRKACA	NPR2	-13.4716	-3.87851	-3.16253	-2.5022	-2.25198	MSH2	RAD1	FBXO5	OVOL1	LIF	6.85997	4.32556	3.91072	2.06596	0.0313321	0	0	0	5.16	1.05	-0.41
HCQevolved_OVCAR3 - Control_OVCAR3	KEGG_NEUROTROPHIN_SIGNALING_PATHWAY	No Selection	-18.6383	0.911429	1	1	17.677	PLCG1	JUN	ATF4	GSK3B	SHC1	-14.6193	-14.0238	-9.72295	-5.47567	-5.35158	GAB1	CRKL	BRAF	FOXO3	CRK	2.56254	2.12541	2.112	2.09514	1.98084	0	0	0	4.51	0.53	-1.24
HCQevolved_OVCAR3 - Control_OVCAR3	REACTOME_COLLAGEN_FORMATION	No Selection	-18.6361	0.994286	1	1	22.483	P4HB	PPIB	SERPINH1	COL27A1	BMP1	-13.8527	-10.6008	-7.45351	-3.99357	-2.65637	PLOD3	PLOD2	COL13A1	COL16A1	PLOD1	3.93311	3.92834	3.86652	3.85612	3.12403	0	0	0	5.74	0.21	-0.77
HCQevolved_OVCAR3 - Control_OVCAR3	REACTOME_SIGNALING_BY_NODAL	No Selection	-18.5958	0.694286	1	1	22.729	ACVR1B	TDGF1	ACVR2A	SMAD3	ACVR2B	-16.8634	-8.0527	-3.3237	-1.18447	-0.233248	PCSK6	FOXO3	SMAD4	SMAD2	FURIN	3.62804	2.1441	1.89518	1.13111	0.105205	0	0	0	5.1	0.33	-0.93
HCQevolved_OVCAR3 - Control_OVCAR3	GO_POSITIVE_REGULATION_OF_EPITHELIAL_CELL_DIFFERENTIATION	No Selection	-18.5478	0.0214402	1	0.129	10.622	FOXJ1	ATOH8	ATOH1	CD24	CYP27B1	-8.35286	-4.21689	-4.11762	-4.06502	-4.03468	CTNNB1	AHI1	TRIM16	KITLG	PRKCH	6.83452	3.50777	3.50326	3.28108	2.88069	0	0	0	3.13	-0.65	-0.88
HCQevolved_OVCAR3 - Control_OVCAR3	GO_ESTABLISHMENT_OF_ENDOTHELIAL_BARRIER	No Selection	-18.5427	0.7	1	1	20.158	EZR	ICAM1	RDX	MSN	MYADM	-40.1697	-14.5628	-8.38849	-5.69344	-4.03799	RAP1A	RAB1A	RAPGEF6	RAB1B	RAP2C	7.76931	6.20942	4.42522	3.03815	2.2923	0	0	0	7.75	0.43	-0.99
HCQevolved_OVCAR3 - Control_OVCAR3	GO_MITOCHONDRIAL_RNA_METABOLIC_PROCESS	No Selection	-18.5252	0.722857	1	1	13.319	YARS2	ELAC2	TRMT5	FASTKD5	SUPV3L1	-6.25957	-5.84807	-4.26147	-4.20687	-3.47459	TARS2	DARS2	TFAM	TFB2M	TRMT61B	5.97254	4.37441	2.29577	0.959772	0.844213	0	0	0	2.96	-1.22	-1.07
HCQevolved_OVCAR3 - Control_OVCAR3	GO_CHROMATIN_DISASSEMBLY	No Selection	-18.5225	0.717143	1	1	27.964	SMARCD2	SMARCE1	SMARCA4	SMARCD1	SMARCC1	-32.343	-9.59617	-9.58105	-6.82176	-4.64125	SMARCD3	SUPT16H	HMGA1	ARID1A	ARID2	6.52338	4.0711	0.417526	-0.0119822	-0.678078	0	0	0	5.84	-3.33	-4.19
HCQevolved_OVCAR3 - Control_OVCAR3	GO_NEUROTROPHIN_SIGNALING_PATHWAY	No Selection	-18.4753	0.742857	1	1	21.957	CORO1A	SRC	AKT1S1	MAGI2	BCAR1	-7.78357	-7.55402	-4.14227	-4.06246	-3.71084	DDIT4	RAP1A	CASP3	SORT1	RAPGEF2	3.84269	2.26849	2.20552	1.43619	0.538487	0	0	0	3.45	0.27	-0.95
HCQevolved_OVCAR3 - Control_OVCAR3	GO_PLATELET_AGGREGATION	No Selection	-18.3992	0.934286	1	1	17.906	ACTG1	ACTB	SLC7A11	GNAS	STXBP1	-16.7568	-12.2267	-4.51643	-4.2543	-3.95783	TSPAN32	METAP1	STXBP3	FLNA	PIK3CB	3.66543	2.5192	2.19582	2.11667	1.8746	0	0	0	3.7	-0.87	-1.18
HCQevolved_OVCAR3 - Control_OVCAR3	GO_MRNA_3_END_PROCESSING	No Selection	-18.3954	0.545714	1	1	10.429	CSTF2	DHX38	CPSF1	CPSF6	RBM8A	-46.2043	-45.7257	-43.1386	-41.7511	-35.2032	EIF4A3	NUDT21	THOC3	CLP1	ZNF473	29.4716	27.9799	20.1272	13.1961	10.9772	0	0	0	12.42	-0.86	-3.52
HCQevolved_OVCAR3 - Control_OVCAR3	REACTOME_REGULATION_OF_INSULIN_SECRETION_BY_GLUCAGON_LIKE_PEPTIDE1	No Selection	-18.3305	0.74	1	1	19.816	PRKACB	AKAP5	PRKAR1B	PRKACA	GNAS	-27.4233	-11.8332	-10.4468	-9.55031	-7.04496	RAP1A	GNG12	GNB2	RAP1B	GNG7	3.50183	2.78643	2.67789	1.81469	1.30189	0	0	0	7.22	0.08	-1.8
HCQevolved_OVCAR3 - Control_OVCAR3	GO_RIBONUCLEOSIDE_TRIPHOSPHATE_BIOSYNTHETIC_PROCESS	No Selection	-18.2907	0.954286	1	1	15.347	ATP6V0A1	CTPS2	UCK1	ATP6V0A2	NME6	-9.74803	-6.70789	-6.31678	-4.20205	-3.34432	ALDOA	CAD	PRKAG2	UCKL1	TCIRG1	3.85962	3.47928	3.46118	2.43736	1.91063	0	0	0	3.73	-1.49	-1.42
HCQevolved_OVCAR3 - Control_OVCAR3	GO_GLUCOSAMINE_CONTAINING_COMPOUND_METABOLIC_PROCESS	No Selection	-18.2665	0.725714	1	1	18.676	GNPDA2	OVGP1	GNPDA1	NAGK	PGM3	-8.31335	-4.03294	-3.85454	-3.00648	-2.3094	CTBS	CHID1	AMDHD2	GFPT1	GNPNAT1	3.9076	1.69035	1.38239	0.416838	-0.0128226	0	0	0	2.56	-1.33	-0.99
HCQevolved_OVCAR3 - Control_OVCAR3	KEGG_NEUROACTIVE_LIGAND_RECEPTOR_INTERACTION	No Selection	-18.2588	0.811429	1	1	15.987	TRPV1	NPY1R	THRB	SSR2	HRH1	-8.47479	-4.12395	-3.27781	-2.17369	-2.0913	LEPR	P2RY2	P2RX4	SSR3	GIPR	3.83669	2.83425	1.36868	0.896412	0.535243	0	0	0	3.01	-1.07	-0.92
HCQevolved_OVCAR3 - Control_OVCAR3	GO_METANEPHROS_DEVELOPMENT	No Selection	-18.227	0.00664781	1	0.0642	12.704	SHH	FOXJ1	AQP2	EGR1	RDH10	-12.2791	-8.24559	-7.8101	-6.5169	-6.29438	CTNNB1	SMAD4	STAT1	TCF21	ACAT1	15.571	9.74795	4.20657	3.99346	3.95119	0	0	0	4.46	-0.69	-1.08
HCQevolved_OVCAR3 - Control_OVCAR3	GO_SECONDARY_METABOLIC_PROCESS	No Selection	-18.226	0.808571	1	1	14.614	CTNS	AKR1C2	AKR1C3	PON3	BDH2	-15.8565	-8.22452	-5.88164	-4.17406	-4.02824	COQ6	TH	AKR7A2	PMEL	PAM	7.5442	4.09745	4.00491	3.52834	2.76229	0	0	0	5.34	-0.28	-1.14
HCQevolved_OVCAR3 - Control_OVCAR3	GO_NEGATIVE_REGULATION_OF_GENE_SILENCING	No Selection	-18.179	0.631429	1	1	19.661	ZC3H12A	ASF1A	DND1	BCDIN3D	NCOR1	-4.02242	-3.87286	-2.98005	-1.90567	-1.6776	ATAD2	ADAR	NCOR2	HMGA1	PHF8	3.85949	1.57734	0.770124	0.657209	0.0825763	0	0	0	2.2	-1.33	-0.87
HCQevolved_OVCAR3 - Control_OVCAR3	GO_REGULATION_OF_MRNA_CATABOLIC_PROCESS	No Selection	-18.1692	0.711429	1	1	19.395	TNRC6C	CNOT1	ZFP36	BTG2	NANOS1	-13.2314	-8.57226	-7.85738	-7.04437	-6.51536	CNOT8	UPF1	ZC3HAV1	HNRNPR	SECISBP2	5.97394	4.26704	2.76418	2.35596	1.55751	0	0	0	4.98	-0.26	-1.58
HCQevolved_OVCAR3 - Control_OVCAR3	GO_SMOOTH_MUSCLE_CONTRACTION	No Selection	-18.1612	0.782857	1	1	15.082	TPCN2	MYLK	EDN1	PDE4D	NPY1R	-4.92447	-4.35616	-4.26768	-4.05595	-3.96581	ROCK1	BBS2	SMTN	DLG1	CHRM3	4.18093	3.54208	1.61305	1.08338	0.904489	0	0	0	2.98	-0.4	-1.04
HCQevolved_OVCAR3 - Control_OVCAR3	GO_CARDIAC_MUSCLE_TISSUE_MORPHOGENESIS	No Selection	-18.1222	0.665714	1	1	13.207	DLL4	FOXC1	PROX1	ISL1	SMAD7	-11.7839	-4.63659	-4.18992	-4.13463	-4.09645	TGFBR3	RBPJ	EGLN1	PITX2	RXRA	4.06455	4.03575	3.73368	3.42895	2.73344	0	0	0	3.68	-0.91	-1.15
HCQevolved_OVCAR3 - Control_OVCAR3	GO_RESPONSE_TO_STARVATION	No Selection	-18.1205	0.0133077	1	0.0973	11.584	TP53	MAP1LC3B	JUN	HSPA5	MAP1LC3A	-48.6199	-43.9821	-40.2562	-34.0637	-28.5143	SREBF1	BECN1	RALB	SREBF2	ULK1	15.6845	13.2547	10.8164	8.09659	7.55653	0	0	0	9.73	0.23	-1.75
HCQevolved_OVCAR3 - Control_OVCAR3	REACTOME_CLEAVAGE_OF_GROWING_TRANSCRIPT_IN_THE_TERMINATION_REGION_	No Selection	-18.0524	0.622857	1	1	11.57	DHX38	RBM8A	CSTF2	CPSF1	CSTF3	-32.3328	-31.2543	-29.1552	-23.2234	-20.0768	NUDT21	CLP1	ZNF473	RNPS1	LSM11	26.8115	11.5633	10.1312	9.74033	7.07656	0	0	0	9.93	-0.91	-2.85
HCQevolved_OVCAR3 - Control_OVCAR3	GO_VISUAL_BEHAVIOR	No Selection	-18.0039	0.628571	1	1	14.237	CTNS	SGK1	NPHP1	GRIN1	DEAF1	-8.32539	-7.55323	-5.92693	-5.51814	-3.79104	NPTN	ITGB1	HOXA1	KRAS	BRAF	2.94778	2.49582	2.27978	2.07518	1.99967	0	0	0	3.07	-0.54	-1.01
HCQevolved_OVCAR3 - Control_OVCAR3	REACTOME_BOTULINUM_NEUROTOXICITY	No Selection	-17.9434	0.831429	1	1	24.564	STX4	STX7	STX5	STX8	STX16	-25.6934	-8.9741	-7.36271	-6.66333	-6.30041	VAMP2	STX1A	STX2	VAMP1	STX12	9.31304	7.98637	4.42087	0.821737	0.77442	0	0	0	9.77	-1.53	-2.4
HCQevolved_OVCAR3 - Control_OVCAR3	GO_CELLULAR_MODIFIED_AMINO_ACID_CATABOLIC_PROCESS	No Selection	-17.9243	0.965714	1	1	18.57	ALDH1L1	AHCY	PCYOX1L	MTRR	MTHFS	-6.0291	-4.90145	-3.65038	-1.96095	-1.93688	ABHD12	ALDH4A1	GOT2	GGT1	PCYOX1	3.10864	2.94518	2.32904	0.860055	0.843825	0	0	0	3.1	-0.56	-0.91
HCQevolved_OVCAR3 - Control_OVCAR3	GO_TRABECULA_MORPHOGENESIS	No Selection	-17.8919	0.0240711	1	0.139	15.08	DLL4	SRF	MSX2	OVOL2	THBS3	-12.6927	-8.15584	-4.07059	-3.93524	-3.93086	RHOA	EGLN1	RBPJ	TGFBR3	SEMA4D	8.17045	4.09359	3.91132	3.89893	0.934895	0	0	0	4.05	-1.07	-1.13
HCQevolved_OVCAR3 - Control_OVCAR3	GO_REGULATION_OF_INTERLEUKIN_8_PRODUCTION	No Selection	-17.8523	0.434286	1	1	13.332	KLF4	ARRB1	DDIT3	HSPA1B	F2RL1	-7.87142	-7.57205	-4.27376	-4.12199	-3.97264	DDX58	SERPINE1	ANXA1	MAP2K5	ANXA4	8.13348	4.11165	3.37565	2.68353	2.37463	0	0	0	3.48	-0.76	-0.88
HCQevolved_OVCAR3 - Control_OVCAR3	KEGG_WNT_SIGNALING_PATHWAY	No Selection	-17.7607	0.422857	1	1	14.124	JUN	MYC	PLCB1	CCND1	FRAT1	-22.9963	-9.68255	-9.57368	-8.94009	-8.93765	MMP7	CCND3	AXIN2	FZD7	SMAD3	11.698	6.51163	5.60185	4.10243	3.5652	0	0	0	4.66	-0.72	-1.29
HCQevolved_OVCAR3 - Control_OVCAR3	GO_CHLORIDE_TRANSPORT	No Selection	-17.7587	0.697143	1	1	11.405	CFTR	CLCN7	CLCN5	CLCN3	GABRP	-12.9758	-7.25992	-6.08829	-4.54351	-4.07795	SLC12A4	SLC26A9	APOL1	SLC12A7	SLC4A2	7.16792	3.92441	3.90942	3.27445	2.76372	0	0	0	3.78	-0.54	-0.87
HCQevolved_OVCAR3 - Control_OVCAR3	GO_METALLO_SULFUR_CLUSTER_ASSEMBLY	No Selection	-17.7403	0.937143	1	1	16.063	IBA57	CIAO1	CIAPIN1	NDOR1	FXN	-3.80934	-3.50211	-3.32282	-3.29638	-2.97324	MMS19	NFS1	SDHAF1	ISCA2	NFU1	3.89274	2.3687	1.38037	1.25082	0.865635	0	0	0	2.42	-0.35	-0.71
HCQevolved_OVCAR3 - Control_OVCAR3	REACTOME_SHC_MEDIATED_CASCADE	No Selection	-17.7377	0.748571	1	1	23.176	FGF9	FGFR3	FGF19	FGFR4	FGFR2	-8.40758	-7.70246	-6.44525	-5.23984	-2.2573	GRB2	NRAS	KRAS	SOS1	SHC1	5.05563	2.0127	1.30725	0.38999	0.0836941	0	0	0	4.71	-0.64	-1.82
HCQevolved_OVCAR3 - Control_OVCAR3	KEGG_CHOLINE_METABOLISM_IN_CANCER	No Selection	-17.7365	0.511429	1	1	22.629	PLCG1	DGKZ	JUN	FOS	WASF1	-20.7995	-9.52938	-8.16031	-3.90017	-3.58397	EGFR	WASL	WASF2	PDGFC	DGKQ	9.69813	6.30632	3.62618	3.4564	1.59555	0	0	0	4.76	0.12	-0.92
HCQevolved_OVCAR3 - Control_OVCAR3	GO_POSITIVE_REGULATION_OF_EPIDERMIS_DEVELOPMENT	No Selection	-17.7358	0.648571	1	1	14.923	KRT17	MSX2	OVOL2	CYP27B1	ATOH1	-4.15363	-4.08386	-4.00424	-3.83417	-3.77294	TRIM16	PRKCH	TMEM79	TRADD	PPARD	3.62142	2.73278	2.26577	1.22515	1.20968	0	0	0	2.64	-0.21	-0.69
HCQevolved_OVCAR3 - Control_OVCAR3	GO_RIBOSOMAL_SMALL_SUBUNIT_ASSEMBLY	No Selection	-17.7116	0.908571	1	1	23.941	RPS14	RPS15	RPS19	MRPS11	RPL38	-12.4345	-11.0654	-7.24067	-4.17192	-3.24927	RPS5	RRP7A	MRPS7	RPS10	ABT1	7.34302	1.78614	-0.286575	-0.585007	-1.70777	0	0	0	5.29	-3.85	-3.6
HCQevolved_OVCAR3 - Control_OVCAR3	REACTOME_CLASS_B_2_SECRETIN_FAMILY_RECEPTORS	No Selection	-17.7064	0.611429	1	1	14.295	SHH	GNAS	IHH	RAMP1	FZD2	-12.1178	-7.96986	-3.97392	-3.90916	-3.52854	FZD7	ADM	FZD6	GNB2	FZD5	4.15239	3.38847	3.34817	2.78141	1.79582	0	0	0	3.21	-0.67	-1.04
HCQevolved_OVCAR3 - Control_OVCAR3	GO_CELL_CHEMOTAXIS	No Selection	-17.6997	0.00647879	1	0.0632	10.472	EGR3	CORO1B	CORO1A	PARVA	RPS19	-8.31103	-8.02843	-7.80513	-7.06784	-4.74871	HMGB1	NUP85	HMGB2	NRP1	CXCL16	7.77321	6.78382	6.2823	5.01185	3.94058	0	0	0	3.69	-0.94	-0.79
HCQevolved_OVCAR3 - Control_OVCAR3	GO_POSITIVE_REGULATION_OF_PROTEIN_SECRETION	No Selection	-17.6994	0.00887702	1	0.0749	13.094	EZR	SRC	CFTR	GLUL	PPARD	-25.0577	-22.4955	-21.1779	-15.6775	-13.4849	MAPK14	MAPK11	ATP13A2	SRI	SEC24A	16.1158	16.0428	11.7984	5.16724	4.1672	0	0	0	5.62	-0.57	-1.24
HCQevolved_OVCAR3 - Control_OVCAR3	KEGG_GLUTATHIONE_METABOLISM	No Selection	-17.5614	0.831429	1	1	15.762	GPX3	GPX2	GGT6	GSTM4	GPX4	-7.71717	-7.5071	-3.64044	-2.85942	-2.00869	GSTO2	G6PD	GGCT	GGT1	GSTT1	1.99951	1.49993	1.40199	0.963428	0.925126	0	0	0	2.95	-0.49	-1.29
HCQevolved_OVCAR3 - Control_OVCAR3	GO_POSITIVE_REGULATION_OF_MUSCLE_CONTRACTION	No Selection	-17.5579	0.585714	1	1	13.249	SRF	RNF207	F2R	EDN1	RGS2	-7.90953	-4.28935	-4.11618	-4.10452	-4.02972	PTGS1	NMU	HSP90AA1	PAWR	NPNT	4.00069	3.96464	3.27632	1.24285	1.21768	0	0	0	3.15	-0.32	-0.78
HCQevolved_OVCAR3 - Control_OVCAR3	GO_NEGATIVE_REGULATION_OF_TELOMERASE_ACTIVITY	No Selection	-17.5518	0.965714	1	1	23.874	TP53	MEN1	PINX1	MCRS1	SRC	-17.0208	-10.2466	-9.09908	-5.67976	-3.90911	PIF1	PPARG	PML	POT1	TERF1	8.10928	6.21696	5.08479	3.8619	2.20664	0	0	0	7.54	0.21	-1.24
HCQevolved_OVCAR3 - Control_OVCAR3	GO_INTRACILIARY_TRANSPORT	No Selection	-17.4992	0.925714	1	1	11.549	IFT140	BBS12	IFT74	TRAF3IP1	DYNC2H1	-4.19901	-4.14746	-3.99584	-3.09267	-3.00671	ARL3	TTC21B	SSX2IP	IFT122	TTC26	4.37407	2.48451	2.42319	1.65108	1.29342	0	0	0	2.14	-1.13	-0.73
HCQevolved_OVCAR3 - Control_OVCAR3	KEGG_PLATELET_ACTIVATION	No Selection	-17.4442	0.82	1	1	23.622	SRC	MYLK	GNAI1	ITPR2	PLCB3	-10.3147	-9.11101	-8.19389	-3.19034	-2.95635	ROCK1	LYN	ADCY6	GNAI3	GNA13	5.05055	3.79226	2.21881	2.20881	2.14583	0	0	0	4.61	-0.75	-1.18
HCQevolved_OVCAR3 - Control_OVCAR3	GO_INTESTINAL_ABSORPTION	No Selection	-17.4406	0.845714	1	1	15.906	EZR	VIL1	SLC46A1	ADRA2A	AKR1C1	-12.0289	-7.97301	-3.82871	-3.40222	-3.29304	SCARB1	ACO1	F11R	SLC5A1	PLS1	10.3544	2.39	2.22365	1.19708	1.10329	0	0	0	4.91	0.47	-0.83
HCQevolved_OVCAR3 - Control_OVCAR3	GO_RNA_PHOSPHODIESTER_BOND_HYDROLYSIS	No Selection	-17.4166	0.474286	1	1	10.485	CPSF1	CSTF2	CSTF3	EXOSC10	EXOSC2	-35.0006	-29.7747	-28.0238	-27.392	-25.3135	EXOSC8	MOV10	RNASEH2A	DCP2	CLP1	28.1824	12.9531	10.4317	10.2535	9.83276	0	0	0	6.62	-1.56	-2.15
HCQevolved_OVCAR3 - Control_OVCAR3	GO_POSITIVE_REGULATION_OF_MRNA_METABOLIC_PROCESS	No Selection	-17.3773	0.808571	1	1	14.425	TNRC6C	NCBP2	SF3B4	RBMX	ZFP36	-13.7751	-13.6241	-12.4525	-11.2205	-8.43489	CCNB1	CNOT8	LEO1	ZC3HAV1	NCBP1	7.89568	5.32229	3.10561	2.73928	2.5525	0	0	0	5.1	-0.16	-1.67
HCQevolved_OVCAR3 - Control_OVCAR3	GO_REGULATION_OF_B_CELL_MEDIATED_IMMUNITY	No Selection	-17.3492	0.742857	1	1	15.38	FOXJ1	STAT6	SUPT6H	IL27RA	CLCF1	-8.24406	-6.55384	-4.32048	-4.06226	-3.42956	NDFIP1	PAXIP1	MSH6	UNG	TNFSF13	8.13778	4.33456	2.86854	2.34234	1.5976	0	0	0	4.07	-1.27	-0.98
HCQevolved_OVCAR3 - Control_OVCAR3	GO_REGULATION_OF_NOTCH_SIGNALING_PATHWAY	No Selection	-17.2948	0.66	1	1	11.981	DLL4	LFNG	NOTCH1	EGFL7	MMP14	-11.6443	-6.6197	-6.06893	-4.51527	-4.13997	FBXW7	GALNT11	CD46	LLGL1	TSPAN17	4.43275	3.90396	3.82225	3.76233	2.29528	0	0	0	3.24	-0.76	-1.14
HCQevolved_OVCAR3 - Control_OVCAR3	KEGG_CIRCADIAN_ENTRAINMENT	No Selection	-17.2903	0.794286	1	1	24.241	GNAI1	RASD1	FOS	PLCB3	PLCB1	-14.7122	-10.5374	-4.04699	-3.04503	-2.93351	PER1	GNAI3	ADCY6	ADCY3	CREB1	11.4365	2.60297	2.11197	1.22593	0.893461	0	0	0	6.41	-0.74	-1.03
HCQevolved_OVCAR3 - Control_OVCAR3	HALLMARK_UNFOLDED_PROTEIN_RESPONSE	No Selection	-17.2884	0.482857	1	1	11.473	NPM1	HSPA5	FUS	EXOSC2	EXOSC5	-30.6083	-28.2635	-25.5501	-23.0314	-18.6696	YWHAZ	EIF4A2	HSP90B1	EIF4A3	EIF4G1	22.5917	13.6279	9.93275	9.3731	9.09154	0	0	0	7.3	-0.7	-1.42
HCQevolved_OVCAR3 - Control_OVCAR3	GO_POSITIVE_REGULATION_OF_LYMPHOCYTE_DIFFERENTIATION	No Selection	-17.2715	0.782857	1	1	12.146	SHH	GATA3	MYB	EGR3	IL4R	-12.4	-10.8145	-9.18504	-8.33144	-4.79191	IL15	AXL	PNP	ADAM8	CD46	4.31245	3.85817	3.84612	3.8358	3.60252	0	0	0	3.78	0.21	-0.56
HCQevolved_OVCAR3 - Control_OVCAR3	GO_DETECTION_OF_MECHANICAL_STIMULUS	No Selection	-17.2666	0.865714	1	1	17.261	JUP	PDZD7	HPN	SERPINE2	ITGA2	-7.82161	-3.40723	-2.81425	-1.99084	-1.53728	DENND5A	FYN	PAWR	PKD1	PKD2	1.96683	1.42499	1.31604	0.535593	0.514243	0	0	0	2.78	0.1	-0.96
HCQevolved_OVCAR3 - Control_OVCAR3	KEGG_CHAGAS_DISEASE_(AMERICAN_TRYPANOSOMIASIS)	No Selection	-17.2428	0.625714	1	1	17.509	JUN	GNAI1	SMAD2	PLCB1	FOS	-14.9518	-8.13987	-4.45584	-4.29967	-3.87177	GNA15	GNAI3	IRAK1	TLR4	GNA14	3.67754	3.1321	2.75738	2.36269	2.10047	0	0	0	3.88	0.05	-0.77
HCQevolved_OVCAR3 - Control_OVCAR3	GO_REGULATION_OF_T_CELL_RECEPTOR_SIGNALING_PATHWAY	No Selection	-17.2173	0.968571	1	1	15.891	EZR	PTPN2	PTPN6	CEACAM1	LGALS3	-11.9754	-3.02073	-2.41589	-1.79428	-1.63905	MALT1	PAWR	ELF1	PTPRJ	PRKD2	4.13162	1.23336	1.1944	1.02794	1.01503	0	0	0	3.43	-0.43	-0.76
HCQevolved_OVCAR3 - Control_OVCAR3	GO_REGULATION_OF_MRNA_METABOLIC_PROCESS	No Selection	-17.1979	0.545714	1	1	10.479	DDX5	MAGOH	CDK9	U2AF2	RBMX	-38.9365	-32.9749	-32.7098	-30.3372	-29.4426	BARD1	SRPK2	SRSF9	RNPS1	HSPA8	49.4457	21.4841	18.2505	15.2375	9.20599	0	0	0	12.02	-0.95	-3.04
HCQevolved_OVCAR3 - Control_OVCAR3	GO_EPITHELIAL_CELL_CELL_ADHESION	No Selection	-17.1868	0.848571	1	1	20.743	SRF	KIFC3	JUP	CAMSAP3	CYP1B1	-8.04015	-5.96654	-3.8611	-2.87699	0.00214159	CDC42	ITGB5	CTNNA1	VCL	PLEKHA7	5.28008	3.56076	1.75604	1.32741	0.0684159	0	0	0	4.22	0.06	-0.74
HCQevolved_OVCAR3 - Control_OVCAR3	GO_PROTEIN_TRANSPORT_ALONG_MICROTUBULE	No Selection	-17.1683	0.837143	1	1	11.729	BBS12	IFT74	IFT140	TRAF3IP1	DYNC2H1	-4.13513	-4.00676	-3.93603	-3.13466	-2.90935	ARL3	TTC21B	SSX2IP	IFT122	TTC26	3.89781	2.38927	2.38437	1.88444	1.28758	0	0	0	2.14	-1.13	-0.73
HCQevolved_OVCAR3 - Control_OVCAR3	GO_OVARIAN_FOLLICLE_DEVELOPMENT	No Selection	-17.1559	0.722857	1	1	12.085	HNRNPK	ARRB1	LFNG	ARRB2	FOXC1	-18.6123	-8.20624	-7.1633	-6.22552	-4.80585	IMMP2L	UBE3A	SMAD4	FANCG	SOD1	5.28688	4.49975	4.3104	4.14088	4.01569	0	0	0	4.05	-0.75	-0.97
HCQevolved_OVCAR3 - Control_OVCAR3	GO_NEGATIVE_REGULATION_OF_CYTOKINE_SECRETION	No Selection	-17.1347	0.831429	1	1	19.376	EZR	F2RL1	ZC3H12A	BANK1	BTN2A2	-11.8875	-4.1169	-4.08786	-1.08913	-1.07295	RABGEF1	ANXA1	ANXA4	PML	TNFRSF21	5.8399	3.17154	2.25641	1.24911	0.251698	0	0	0	4.5	-0.7	-0.91
HCQevolved_OVCAR3 - Control_OVCAR3	GO_HINDLIMB_MORPHOGENESIS	No Selection	-17.1251	0.528571	1	1	15.503	SHH	MSX2	OSR2	PTCH1	GNAS	-12.6411	-4.70251	-4.07907	-3.25877	-3.16444	CTNNB1	RARG	PITX2	FMN1	PITX1	7.36175	3.91586	2.80365	1.98281	1.98275	0	0	0	4.04	-1.11	-0.81
HCQevolved_OVCAR3 - Control_OVCAR3	GO_DETERMINATION_OF_ADULT_LIFESPAN	No Selection	-17.1017	0.982857	1	1	32.527	TP53	PRDM2	ATM	MSH6	BBC3	-27.3534	-6.46155	-4.89114	-1.1329	-0.417133	MSH2	RAD54L	RAD54B	INPP5D	IDE	4.65876	4.076	3.85341	2.21998	1.89162	0	0	0	7.23	2	-0.98
HCQevolved_OVCAR3 - Control_OVCAR3	GO_INACTIVATION_OF_MAPK_ACTIVITY	No Selection	-17.0984	0.68	1	1	14.325	DUSP5	DUSP8	DUSP6	DUSP2	DUSP1	-4.19732	-4.14271	-3.91522	-3.80042	-3.15356	CAV1	RGS3	SPRED1	PPP2CA	PPP2R1A	6.99832	3.87231	2.16989	1.52406	1.09904	0	0	0	2.79	-1.12	-0.81
HCQevolved_OVCAR3 - Control_OVCAR3	GO_BINDING_OF_SPERM_TO_ZONA_PELLUCIDA	No Selection	-17.0906	0.811429	1	1	23.687	CCT3	CCT7	CCT2	ATP8B3	UBAP2L	-31.8471	-9.00193	-8.80292	-6.17303	-4.87805	TCP1	CCT4	B4GALT1	CCT8	SPA17	9.08892	6.22353	1.30167	-0.938759	-2.20523	0	0	0	7.48	-3.01	-4.08
HCQevolved_OVCAR3 - Control_OVCAR3	GO_REGULATION_OF_CYTOKINE_BIOSYNTHETIC_PROCESS	No Selection	-17.0819	0.52	1	1	16.547	KLF4	RELA	MAPKAPK2	TIA1	FOXJ1	-14.4153	-11.3421	-8.27466	-7.98454	-7.70697	HMOX1	MAP2K5	CD276	ASB1	INPP5D	4.90009	2.75215	2.73497	2.41881	2.13548	0	0	0	4.07	-0.99	-1.6
HCQevolved_OVCAR3 - Control_OVCAR3	GO_RENAL_SYSTEM_VASCULATURE_DEVELOPMENT	No Selection	-17.0417	0.605714	1	1	21.274	EGR1	HES1	OSR1	PECAM1	NOTCH1	-5.93077	-4.11906	-2.50271	-2.19553	-1.16358	NRP1	TCF21	PDGFB	PKD2	BMP4	4.23196	4.06639	1.37712	0.399601	0.0693584	0	0	0	3.61	-0.65	-0.51
HCQevolved_OVCAR3 - Control_OVCAR3	GO_NEGATIVE_REGULATION_OF_GLIAL_CELL_DIFFERENTIATION	No Selection	-16.9723	0.757143	1	1	19.211	ATF5	HES1	ID2	SIRT2	NOTCH1	-7.89326	-3.95651	-3.80302	-2.45605	-1.12843	CTNNB1	MBD1	BMP4	MECP2	NF1	7.10748	0.631115	0.264653	-0.500031	-0.951787	0	0	0	3.97	-1.16	-1.29
HCQevolved_OVCAR3 - Control_OVCAR3	GO_ADENYLATE_CYCLASE_INHIBITING_G_PROTEIN_COUPLED_RECEPTOR_SIGNALING_PATHWAY	No Selection	-16.9599	0.688571	1	1	27.014	GNAI1	GNAI2	ADRA2A	RIC8A	NPY1R	-14.1259	-9.01734	-6.09909	-4.28871	-4.10196	GNAI3	APLP1	ADCY6	PSAP	ADCY3	7.8571	4.05349	2.23362	1.82376	1.39663	0	0	0	5.1	-0.46	-1.61
HCQevolved_OVCAR3 - Control_OVCAR3	GO_ENDOCRINE_PROCESS	No Selection	-16.9184	0.628571	1	1	16.586	PCSK5	HSD11B2	GATA3	EDN1	NOX1	-7.25729	-6.91447	-4.3192	-4.06472	-3.59787	ATP6AP2	AGT	ECE1	TMF1	REN	4.83178	4.33196	3.12848	3.05725	2.70366	0	0	0	3.78	-0.95	-1.05
HCQevolved_OVCAR3 - Control_OVCAR3	GO_RNA_SECONDARY_STRUCTURE_UNWINDING	No Selection	-16.917	0.0202616	1	0.125	14.546	DDX31	DDX51	DDX27	DDX52	DDX20	-8.08716	-8.06179	-7.92353	-7.85141	-7.76207	EIF4A2	EIF4A3	DDX50	DDX3X	DDX54	6.10131	5.33882	5.07017	4.50737	3.713	0	0	0	4.39	-1.04	-1.12
HCQevolved_OVCAR3 - Control_OVCAR3	GO_REGULATION_OF_PLASMA_MEMBRANE_ORGANIZATION	No Selection	-16.9122	0.871429	1	1	12.571	EZR	STX4	VTI1B	AP2M1	EPHA2	-22.5748	-22.0234	-17.2128	-14.675	-13.9199	DNM2	VPS4A	SH3GLB1	ARF6	APPL1	9.37975	7.52402	6.34023	5.78034	5.26536	0	0	0	6.39	0.4	-1.28
HCQevolved_OVCAR3 - Control_OVCAR3	GO_REGULATION_OF_CD4_POSITIVE_ALPHA_BETA_T_CELL_ACTIVATION	No Selection	-16.9064	0.745714	1	1	20.505	GATA3	MYB	IL4R	PRKCZ	CD55	-10.8454	-9.16669	-3.76985	-1.28304	-1.2296	JAK3	HMGB1	CD83	ANXA1	RIPK2	4.27475	3.84778	2.57643	1.6702	0.834971	0	0	0	3.54	-0.58	-0.42
HCQevolved_OVCAR3 - Control_OVCAR3	GO_HISTONE_H3_DEACETYLATION	No Selection	-16.8871	0.714286	1	1	17.085	SFPQ	HDAC2	HDAC5	HDAC1	SIRT6	-15.1268	-13.8424	-13.5331	-10.979	-7.9743	HDAC3	PER1	HDAC10	HDAC11	PER2	11.7825	11.6993	5.46204	2.07717	0.344644	0	0	0	6.42	-1	-2.07
HCQevolved_OVCAR3 - Control_OVCAR3	GO_LIPID_PARTICLE_ORGANIZATION	No Selection	-16.8596	1	1	1	22.576	FAF2	PNPLA2	PLIN5	CIDEC	TBC1D20	-6.77929	-6.47702	-4.17855	-0.257387	-0.218793	PTGFRN	PPID	RAB18	RAB3GAP1	PPIA	2.51024	2.39921	1.77472	0.737821	0.236549	0	0	0	3.15	-0.08	-0.63
HCQevolved_OVCAR3 - Control_OVCAR3	GO_VESICLE_DOCKING	No Selection	-16.7012	0.777143	1	1	15.614	STX4	VTI1B	STX5	STXBP1	STX7	-37.2335	-22.4812	-18.7724	-14.5877	-13.4881	EXOC5	EXOC2	YKT6	STX1A	EXOC6	14.901	9.81123	9.53489	6.87117	5.97608	0	0	0	8.35	-0.92	-2.05
HCQevolved_OVCAR3 - Control_OVCAR3	KEGG_RNA_TRANSPORT	No Selection	-16.6888	0.74	1	1	12.903	EIF3G	EIF3I	EIF3H	EIF3J	EIF3E	-31.8693	-30.9152	-26.4986	-21.3222	-18.641	THOC3	NUP93	TPR	NUP43	NUP85	15.2824	13.9666	11.4776	11.441	10.7069	0	0	0	8.55	-0.41	-1.63
HCQevolved_OVCAR3 - Control_OVCAR3	GO_REGULATION_OF_EARLY_ENDOSOME_TO_LATE_ENDOSOME_TRANSPORT	No Selection	-16.666	0.814286	1	1	20.217	EZR	RDX	SRC	MSN	VPS11	-22.6342	-8.23329	-4.32204	-3.04644	-1.86372	MAP2K1	MAPK1	RAB21	MAPK3	MTMR2	12.3328	5.23304	3.78149	2.74067	1.16032	0	0	0	7.36	1.01	-0.22
HCQevolved_OVCAR3 - Control_OVCAR3	GO_ESTABLISHMENT_OF_EPITHELIAL_CELL_POLARITY	No Selection	-16.5939	0.665714	1	1	15.101	EZR	MSN	PTK7	HES1	SLC9A3R1	-11.6345	-4.8063	-4.0188	-3.93377	-2.48983	CYTH3	ARF6	MPP5	RAP2A	FBF1	7.6692	5.67698	2.6869	1.04436	0.891535	0	0	0	4.43	-0.71	-0.7
HCQevolved_OVCAR3 - Control_OVCAR3	GO_PROTEIN_O_LINKED_MANNOSYLATION	No Selection	-16.5772	0.982857	1	1	20.082	FKRP	POMT1	POMT2	SDF2	DPM2	-3.88179	-2.86174	-2.76697	-0.439428	0.00291501	DPM1	ALG5	SDF2L1	FKTN	DPM3	2.35687	1.71725	0.470739	0.0865788	0.025714	0	0	0	2.03	-0.24	-0.54
HCQevolved_OVCAR3 - Control_OVCAR3	GO_REGULATION_OF_POSTTRANSCRIPTIONAL_GENE_SILENCING	No Selection	-16.5568	0.9	1	1	15.684	ZC3H12A	DND1	NCOR1	BCDIN3D	TGFB1	-7.90635	-3.00424	-2.10174	-2.0615	-1.61714	PUM2	ADAR	PUM1	FMR1	LIMD1	2.58602	1.82549	1.04943	1.04756	0.821142	0	0	0	2.59	-0.22	-0.66
HCQevolved_OVCAR3 - Control_OVCAR3	KEGG_MAPK_SIGNALING_PATHWAY	No Selection	-16.5462	0.84	1	1	14.011	DDIT3	JUN	JUND	FOS	MYC	-24.0466	-23.6155	-18.8381	-14.4872	-13.9187	PPM1B	EGFR	RASA2	CRKL	ARRB2	10.9006	7.80902	6.67678	4.88319	4.81762	0	0	0	7.28	0.18	-1.59
HCQevolved_OVCAR3 - Control_OVCAR3	GO_RRNA_TRANSCRIPTION	No Selection	-16.5461	0.9	1	1	23.903	GTF3C1	GTF3C5	POLR1E	GTF3C6	CD3EAP	-9.50751	-8.99833	-8.09431	-6.82521	-6.41395	TAF1B	GTF3A	SIRT7	SPIN1	BRF1	0.866481	0.542736	0.398396	0.277147	0.112226	0	0	0	2.79	-1.37	-2.22
HCQevolved_OVCAR3 - Control_OVCAR3	GO_CELLULAR_COMPONENT_MAINTENANCE	No Selection	-16.5375	1	1	1	14.729	KIFC3	MYADM	MTHFR	SUPV3L1	CAMSAP3	-5.35133	-4.0352	-3.99776	-3.48289	-2.62809	ITPKA	TANC1	RAB3A	MTMR2	PARD6A	3.39753	1.49037	1.48156	1.20422	0.572593	0	0	0	2.42	-0.02	-0.78
HCQevolved_OVCAR3 - Control_OVCAR3	GO_MEMORY	No Selection	-16.5235	0.882857	1	1	11.613	SRF	CTNS	SGK1	CEBPB	CRTC1	-15.3486	-7.83102	-7.73363	-7.08246	-5.13806	PTEN	PTGS1	VLDLR	TH	NTF4	4.65728	3.97721	3.86361	3.82288	3.76043	0	0	0	3.77	-0.26	-0.68
HCQevolved_OVCAR3 - Control_OVCAR3	REACTOME_PROCESSING_OF_CAPPED_INTRON_CONTAINING_PRE_MRNA	No Selection	-16.5089	0.602857	1	1	8.865	NXF1	SF3A2	RBMX	HNRNPK	SF3B4	-225.403	-147.726	-80.7198	-78.1272	-73.456	RAE1	NUDT21	SNRPA1	SNRNP40	NUP93	93.4508	54.2998	41.508	34.0904	24.0128	0	0	0	34.32	-1.52	-7.62
HCQevolved_OVCAR3 - Control_OVCAR3	GO_POSITIVE_REGULATION_OF_CELLULAR_AMIDE_METABOLIC_PROCESS	No Selection	-16.4299	0.842857	1	1	11.075	NPM1	RPS4X	EEF2	ELAVL1	EP300	-32.7741	-23.9521	-22.2606	-19.1112	-17.5697	MAPK1	RXRA	EIF4A3	POLR2D	MAPK3	20.33	12.8072	10.4087	8.8397	8.72592	0	0	0	7.6	-1.24	-2.21
HCQevolved_OVCAR3 - Control_OVCAR3	GO_POSITIVE_REGULATION_OF_SKELETAL_MUSCLE_TISSUE_DEVELOPMENT	No Selection	-16.4298	0.96	1	1	24.302	USP2	SHH	PRKAA1	NACA	RPS6KB1	-15.9969	-12.0172	-10.7737	-2.619	-1.79575	CTNNB1	CDON	GPC1	MTM1	ARNTL	15.44	9.99984	3.82574	1.28285	0.638082	0	0	0	7.43	0.51	-1.1
HCQevolved_OVCAR3 - Control_OVCAR3	GO_LUNG_EPITHELIUM_DEVELOPMENT	No Selection	-16.4215	0.531429	1	1	16.316	KLF2	FOXJ1	SHH	GATA6	THRA	-15.7175	-15.5611	-11.9536	-11.7669	-7.1013	MAP2K1	YAP1	GPSM2	RBPJ	CREB1	21.0647	11.8522	4.20884	3.85022	2.60282	0	0	0	6.41	-0.27	-1.15
HCQevolved_OVCAR3 - Control_OVCAR3	GO_PROTEIN_NEDDYLATION	No Selection	-16.3985	0.92	1	1	22.276	UBE2F	DCUN1D3	RNF7	DCUN1D2	UBE2M	-12.2558	-5.45783	-3.75999	-3.53544	-2.8509	UBA3	RBX1	DCUN1D4	DCUN1D5	NEDD8	1.82946	1.25344	0.143683	-0.340038	-0.952934	0	0	0	3.25	-0.67	-1.59
HCQevolved_OVCAR3 - Control_OVCAR3	GO_SIGNAL_PEPTIDE_PROCESSING	No Selection	-16.37	0.814286	1	1	15.2	PCSK5	SPPL2B	HM13	PROC	SEC11C	-7.78409	-7.75103	-7.50691	-3.12229	-2.47968	IMMP2L	SPPL2A	CLN5	IMMP1L	SPCS2	5.93612	2.56291	2.01508	1.3253	0.669495	0	0	0	3.91	-0.27	-1.11
HCQevolved_OVCAR3 - Control_OVCAR3	GO_CELLULAR_RESPONSE_TO_HYDROGEN_PEROXIDE	No Selection	-16.3352	0.748571	1	1	12.554	KLF4	KLF2	KLF6	RHOB	EP300	-24.0361	-18.1913	-17.1319	-14.6995	-8.6115	ECT2	EZH2	SIRT1	FAS	CDK1	15.5279	12.32	9.63545	6.41082	4.72392	0	0	0	6.35	-1.45	-1.52
HCQevolved_OVCAR3 - Control_OVCAR3	REACTOME_MTORC1_MEDIATED_SIGNALLING	No Selection	-16.2974	0.608571	1	1	22.615	RPS6	RPTOR	EIF4B	MTOR	RPS6KB1	-18.2126	-10.2414	-6.41118	-4.56704	-4.39599	RHEB	EIF4E	EEF2K	EIF4G1	MLST8	10.0755	0.854935	-0.248102	-1.01803	-2.16554	0	0	0	5.62	-1.91	-1.95
HCQevolved_OVCAR3 - Control_OVCAR3	GO_RESPONSE_TO_KETONE	No Selection	-16.2626	0.015469	1	0.107	9.581	CDKN1A	KLF4	SRC	KLF6	KLF2	-25.026	-22.3513	-17.2161	-16.4376	-13.5902	DNMT3B	PSPH	CHEK2	SREBF1	CALM3	11.1805	9.54877	8.29818	8.05474	7.86549	0	0	0	6.6	-0.09	-1.37
HCQevolved_OVCAR3 - Control_OVCAR3	KEGG_GNRH_SIGNALING_PATHWAY	No Selection	-16.2552	0.748571	1	1	21.046	ATF4	JUN	PLCB1	MMP14	HBEGF	-10.1664	-7.98811	-4.51463	-3.98057	-3.77302	EGFR	PLD2	ADCY6	ADCY3	SOS2	6.59444	3.22414	1.86738	1.41971	0.872191	0	0	0	4.01	-2.44	-1.97
HCQevolved_OVCAR3 - Control_OVCAR3	GO_POSITIVE_REGULATION_OF_CARBOHYDRATE_METABOLIC_PROCESS	No Selection	-16.2346	0.674286	1	1	17.486	SRC	INSR	IRS2	PTPN2	PFKFB2	-21.1715	-13.7094	-9.46291	-9.18253	-7.90575	HMGB1	KAT2B	AKT2	SLC45A3	IL15	6.15289	5.82874	4.88406	2.35721	2.356	0	0	0	5.06	-1.59	-1.75
HCQevolved_OVCAR3 - Control_OVCAR3	GO_REPLACEMENT_OSSIFICATION	No Selection	-16.23	0.771429	1	1	17.32	FGFR3	MMP14	INPPL1	GNAS	CSGALNACT1	-8.21539	-4.13537	-3.87812	-3.53803	-2.64972	COL13A1	RUNX2	PEX7	NAB1	IMPAD1	3.70995	2.71646	2.24771	1.69684	1.54884	0	0	0	3.42	-0.56	-0.87
HCQevolved_OVCAR3 - Control_OVCAR3	KEGG_TIGHT_JUNCTION	No Selection	-16.2284	0.714286	1	1	18.593	GNAI1	SRC	MAGI1	TJAP1	MYL5	-8.75429	-4.10586	-3.49366	-2.8704	-2.25734	VAPA	MPP5	GNAI3	ASH1L	MAGI3	6.43606	2.69995	1.59007	0.642347	0.362656	0	0	0	3.7	-0.56	-0.59
HCQevolved_OVCAR3 - Control_OVCAR3	REACTOME_MRNA_PROCESSING	No Selection	-16.2037	0.548571	1	1	8.936	NXF1	SF3A2	HNRNPK	RBMX	SF3B4	-248.433	-164.109	-86.1344	-78.5976	-70.6266	RAE1	NUDT21	SNRPA1	SNRNP40	NUP93	99.914	55.0313	46.2767	36.2229	25.2149	0	0	0	34.69	-0.46	-7.05
HCQevolved_OVCAR3 - Control_OVCAR3	GO_PROTEIN_IMPORT_INTO_MITOCHONDRIAL_MATRIX	No Selection	-16.1264	0.888571	1	1	21.533	TOMM40	TIMM44	TIMM17B	DNLZ	TIMM50	-5.84942	-4.57369	-4.49031	-4.42606	-3.94929	TOMM40L	TOMM7	TIMM17A	TOMM22	TOMM20	1.44746	0.186192	-0.547934	-0.744646	-0.865019	0	0	0	2.6	-1.86	-2.17
HCQevolved_OVCAR3 - Control_OVCAR3	GO_RNA_LOCALIZATION	No Selection	-16.0322	0.0139225	1	0.1	10.435	NXF1	DHX38	RBM8A	EXOSC2	UPF3A	-356.094	-53.423	-45.9459	-40.4026	-34.1862	RAE1	EIF4A3	NUP107	NUP43	NUP93	84.684	49.9348	27.5871	24.1053	23.777	0	0	0	34.44	-0.28	-2.74
HCQevolved_OVCAR3 - Control_OVCAR3	GO_RNA_SPLICING_VIA_ENDONUCLEOLYTIC_CLEAVAGE_AND_LIGATION	No Selection	-16.0318	0.662857	1	1	21.299	CSTF2	CPSF1	DDX1	TSEN15	TSEN2	-9.92301	-9.57044	-5.82102	-4.35637	-2.57231	CLP1	CPSF4	TSEN54	C2ORF49	FAM98B	5.76012	4.09237	3.08256	3.04561	2.34805	0	0	0	4.88	-0.62	-0.79
HCQevolved_OVCAR3 - Control_OVCAR3	GO_REGULATION_OF_RNA_SPLICING	No Selection	-16.0212	0.525714	1	1	12.822	MAGOH	DDX5	U2AF2	PRPF19	RBMX	-42.2222	-37.114	-29.6367	-28.3193	-27.465	CLK3	SRPK2	CLK4	CLK1	SRSF9	25.3741	24.8185	17.5966	16.9171	12.5334	0	0	0	11.32	-0.76	-2.63
HCQevolved_OVCAR3 - Control_OVCAR3	GO_POSITIVE_REGULATION_OF_TRANSPORTER_ACTIVITY	No Selection	-15.9802	0.768571	1	1	13.897	SGK1	CFTR	WNK2	WNK1	STIM2	-21.1873	-13.7709	-11.6893	-8.16644	-6.06746	DNM2	CALM3	CALM2	CTSS	ASPH	9.99383	7.92708	4.26094	4.07666	3.71932	0	0	0	5.13	-0.01	-0.99
HCQevolved_OVCAR3 - Control_OVCAR3	GO_CYTOCHROME_COMPLEX_ASSEMBLY	No Selection	-15.9529	0.917143	1	1	16.693	COX11	SLC25A33	COX10	SURF1	UQCRB	-3.99941	-3.48709	-3.22606	-2.66372	-0.924132	TTC19	COX18	SCO1	UQCR10	COX19	1.90502	1.16113	0.381617	0.215538	-0.17597	0	0	0	1.68	-0.75	-0.86
HCQevolved_OVCAR3 - Control_OVCAR3	GO_NEGATIVE_REGULATION_OF_MRNA_METABOLIC_PROCESS	No Selection	-15.905	0.628571	1	1	16.015	CDK9	HNRNPK	SYNCRIP	U2AF2	SRSF6	-18.6031	-14.076	-13.171	-11.723	-11.5026	BARD1	SRSF9	CCNT1	SRSF4	RNPS1	23.3634	8.22922	4.17578	3.46671	3.34447	0	0	0	7.88	-1.81	-1.72
HCQevolved_OVCAR3 - Control_OVCAR3	GO_RNA_POLYADENYLATION	No Selection	-15.8861	0.665714	1	1	16.59	CSTF2	CPSF1	CSTF3	CPSF6	CPSF3	-43.8037	-32.4045	-25.0301	-22.8261	-13.2003	NUDT21	CLP1	CPSF2	LEO1	AHCYL1	20.4306	16.2027	5.82939	3.28273	1.58044	0	0	0	10.01	-1.09	-3.63
HCQevolved_OVCAR3 - Control_OVCAR3	GO_REGULATION_OF_T_CELL_DIFFERENTIATION	No Selection	-15.8739	0.594286	1	1	9.452	SHH	GATA3	MYB	FOXJ1	EGR3	-12.9886	-10.8905	-8.44472	-8.37754	-8.25091	JAK3	STAT5B	IL15	PNP	HMGB1	6.98415	4.8409	4.22827	4.02459	4.02055	0	0	0	3.6	-0.08	-0.76
HCQevolved_OVCAR3 - Control_OVCAR3	GO_NEGATIVE_REGULATION_OF_PROTEIN_LOCALIZATION_TO_CELL_PERIPHERY	No Selection	-15.8181	0.782857	1	1	18.023	AP2M1	BCL2L1	ANXA13	PKDCC	LZTFL1	-8.07029	-4.12705	-3.92909	-3.43808	-2.96058	TMBIM1	PPP2R5A	LYPLA1	TMEM59	PPFIA1	3.82152	3.78782	1.96592	1.54758	0.724413	0	0	0	3.17	0.07	-0.64
HCQevolved_OVCAR3 - Control_OVCAR3	GO_ZINC_ION_HOMEOSTASIS	No Selection	-15.7765	0.874286	1	1	15.959	ATP7B	SLC30A7	SLC39A4	SLC39A13	TMC8	-7.53861	-5.77344	-3.05075	-2.99442	-2.2631	SLC39A6	SLC30A1	SLC30A5	SLC39A8	SLC39A5	3.8427	3.3862	2.7399	1.72093	0.259923	0	0	0	3.51	-1.15	-1.05
HCQevolved_OVCAR3 - Control_OVCAR3	GO_MRNA_CIS_SPLICING_VIA_SPLICEOSOME	No Selection	-15.7534	0.911429	1	1	19.358	SRSF1	NCBP2	PRPF39	SART1	RBM22	-9.98667	-8.33884	-7.15892	-6.54223	-3.0437	DDX23	WBP11	WBP4	PSIP1	DCPS	5.00827	3.48999	1.95656	1.90088	1.8265	0	0	0	4.65	-0.57	-1.66
HCQevolved_OVCAR3 - Control_OVCAR3	GO_PROTEIN_LOCALIZATION_TO_CILIUM	No Selection	-15.7308	0.782857	1	1	13.093	BBS9	BBS1	IFT140	BBS4	WDR35	-5.60547	-3.99304	-3.84808	-2.43497	-2.09531	BBS2	TTC21B	IFT122	CSNK1D	TULP4	3.57383	2.54531	1.61174	1.42953	0.941776	0	0	0	2.33	-0.87	-0.84
HCQevolved_OVCAR3 - Control_OVCAR3	GO_INTERACTION_WITH_SYMBIONT	No Selection	-15.6796	0.68	1	1	13.544	HDAC1	JUN	TFAP4	INPP5K	ZC3H12A	-16.8027	-15.4666	-11.1464	-7.68437	-7.01484	VAPA	VAPB	TARDBP	REST	CAV2	14.5889	12.2329	5.45654	3.06663	2.45243	0	0	0	5.75	-0.33	-1.08
HCQevolved_OVCAR3 - Control_OVCAR3	GO_NEGATIVE_REGULATION_OF_PROTEIN_KINASE_B_SIGNALING	No Selection	-15.6472	0.96	1	1	13.179	KLF4	INPP5K	MAGI2	DDIT3	EPHA2	-7.87325	-6.89563	-4.06276	-3.99325	-3.24927	PTEN	LEMD2	PHLDA3	LMBRD1	PLEKHA1	4.58569	4.53059	3.5674	2.14531	1.9539	0	0	0	3.11	0.38	-0.43
HCQevolved_OVCAR3 - Control_OVCAR3	GO_POSITIVE_REGULATION_OF_SYNAPSE_ASSEMBLY	No Selection	-15.6264	0.58	1	1	13.761	FLRT3	SLITRK6	EPHB3	EPHB2	AMIGO3	-8.10022	-4.16182	-3.85844	-3.79605	-3.72388	AGRN	AMIGO2	CLSTN1	TPBG	EFNA5	4.12472	3.9088	3.79998	2.74143	1.42482	0	0	0	3.47	-0.39	-0.73
HCQevolved_OVCAR3 - Control_OVCAR3	GO_CELLULAR_RESPONSE_TO_FATTY_ACID	No Selection	-15.5781	0.542857	1	1	16.075	HMGCS2	AKR1C2	ASS1	SMARCD1	GNAS	-8.44336	-7.996	-7.94807	-6.89085	-6.64797	CCNB1	SREBF1	PDK3	ACACA	E2F1	7.7865	7.56325	3.92901	3.89601	3.1596	0	0	0	4.61	-1.15	-1.08
HCQevolved_OVCAR3 - Control_OVCAR3	GO_POSITIVE_REGULATION_OF_HISTONE_DEACETYLATION	No Selection	-15.5466	0.917143	1	1	22.604	TP53	BCL6	JDP2	NIPBL	AKAP8L	-16.3341	-9.27416	-2.67218	-2.01549	-1.93242	SREBF1	VEGFA	C6ORF89	PML	PRKD2	8.49295	3.93196	1.08636	1.04768	0.999409	0	0	0	5.98	-0.71	-1.04
HCQevolved_OVCAR3 - Control_OVCAR3	GO_ISOPRENOID_METABOLIC_PROCESS	No Selection	-15.5181	0.722857	1	1	8.461	LRP1	HMGCS2	ALDH1A1	TTR	RDH10	-9.69549	-8.1536	-8.14503	-7.77343	-6.87578	ALDH1A3	LRP8	PHYH	GPC1	AGRN	6.37298	6.25767	5.61382	4.07384	4.05921	0	0	0	3.48	-0.2	-0.63
HCQevolved_OVCAR3 - Control_OVCAR3	GO_ACTIN_MEDIATED_CELL_CONTRACTION	No Selection	-15.465	0.74	1	1	17.189	TPM1	TPM4	NEB	MYL6B	TPM2	-11.3711	-10.21	-8.03509	-7.76078	-5.98995	TNNT1	ROCK1	EMP2	KCNQ1	TNNC1	10.5865	3.90231	3.26483	2.24325	1.74419	0	0	0	4.65	0.05	-0.91
HCQevolved_OVCAR3 - Control_OVCAR3	GO_EMBRYONIC_HEART_TUBE_MORPHOGENESIS	No Selection	-15.4598	0.588571	1	1	13.099	SHH	SRF	IHH	CCDC40	FOLR1	-11.2923	-8.12283	-4.15022	-4.09856	-4.00337	SMAD3	YAP1	ARL13B	VANGL2	AHI1	4.00431	3.93572	3.9176	3.29245	3.23428	0	0	0	3.42	-0.53	-0.98
HCQevolved_OVCAR3 - Control_OVCAR3	GO_MEGAKARYOCYTE_DIFFERENTIATION	No Selection	-15.449	0.782857	1	1	16.581	SRF	CDKN2B	ZNF385A	ZFPM1	PTPN6	-7.60844	-4.20532	-3.64866	-2.84476	-2.33335	WASF2	VPS33B	ABI1	SP3	PTPN11	3.64474	3.62304	2.70539	1.51527	0.556724	0	0	0	3.21	-0.71	-0.94
HCQevolved_OVCAR3 - Control_OVCAR3	GO_SPERM_EGG_RECOGNITION	No Selection	-15.4246	0.662857	1	1	24.114	CCT3	CCT2	CCT7	ATP8B3	ZP3	-26.8762	-9.1468	-8.10318	-6.6687	-4.59876	TCP1	CCT4	CATSPER1	B4GALT1	CCT8	12.1449	6.04488	2.72305	1.11557	0.501239	0	0	0	7.43	-2.03	-3.61
HCQevolved_OVCAR3 - Control_OVCAR3	GO_EMBRYONIC_FORELIMB_MORPHOGENESIS	No Selection	-15.4145	0.468571	1	1	19.818	SHH	RDH10	MSX2	OSR2	ZNF358	-11.6607	-6.63113	-5.51991	-4.09238	-2.97201	CTNNB1	TFAP2A	HOXA11	HOXA9	IFT122	12.594	3.44371	2.64847	2.34133	1.5706	0	0	0	4.39	-1.85	-1.15
HCQevolved_OVCAR3 - Control_OVCAR3	GO_REGULATION_OF_ATPASE_ACTIVITY	No Selection	-15.4011	0.662857	1	1	11.722	DNAJC7	TPM1	OXA1L	BRSK2	CNN3	-14.1897	-10.7991	-5.46431	-4.18233	-3.83725	DNM2	PLSCR1	VMA21	DNAJC9	PFN2	9.66216	3.97531	3.96858	3.82524	3.74284	0	0	0	4.13	-0.56	-0.67
HCQevolved_OVCAR3 - Control_OVCAR3	GO_TRANSLATIONAL_ELONGATION	No Selection	-15.3862	0.965714	1	1	10.515	MRPL3	MRPL38	MRPL23	MRPL12	MRPL40	-89.6807	-53.3333	-36.7266	-32.2409	-26.7479	MRPL13	MRPL39	MRPL37	MRPL44	EEF1A2	66.9066	26.78	14.9842	6.71598	6.30159	0	0	0	14.72	-1.06	-3.93
HCQevolved_OVCAR3 - Control_OVCAR3	GO_PYRIMIDINE_RIBONUCLEOSIDE_TRIPHOSPHATE_METABOLIC_PROCESS	No Selection	-15.3832	0.945714	1	1	20.308	UCK1	CTPS2	NME6	NME1	NME4	-6.89068	-6.51847	-3.44682	-2.77256	-2.61307	CAD	UCKL1	AK3	NME7	UCK2	3.6821	2.60025	2.5196	-1.52648	-2.08867	0	0	0	3.51	-1.77	-1.76
HCQevolved_OVCAR3 - Control_OVCAR3	REACTOME_RNA_POL_I_RNA_POL_III_AND_MITOCHONDRIAL_TRANSCRIPTION	No Selection	-15.3162	0.828571	1	1	12.409	POLR3C	POLR2E	POLR1C	POLR3H	SNAPC4	-34.0264	-28.8094	-28.3319	-24.3246	-23.7151	TAF1A	ERCC2	GTF2H3	SNAPC1	GTF2H4	15.1198	12.4675	11.7457	11.0979	9.33341	0	0	0	8.3	-1.07	-2.74
HCQevolved_OVCAR3 - Control_OVCAR3	GO_CARDIAC_CHAMBER_DEVELOPMENT	No Selection	-15.2968	0.00687147	1	0.0652	9.814	DLL4	MDM2	TPM1	LMO4	SMAD7	-12.2489	-10.5975	-9.97578	-8.83732	-8.38037	DNM2	PPP1R13L	RBPJ	NOTCH2	SMARCD3	10.1126	9.93675	8.61587	6.77992	5.98233	0	0	0	3.76	-0.73	-1.11
HCQevolved_OVCAR3 - Control_OVCAR3	GO_RESPONSE_TO_ORGANOPHOSPHORUS	No Selection	-15.2897	0.00670717	1	0.0642	10.87	EZR	JUN	APP	FOS	CFTR	-35.6482	-23.903	-22.3349	-22.299	-21.4714	CDK2	LDHA	FOXM1	PER1	PTEN	24.5102	22.1252	13.9698	12.3662	10.1808	0	0	0	8.31	-0.92	-1.17
HCQevolved_OVCAR3 - Control_OVCAR3	GO_GLYCOSIDE_METABOLIC_PROCESS	No Selection	-15.1857	0.805714	1	1	18.406	AKR1C2	AKR1C1	AKR1C3	GBA2	AKR1B10	-8.01686	-6.6146	-6.05775	-4.03928	-3.0859	AKR7A2	TH	FUCA1	ABHD10	FUCA2	4.31086	3.8283	3.67374	2.80924	2.65666	0	0	0	4.57	1.09	-0.66
HCQevolved_OVCAR3 - Control_OVCAR3	GO_NUCLEOBASE_CONTAINING_COMPOUND_TRANSPORT	No Selection	-15.1464	0.428571	1	1	11.498	NXF1	DHX38	RBM8A	SRSF1	FIP1L1	-306.792	-51.6708	-45.1252	-28.7	-28.3344	RAE1	EIF4A3	NUP107	NUP93	NUP43	81.0603	43.001	28.2691	23.5825	23.2951	0	0	0	29.5	-0.21	-1.68
HCQevolved_OVCAR3 - Control_OVCAR3	GO_REGULATION_OF_ENDOPLASMIC_RETICULUM_UNFOLDED_PROTEIN_RESPONSE	No Selection	-15.1272	0.9	1	1	21.63	HSPA5	PPP1R15A	ERN1	NCK2	AGR2	-11.5719	-6.14822	-4.84262	-4.498	-3.4697	PIK3R1	NCK1	TMBIM6	PTPN1	SDF2L1	5.34739	5.25031	3.19673	0.84002	0.00282023	0	0	0	2.99	-0.71	-1.09
HCQevolved_OVCAR3 - Control_OVCAR3	GO_MITOCHONDRIAL_TRANSMEMBRANE_TRANSPORT	No Selection	-15.1121	0.94	1	1	15.44	HSPA4	TOMM40	TIMM44	CHCHD4	TIMM10	-17.9209	-12.9587	-10.0753	-7.99916	-6.75302	CPT2	HSP90AA1	PRKAG2	ACACA	AFG3L2	5.54151	4.27601	3.40276	2.99946	2.97106	0	0	0	4.32	-1.2	-1.91
HCQevolved_OVCAR3 - Control_OVCAR3	GO_REGULATION_OF_FAT_CELL_DIFFERENTIATION	No Selection	-15.0596	0.697143	1	1	11.976	TRIB3	DDIT3	GATA2	MSX2	ZFPM1	-16.2968	-14.0059	-13.085	-9.62594	-8.48999	MAPK14	CREB1	PPARG	E2F1	RARRES2	8.02967	6.21364	5.76572	3.40464	2.99725	0	0	0	4.3	-0.49	-1.05
HCQevolved_OVCAR3 - Control_OVCAR3	GO_REGULATION_OF_TRANSCRIPTION_FROM_RNA_POLYMERASE_III_PROMOTER	No Selection	-15.0522	0.525714	1	1	19.712	POLR3C	MAF1	MTOR	RPTOR	ZNF76	-6.44742	-4.88043	-4.13708	-3.89991	-3.60036	BRCA1	POLR3F	POLR3G	ELL	CHD8	3.70491	1.91972	0.287059	0.0638281	-0.615148	0	0	0	2.96	-1.1	-1.29
HCQevolved_OVCAR3 - Control_OVCAR3	GO_REGULATION_OF_GASTRULATION	No Selection	-15.03	0.0233936	1	0.136	14.043	KLF4	FOXA2	HNF4A	OSR2	MYADM	-7.64213	-4.11125	-4.1034	-4.0793	-4.02378	IL1RN	FZD7	MAP2K5	MAPK7	CLASP2	11.9624	4.14088	3.36387	3.11786	2.67319	0	0	0	4.3	-1.79	-0.78
HCQevolved_OVCAR3 - Control_OVCAR3	GO_ADRENAL_GLAND_DEVELOPMENT	No Selection	-14.9633	0.942857	1	1	22.841	MDK	INSR	STRA6	PBX1	ARID5B	-4.24959	-4.11451	-3.19071	-2.12991	-0.820456	CITED2	FSTL3	TSPO	WNT4	NF1	1.72029	1.60558	0.754385	-0.0119975	-0.0711194	0	0	0	2.14	-0.58	-1.02
HCQevolved_OVCAR3 - Control_OVCAR3	GO_KERATINIZATION	No Selection	-14.9564	0.868571	1	1	21.664	PPHLN1	KRT17	PPL	CDH3	SHARPIN	-6.93204	-4.25787	-2.65462	-1.49244	-1.30708	CDC42	TMEM79	CNFN	EVPL	SFN	5.59341	2.33814	0.395939	0.170792	-0.376238	0	0	0	2.99	-0.91	-0.66
HCQevolved_OVCAR3 - Control_OVCAR3	GO_POST_EMBRYONIC_DEVELOPMENT	No Selection	-14.9225	0.0162435	1	0.11	8.216	GNAS	GNAQ	KLF4	ATF5	DHCR7	-9.80836	-8.33148	-8.0967	-8.08141	-5.87972	PPP1R13L	CCDC47	VEGFA	CHST11	TGFBR1	9.9672	5.88555	3.98526	3.89116	3.32948	0	0	0	3.42	-0.54	-0.67
HCQevolved_OVCAR3 - Control_OVCAR3	GO_POSITIVE_REGULATION_OF_INTRACELLULAR_STEROID_HORMONE_RECEPTOR_SIGNALING_PATHWAY	No Selection	-14.879	0.894286	1	1	19.335	PAK1	DDX5	FOXA1	DDX17	PARK7	-4.9581	-3.97087	-3.81602	-1.69771	-1.64972	PPP5C	SKP2	NCOA2	MED1	BUD31	4.06719	2.60852	1.51047	0.0723592	-1.20477	0	0	0	3.05	-1.39	-0.9
HCQevolved_OVCAR3 - Control_OVCAR3	GO_REACTIVE_OXYGEN_SPECIES_BIOSYNTHETIC_PROCESS	No Selection	-14.8432	0.985714	1	1	21.487	SLC7A2	NQO1	SPR	CYBA	GBF1	-7.95879	-2.41949	-0.9863	-0.857355	-0.379971	GCHFR	SOD1	GCH1	CYP1B1	AKT1	2.73202	1.78039	0.441504	0.382048	-0.220421	0	0	0	2.71	-0.17	-0.95
HCQevolved_OVCAR3 - Control_OVCAR3	GO_GLANDULAR_EPITHELIAL_CELL_DIFFERENTIATION	No Selection	-14.7848	0.62	1	1	13.103	PROX1	SPDEF	WDR77	FOXA1	GATA6	-4.216	-4.06547	-3.92469	-3.90297	-3.30448	RARG	RXRA	BMP2	HOXA5	PDPK1	7.99875	6.92795	2.72406	1.91831	0.720172	0	0	0	3.39	-1.07	-0.59
HCQevolved_OVCAR3 - Control_OVCAR3	GO_POSITIVE_REGULATION_OF_RECEPTOR_INTERNALIZATION	No Selection	-14.7601	0.885714	1	1	19.32	ARRB1	MAGI2	SCYL2	ARRB2	SYNJ2BP	-7.2967	-3.96039	-3.82707	-3.25386	-2.09752	VEGFA	AHI1	ATAD1	TBC1D5	SYK	4.16937	3.60424	2.34118	1.30041	1.2511	0	0	0	3.39	-0.38	-0.5
HCQevolved_OVCAR3 - Control_OVCAR3	REACTOME_MRNA_SPLICING	No Selection	-14.7378	0.734286	1	1	9.59	SF3A2	SF3B4	HNRNPK	RBMX	SF3B3	-170.108	-70.3852	-69.0466	-66.5692	-64.6188	NUDT21	SNRPA1	SNRNP40	RNPS1	DHX9	56.5462	45.1715	38.4751	18.3648	18.2196	0	0	0	28.48	-3.48	-9.21
HCQevolved_OVCAR3 - Control_OVCAR3	KEGG_MTOR_SIGNALING_PATHWAY	No Selection	-14.7066	0.888571	1	1	23.781	RRAGB	RPTOR	MTOR	TSC2	HIF1A	-12.0819	-6.7063	-4.18969	-2.39897	-2.35086	ULK1	VEGFA	RRAGA	BRAF	PDPK1	5.91795	3.97362	3.55574	2.0349	0.434546	0	0	0	5.71	-0.29	-0.72
HCQevolved_OVCAR3 - Control_OVCAR3	GO_POSITIVE_REGULATION_OF_TRANSMEMBRANE_TRANSPORT	No Selection	-14.6898	0.665714	1	1	11.101	CFTR	PLCG1	ABL1	LGALS3	HSPA2	-22.1031	-15.8697	-11.3417	-9.92396	-5.57496	DNM2	CALM3	CA2	AZIN1	SRI	9.83298	7.81347	7.30674	7.02565	5.95011	0	0	0	5.31	-0.16	-0.68
HCQevolved_OVCAR3 - Control_OVCAR3	REACTOME_EXTRACELLULAR_MATRIX_ORGANIZATION	No Selection	-14.6826	0.897143	1	1	17.905	P4HB	PPIB	MMP14	SERPINH1	TIMP2	-13.0073	-10.1971	-7.56921	-6.76802	-4.33437	MMP7	COL16A1	PLOD2	COL13A1	PLOD3	11.9162	3.91176	3.83209	3.81902	3.78161	0	0	0	5.66	-0.52	-0.73
HCQevolved_OVCAR3 - Control_OVCAR3	GO_NEGATIVE_REGULATION_OF_STAT_CASCADE	No Selection	-14.6768	0.785714	1	1	15.542	HGS	RTN4RL2	BGN	PIBF1	SOCS3	-6.73973	-4.09969	-4.0953	-4.02343	-4.00282	CAV1	LRRC66	INPP5F	SOCS5	PPP2CA	6.93951	2.43536	2.27609	2.05304	1.34213	0	0	0	3.13	-0.71	-0.98
HCQevolved_OVCAR3 - Control_OVCAR3	GO_CARBOHYDRATE_TRANSPORT	No Selection	-14.5824	0.734286	1	1	9.719	EZR	TSC1	AQP2	AQP3	KLF15	-22.8072	-13.3206	-8.46894	-8.37826	-7.98727	HK1	HK2	AKT1	AKT2	SLC2A1	12.3636	8.0053	5.83789	4.56993	4.13641	0	0	0	4.57	0.3	-0.81
HCQevolved_OVCAR3 - Control_OVCAR3	GO_RUFFLE_ORGANIZATION	No Selection	-14.5766	0.92	1	1	15.972	TPM1	INPP5K	INPPL1	ARFIP2	CORO1B	-8.25613	-6.96562	-4.15514	-3.89195	-2.99932	ARF6	DBNL	CYFIP1	PLEKHA1	LIMA1	5.53852	3.74782	3.27448	2.03366	1.93105	0	0	0	4.13	-0.19	-0.7
HCQevolved_OVCAR3 - Control_OVCAR3	GO_RNA_PHOSPHODIESTER_BOND_HYDROLYSIS_EXONUCLEOLYTIC	No Selection	-14.5686	0.742857	1	1	16.366	EXOSC10	EXOSC2	EXOSC5	DIS3	EXOSC4	-24.3531	-23.9418	-23.919	-14.8743	-11.304	EXOSC8	DCP2	CNOT8	ERI1	XRN2	20.9434	6.33945	4.93889	4.0701	3.5163	0	0	0	6.33	-1.33	-2.23
HCQevolved_OVCAR3 - Control_OVCAR3	REACTOME_SYNTHESIS_OF_PC	No Selection	-14.5622	0.602857	1	1	19.236	SLC44A3	PEMT	CHPT1	LPIN1	SLC44A5	-4.07308	-3.44108	-3.41275	-2.8473	-2.49215	LPIN2	LPIN3	CEPT1	SLC44A1	SLC44A2	4.53598	4.06695	3.62266	1.06939	-0.255111	0	0	0	3.17	-1.66	-0.47
HCQevolved_OVCAR3 - Control_OVCAR3	KEGG_LONG-TERM_DEPRESSION	No Selection	-14.5165	0.84	1	1	22.456	GNAI1	IGF1R	PLCB1	ITPR2	PLCB3	-13.6669	-6.4538	-4.44232	-3.49636	-2.95148	ARAF	BRAF	LYN	GNAI3	GNA13	4.55691	4.10998	3.82851	2.51518	2.20856	0	0	0	6.04	0.71	-0.78
HCQevolved_OVCAR3 - Control_OVCAR3	GO_REGULATION_OF_BLOOD_PRESSURE	No Selection	-14.4906	0.468571	1	1	8.921	SGK1	PCSK5	HSD11B2	WNK1	ACSM3	-13.8536	-7.60746	-6.9267	-6.41663	-4.97975	ATP6AP2	HMOX1	PPARG	AGT	PTGS1	4.74906	4.65151	4.56477	4.25058	3.85374	0	0	0	3.03	-0.57	-0.76
HCQevolved_OVCAR3 - Control_OVCAR3	GO_MYELOID_CELL_DEVELOPMENT	No Selection	-14.4615	0.908571	1	1	18.444	SRF	KLF2	SRC	EP300	FOXP1	-14.2635	-13.5028	-13.0577	-7.64071	-5.15566	SLC11A2	ANXA2	VPS33B	WASF2	ERCC2	6.71855	4.99613	3.65927	3.1971	2.78829	0	0	0	5.23	0.05	-1.32
HCQevolved_OVCAR3 - Control_OVCAR3	REACTOME_PRE_NOTCH_TRANSCRIPTION_AND_TRANSLATION	No Selection	-14.4215	0.468571	1	1	18.731	TP53	JUN	SNW1	KAT2A	E2F3	-31.8287	-13.6429	-11.0095	-10.7834	-6.5129	RBPJ	E2F1	NOTCH2	MOV10	KAT2B	13.614	11.425	6.46852	6.32022	1.15447	0	0	0	9.35	-0.61	-1.84
HCQevolved_OVCAR3 - Control_OVCAR3	GO_DETECTION_OF_ABIOTIC_STIMULUS	No Selection	-14.3809	0.762857	1	1	10.919	CABP4	SDR16C5	JUP	PLEKHB1	MMP24	-6.50738	-4.24015	-4.06294	-4.01047	-3.95361	CDS1	TIMELESS	GNB1	OPN3	GNA11	4.28307	4.03413	3.75388	2.47764	2.44696	0	0	0	2.78	-0.06	-0.55
HCQevolved_OVCAR3 - Control_OVCAR3	GO_NEGATIVE_REGULATION_OF_PEPTIDYL_SERINE_PHOSPHORYLATION	No Selection	-14.3564	0.737143	1	1	16.532	INPP5J	INPP5K	NCK2	DKK1	PDE4D	-7.73192	-7.01591	-4.78248	-4.02454	-3.96039	PAQR3	DDIT4	NCK1	CAV1	GPD1L	10.7889	3.89445	2.90407	2.89011	1.65227	0	0	0	4.88	-0.26	-0.7
HCQevolved_OVCAR3 - Control_OVCAR3	REACTOME_NUCLEAR_SIGNALING_BY_ERBB4	No Selection	-14.3537	1	1	1	16.314	APH1B	PSEN2	WWOX	HBEGF	PSENEN	-9.48311	-8.37574	-6.1055	-3.95319	-2.56821	NRG4	BTC	STAT5A	APH1A	SKP1	4.03572	3.78865	2.57103	2.30682	2.06484	0	0	0	3.72	0.29	-0.39
HCQevolved_OVCAR3 - Control_OVCAR3	GO_FEEDING_BEHAVIOR	No Selection	-14.3448	0.657143	1	1	15.536	FOS	GRIN1	MRAP2	APP	BBS12	-6.98247	-6.44212	-5.94817	-4.87552	-4.15232	TH	NMU	DMBX1	RMI1	REN	4.03911	3.92273	3.916	3.63555	2.63033	0	0	0	3.47	-0.23	-0.58
HCQevolved_OVCAR3 - Control_OVCAR3	KEGG_NON_ALCOHOLIC_FATTY_LIVER_DISEASE_(NAFLD)	No Selection	-14.3197	0.74	1	1	15.938	JUN	DDIT3	CEBPA	ATF4	GSK3B	-30.5458	-11.8956	-9.79595	-9.64227	-5.71729	SDHA	SDHB	CASP7	CASP3	LEPR	13.6793	10.0544	8.06136	6.5086	3.99262	0	0	0	6.84	-1.11	-1.19
HCQevolved_OVCAR3 - Control_OVCAR3	GO_POSITIVE_REGULATION_OF_LEUKOCYTE_DIFFERENTIATION	No Selection	-14.2782	0.112492	1	0.469	10.542	JUN	FOS	SHH	GATA3	MYB	-21.2078	-13.7738	-12.6593	-10.1816	-8.48111	HMGB1	LGALS1	CASP8	IL15	CA2	7.90399	5.4074	4.20501	4.11958	3.98436	0	0	0	4.22	-0.17	-0.89
HCQevolved_OVCAR3 - Control_OVCAR3	GO_REGULATION_OF_DNA_TEMPLATED_TRANSCRIPTION_IN_RESPONSE_TO_STRESS	No Selection	-14.261	0.797143	1	1	13.281	TP53	JUN	UBC	HSPA5	KLF2	-53.033	-47.4701	-23.5603	-21.9752	-20.0338	UBE2D2	EGLN3	UBE2D1	CHEK1	MAPK7	21.8724	13.8251	13.779	11.9227	9.82093	0	0	0	10.9	0.55	-1.52
HCQevolved_OVCAR3 - Control_OVCAR3	GO_NEURON_NEURON_SYNAPTIC_TRANSMISSION	No Selection	-14.2585	0.625714	1	1	15.343	DNM1	GRIN1	NAPA	RASD2	CDK5	-4.97876	-4.61018	-4.18311	-3.89872	-3.52002	PTEN	SLC6A20	TH	VDAC1	RAC1	4.99394	4.15221	3.96891	3.208	1.41401	0	0	0	3.07	-1.76	-0.64
HCQevolved_OVCAR3 - Control_OVCAR3	GO_SPLICEOSOMAL_COMPLEX_ASSEMBLY	No Selection	-14.2522	0.694286	1	1	16.282	SF3A2	PRPF19	SRSF1	PRPF6	SRSF6	-61.9242	-33.566	-32.6729	-27.6004	-17.3694	USP39	LSM4	SRPK2	SART3	DDX23	21.2233	12.5113	11.3988	11.1709	4.59346	0	0	0	14.91	-0.9	-3.31
HCQevolved_OVCAR3 - Control_OVCAR3	GO_BILE_ACID_METABOLIC_PROCESS	No Selection	-14.2126	0.617143	1	1	23.398	SCP2	HSD17B4	NR5A2	GBA2	CYP39A1	-11.7727	-8.5792	-4.07511	-4.01392	-3.80026	HSD3B7	SLCO1B3	ATP8B1	ACOT8	SLC27A2	3.86991	3.4488	2.99933	1.73359	1.71567	0	0	0	4.04	-0.27	-1.11
HCQevolved_OVCAR3 - Control_OVCAR3	GO_POSITIVE_REGULATION_OF_PROTEIN_LOCALIZATION_TO_CELL_PERIPHERY	No Selection	-14.1805	0.925714	1	1	15.825	EZR	DLG1	EPHA2	STX4	VIL1	-21.9228	-9.6054	-7.98693	-5.91178	-4.21095	ARF6	ITGB1	PIK3R1	ACSL3	KIF5B	5.37545	3.66525	2.61852	2.2858	2.11371	0	0	0	5.4	0.43	-1.02
HCQevolved_OVCAR3 - Control_OVCAR3	GO_REGULATION_OF_MULTICELLULAR_ORGANISM_GROWTH	No Selection	-14.1778	0.705714	1	1	11.741	EZR	HSF1	PPIB	CELF1	VIL1	-12.2247	-5.78907	-5.33941	-4.89011	-4.06959	AFG3L2	BBS2	STAT5A	PTPN11	SOD1	5.63803	3.54063	2.58611	2.14735	1.79439	0	0	0	3.3	0.44	-0.8
HCQevolved_OVCAR3 - Control_OVCAR3	GO_REGULATION_OF_PROTEIN_DEACETYLATION	No Selection	-14.1771	0.731429	1	1	17.946	TP53	SKI	BCL6	ZNHIT1	MAPK8	-31.4816	-9.92845	-9.19336	-9.00424	-6.75299	SREBF1	FNTA	TADA3	VEGFA	SPRED1	14.7934	7.61831	6.58588	4.17656	2.16275	0	0	0	6.92	-0.73	-1.26
HCQevolved_OVCAR3 - Control_OVCAR3	GO_TRANSCRIPTION_FROM_RNA_POLYMERASE_I_PROMOTER	No Selection	-14.1734	0.88	1	1	14.082	POLR1E	UBTF	RRN3	POLR1A	TAF1D	-39.727	-29.7458	-20.7926	-19.3721	-17.6064	TAF1A	ERCC2	GTF2H3	TWISTNB	GTF2H4	15.0821	13.3028	12.0662	10.6771	9.25249	0	0	0	9.84	-2.87	-3.88
HCQevolved_OVCAR3 - Control_OVCAR3	GO_G_PROTEIN_COUPLED_RECEPTOR_SIGNALING_PATHWAY_COUPLED_TO_CYCLIC_NUCLEOTIDE_SECOND_MESSENGER	No Selection	-14.1611	0.528571	1	1	17.306	GNAI1	GNAS	GNAQ	GNAI2	RIC8A	-18.0084	-13.222	-10.1294	-8.8123	-8.67404	ADORA2B	GNAI3	APLP1	ADRA2B	WASF2	11.5483	8.15092	4.24908	2.47913	1.75374	0	0	0	5.17	-1.01	-1.58
HCQevolved_OVCAR3 - Control_OVCAR3	GO_SYNAPTIC_VESICLE_RECYCLING	No Selection	-14.1608	0.98	1	1	23.326	SYT7	PIP5K1C	RAB5A	CDK5	ITSN1	-11.723	-2.51426	-2.19889	-0.737279	-0.576675	SYT12	SYNJ1	DENND1A	RAB3A	OPHN1	3.94795	1.6903	1.47341	1.28563	0.533459	0	0	0	3.75	0.19	-0.59
HCQevolved_OVCAR3 - Control_OVCAR3	GO_REGULATION_OF_EPITHELIAL_CELL_MIGRATION	No Selection	-14.1517	0.762857	1	1	9.107	SRC	PLCG1	JUN	RHOB	HDAC5	-28.0666	-20.2672	-17.8487	-15.9325	-13.4214	SCARB1	RHOA	STARD13	NRP1	PFN2	10.3682	8.87646	7.94087	4.90146	4.51244	0	0	0	5.17	-0.11	-0.87
HCQevolved_OVCAR3 - Control_OVCAR3	GO_ANDROGEN_METABOLIC_PROCESS	No Selection	-14.1334	0.877143	1	1	17.189	SHH	AKR1C3	TIPARP	HSD17B4	SRD5A1	-11.6355	-6.04637	-5.02167	-3.16367	-2.61199	SCARB1	DHRS9	ADM	PLEKHA1	HSD17B11	9.82532	4.00441	3.64545	2.07072	0.907761	0	0	0	5.19	0.09	-0.62
HCQevolved_OVCAR3 - Control_OVCAR3	GO_POSITIVE_REGULATION_OF_ATP_METABOLIC_PROCESS	No Selection	-14.112	0.794286	1	1	26.413	INSR	PRKAA1	GPD1	ENTPD5	PINK1	-6.8581	-4.37671	-2.58852	-2.11378	-1.90822	VCP	HIF1A	STAT3	ARNT	GADD45GIP1	6.17534	3.22887	0.285152	-0.481187	-0.556149	0	0	0	4.02	-1.15	-1.12
HCQevolved_OVCAR3 - Control_OVCAR3	GO_RESPIRATORY_GASEOUS_EXCHANGE	No Selection	-14.0843	0.0532008	1	0.231	12.137	CFTR	GRIN1	BPGM	EDN1	COX11	-8.15176	-5.19834	-5.02638	-4.16811	-4.07809	PBX3	CHST11	KDM6A	HOXA5	MAN2A1	10.7256	3.99914	3.47257	2.00286	1.87581	0	0	0	3.58	-0.9	-0.84
HCQevolved_OVCAR3 - Control_OVCAR3	GO_POSITIVE_REGULATION_OF_MYOTUBE_DIFFERENTIATION	No Selection	-14.0784	0.688571	1	1	23.302	GDF15	MMP14	IL4R	MTOR	EHD1	-4.32732	-3.9179	-3.02013	-1.7243	-0.923836	MAPK14	MAMSTR	FLT3LG	THRA	MAML1	3.65442	0.753114	0.0518994	0.0115055	-0.107054	0	0	0	2.33	-0.53	-0.85
HCQevolved_OVCAR3 - Control_OVCAR3	GO_NEGATIVE_REGULATION_OF_MUSCLE_TISSUE_DEVELOPMENT	No Selection	-14.0736	0.951429	1	1	15.362	SHH	USP2	DKK1	SIRT2	RBP4	-11.817	-7.55336	-4.10599	-2.70064	-2.34626	MAPK11	SIX4	BMP2	USP19	TSC22D3	7.73283	4.07193	2.66125	2.29377	1.46377	0	0	0	4.39	-0.22	-0.74
HCQevolved_OVCAR3 - Control_OVCAR3	GO_POSITIVE_REGULATION_OF_ANION_TRANSPORT	No Selection	-14.0598	0.862857	1	1	15.483	CFTR	EDN1	MAP2K6	PLA2G6	PLA2R1	-14.4991	-4.16326	-4.10647	-2.90592	-2.84871	MAPK9	ARL6IP1	P2RY2	NTSR1	P2RX4	7.97337	7.58208	2.92353	1.76557	1.56492	0	0	0	4.59	-0.48	-0.39
HCQevolved_OVCAR3 - Control_OVCAR3	GO_ADENYLATE_CYCLASE_MODULATING_G_PROTEIN_COUPLED_RECEPTOR_SIGNALING_PATHWAY	No Selection	-14.0465	0.0921554	1	0.386	17.84	GNAI1	GNAS	GNAI2	GNAQ	ADRA2A	-18.7091	-11.8644	-7.9505	-7.7665	-7.28512	ADORA2B	GNAI3	APLP1	ADRA2B	WASF2	12.0472	8.68554	3.99323	2.33917	1.82156	0	0	0	5.09	-1.01	-1.4
HCQevolved_OVCAR3 - Control_OVCAR3	GO_TRANSLATIONAL_TERMINATION	No Selection	-14.0165	0.914286	1	1	12.2	MRPL3	MRPL38	MRPL23	MRPL40	MRPL12	-86.7585	-58.4604	-36.5336	-28.9911	-28.7349	MRPL13	MRPL39	MRPL37	MRPL44	GSPT1	78.6382	25.7418	14.9756	5.90487	4.96166	0	0	0	15.65	-1.23	-4.34
HCQevolved_OVCAR3 - Control_OVCAR3	GO_SMOOTHENED_SIGNALING_PATHWAY	No Selection	-13.9055	0.845714	1	1	9.871	SHH	STK36	GLI1	IFT172	IHH	-11.9352	-10.2326	-6.09244	-4.20902	-4.06093	HHAT	ARL13B	ARL3	STIL	BBS7	5.50699	4.28415	3.91091	3.03431	2.91201	0	0	0	3.15	-0.21	-0.66
HCQevolved_OVCAR3 - Control_OVCAR3	GO_POSITIVE_REGULATION_OF_TRANSCRIPTION_FROM_RNA_POLYMERASE_II_PROMOTER_INVOLVED_IN_CELLULAR_RESPONSE_TO_CHEMICAL_STIMULUS	No Selection	-13.8778	0.96	1	1	17.61	ATF4	USF1	EP300	FOXA2	CREB3	-17.6707	-7.81455	-7.22833	-6.79878	-6.35626	SMAD5	RUNX2	SMAD1	RBPJ	VEGFA	6.33438	5.48196	4.69062	3.91098	3.73805	0	0	0	4.46	0.67	-0.39
HCQevolved_OVCAR3 - Control_OVCAR3	GO_CELLULAR_RESPONSE_TO_PROSTAGLANDIN_STIMULUS	No Selection	-13.8763	0.748571	1	1	24.321	AKR1C2	GNAS	AKR1C3	PRKAA1	ADCY6	-8.02662	-6.81227	-6.1937	-2.96057	0.854234	ACACA	GNB1	PPARG	AKT1	PRKCE	2.90631	2.13941	2.0819	1.59939	0.953739	0	0	0	4.01	0.84	-0.91
HCQevolved_OVCAR3 - Control_OVCAR3	GO_PHOSPHATIDYLGLYCEROL_METABOLIC_PROCESS	No Selection	-13.8756	0.628571	1	1	14.32	HADHA	PLD6	PLA2G4F	PLA2G6	LPCAT1	-4.12756	-3.63209	-3.60045	-2.96381	-2.75084	PLA2G4A	CDS1	LPCAT4	SLC27A1	CDS2	6.67301	3.89973	1.81118	0.656324	0.391988	0	0	0	2.66	-0.27	-0.48
HCQevolved_OVCAR3 - Control_OVCAR3	GO_RESPONSE_TO_PURINE_CONTAINING_COMPOUND	No Selection	-13.8204	0.0137765	1	0.0994	10.3	EZR	JUN	CFTR	FOS	APP	-32.9086	-28.0771	-27.6151	-21.7806	-19.4418	CDK2	LDHA	FOXM1	PER1	DNMT3B	29.252	23.3977	18.8756	11.1819	9.59804	0	0	0	8.6	-0.73	-1.08
HCQevolved_OVCAR3 - Control_OVCAR3	GO_RESPONSE_TO_INTERLEUKIN_1	No Selection	-13.7768	0.0421959	1	0.197	14.785	EGR1	SRC	KLF2	CREBBP	ETS1	-14.806	-14.6647	-14.2573	-10.1281	-9.09541	MAPK9	IKBKB	MAPK3	RPS6KA4	VLDLR	7.80888	7.31767	6.6814	4.64565	3.89784	0	0	0	4.62	-1.12	-1.49
HCQevolved_OVCAR3 - Control_OVCAR3	GO_CARDIOLIPIN_METABOLIC_PROCESS	No Selection	-13.7383	0.911429	1	1	17.958	HADHA	PLD6	PLA2G6	CRLS1	HADHB	-4.32794	-3.67744	-2.91147	-2.43106	-2.2926	PLA2G4A	SLC27A1	TAZ	PTPMT1	TAMM41	6.6403	0.589604	0.152851	0.131355	0.121596	0	0	0	2.77	-0.44	-0.68
HCQevolved_OVCAR3 - Control_OVCAR3	GO_DIGESTION	No Selection	-13.7148	0.54	1	1	11.13	EZR	AKR1C2	AQP5	PBLD	VIL1	-11.5922	-8.32701	-7.97136	-7.17887	-4.19533	SCARB1	CTSE	NMU	LIPG	ACO1	9.25096	5.71605	4.10929	3.82691	3.58332	0	0	0	3.91	0.23	-0.88
HCQevolved_OVCAR3 - Control_OVCAR3	GO_POSITIVE_REGULATION_OF_VASOCONSTRICTION	No Selection	-13.704	0.848571	1	1	18.296	NPY1R	F2R	HRH1	PTGS2	TRPM4	-3.92588	-3.84733	-1.84138	-1.5072	-1.05156	PTGS1	CAV1	SHC1	ICAM1	AKT1	3.96703	2.93658	0.375068	-0.249206	-0.589867	0	0	0	2.58	-0.57	-0.53
HCQevolved_OVCAR3 - Control_OVCAR3	GO_RNA_PHOSPHODIESTER_BOND_HYDROLYSIS_ENDONUCLEOLYTIC	No Selection	-13.6605	0.811429	1	1	11.834	RPP14	ELAC2	RPP40	RNASET2	POP5	-10.1922	-8.54626	-7.37089	-5.1984	-4.43873	RNASEH2B	RNASEH2A	POP1	RNASEL	FEN1	6.83102	6.33432	5.06373	2.86202	2.76558	0	0	0	3.41	-1.24	-1.1
HCQevolved_OVCAR3 - Control_OVCAR3	GO_POSITIVE_REGULATION_OF_PROTEIN_DEACETYLATION	No Selection	-13.6559	0.837143	1	1	17.484	TP53	BCL6	JDP2	BRMS1	NIPBL	-18.3434	-10.1986	-3.00918	-2.60214	-2.08916	FNTA	SREBF1	VEGFA	DYRK1A	PRKD2	8.52943	7.82107	4.0392	2.6333	1.06047	0	0	0	5.45	-0.38	-0.47
HCQevolved_OVCAR3 - Control_OVCAR3	KEGG_THYROID_HORMONE_SIGNALING_PATHWAY	No Selection	-13.6124	0.614286	1	1	14.642	SRC	MED24	MED12	CCND1	PLCG1	-21.4111	-19.0508	-15.396	-15.2826	-15.266	MED16	HDAC3	MED30	STAT1	KAT2B	20.9571	20.9177	10.5269	10.4055	7.17341	0	0	0	7.35	-2.4	-1.58
HCQevolved_OVCAR3 - Control_OVCAR3	GO_MULTICELLULAR_ORGANISM_AGING	No Selection	-13.5875	0.78	1	1	25.743	TP53	PRDM2	ATM	SPEF2	EDN1	-28.599	-6.87162	-5.29097	-4.28868	-4.03542	RAD54B	MSH2	TH	RAD54L	WRN	7.60523	4.79587	4.00764	3.92374	3.12494	0	0	0	5.62	-0.48	-0.89
HCQevolved_OVCAR3 - Control_OVCAR3	GO_CELL_RECOGNITION	No Selection	-13.5792	0.0366722	1	0.179	17.303	CCT3	CCT7	CCT2	CORO1A	ATP8B3	-29.3669	-9.09882	-8.94334	-8.14518	-6.21113	TCP1	SCARB1	CCT4	DYNLL2	SEMA3A	10.147	10.054	4.56604	3.24392	3.2278	0	0	0	5.53	-1.85	-1.74
HCQevolved_OVCAR3 - Control_OVCAR3	KEGG_PERTUSSIS	No Selection	-13.5484	0.677143	1	1	21.762	JUN	GNAI1	FOS	IRF1	MYD88	-8.4094	-7.65345	-4.103	-3.85048	-1.97814	CASP7	CASP3	GNAI3	IRAK1	TLR4	6.27631	5.32358	3.60286	2.98623	2.25611	0	0	0	4.49	-0.3	-0.47
HCQevolved_OVCAR3 - Control_OVCAR3	GO_REGULATION_OF_LYMPHOCYTE_APOPTOTIC_PROCESS	No Selection	-13.5021	0.957143	1	1	19.637	TP53	BCL6	BAX	FOXP1	NOC2L	-30.1149	-9.17972	-8.3799	-5.8253	-3.57459	PTEN	FAS	LYN	ADAM8	JAK3	4.82499	4.01946	4.00231	3.64201	3.5651	0	0	0	5.22	0.33	-0.56
HCQevolved_OVCAR3 - Control_OVCAR3	GO_LEUKOTRIENE_METABOLIC_PROCESS	No Selection	-13.4718	0.962857	1	1	16.062	DPEP1	GGT6	MGST2	ABCC1	CYP4F3	-4.15689	-3.58695	-3.0939	-2.75091	-2.56048	RNPEP	PTGR1	SYK	GGT7	LTA4H	1.89777	1.61454	1.40393	1.30777	1.20507	0	0	0	2.2	-0.81	-0.77
HCQevolved_OVCAR3 - Control_OVCAR3	GO_LIVER_REGENERATION	No Selection	-13.459	0.691429	1	1	21.91	NCL	CCND1	RAPGEF3	SULF2	PRMT5	-6.71812	-5.78908	-3.95198	-2.8084	-2.49992	FAS	HFE	PTPN3	RAP1A	CEBPB	3.89912	3.80956	2.13175	1.65152	0.567674	0	0	0	3.08	-0.78	-0.64
HCQevolved_OVCAR3 - Control_OVCAR3	GO_REGULATION_OF_MYELOID_LEUKOCYTE_DIFFERENTIATION	No Selection	-13.4405	0.588571	1	1	13.838	JUN	MYC	GATA2	TRIB1	FOXP1	-38.9071	-26.3261	-19.2326	-16.6468	-11.5507	CTNNB1	PIK3R1	CUL4A	PRKCA	INPP5D	38.1965	11.9301	11.127	9.84094	9.48901	0	0	0	6.91	-0.53	-0.72
HCQevolved_OVCAR3 - Control_OVCAR3	GO_AROMATIC_AMINO_ACID_FAMILY_METABOLIC_PROCESS	No Selection	-13.4332	0.791429	1	1	16.393	HGD	ASRGL1	HPDL	KYNU	AFMID	-4.14761	-3.79772	-3.35357	-0.648578	-0.255277	TH	FAH	ATP7A	GCDH	QDPR	3.91241	1.6186	1.53707	0.596858	0.595995	0	0	0	2.38	0.05	-0.37
HCQevolved_OVCAR3 - Control_OVCAR3	KEGG_VASOPRESSIN-REGULATED_WATER_REABSORPTION	No Selection	-13.3978	0.928571	1	1	19.836	AQP2	AQP3	DCTN1	DCTN2	RAB5A	-7.98487	-7.95316	-4.60196	-3.71285	-1.22642	RAB5C	VAMP2	ADCY6	ADCY3	DCTN6	8.14245	3.78846	2.1725	1.54021	0.710027	0	0	0	4.51	0.65	-0.59
HCQevolved_OVCAR3 - Control_OVCAR3	GO_POSITIVE_REGULATION_OF_ATPASE_ACTIVITY	No Selection	-13.3775	0.905714	1	1	12.494	DNAJC7	TPM1	RAB4A	SETMAR	RAPGEF3	-14.8608	-11.1699	-3.26137	-3.17891	-3.1558	DNM2	PLSCR1	PFN2	DNAJC9	TOR1AIP1	9.42632	3.98847	3.98212	3.65843	2.42915	0	0	0	4.51	-0.5	-0.52
HCQevolved_OVCAR3 - Control_OVCAR3	GO_POSITIVE_REGULATION_OF_EXTRACELLULAR_MATRIX_ORGANIZATION	No Selection	-13.3586	0.8	1	1	22.285	SOX9	FSCN1	TGFB1	PHLDB1	CLASP1	-5.18651	-4.06426	-1.81493	-1.39442	-0.789574	CLASP2	DAG1	AGT	GPX1	SMAD3	2.5711	1.03606	0.701931	-0.464196	-0.702876	0	0	0	1.94	-0.72	-0.7
HCQevolved_OVCAR3 - Control_OVCAR3	GO_POSITIVE_REGULATION_OF_SIGNAL_TRANSDUCTION_BY_P53_CLASS_MEDIATOR	No Selection	-13.3454	0.502857	1	1	29.018	PMAIP1	HEXIM1	DDX5	ZNF385A	PLA2R1	-4.14002	-4.09563	-3.96991	-3.60535	-2.92589	CDKN2A	ATR	SPRED1	CDK5RAP3	ATM	2.70783	2.37171	2.35982	-0.122525	-0.205803	0	0	0	2.37	-0.93	-1.29
HCQevolved_OVCAR3 - Control_OVCAR3	GO_NEGATIVE_REGULATION_OF_ADAPTIVE_IMMUNE_RESPONSE	No Selection	-13.3452	0.74	1	1	18.432	FOXJ1	IL4R	PTPN6	SPN	THOC1	-8.19147	-6.17877	-5.59372	-3.91424	-1.38349	NDFIP1	HFE	JAK3	PPP3CB	DUSP22	7.71724	3.97199	3.90014	1.71346	-0.403654	0	0	0	4.35	-0.88	-0.69
HCQevolved_OVCAR3 - Control_OVCAR3	GO_CELLULAR_RESPONSE_TO_DEXAMETHASONE_STIMULUS	No Selection	-13.3389	0.542857	1	1	15.425	ASS1	CASP9	FBXO32	TFAP4	SRD5A1	-8.03336	-4.0513	-4.01855	-3.72879	-2.66579	DNMT3B	ABCG2	CBX3	AQP1	FECH	5.6356	4.16317	2.58353	1.46431	0.894261	0	0	0	3.4	-1.49	-0.88
HCQevolved_OVCAR3 - Control_OVCAR3	GO_COFACTOR_TRANSPORT	No Selection	-13.3377	0.0203126	1	0.125	13.694	SLC48A1	SLC25A29	SLC25A20	SLC46A1	SLC5A6	-7.72667	-5.73161	-4.27405	-4.16725	-4.01613	ABCB6	SLC25A17	ABCG2	PPT1	FLVCR2	8.09854	7.8655	4.19573	3.45714	2.69106	0	0	0	4.33	-1.47	-0.58
HCQevolved_OVCAR3 - Control_OVCAR3	REACTOME_INTRINSIC_PATHWAY_FOR_APOPTOSIS	No Selection	-13.3066	0.702857	1	1	16.178	TP53	MAPK8	BCL2L1	BMF	CASP9	-37.2754	-30.1893	-23.5812	-17.7048	-14.0484	APAF1	CYCS	CASP7	XIAP	DYNLL2	15.4107	12.8038	11.5881	10.6682	8.59748	0	0	0	9.98	-0.19	-1.72
HCQevolved_OVCAR3 - Control_OVCAR3	REACTOME_CELL_DEATH_SIGNALLING_VIA_NRAGE_NRIF_AND_NADE	No Selection	-13.2974	0.8	1	1	11.538	MAPK8	APH1B	PSEN2	BCL2L11	OBSCN	-13.2827	-8.60544	-7.816	-4.9842	-3.87538	ECT2	RAC1	ARHGEF3	ITGB3BP	APH1A	7.59773	2.87574	2.64279	2.38829	2.31162	0	0	0	3.17	-0.28	-0.87
HCQevolved_OVCAR3 - Control_OVCAR3	REACTOME_PREFOLDIN_MEDIATED_TRANSFER_OF_SUBSTRATE_TO_CCT_TRIC	No Selection	-13.2745	0.828571	1	1	18.124	CCT3	TUBA1A	CCT2	PFDN1	TUBB3	-27.9781	-22.9021	-11.9867	-11.8223	-9.34539	TUBA1C	TCP1	CCT6A	CCT4	TUBB2A	21.4284	14.9719	10.7534	4.70864	3.65122	0	0	0	11.04	-3.06	-2.98
HCQevolved_OVCAR3 - Control_OVCAR3	GO_NEUROMUSCULAR_PROCESS_CONTROLLING_BALANCE	No Selection	-13.2529	0.805714	1	1	14.895	MYO7A	USH1C	ABL1	CLIC5	GAA	-7.68773	-6.8197	-3.38548	-3.29807	-2.83134	ALDH1A3	HEXB	PAFAH1B1	NBN	HERC1	6.49756	3.93397	2.09887	2.00533	1.36455	0	0	0	3.32	-0.39	-0.7
HCQevolved_OVCAR3 - Control_OVCAR3	GO_POSITIVE_REGULATION_OF_EPITHELIAL_CELL_MIGRATION	No Selection	-13.2397	0.788571	1	1	12.935	SRC	PLCG1	JUN	ETS1	RHOB	-21.595	-15.4157	-11.9899	-8.89079	-8.09833	SCARB1	NRP1	VEGFA	CAPN7	ANGPT4	9.58515	4.53298	4.16895	3.9285	3.881	0	0	0	4.34	-0.25	-0.84
HCQevolved_OVCAR3 - Control_OVCAR3	GO_ALPHA_BETA_T_CELL_DIFFERENTIATION	No Selection	-13.2141	0.588571	1	1	13.138	STAT6	FOXP1	GATA3	RPL22	IRF1	-7.01189	-5.44062	-4.21093	-4.16792	-4.00616	FUT7	HMGB1	RORC	BATF	BRAF	12.0582	4.20368	2.55338	2.03663	1.89039	0	0	0	3.95	-1.32	-0.51
HCQevolved_OVCAR3 - Control_OVCAR3	GO_NEGATIVE_REGULATION_OF_MYOBLAST_DIFFERENTIATION	No Selection	-13.2128	0.831429	1	1	17.659	DDIT3	SOX9	ZFHX3	TGFB1	NOTCH1	-4.01325	-3.22534	-1.81557	-1.4384	-1.38595	IL18	PPARD	BMP4	MBNL3	TBX3	4.26084	0.950258	0.400377	-0.260463	-1.12444	0	0	0	2.33	-1.17	-0.68
HCQevolved_OVCAR3 - Control_OVCAR3	GO_RETINA_HOMEOSTASIS	No Selection	-13.1966	0.868571	1	1	17.373	ACTB	ACTG1	PROM1	BBS4	BBS12	-16.5476	-14.9487	-7.43884	-6.75333	-4.20826	PRDX1	IQCB1	CIB2	SLC28A3	BBS2	5.37026	4.42322	4.17247	3.41599	3.24703	0	0	0	4.28	-0.95	-1.13
HCQevolved_OVCAR3 - Control_OVCAR3	GO_ADENYLATE_CYCLASE_ACTIVATING_G_PROTEIN_COUPLED_RECEPTOR_SIGNALING_PATHWAY	No Selection	-13.1919	0.717143	1	1	26.163	GNAS	GNAQ	ADRA2A	PDE4D	ADM2	-10.9916	-7.98552	-4.5083	-3.99292	-2.10404	ADORA2B	ADRA2B	GNA13	ADCY3	ADCY6	12.0925	2.29236	2.07278	1.56546	0.930791	0	0	0	4.97	0.13	-0.45
HCQevolved_OVCAR3 - Control_OVCAR3	GO_CENTROSOME_LOCALIZATION	No Selection	-13.1836	1	1	1	22.504	EZR	DLG1	IFT20	SYNE2	DYNC1LI2	-24.6875	-11.1504	-1.78048	-1.11648	-0.41224	AURKA	NIN	GPSM2	SUN2	ASPM	7.29362	4.56185	3.87832	3.69648	3.31516	0	0	0	6.95	0.95	0.02
HCQevolved_OVCAR3 - Control_OVCAR3	GO_NEGATIVE_REGULATION_OF_NF_KAPPAB_TRANSCRIPTION_FACTOR_ACTIVITY	No Selection	-13.1713	0.888571	1	1	12.778	FOXJ1	RBCK1	KLF4	ZC3H12A	ARRB1	-8.35869	-8.05063	-7.92196	-7.08365	-6.43252	PELI1	ZNF675	IRAK1	PRMT2	UFL1	6.20586	3.87094	3.65649	3.32789	3.27783	0	0	0	3.36	-0.27	-0.77
HCQevolved_OVCAR3 - Control_OVCAR3	REACTOME_PEPTIDE_LIGAND_BINDING_RECEPTORS	No Selection	-13.1598	0.0102139	1	0.0814	15.363	NPFFR1	NPY1R	SSTR5	F2R	F2RL1	-4.067	-4.00916	-4.00836	-3.88141	-3.82024	CXCL16	NMU	APP	HEBP1	NMB	7.48223	3.82495	3.7855	2.38539	1.79211	0	0	0	3.65	-1.99	-0.62
HCQevolved_OVCAR3 - Control_OVCAR3	GO_NEGATIVE_REGULATION_OF_MUSCLE_CELL_DIFFERENTIATION	No Selection	-13.1452	0.505714	1	1	16.587	HDAC5	SHH	HDAC1	PTBP1	DDIT3	-19.2049	-11.6288	-11.207	-8.30218	-8.28295	EZH2	HDAC3	PPARD	BMP2	IL18	22.3165	21.2525	6.48868	2.47677	2.04053	0	0	0	7.91	-0.67	-1.12
HCQevolved_OVCAR3 - Control_OVCAR3	GO_NEURAL_RETINA_DEVELOPMENT	No Selection	-13.1365	0.871429	1	1	16.027	CABP4	IRX5	SMARCA4	PROM1	FJX1	-6.31479	-4.00407	-3.71227	-3.65548	-3.27075	ATP2B1	AHI1	ACTL6A	RAB11FIP4	HIPK1	4.1907	3.76471	3.3109	2.11429	1.99896	0	0	0	2.94	-0.73	-0.52
HCQevolved_OVCAR3 - Control_OVCAR3	KEGG_ERBB_SIGNALING_PATHWAY	No Selection	-13.1169	0.737143	1	1	19.65	PLCG1	ERBB3	JUN	NCK2	SRC	-38.4748	-33.1902	-21.812	-21.5796	-20.1259	EGFR	NCK1	GAB1	ARAF	BRAF	13.6138	5.62999	5.14942	4.62267	4.52813	0	0	0	11.13	0.21	-3.74
HCQevolved_OVCAR3 - Control_OVCAR3	GO_CALCIUM_ION_IMPORT_INTO_CYTOSOL	No Selection	-13.1063	0.608571	1	1	16.963	TRPV1	MCOLN1	DDIT3	TPCN2	F2R	-7.80038	-3.96237	-3.9173	-3.64596	-3.622	IBTK	PRKCE	NOL3	ITPR3	ITPR1	9.60847	6.12617	2.31539	2.21333	1.85786	0	0	0	3.72	-0.77	-0.94
HCQevolved_OVCAR3 - Control_OVCAR3	REACTOME_DARPP_32_EVENTS	No Selection	-13.0721	0.971429	1	1	18.484	PRKACB	PDE4D	PRKACA	PRKAR1B	PPP1CA	-19.633	-13.1048	-10.3315	-9.59864	-4.99457	CALM3	PPP2CB	CALM2	PPP2R5D	CALM1	7.96367	5.17758	4.91891	4.2392	1.92844	0	0	0	6.21	0.06	-0.77
HCQevolved_OVCAR3 - Control_OVCAR3	GO_REGULATION_OF_SEQUESTERING_OF_CALCIUM_ION	No Selection	-13.052	0.642857	1	1	12.186	ABL1	PLCG1	TRPV1	PDE4D	CORO1A	-18.6208	-18.6167	-14.6495	-12.7694	-7.79223	LYN	ATG5	CALM3	IBTK	PRKCE	9.07631	8.85603	7.98711	7.41789	6.21036	0	0	0	6.31	-0.65	-0.96
HCQevolved_OVCAR3 - Control_OVCAR3	HALLMARK_P53_PATHWAY	No Selection	-13.0499	0.00976316	1	0.0795	10.671	TP53	JUN	RPL18	DDIT3	TRIB3	-84.9647	-48.073	-29.7011	-23.5024	-22.9481	POLH	CTSD	HDAC3	CCND3	PCNA	21.9352	21.1167	20.6613	16.31	13.2103	0	0	0	7.79	-0.66	-1.32
HCQevolved_OVCAR3 - Control_OVCAR3	GO_POSITIVE_REGULATION_OF_STRIATED_MUSCLE_CELL_DIFFERENTIATION	No Selection	-13.0052	0.0495684	1	0.219	17.323	SHH	MORF4L2	GDF15	MMP14	PROX1	-11.7545	-5.39997	-4.4187	-4.1253	-3.96147	RBPJ	PIN1	MAPK14	EFNB2	MAMSTR	3.92105	3.39329	3.23674	1.2843	0.42484	0	0	0	3.43	-0.79	-1.26
HCQevolved_OVCAR3 - Control_OVCAR3	GO_PANCREAS_DEVELOPMENT	No Selection	-12.9791	0.00769309	1	0.0694	14.889	SHH	ONECUT2	ISL1	INSR	FOXO1	-12.3897	-7.96539	-7.08594	-6.01131	-5.16682	CTNNB1	SMAD2	CLU	AKT1	ANXA1	22.513	8.3338	7.37406	5.71864	1.98522	0	0	0	3.91	-2.16	-1.27
HCQevolved_OVCAR3 - Control_OVCAR3	GO_LEUKOCYTE_CELL_CELL_ADHESION	No Selection	-12.9661	0.762857	1	1	11.443	EZR	ICAM1	SPN	SRF	CD44	-96.8235	-21.8483	-20.7858	-20.1291	-17.6533	CTNNB1	HSPD1	FYN	FUT7	ITGB1	17.873	15.4697	12.6671	12.6142	10.9633	0	0	0	7.44	0.42	-0.66
HCQevolved_OVCAR3 - Control_OVCAR3	GO_NEGATIVE_REGULATION_OF_EXTRINSIC_APOPTOTIC_SIGNALING_PATHWAY_IN_ABSENCE_OF_LIGAND	No Selection	-12.9398	1	1	1	19.409	BCL2L1	MCL1	AKT1	HSPA1B	RIPK1	-10.8926	-8.02612	-3.57675	-0.978955	-0.677276	IFI6	STRADB	MAP2K5	MAPK7	FYN	4.02387	3.71951	3.34002	2.58201	1.63402	0	0	0	4.61	0.85	-0.38
HCQevolved_OVCAR3 - Control_OVCAR3	GO_REGULATION_OF_BONE_REMODELING	No Selection	-12.9367	0.862857	1	1	21.491	SYT7	SRC	UBASH3B	CSK	SIGLEC15	-12.1701	-10.8921	-7.81788	-6.19872	-4.10346	CA2	ADAM8	LEPR	TFRC	IL20RA	3.94168	3.93337	3.87843	3.25111	3.10103	0	0	0	4.45	-0.32	-0.83
HCQevolved_OVCAR3 - Control_OVCAR3	GO_NUCLEAR_TRANSCRIBED_MRNA_CATABOLIC_PROCESS_DEADENYLATION_DEPENDENT_DECAY	No Selection	-12.9177	0.76	1	1	11.682	ZFP36	DIS3	EXOSC2	EXOSC5	EXOSC6	-48.576	-22.9918	-22.1347	-18.8186	-18.4002	EXOSC8	EIF4A2	LSM4	CNOT8	DCP2	17.4003	13.2528	11.6765	8.71538	8.64478	0	0	0	9.91	1.11	-1.82
HCQevolved_OVCAR3 - Control_OVCAR3	GO_SEX_DETERMINATION	No Selection	-12.9082	0.88	1	1	18.031	FGF9	INSR	SOX9	SRD5A1	AMH	-8.22415	-4.1082	-3.06352	-2.65196	-1.72396	SIX4	TCF21	MAP3K4	CITED2	WNT4	3.87622	3.84889	2.63206	1.78934	0.0713313	0	0	0	3.71	-0.48	-0.67
HCQevolved_OVCAR3 - Control_OVCAR3	GO_EPIDERMIS_MORPHOGENESIS	No Selection	-12.8943	0.94	1	1	16.09	SHH	KLF4	FGFR2	SNAI1	KRT17	-11.4774	-7.86494	-4.66465	-4.14318	-3.8966	CTNNB1	CDC42	PLOD3	SOSTDC1	TMEM79	7.80583	5.13162	4.01101	3.92272	2.21276	0	0	0	5.19	-0.28	-0.55
HCQevolved_OVCAR3 - Control_OVCAR3	KEGG_RAS_SIGNALING_PATHWAY	No Selection	-12.8632	0.597143	1	1	17.963	PLCG1	PAK1	INSR	FOXO4	GAB2	-42.0733	-14.467	-14.2786	-13.5164	-12.9769	EGFR	ARF6	RALA	RASA2	RASA1	20.5502	16.0918	8.01543	6.94816	4.10611	0	0	0	8.08	-0.26	-0.98
HCQevolved_OVCAR3 - Control_OVCAR3	GO_NEURONAL_STEM_CELL_POPULATION_MAINTENANCE	No Selection	-12.852	0.982857	1	1	16.825	SRRT	HES1	PROX1	MMP24	NOTCH1	-5.26596	-4.10702	-3.99736	-3.77495	-3.6817	ASPM	FOXO3	HOOK3	SS18	PCM1	3.47908	2.20256	2.13678	2.06527	1.03595	0	0	0	3	0.17	-0.8
HCQevolved_OVCAR3 - Control_OVCAR3	GO_REGULATION_OF_SYNCYTIUM_FORMATION_BY_PLASMA_MEMBRANE_FUSION	No Selection	-12.8471	0.905714	1	1	24.496	GDF15	IL4R	RAPGEF3	CAMK1	EHD1	-3.76821	-3.31191	-2.76673	-1.67615	-0.767892	MAPK14	ADAM9	CFLAR	FLT3LG	EHD2	4.74046	1.61364	1.41966	-0.263381	-0.626008	0	0	0	2.53	-0.66	-0.61
HCQevolved_OVCAR3 - Control_OVCAR3	GO_G_PROTEIN_COUPLED_RECEPTOR_SIGNALING_PATHWAY	No Selection	-12.842	0.0115509	1	0.0891	8.43	EZR	GNAI1	GNAS	SRC	RIC8A	-46.4928	-35.5428	-21.3686	-20.9291	-19.8946	GNAI3	CALM3	ADORA2B	GPSM2	GNB2	24.7799	18.3112	11.811	11.3772	10.1436	0	0	0	6	-0.17	-1.12
HCQevolved_OVCAR3 - Control_OVCAR3	GO_ACTIVATION_OF_PROTEIN_KINASE_B_ACTIVITY	No Selection	-12.8244	1	1	1	16.414	INSR	SRC	ADRA2A	ANG	PINK1	-3.78238	-3.74096	-3.01434	-2.48277	-1.72269	ITGB1BP1	OSBPL8	ADRA2B	PDPK1	TXN	2.50433	2.46819	2.27107	0.985883	0.0311758	0	0	0	2.4	-1.18	-0.77
HCQevolved_OVCAR3 - Control_OVCAR3	GO_MITOCHONDRIAL_TRANSLATION	No Selection	-12.813	0.911429	1	1	12.147	MRPL3	MRPL38	MRPL23	MRPL12	MRPS9	-89.3199	-53.9099	-41.2097	-28.6949	-27.9098	MRPL13	MRPL39	MRPL37	MRPL44	TARS2	70.5409	30.2064	15.2471	7.12661	5.07844	0	0	0	14.83	-1.5	-4.32
HCQevolved_OVCAR3 - Control_OVCAR3	GO_HEART_MORPHOGENESIS	No Selection	-12.8114	0.0121695	1	0.0922	8.073	JUN	MDM2	DLL4	SHH	TPM1	-30.3591	-13.3943	-12.2905	-11.9479	-11.0614	PPP1R13L	RBPJ	PITX2	NOTCH2	TGFBR1	9.0999	8.8247	6.74382	6.36226	5.37783	0	0	0	4.28	-0.46	-0.87
HCQevolved_OVCAR3 - Control_OVCAR3	GO_REGULATION_OF_EXTRACELLULAR_MATRIX_ORGANIZATION	No Selection	-12.8068	0.565714	1	1	17.312	SOX9	FSCN1	ETS1	ABL1	DPP4	-4.84364	-4.18616	-4.04984	-3.60975	-3.30623	DDR1	CLASP2	HSPA8	DAG1	AGT	3.79816	2.68937	2.25495	1.04871	0.696237	0	0	0	2.19	-1.2	-0.87
HCQevolved_OVCAR3 - Control_OVCAR3	GO_STEROID_BIOSYNTHETIC_PROCESS	No Selection	-12.8058	0.862857	1	1	8.233	CFTR	SCP2	PRKAA1	HSD17B4	HMGCS2	-15.2728	-10.2571	-9.77612	-8.28521	-8.19331	INSIG2	SCARB1	LBR	INSIG1	HSD3B7	10.8061	9.9771	7.54651	6.65015	4.12123	0	0	0	4.23	-0.22	-0.68
HCQevolved_OVCAR3 - Control_OVCAR3	GO_POSITIVE_REGULATION_OF_VIRAL_TRANSCRIPTION	No Selection	-12.8002	0.937143	1	1	16.12	GTF2F1	GTF2F2	JUN	POLR2C	SUPT5H	-34.6881	-24.0793	-22.6492	-17.3744	-13.4626	POLR2B	POLR2D	POLR2A	RSF1	ZNF639	19.0691	16.3756	1.76529	0.72478	0.366323	0	0	0	8.9	-2.49	-4.52
HCQevolved_OVCAR3 - Control_OVCAR3	REACTOME_CELL_SURFACE_INTERACTIONS_AT_THE_VASCULAR_WALL	No Selection	-12.7912	0.694286	1	1	16.377	PLCG1	SRC	SLC3A2	PECAM1	SLC16A1	-35.4494	-23.3993	-21.1889	-17.1351	-14.4985	GRB2	LYN	SLC16A3	PIK3CB	PIK3CA	15.6198	9.62265	8.23012	5.3427	5.19916	0	0	0	7.43	0.13	-1.34
HCQevolved_OVCAR3 - Control_OVCAR3	GO_NEGATIVE_REGULATION_OF_SPROUTING_ANGIOGENESIS	No Selection	-12.7391	0.891429	1	1	19.039	DLL4	KLF4	HDAC5	SYNJ2BP	NOTCH1	-12.7264	-7.58417	-4.06682	-2.16603	-1.3755	STARD13	RHOA	MAP2K5	PDCD10	MMRN2	7.17882	4.77102	2.88166	1.64543	1.48003	0	0	0	5.68	0.86	-0.62
HCQevolved_OVCAR3 - Control_OVCAR3	GO_REGULATION_OF_ACTIN_CYTOSKELETON_REORGANIZATION	No Selection	-12.7296	0.92	1	1	13.921	ARHGDIA	GMFG	ABL1	BAIAP2L2	RAPGEF3	-5.08252	-5.02419	-3.37025	-3.28316	-2.9958	CD2AP	BAIAP2L1	ARHGDIB	PTK2B	F11R	4.35103	3.71257	3.20358	2.5102	1.85978	0	0	0	2.77	-1.1	-0.78
HCQevolved_OVCAR3 - Control_OVCAR3	GO_POSITIVE_REGULATION_OF_ION_TRANSPORT	No Selection	-12.6486	0.731429	1	1	9.478	CFTR	SGK1	PLCG1	WNK2	ABL1	-35.4492	-22.3265	-21.3799	-12.4523	-11.9787	MAPK9	CALM3	DNM2	ARL6IP1	HFE	15.5826	15.0316	9.28764	8.13561	7.21276	0	0	0	5.74	0.11	-0.61
HCQevolved_OVCAR3 - Control_OVCAR3	GO_IRE1_MEDIATED_UNFOLDED_PROTEIN_RESPONSE	No Selection	-12.6471	0.794286	1	1	19.643	HSPA5	SYVN1	SEC61A1	DNAJB11	SRPRB	-40.4153	-16.1184	-15.8852	-8.3025	-5.76276	SEC61G	DDX11	ADD1	PDIA6	LMNA	4.52862	4.00122	3.25099	3.08938	2.66623	0	0	0	4.59	-1.01	-1.76
HCQevolved_OVCAR3 - Control_OVCAR3	GO_OSSIFICATION	No Selection	-12.6056	0.0213568	1	0.129	10.013	WWOX	HNRNPU	RPS11	MYBBP1A	RSL1D1	-44.8087	-25.862	-20.6656	-20.3803	-17.8189	EGFR	PSMC2	CBFB	CCDC47	RUNX2	19.2211	18.8924	13.0106	10.9234	10.4019	0	0	0	7.43	-0.9	-1.61
HCQevolved_OVCAR3 - Control_OVCAR3	GO_KIDNEY_VASCULATURE_DEVELOPMENT	No Selection	-12.5855	0.651429	1	1	21.039	EGR1	HES1	OSR1	PECAM1	NOTCH1	-6.49077	-4.02152	-2.37073	-2.08545	-1.20673	NRP1	TCF21	PDGFB	BMP4	PKD2	4.62842	3.96976	1.4694	0.39896	0.332178	0	0	0	3.61	-0.65	-0.51
HCQevolved_OVCAR3 - Control_OVCAR3	GO_NEUROMUSCULAR_PROCESS	No Selection	-12.5554	0.834286	1	1	12.039	MYO7A	USH1C	STRA6	CLN3	GRIN1	-7.85794	-6.90205	-6.73419	-6.32312	-6.01014	OPA3	ALDH1A3	PTEN	KCNAB2	HEXB	6.20243	6.18621	4.53764	3.87156	3.70062	0	0	0	3.64	-0.61	-0.62
HCQevolved_OVCAR3 - Control_OVCAR3	GO_TERMINATION_OF_RNA_POLYMERASE_II_TRANSCRIPTION	No Selection	-12.4881	0.777143	1	1	11.324	DHX38	RBM8A	CPSF1	CSTF2	U2AF2	-43.1056	-34.4643	-28.8361	-28.7628	-23.0877	EIF4A3	NUDT21	THOC3	CLP1	RNPS1	37.1985	30.0629	21.131	13.1911	12.3436	0	0	0	11.93	-0.78	-1.73
HCQevolved_OVCAR3 - Control_OVCAR3	GO_MEGAKARYOCYTE_DEVELOPMENT	No Selection	-12.454	0.971429	1	1	19.458	SRF	ZNF385A	ZFPM1	PIP4K2A	PTPN6	-8.11593	-3.8973	-2.97925	-2.31318	-2.20977	VPS33B	WASF2	ABI1	PTPN11	MED1	3.66049	3.2363	2.3002	0.561532	-0.0202199	0	0	0	3.28	-0.71	-0.89
HCQevolved_OVCAR3 - Control_OVCAR3	REACTOME_REGULATION_OF_INSULIN_SECRETION	No Selection	-12.4538	0.845714	1	1	13.691	PRKACB	GNAI1	GNAS	GNAQ	PRKACA	-27.5559	-20.5146	-13.8869	-11.5044	-11.0127	CTNNB1	PRKCA	IQGAP1	STX1A	RAP1A	23.8082	11.5564	7.7998	5.04802	4.53108	0	0	0	6.36	-0.29	-1.16
HCQevolved_OVCAR3 - Control_OVCAR3	GO_NEGATIVE_REGULATION_OF_KIDNEY_DEVELOPMENT	No Selection	-12.4527	0.968571	1	1	20.871	SHH	GATA3	PAX8	HNF1B	OSR1	-12.4688	-3.97829	-2.94573	-2.9273	-2.28503	CTNNB1	STAT1	FLCN	TACSTD2	BMP4	7.86519	4.14592	2.0333	1.76579	0.320114	0	0	0	5.3	-1.02	-0.85
HCQevolved_OVCAR3 - Control_OVCAR3	GO_INTRINSIC_APOPTOTIC_SIGNALING_PATHWAY_IN_RESPONSE_TO_DNA_DAMAGE_BY_P53_CLASS_MEDIATOR	No Selection	-12.4236	0.834286	1	1	20.342	TP53	EP300	CDKN1A	SNW1	NUPR1	-16.0173	-9.61795	-7.77968	-7.6837	-7.30948	MSH2	USP28	DDIT4	PHLDA3	SHISA5	5.07862	4.85142	4.06051	3.36949	3.3364	0	0	0	5.28	0.85	-0.57
HCQevolved_OVCAR3 - Control_OVCAR3	GO_RRNA_CONTAINING_RIBONUCLEOPROTEIN_COMPLEX_EXPORT_FROM_NUCLEUS	No Selection	-12.402	0.888571	1	1	25.605	RPS15	RPS28	EIF6	SDAD1	RPSA	-7.38106	-6.71222	-5.51532	-4.19423	-3.08222	XPO1	NMD3	RAN	NUP88	TSC1	7.49152	3.44484	1.45784	-0.0228238	-2.32537	0	0	0	4.92	-2.27	-1.7
HCQevolved_OVCAR3 - Control_OVCAR3	GO_PHAGOSOME_MATURATION	No Selection	-12.3828	0.785714	1	1	20.335	ATP6V1B1	ATP6V0A1	ATP6V1D	SYT7	ATP6V1G1	-38.0405	-36.1569	-15.7123	-12.1751	-11.1941	ATP6V1B2	ATP6V1H	ATP6V1A	ATP6V1F	RAB20	31.7605	13.1143	5.25134	5.16707	4.88074	0	0	0	13.42	-0.47	-1.99
HCQevolved_OVCAR3 - Control_OVCAR3	GO_HORMONE_METABOLIC_PROCESS	No Selection	-12.356	0.548571	1	1	8.356	SHH	SCP2	AKR1C2	ALDH1A1	HSD17B4	-12.3081	-9.62639	-8.10402	-8.09215	-7.70959	SCARB1	BACE2	ALDH1A3	ATP6AP2	AGT	10.2691	8.09676	6.42089	5.0865	4.781	0	0	0	4.1	-0.31	-0.72
HCQevolved_OVCAR3 - Control_OVCAR3	GO_REGULATION_OF_MESONEPHROS_DEVELOPMENT	No Selection	-12.3093	0.762857	1	1	16.514	GATA3	SOX9	MAGED1	PAX8	WNT2B	-4.12211	-3.29053	-2.82943	-2.7989	-2.6293	VEGFA	SIX4	TACSTD2	AGT	BMP4	8.03451	3.78542	1.45106	0.702916	0.440209	0	0	0	3.33	-1.81	-0.58
HCQevolved_OVCAR3 - Control_OVCAR3	GO_REGULATION_OF_CALCIUM_ION_TRANSPORT_INTO_CYTOSOL	No Selection	-12.3045	0.868571	1	1	14.114	PLCG1	ABL1	PDE4D	PRKACA	CORO1A	-27.5952	-18.3832	-12.0352	-9.0299	-8.04772	ATG5	LYN	CALM3	DIAPH1	SRI	9.17879	9.0062	7.88689	5.74618	5.45379	0	0	0	6.28	-0.02	-0.82
HCQevolved_OVCAR3 - Control_OVCAR3	GO_RNA_STABILIZATION	No Selection	-12.3011	0.874286	1	1	17.771	SYNCRIP	HNRNPA0	MAPKAPK2	PABPC1	HNRNPD	-16.2583	-11.1157	-9.53766	-8.87187	-8.57118	TARDBP	DHX9	HNRNPC	MAPK14	E2F1	21.8294	9.56159	3.90576	3.68409	3.0791	0	0	0	7.45	-1.07	-1.48
HCQevolved_OVCAR3 - Control_OVCAR3	GO_INORGANIC_ANION_TRANSPORT	No Selection	-12.2801	0.728571	1	1	9.458	CFTR	CLCN7	CLCN5	SLC37A3	SLC20A1	-13.1692	-7.39253	-5.73271	-5.2793	-5.00012	SLC20A2	SLC12A4	SLC26A9	SLC37A2	APOL1	6.79959	6.67795	4.21996	4.0705	4.03824	0	0	0	3.79	-0.48	-0.6
HCQevolved_OVCAR3 - Control_OVCAR3	GO_EYE_PHOTORECEPTOR_CELL_DEVELOPMENT	No Selection	-12.2502	0.671429	1	1	19.598	CABP4	MYO7A	CCDC66	BBS4	TOPORS	-6.37892	-4.00422	-2.64978	-2.64468	-1.50579	VEGFA	TH	PRKCI	NAGLU	CEP290	7.85576	3.99798	1.35168	0.204846	-1.39457	0	0	0	4.1	-1.4	-0.48
HCQevolved_OVCAR3 - Control_OVCAR3	GO_REGULATION_OF_MRNA_3_END_PROCESSING	No Selection	-12.2209	0.82	1	1	15.841	TNRC6C	RNF40	CDK9	ZFP36	NCBP2	-14.798	-13.8442	-9.61975	-8.16304	-7.82943	BARD1	CCNT1	CCNB1	LEO1	AHCYL1	11.3208	7.69465	7.57824	6.41448	1.73668	0	0	0	6.23	-0.57	-1.51
HCQevolved_OVCAR3 - Control_OVCAR3	GO_CELL_COMMUNICATION_INVOLVED_IN_CARDIAC_CONDUCTION	No Selection	-12.1377	0.722857	1	1	23.001	JUP	RNF207	PRKACA	CACNA1D	KCNQ1	-10.0442	-3.8582	-3.7305	-3.6092	-0.781558	DSG2	DSC2	ATP1B1	NUP155	PKP2	7.79029	3.78451	1.76731	1.50835	0.993369	0	0	0	2.67	-0.32	-0.23
HCQevolved_OVCAR3 - Control_OVCAR3	GO_ESTABLISHMENT_OF_TISSUE_POLARITY	No Selection	-12.1193	0.634286	1	1	17.73	GRHL3	PTK7	HNF4A	FZD3	RPGRIP1L	-4.14839	-4.01128	-3.85599	-3.14794	-2.68012	FZD6	VANGL2	PAFAH1B1	CELSR1	DLG3	7.48858	3.1474	2.09246	0.649872	-0.252482	0	0	0	3.76	-1.35	-0.47
HCQevolved_OVCAR3 - Control_OVCAR3	GO_POSITIVE_REGULATION_OF_CALCIUM_ION_IMPORT	No Selection	-12.1116	0.891429	1	1	16.725	PLCG1	ABL1	F2R	ZP3	CXCL11	-15.7636	-11.1507	-3.79938	-2.06754	-1.84423	CALM3	SRI	CALM2	ASPH	CASK	7.71464	5.17013	4.13617	3.93984	2.87006	0	0	0	5	0.14	-0.18
HCQevolved_OVCAR3 - Control_OVCAR3	GO_NUCLEAR_EXPORT	No Selection	-12.1065	0.654286	1	1	10.363	NXF1	DHX38	RBM8A	NCBP2	FIP1L1	-278.615	-55.3962	-42.1574	-36.3278	-29.5338	RAE1	EIF4A3	XPO1	NUP62	NUP43	65.9648	55.226	35.0084	26.2265	23.4763	0	0	0	28.81	-0.06	-1.56
HCQevolved_OVCAR3 - Control_OVCAR3	GO_MEMBRANE_FUSION	No Selection	-12.0919	0.797143	1	1	12.775	STX4	STX5	NAPB	NAPA	SNAP23	-56.4577	-46.2446	-41.6667	-35.0162	-31.3922	VTI1A	YKT6	STX1A	VAMP2	VAPA	20.3749	18.7474	18.1656	18.058	11.6649	0	0	0	12.19	0.58	-1.32
HCQevolved_OVCAR3 - Control_OVCAR3	GO_REGULATION_OF_MEMBRANE_LIPID_METABOLIC_PROCESS	No Selection	-12.0811	0.985714	1	1	19.807	SMPD2	PLA2G6	PRKAA1	ORMDL1	ORMDL2	-3.22624	-2.9548	-2.39749	-2.17288	-2.07302	SMPD3	NSMAF	SAMD8	PRKCD	TNFRSF1A	5.21744	1.25122	1.2337	0.657594	-0.989491	0	0	0	2.61	-1.35	-0.51
HCQevolved_OVCAR3 - Control_OVCAR3	GO_LYMPHOCYTE_APOPTOTIC_PROCESS	No Selection	-12.0595	0.88	1	1	19.636	DFFA	BAK1	RPS6	TRAF3IP2	BCL10	-7.42746	-3.51719	-3.46623	-1.43216	-0.686084	FAS	PKN1	RIPK1	SIVA1	TNFRSF21	6.6758	2.85424	1.94667	1.19907	0.201886	0	0	0	3.13	-0.26	-0.26
HCQevolved_OVCAR3 - Control_OVCAR3	GO_LEFT_RIGHT_PATTERN_FORMATION	No Selection	-12.0292	0.902857	1	1	15.068	FOXJ1	IFT172	SNAI1	SETDB2	MNS1	-8.08338	-4.05035	-3.9432	-3.09092	-2.40019	ARL13B	PITX2	AHI1	HSPB11	IFT122	4.19082	3.57772	3.43712	2.93832	1.72512	0	0	0	3.34	-0.02	-0.43
HCQevolved_OVCAR3 - Control_OVCAR3	GO_MEMBRANE_PROTEIN_PROTEOLYSIS	No Selection	-12.0032	0.848571	1	1	14.224	APH1B	PSEN2	HM13	SPPL2B	NCSTN	-10.4324	-8.32316	-7.94119	-7.92941	-3.40039	BACE2	SPPL2A	NAPSA	ADAM19	APH1A	7.9512	3.98426	3.08056	2.93626	2.32448	0	0	0	3.92	0.06	-0.56
HCQevolved_OVCAR3 - Control_OVCAR3	GO_CELLULAR_PROTEIN_COMPLEX_DISASSEMBLY	No Selection	-11.9548	0.945714	1	1	11.975	MRPL3	MRPL38	MRPL23	MRPL40	MRPL12	-90.3312	-53.1367	-33.3997	-27.439	-26.8008	MRPL13	MRPL39	MRPL37	KIF2C	CFL2	73.9946	20.0696	15.9705	7.671	7.40451	0	0	0	14.16	-1.1	-3.26
HCQevolved_OVCAR3 - Control_OVCAR3	GO_PROSTAGLANDIN_BIOSYNTHETIC_PROCESS	No Selection	-11.95	0.837143	1	1	20.754	AKR1C3	EDN1	PLA2G4F	CD74	PTGS2	-12.3646	-4.17872	-4.0156	-2.15279	-1.45567	PTGES3	PTGES	PNPLA8	PTGS1	PTGES2	6.6872	4.04548	3.9015	3.86107	0.38974	0	0	0	5.16	-0.86	-0.49
HCQevolved_OVCAR3 - Control_OVCAR3	REACTOME_PRE_NOTCH_EXPRESSION_AND_PROCESSING	No Selection	-11.8566	0.634286	1	1	15.912	TP53	JUN	KAT2A	SNW1	LFNG	-32.8474	-14.2076	-10.651	-10.5235	-6.7798	RBPJ	E2F1	NOTCH2	MOV10	ST3GAL6	14.451	11.2419	6.00905	4.26174	4.17803	0	0	0	7.43	-0.51	-1.13
HCQevolved_OVCAR3 - Control_OVCAR3	GO_REGULATION_OF_INTRACELLULAR_ESTROGEN_RECEPTOR_SIGNALING_PATHWAY	No Selection	-11.8516	0.862857	1	1	17.984	SRC	PAK1	CARM1	DDX5	ISL1	-6.88705	-5.49619	-4.2998	-4.04966	-3.95112	BRCA1	STRN3	UFSP2	SKP2	UFL1	4.31837	4.05773	3.9151	2.45801	2.11929	0	0	0	3.2	-0.98	-0.64
HCQevolved_OVCAR3 - Control_OVCAR3	GO_HOMOTYPIC_CELL_CELL_ADHESION	No Selection	-11.8473	0.871429	1	1	15.421	ACTG1	ACTB	JUP	STXBP1	SLC7A11	-15.8247	-11.3751	-11.0137	-3.92783	-3.85339	DSG2	TSPAN32	DSC2	ILK	METAP1	7.75729	3.84421	3.65719	2.68513	2.60366	0	0	0	3.54	-0.34	-0.68
HCQevolved_OVCAR3 - Control_OVCAR3	GO_NEGATIVE_REGULATION_OF_TUMOR_NECROSIS_FACTOR_SUPERFAMILY_CYTOKINE_PRODUCTION	No Selection	-11.8304	0.791429	1	1	16.754	HSF1	ZC3H12A	BCL3	MC1R	ARRB2	-5.36186	-3.93785	-3.27499	-2.46321	-1.59255	AXL	ERRFI1	TNFAIP3	TSPO	TLR4	7.67986	3.48438	1.13146	0.58545	0.477402	0	0	0	2.9	-0.06	-0.52
HCQevolved_OVCAR3 - Control_OVCAR3	GO_INTERMEDIATE_FILAMENT_BASED_PROCESS	No Selection	-11.8177	0.965714	1	1	17.99	SHH	TOR1A	KRT17	KRT18	DST	-12.5996	-4.05038	-3.98052	-3.25777	-0.629058	NDEL1	CSNK1A1	SOD1	VPS54	RAF1	2.07484	1.92027	1.53891	1.4112	1.37517	0	0	0	3.48	0.07	-0.87
HCQevolved_OVCAR3 - Control_OVCAR3	GO_REGULATION_OF_ION_HOMEOSTASIS	No Selection	-11.7803	0.737143	1	1	11.94	PLCG1	ABL1	SRC	PDE4D	TRPV1	-39.9927	-26.4394	-25.476	-16.9929	-14.4778	GCLM	LYN	ATG5	CALM3	SLC30A6	12.1535	9.43558	9.18092	7.57432	6.58369	0	0	0	6.73	0.03	-0.82
HCQevolved_OVCAR3 - Control_OVCAR3	GO_REGULATION_OF_TRANSLATIONAL_FIDELITY	No Selection	-11.7802	0.934286	1	1	23.801	YRDC	GATC	VARS2	IMP3	DTD1	-7.69048	-3.89718	-1.10186	-0.851796	-0.751091	RPS5	IARS2	LARS2	RPS9	PRORSD1P	3.65684	3.34157	0.835789	0.760577	-0.163239	0	0	0	3.14	-0.4	-0.79
HCQevolved_OVCAR3 - Control_OVCAR3	REACTOME_CHOLESTEROL_BIOSYNTHESIS	No Selection	-11.7771	0.931429	1	1	13.169	DHCR7	TM7SF2	HMGCS1	SQLE	HSD17B7	-5.95028	-5.87255	-5.13675	-3.02698	-2.45529	LBR	FDFT1	MSMO1	FDPS	CYP51A1	7.23095	1.83371	1.8304	1.77665	1.73685	0	0	0	3.07	-0.33	-0.62
HCQevolved_OVCAR3 - Control_OVCAR3	GO_DETECTION_OF_LIGHT_STIMULUS	No Selection	-11.7726	0.78	1	1	17.636	CABP4	ARRB1	PLEKHB1	SDR16C5	GNAQ	-5.80886	-4.18937	-3.93616	-3.83282	-3.27939	CDS1	GNB1	OPN3	GNA11	UNC119	4.05308	3.97475	2.67844	2.59637	2.54083	0	0	0	3.5	-2.01	-0.8
HCQevolved_OVCAR3 - Control_OVCAR3	GO_AMINO_SUGAR_METABOLIC_PROCESS	No Selection	-11.7726	0.722857	1	1	13.456	GNPDA2	ST3GAL2	OVGP1	GNPDA1	NAGK	-8.00183	-4.13246	-4.0735	-3.77837	-3.14937	SLC35A3	CTBS	CMAS	AMDHD2	CHID1	4.08409	4.0709	2.30204	1.96314	1.87735	0	0	0	2.54	-0.97	-0.61
HCQevolved_OVCAR3 - Control_OVCAR3	REACTOME_CHONDROITIN_SULFATE_DERMATAN_SULFATE_METABOLISM	No Selection	-11.7704	0.0483173	1	0.215	10.937	B3GALT6	CHPF	SDC3	CHPF2	GPC4	-5.9605	-4.21439	-4.21358	-4.16788	-4.0623	GPC1	HEXB	AGRN	IDS	CHST14	4.13992	4.04399	4.04253	4.04102	3.80746	0	0	0	3.17	-0.91	-0.6
HCQevolved_OVCAR3 - Control_OVCAR3	GO_CYCLIC_NUCLEOTIDE_CATABOLIC_PROCESS	No Selection	-11.7495	0.94	1	1	19.925	PDE4D	PDE7A	CNP	PDE3B	PDE4A	-4.0278	-3.84583	-3.62165	-2.21314	1.4503	PDE9A	PDE8B	PDE8A	PDE10A	PDE5A	2.13331	1.99639	1.95007	1.7347	1.55658	0	0	0	2.73	1.52	-0.3
HCQevolved_OVCAR3 - Control_OVCAR3	GO_CELLULAR_RESPONSE_TO_DRUG	No Selection	-11.7171	0.96	1	1	19.528	TP53	MYC	RAPGEF3	RBM22	PPP1R12A	-37.8895	-10.9102	-5.99896	-5.54436	-4.69546	BRAF	RNF149	CHEK2	RAP1A	TH	8.46848	6.80051	6.71125	4.38951	3.82397	0	0	0	6.87	0.67	-0.57
HCQevolved_OVCAR3 - Control_OVCAR3	GO_EPITHELIAL_CELL_MATURATION	No Selection	-11.6825	0.862857	1	1	19.671	CDKN1A	HOXB13	FOXA1	XBP1	RFX3	-4.05967	-3.83748	-3.68226	-3.15036	-1.27687	TYMS	HOXA5	TMEM79	FEM1B	HIF1A	3.87336	3.52264	2.16841	1.662	0.723234	0	0	0	3.19	-0.21	-0.36
HCQevolved_OVCAR3 - Control_OVCAR3	GO__DE_NOVO_POSTTRANSLATIONAL_PROTEIN_FOLDING	No Selection	-11.6585	0.82	1	1	22.338	TOR1A	TOR1B	CHCHD4	CCT2	TOR2A	-8.32441	-8.19614	-3.87856	-2.70341	-2.33127	HSPH1	HSPA8	UGGT1	HSPE1	DNAJB1	13.7942	9.30625	0.809645	-0.560894	-1.78914	0	0	0	5.86	-2.02	-0.98
HCQevolved_OVCAR3 - Control_OVCAR3	GO_PEPTIDYL_ARGININE_METHYLATION	No Selection	-11.6515	0.922857	1	1	26.093	PRMT1	CARM1	WDR77	PRMT6	PRMT7	-5.41593	-4.39967	-3.95314	-2.36064	-1.19125	PRMT2	PRMT5	PRMT3	FBXO11	PRDM4	3.40419	1.40941	0.828934	0.638361	-1.08622	0	0	0	2.5	-1.02	-0.71
HCQevolved_OVCAR3 - Control_OVCAR3	REACTOME_NRAGE_SIGNALS_DEATH_THROUGH_JNK	No Selection	-11.6116	0.86	1	1	13.419	MAPK8	BCL2L11	OBSCN	PLEKHG2	MAGED1	-10.1719	-5.1512	-4.06072	-3.27872	-3.21183	ECT2	RAC1	ARHGEF3	TRIO	ARHGEF18	7.34519	2.59806	2.37181	1.68592	1.68465	0	0	0	2.86	-0.08	-0.66
HCQevolved_OVCAR3 - Control_OVCAR3	REACTOME_HS_GAG_BIOSYNTHESIS	No Selection	-11.5968	0.762857	1	1	14.764	GPC4	SDC3	EXT1	GPC2	HS3ST1	-4.45767	-4.34279	-4.25411	-4.17578	-3.99338	GPC1	AGRN	HS2ST1	GLCE	SDC1	4.15791	3.92834	2.2892	2.2326	1.75705	0	0	0	3.11	0	-0.37
HCQevolved_OVCAR3 - Control_OVCAR3	REACTOME_DIABETES_PATHWAYS	No Selection	-11.57	0.868571	1	1	11.771	HSPA5	EXOSC2	DIS3	SYVN1	EXOSC5	-34.9297	-32.8072	-27.5795	-24.337	-17.4554	EXOC5	EXOC3	HSP90B1	VAMP2	EXOC2	19.2977	14.956	12.4631	12.2065	11.8697	0	0	0	7.1	-0.28	-0.89
HCQevolved_OVCAR3 - Control_OVCAR3	GO_REGULATION_OF_PEPTIDE_SECRETION	No Selection	-11.5094	0.0193023	1	0.122	6.904	GLUL	SYT7	CFTR	PPARD	IRS2	-15.259	-12.1624	-8.22905	-8.12859	-7.63872	SREBF1	SLC2A1	TARDBP	PFKL	JAK2	8.19134	7.93606	7.45471	6.74159	6.58838	0	0	0	3.62	-0.49	-0.66
HCQevolved_OVCAR3 - Control_OVCAR3	GO_RESPONSE_TO_XENOBIOTIC_STIMULUS	No Selection	-11.5045	0.457143	1	1	10.071	GRIN1	CYP2B6	AHRR	CES2	AADAC	-5.02787	-4.24819	-4.23718	-4.18139	-4.1347	MCM7	AKR7A2	PTGS1	UGT1A6	E2F1	7.60488	6.57993	3.82761	3.69465	3.02068	0	0	0	2.95	-1.06	-0.55
HCQevolved_OVCAR3 - Control_OVCAR3	GO_HYDROGEN_TRANSPORT	No Selection	-11.5001	0.791429	1	1	14.48	ATP6V1B1	ATP6V0A1	ATP6V1D	ATP6V1G1	ATP6V0A2	-35.8574	-35.3341	-15.1188	-10.8327	-7.93377	ATP6V1B2	ATP6V1H	SLC11A2	ATP6V1A	ATP6V1C1	29.5095	13.5697	6.1295	5.32811	4.54862	0	0	0	7.72	-0.42	-0.65
HCQevolved_OVCAR3 - Control_OVCAR3	GO_BONE_REMODELING	No Selection	-11.4872	0.902857	1	1	19.901	SRC	TRAF6	NCDN	EPHA2	CTSK	-7.0951	-4.05097	-3.78802	-3.48075	-2.18023	CTNNB1	ZNF675	RAC2	NOTCH2	RAC1	6.74258	4.12278	1.52084	1.37984	1.21036	0	0	0	2.88	-1.08	-0.49
HCQevolved_OVCAR3 - Control_OVCAR3	KEGG_LEUKOCYTE_TRANSENDOTHELIAL_MIGRATION	No Selection	-11.4868	0.968571	1	1	19.048	GNAI1	PLCG1	ACTB	MYL5	ICAM1	-8.22368	-7.91869	-3.86614	-2.3279	-2.01009	ROCK1	ESAM	GNAI3	SIPA1	ROCK2	5.01416	3.95057	2.56188	0.521673	-0.208454	0	0	0	3.94	-0.34	-0.86
HCQevolved_OVCAR3 - Control_OVCAR3	GO_POSITIVE_REGULATION_OF_SODIUM_ION_TRANSPORT	No Selection	-11.4745	1	1	1	16.679	SGK1	WNK2	ARF1	TESC	ATP1B3	-14.8233	-10.0901	-2.08579	-0.973424	-0.724997	DNM2	SGK2	ATP1B1	GPD1L	AHCYL1	10.1606	3.38713	1.75352	1.69518	1.53376	0	0	0	4.89	0.11	-0.3
HCQevolved_OVCAR3 - Control_OVCAR3	GO_CELLULAR_SENESCENCE	No Selection	-11.4549	0.92	1	1	18.688	TP53	SRF	ID2	PRKCD	PRMT6	-28.1965	-7.72499	-7.58579	-7.14438	-6.25116	MAP2K1	MAPK14	CAV1	SMC6	SIRT1	8.112	8.10575	2.58839	2.49442	2.33071	0	0	0	4.85	-0.56	-0.78
HCQevolved_OVCAR3 - Control_OVCAR3	KEGG_GLYCEROPHOSPHOLIPID_METABOLISM	No Selection	-11.4523	0.882857	1	1	16.662	GNPAT	PEMT	CHPT1	LPIN1	CRLS1	-3.92177	-3.4778	-3.26732	-2.55656	-2.47264	LPIN2	LPIN3	DGKQ	GPD1L	CDS2	4.57599	3.60997	1.65298	1.64626	0.532823	0	0	0	2.71	-1.46	-0.48
HCQevolved_OVCAR3 - Control_OVCAR3	GO_RESPONSE_TO_MONOAMINE	No Selection	-11.4322	0.591429	1	1	19.603	PDE4D	PRKACA	ABL1	GNAS	ID1	-15.8188	-7.20101	-6.67364	-6.17525	-3.93627	DNM2	APP	APLP1	SIN3A	ADCY6	19.2939	7.38909	3.97763	1.07378	0.903973	0	0	0	6.42	-0.8	-0.9
HCQevolved_OVCAR3 - Control_OVCAR3	GO_T_CELL_DIFFERENTIATION_IN_THYMUS	No Selection	-11.4232	0.891429	1	1	13.01	SRF	SHH	ZFP36L2	LIG4	GATA3	-13.0734	-12.9628	-6.20484	-4.31469	-4.16943	CTNNB1	ATG5	FAS	FZD7	ZFP36L1	6.94897	5.1562	4.00107	3.76082	3.1828	0	0	0	3.93	0.17	-0.42
HCQevolved_OVCAR3 - Control_OVCAR3	GO_REGULATION_OF_PROTEIN_ACETYLATION	No Selection	-11.4118	0.745714	1	1	14.412	HDAC5	GATA2	KAT2A	KLF15	PYGO2	-24.3081	-21.3121	-19.1897	-13.2045	-7.75713	CHEK1	BRCA1	ATG5	PAXIP1	MAPK3	12.0275	9.41559	9.03937	6.08559	5.28982	0	0	0	6.24	-1.49	-1.48
HCQevolved_OVCAR3 - Control_OVCAR3	GO_CATECHOLAMINE_METABOLIC_PROCESS	No Selection	-11.4029	0.785714	1	1	17.912	GATA3	MAOA	NR4A2	PNMT	SULT1A1	-4.31229	-4.119	-4.02636	-3.24073	-2.77653	TH	LRTOMT	HPRT1	EPAS1	ATP7A	3.92407	3.79695	3.66642	1.76686	1.58076	0	0	0	3.22	-1.46	-0.56
HCQevolved_OVCAR3 - Control_OVCAR3	GO_REGULATION_OF_LYMPHOCYTE_DIFFERENTIATION	No Selection	-11.3932	0.588571	1	1	8.913	SHH	GATA3	PTPN6	MYB	FOXJ1	-11.4862	-11.0411	-9.24494	-9.08081	-8.55031	NDFIP1	FAS	JAK3	HMGB1	ADAM8	8.02166	7.06789	6.60308	4.08109	4.0029	0	0	0	3.88	-0.08	-0.64
HCQevolved_OVCAR3 - Control_OVCAR3	GO_PROTEIN_TARGETING_TO_LYSOSOME	No Selection	-11.3749	0.922857	1	1	22.542	HGS	NAGPA	GNPTG	RAB7A	NEDD4	-12.5597	-2.32559	-1.20229	-1.11926	-1.07756	SNX16	SORL1	AP3B1	SCARB2	AP3M1	6.49639	2.5373	1.67955	1.04561	0.923639	0	0	0	3.58	-0.04	-0.02
HCQevolved_OVCAR3 - Control_OVCAR3	GO_RESPONSE_TO_FLUID_SHEAR_STRESS	No Selection	-11.3565	0.817143	1	1	17.796	SMAD7	ETS1	SRC	KLF4	KLF2	-11.7257	-9.45242	-9.18899	-7.90473	-7.87369	HDAC3	SREBF2	NFE2L2	PLAU	CA2	18.3385	7.09417	5.40979	4.00973	3.74446	0	0	0	5.63	-0.52	-0.83
HCQevolved_OVCAR3 - Control_OVCAR3	KEGG_TRANSCRIPTIONAL_MISREGULATION_IN_CANCER	No Selection	-11.3423	0.8	1	1	12.145	FUS	HDAC1	DDX5	CEBPA	NUPR1	-13.6234	-10.6749	-10.3375	-9.88104	-8.06158	PBX3	TRAF1	BIRC3	RUNX2	SMAD1	20.9165	14.9412	7.94726	5.15739	4.70515	0	0	0	5.61	-0.99	-1.07
HCQevolved_OVCAR3 - Control_OVCAR3	GO_POSITIVE_REGULATION_OF_GLIAL_CELL_DIFFERENTIATION	No Selection	-11.3182	0.777143	1	1	14.032	SHH	PRPF19	NOTCH1	HES1	ID2	-11.8031	-7.43963	-5.42462	-4.12516	-3.7836	SPINT1	RHEB	BMP2	PPARG	PRMT5	11.5492	5.5833	2.76947	2.4788	2.21233	0	0	0	4.81	-0.99	-0.78
HCQevolved_OVCAR3 - Control_OVCAR3	GO_VENTRICULAR_CARDIAC_MUSCLE_TISSUE_DEVELOPMENT	No Selection	-11.317	0.0326346	1	0.167	13.949	DLL4	FOXC1	ID2	TPM1	PROX1	-12.003	-4.70052	-4.07097	-4.06714	-4.06462	PPP1R13L	DSG2	RBPJ	TGFBR3	RXRA	9.47889	4.4393	4.01015	3.85592	3.06056	0	0	0	4.11	-0.91	-0.87
HCQevolved_OVCAR3 - Control_OVCAR3	GO_POSITIVE_REGULATION_OF_CYTOKINE_BIOSYNTHETIC_PROCESS	No Selection	-11.3003	0.802857	1	1	22.364	TICAM1	BCL3	RELA	MAPKAPK2	TRAF6	-7.30387	-6.23916	-4.92303	-4.23601	-4.21853	HMOX1	CD276	THBS1	GLMN	TIRAP	4.33781	2.67677	2.0825	1.32002	0.394826	0	0	0	3.27	-0.97	-1
HCQevolved_OVCAR3 - Control_OVCAR3	GO_MONOSACCHARIDE_TRANSPORT	No Selection	-11.2627	0.991429	1	1	15.36	EZR	TSC1	KLF15	STXBP4	EDN1	-23.5733	-13.645	-8.03733	-4.27201	-4.10187	HK1	HK2	AKT1	SLC2A1	STXBP3	11.8955	8.15364	5.29111	4.24686	2.13107	0	0	0	5.09	0.99	-0.48
HCQevolved_OVCAR3 - Control_OVCAR3	GO_METANEPHRIC_NEPHRON_DEVELOPMENT	No Selection	-11.2566	0.76	1	1	18.2	HES1	IRX2	SOX9	PAX8	OSR1	-4.10741	-4.07105	-3.15863	-2.93348	-2.36557	TCF21	FMN1	PKD1	BMP4	PKD2	3.96194	3.94337	0.432377	0.363329	0.321975	0	0	0	2.61	-0.35	-0.56
HCQevolved_OVCAR3 - Control_OVCAR3	GO_REGULATION_OF_OXIDATIVE_STRESS_INDUCED_CELL_DEATH	No Selection	-11.2552	0.968571	1	1	14.264	SFPQ	ATF4	MCL1	PARK7	PINK1	-11.002	-9.85407	-9.53807	-6.75605	-5.60466	HSPH1	SOD1	HDAC6	MAPK7	HIF1A	6.73078	4.98545	4.13085	3.21023	2.9783	0	0	0	3.79	-0.52	-0.94
HCQevolved_OVCAR3 - Control_OVCAR3	GO_PROTEIN_COMPLEX_LOCALIZATION	No Selection	-11.2421	0.86	1	1	12.665	EZR	DLG1	TRAF3IP1	IFT140	STXBP6	-23.2942	-10.2241	-4.20418	-4.17324	-4.14477	EXOC8	ARL3	EXOC3	MZT1	BIRC5	7.47275	4.29917	3.98839	3.96895	3.93138	0	0	0	4.26	-0.26	-0.56
HCQevolved_OVCAR3 - Control_OVCAR3	GO_OSTEOCLAST_DIFFERENTIATION	No Selection	-11.2328	0.974286	1	1	21.749	SRC	GAB2	JUNB	FOXP1	TRAF6	-9.3128	-7.48582	-7.17164	-5.63623	-5.11231	CTNNB1	MAPK14	TFRC	ANXA2	PAFAH1B1	7.11936	3.80238	3.35888	2.71994	2.08982	0	0	0	4.42	-1.59	-1.22
HCQevolved_OVCAR3 - Control_OVCAR3	GO_OVULATION_CYCLE_PROCESS	No Selection	-11.1609	0.905714	1	1	12.165	HNRNPK	ARRB1	BCL2L1	LFNG	ARRB2	-21.2074	-8.30571	-6.90892	-6.74968	-6.32158	PLA2G4A	IMMP2L	UBE3A	SMAD4	SOD1	6.52468	5.89442	4.50541	4.27151	4.07742	0	0	0	4	-0.26	-0.75
HCQevolved_OVCAR3 - Control_OVCAR3	KEGG_AXON_GUIDANCE	No Selection	-11.1443	0.911429	1	1	17.164	PLCG1	SRC	PAK1	SHH	NCK2	-21.3173	-17.6403	-17.099	-12.2901	-9.3687	LIMK2	LIMK1	ROCK1	BMPR2	PDK1	14.6352	12.2787	8.88203	4.09195	4.01787	0	0	0	7.98	0.45	-0.82
HCQevolved_OVCAR3 - Control_OVCAR3	GO_REGULATION_OF_GENE_SILENCING_BY_RNA	No Selection	-11.1425	1	1	1	15.16	ZC3H12A	DND1	BCDIN3D	NCOR1	TGFB1	-8.19489	-3.08044	-2.30094	-1.78387	-1.64456	PUM2	ADAR	LIMD1	FMR1	PUM1	3.56165	1.7545	1.27301	1.13759	0.804865	0	0	0	2.59	-0.22	-0.66
HCQevolved_OVCAR3 - Control_OVCAR3	GO_PROTEIN_O_LINKED_GLYCOSYLATION	No Selection	-11.109	0.757143	1	1	9.937	GALNT14	MUC3A	MUC2	MUC5AC	TRAK1	-13.1798	-11.6955	-8.30782	-7.41025	-5.44382	GALNT12	MUC1	C1GALT1	C1GALT1C1	GALNT11	8.52393	7.50384	7.0432	4.37323	3.99206	0	0	0	4.45	-0.06	-0.65
HCQevolved_OVCAR3 - Control_OVCAR3	GO_ANION_TRANSMEMBRANE_TRANSPORT	No Selection	-11.0972	0.477143	1	1	6.494	CFTR	SLC7A2	SLC7A7	ABCC5	SLC38A5	-18.1411	-8.24237	-7.99772	-7.9513	-7.72728	SLC6A8	SLC25A17	SLC16A3	SLC12A4	SLC20A2	11.1685	7.84958	7.59655	6.94807	6.61257	0	0	0	4	-0.51	-0.61
HCQevolved_OVCAR3 - Control_OVCAR3	GO_NEGATIVE_REGULATION_OF_TELOMERE_MAINTENANCE_VIA_TELOMERASE	No Selection	-11.0837	0.914286	1	1	19.894	HNRNPU	HNRNPA1	PINX1	SRC	GNL3L	-6.13548	-5.48247	-5.13992	-4.24161	-2.09491	PIF1	TERF1	ACD	TINF2	PML	7.45787	4.4465	2.90371	1.15482	-0.0346291	0	0	0	3.85	-0.94	-0.34
HCQevolved_OVCAR3 - Control_OVCAR3	GO_METHIONINE_BIOSYNTHETIC_PROCESS	No Selection	-11.0682	0.934286	1	1	22.091	EIF2B2	MTHFD2L	EIF2B1	EIF2B4	MTRR	-5.98828	-5.98257	-5.22653	-1.59451	-0.987175	MTAP	ENOPH1	MRI1	APIP	ADI1	1.87059	1.58608	1.53932	1.36302	1.29733	0	0	0	3.02	0.34	-0.77
HCQevolved_OVCAR3 - Control_OVCAR3	GO_REGULATION_OF_ESTABLISHMENT_OF_PROTEIN_LOCALIZATION_TO_PLASMA_MEMBRANE	No Selection	-11.0121	0.948571	1	1	14.394	EZR	DLG1	EPHA2	BCL2L1	VIL1	-22.786	-9.90887	-8.13535	-7.00029	-4.24645	APPL1	ARF6	PIK3R1	PPP2R5A	ITGB1	5.98418	5.55263	4.40683	4.01644	3.74945	0	0	0	4.96	0.52	-0.47
HCQevolved_OVCAR3 - Control_OVCAR3	GO_PROTEIN_DEGLYCOSYLATION	No Selection	-10.9907	1	1	1	15.647	SYVN1	DERL2	MAN2B1	OS9	PARK7	-8.48913	-4.59508	-4.02689	-1.92119	-1.88643	MAN2C1	SEL1L	MAN2A1	MAN1B1	MAN2A2	3.90639	2.44082	2.1409	2.0341	1.58465	0	0	0	2.81	0.21	-0.3
HCQevolved_OVCAR3 - Control_OVCAR3	GO_POSITIVE_REGULATION_OF_IMMUNOGLOBULIN_PRODUCTION	No Selection	-10.9866	0.914286	1	1	19.239	STX4	CLCF1	XBP1	STAT6	IL4R	-4.29792	-3.45748	-3.37344	-3.23271	-3.16431	PAXIP1	MSH6	UNG	TNFSF13	VAMP3	4.57258	2.90887	2.27293	1.55435	0.494238	0	0	0	2.89	-1.49	-0.72
HCQevolved_OVCAR3 - Control_OVCAR3	GO_REGULATION_OF_SPHINGOLIPID_BIOSYNTHETIC_PROCESS	No Selection	-10.9808	0.96	1	1	18.736	SMPD2	PLA2G6	PRKAA1	ORMDL2	ORMDL1	-3.66312	-2.84505	-2.46127	-2.27892	-1.79389	SMPD3	NSMAF	SAMD8	PRKCD	TNFRSF1A	4.95272	1.29302	0.91299	0.547341	-0.983906	0	0	0	2.61	-1.35	-0.51
HCQevolved_OVCAR3 - Control_OVCAR3	GO_LIPID_STORAGE	No Selection	-10.972	0.871429	1	1	17.164	ABHD4	SOAT1	FFAR2	PLIN5	DGAT1	-6.7391	-5.13609	-4.12573	-3.98787	-2.70751	PLIN2	HEXB	CAV1	CRY1	DGAT2	4.21756	3.92593	2.98074	1.34843	1.24485	0	0	0	3.32	-0.13	-0.7
HCQevolved_OVCAR3 - Control_OVCAR3	GO_NEGATIVE_REGULATION_OF_RESPONSE_TO_OXIDATIVE_STRESS	No Selection	-10.9531	0.934286	1	1	14.869	ATF4	PYCR1	VNN1	GPR37	GPX1	-9.66508	-4.12182	-3.48548	-2.56433	-2.36237	HSPH1	MAPK7	NOL3	PSAP	MET	6.86053	3.15989	2.01066	1.61099	1.21686	0	0	0	2.95	-0.52	-0.46
HCQevolved_OVCAR3 - Control_OVCAR3	GO_TRNA_METHYLATION	No Selection	-10.9481	0.822857	1	1	13.512	NSUN2	TRMT6	TRMT61A	TRMT1	TRMT5	-8.21268	-7.5172	-6.50749	-4.45562	-4.03073	TRMT1L	METTL2B	METTL2A	TARBP1	WDR4	8.22032	6.35689	5.3285	4.19478	3.25188	0	0	0	4.66	-1.54	-0.71
HCQevolved_OVCAR3 - Control_OVCAR3	GO_CELLULAR_RESPONSE_TO_AMINO_ACID_STARVATION	No Selection	-10.9126	0.825714	1	1	14.72	ATF4	NPRL2	CDKN1A	NPRL3	RRAGB	-9.74421	-8.79064	-7.59637	-7.52972	-7.19178	SH3GLB1	EIF2S1	RRAGC	EIF2AK3	RRAGA	6.38682	5.23598	4.40746	3.93305	3.29147	0	0	0	4.6	0.58	-0.93
HCQevolved_OVCAR3 - Control_OVCAR3	REACTOME_NETRIN1_SIGNALING	No Selection	-10.8942	0.84	1	1	21.876	EZR	SRC	PLCG1	PTK2	DOCK1	-23.8416	-22.3057	-21.6962	-5.67951	-5.47255	RAC1	CDC42	NCK1	NEO1	TRIO	11.5083	11.0837	6.39425	3.10363	1.87718	0	0	0	9.13	0.32	-1.26
HCQevolved_OVCAR3 - Control_OVCAR3	REACTOME_INTEGRATION_OF_ENERGY_METABOLISM	No Selection	-10.8608	0.82	1	1	12.002	PRKACB	GNAI1	GNAS	GNAQ	AKAP5	-28.013	-18.8939	-15.1421	-11.6016	-11.1738	CTNNB1	PRKCA	IQGAP1	PPP2CB	STX1A	22.4402	11.173	7.59013	5.6135	5.33018	0	0	0	5.69	-0.15	-0.72
HCQevolved_OVCAR3 - Control_OVCAR3	REACTOME_O_LINKED_GLYCOSYLATION_OF_MUCINS	No Selection	-10.8249	0.8	1	1	14.01	GALNT14	MUC2	MUC5AC	MUC5B	ST3GAL2	-13.7495	-8.39211	-8.06519	-4.18058	-4.13372	C1GALT1	C1GALT1C1	GALNT11	GALNT12	GALNT3	7.73161	4.90026	4.02878	3.89059	3.68597	0	0	0	5.04	1.14	-0.32
HCQevolved_OVCAR3 - Control_OVCAR3	GO_NEGATIVE_REGULATION_OF_SIGNAL_TRANSDUCTION_IN_ABSENCE_OF_LIGAND	No Selection	-10.8021	0.96	1	1	19.277	BCL2L1	MCL1	AKT1	RIPK1	HSPA1B	-12.1754	-8.18506	-3.92274	-0.845946	-0.613531	STRADB	IFI6	MAP2K5	MAPK7	FYN	4.0798	3.90903	3.00337	2.77574	1.56077	0	0	0	4.61	0.85	-0.38
HCQevolved_OVCAR3 - Control_OVCAR3	GO_SINGLE_FERTILIZATION	No Selection	-10.7962	0.817143	1	1	17.074	CCT3	CCT2	CCT7	ATP8B3	ZP3	-32.0895	-10.4413	-8.29629	-6.15559	-5.04183	TCP1	CD9	CCT4	HOXA9	IGSF8	10.9783	7.94775	6.29976	5.32641	5.09393	0	0	0	5.61	0.48	-0.57
HCQevolved_OVCAR3 - Control_OVCAR3	GO_REGULATION_OF_PROTEIN_OLIGOMERIZATION	No Selection	-10.7469	0.925714	1	1	16.256	TP53	BAX	PMAIP1	BMF	SRC	-17.1347	-11.2447	-6.73675	-4.11628	-3.96238	CLU	FAS	SH3GLB1	PEX5	IDE	7.2736	7.02528	6.14408	6.03136	5.62502	0	0	0	5.17	-0.87	-0.68
HCQevolved_OVCAR3 - Control_OVCAR3	GO_PHARYNGEAL_SYSTEM_DEVELOPMENT	No Selection	-10.7416	0.865714	1	1	19.66	GATA3	HES1	FOLR1	ISL1	PTCH1	-4.4307	-4.07573	-4.07122	-4.05958	-2.99368	SIX4	TGFBR1	ECE1	ACVR1	PLXNA2	3.9785	3.46089	2.36083	1.00408	0.433939	0	0	0	3.39	-1.33	-0.8
HCQevolved_OVCAR3 - Control_OVCAR3	GO_NEGATIVE_REGULATION_OF_TRANSLATIONAL_INITIATION	No Selection	-10.7252	0.88	1	1	17.873	ATF4	EIF2B5	EIF3E	EIF2B4	RPL13A	-9.01638	-3.90437	-3.27308	-2.85468	-1.66184	EIF2S1	EIF2AK3	EIF2B3	TPR	FMR1	4.45345	3.12812	2.05616	1.8404	1.09776	0	0	0	2.96	-0.58	-0.76
HCQevolved_OVCAR3 - Control_OVCAR3	GO_CARBOHYDRATE_HOMEOSTASIS	No Selection	-10.696	0.782857	1	1	9.383	HNRNPK	IRS2	INSR	PIK3R2	PRKAA1	-17.7195	-14.5895	-13.4459	-10.0695	-9.97167	HK2	PYGL	HK1	RAB11FIP5	AKT1	16.2276	12.2922	11.7562	8.64592	8.36651	0	0	0	5.25	-0.6	-0.88
HCQevolved_OVCAR3 - Control_OVCAR3	GO_PLATELET_DERIVED_GROWTH_FACTOR_RECEPTOR_SIGNALING_PATHWAY	No Selection	-10.6406	0.934286	1	1	20.077	SRC	ABL1	BCAR1	CSRNP1	RAPGEF1	-17.7094	-10.4828	-4.39236	-3.78852	-3.32238	NRP1	PTEN	VEGFA	PDGFC	TXNIP	4.54146	4.32736	3.84534	3.67723	3.43818	0	0	0	4.38	0.41	-0.16
HCQevolved_OVCAR3 - Control_OVCAR3	GO_ENDOTHELIUM_DEVELOPMENT	No Selection	-10.6124	0.797143	1	1	14.94	EZR	KDM6B	ICAM1	DLL4	RDX	-46.8428	-19.0262	-14.8128	-12.4896	-8.34303	CTNNB1	MET	STARD13	RAP1A	RAB1A	21.1826	8.61344	7.56535	7.51727	5.62893	0	0	0	6.34	0.53	-0.46
HCQevolved_OVCAR3 - Control_OVCAR3	KEGG_ADHERENS_JUNCTION	No Selection	-10.6113	0.885714	1	1	22.58	SRC	EP300	ACTB	INSR	SNAI1	-16.0542	-6.92389	-6.46223	-5.78324	-4.09309	EGFR	PTPRJ	WASF2	PTPRF	WASL	12.0463	3.70044	3.63576	3.39722	2.90374	0	0	0	4.92	-0.13	-0.36
HCQevolved_OVCAR3 - Control_OVCAR3	GO_REGULATION_OF_KIDNEY_DEVELOPMENT	No Selection	-10.6004	0.668571	1	1	12.304	SHH	EGR1	GATA3	CD24	PROM1	-11.8387	-6.41987	-4.10195	-3.81074	-3.7227	CTNNB1	STAT1	YAP1	VEGFA	SIX4	7.51208	7.43499	5.39173	3.98612	3.91168	0	0	0	3.96	-0.63	-0.67
HCQevolved_OVCAR3 - Control_OVCAR3	REACTOME_ACTIVATION_OF_IRF3_IRF7_MEDIATED_BY_TBK1_IKK_EPSILON	No Selection	-10.5515	0.894286	1	1	22.428	TICAM1	IKBKE	UBA52	TRAF3	IRF3	-5.36502	-3.0855	-2.47946	-0.917864	-0.912143	IRF7	CD14	TBK1	RPS27A	TLR4	1.70592	0.441617	0.35109	0.320251	-0.619318	0	0	0	2.26	-0.24	-0.91
HCQevolved_OVCAR3 - Control_OVCAR3	GO_ACTIN_FILAMENT_BUNDLE_ORGANIZATION	No Selection	-10.5452	0.654286	1	1	15.478	EZR	ZYX	SRF	SRC	ACTN1	-41.5783	-16.7307	-14.6337	-13.2458	-11.5047	CUL3	HSP90B1	RHOA	BAIAP2L1	CDC42	28.1891	11.5711	10.3159	7.56606	6.3105	0	0	0	9.21	-0.11	-1.01
HCQevolved_OVCAR3 - Control_OVCAR3	GO_REGULATION_OF_MYOTUBE_DIFFERENTIATION	No Selection	-10.5378	0.671429	1	1	15.418	HDAC1	HDAC5	DMPK	MMP14	GDF15	-7.95118	-6.08475	-5.57071	-4.13324	-3.68237	HDAC3	MAPK14	THRA	FBXO22	BHLHA15	10.3042	4.93159	4.22968	2.66037	1.20768	0	0	0	3.28	-0.42	-0.92
HCQevolved_OVCAR3 - Control_OVCAR3	REACTOME_HEPARAN_SULFATE_HEPARIN_HS_GAG_METABOLISM	No Selection	-10.5259	0.654286	1	1	11.07	CSPG4	BGN	EXT1	GPC2	HS3ST1	-4.19509	-4.03933	-4.00627	-4.00609	-3.99745	IDS	AGRN	GPC1	GUSB	HS2ST1	4.18387	4.07945	3.98412	3.84103	2.22421	0	0	0	2.81	-0.89	-0.53
HCQevolved_OVCAR3 - Control_OVCAR3	REACTOME_TRAF6_MEDIATED_INDUCTION_OF_TAK1_COMPLEX	No Selection	-10.4972	0.908571	1	1	34.962	TICAM1	TRAF6	TLR4	UBA52	TAB3	-5.08853	-3.71491	-1.74657	-1.74123	-0.652844	TAB2	MAP3K7	CD14	RPS27A	TAB1	1.89061	1.24625	0.436263	0.276813	0.219532	0	0	0	2.37	0.58	-0.14
HCQevolved_OVCAR3 - Control_OVCAR3	GO_REGULATION_OF_ALPHA_BETA_T_CELL_DIFFERENTIATION	No Selection	-10.4818	0.885714	1	1	17.561	SHH	GATA3	MYB	IL4R	IHH	-11.5949	-10.3475	-8.29215	-3.79132	-3.68165	HMGB1	JAK3	PNP	CD83	ANXA1	4.05657	4.00274	3.63684	2.54982	1.87541	0	0	0	4.01	0.31	-0.5
HCQevolved_OVCAR3 - Control_OVCAR3	GO_POSITIVE_REGULATION_OF_MYELOID_CELL_DIFFERENTIATION	No Selection	-10.4722	0.691429	1	1	12.28	JUN	GATA2	RUNX1	FOS	TRIB1	-36.1655	-13.9115	-13.132	-9.76486	-8.14427	MAPK11	KDM1A	MAPK14	HMGB1	HMGB2	16.6818	12.7358	11.7644	11.2386	6.30392	0	0	0	5.72	-0.13	-0.3
HCQevolved_OVCAR3 - Control_OVCAR3	GO_REGULATION_OF_CELL_MIGRATION_INVOLVED_IN_SPROUTING_ANGIOGENESIS	No Selection	-10.4411	0.825714	1	1	16.579	DLL4	KLF4	HDAC5	HDAC7	NOTCH1	-12.064	-7.61102	-7.52647	-4.57825	-1.21721	STARD13	RHOA	VEGFA	MAP2K5	PDCD10	7.56523	5.43041	3.80142	3.48037	1.6565	0	0	0	5.4	0.43	-0.63
HCQevolved_OVCAR3 - Control_OVCAR3	KEGG_MELANOGENESIS	No Selection	-10.4005	0.785714	1	1	17.147	GNAI1	EDN1	DVL3	FZD2	FZD3	-8.68226	-4.24976	-3.92841	-3.68691	-3.2587	FZD7	FZD5	DVL1	GNAI3	ADCY6	3.91788	3.00454	2.2299	2.15937	2.08747	0	0	0	2.98	-0.62	-0.43
HCQevolved_OVCAR3 - Control_OVCAR3	GO_POSITIVE_REGULATION_OF_P38MAPK_CASCADE	No Selection	-10.3876	0.737143	1	1	28.329	GADD45A	GADD45B	ZC3H12A	PRMT1	GADD45G	-11.8459	-8.20971	-4.03045	-2.07864	-1.3656	VEGFA	MAP3K4	BMP2	MAP3K3	SASH1	3.75516	2.9528	2.52043	2.40646	-0.20801	0	0	0	5.57	-0.13	-1.2
HCQevolved_OVCAR3 - Control_OVCAR3	GO_POSITIVE_REGULATION_OF_FILOPODIUM_ASSEMBLY	No Selection	-10.3863	0.92	1	1	17.498	SRF	PALM	FSCN1	RHOQ	BCAS3	-8.14838	-4.13809	-4.00105	-3.06369	-2.17918	ARAP1	DNM3	AGRN	TGFBR1	RALA	4.13677	3.97798	3.84214	3.71599	2.6483	0	0	0	3.48	0.69	0.09
HCQevolved_OVCAR3 - Control_OVCAR3	GO_REGULATION_OF_TRANSLATIONAL_INITIATION_IN_RESPONSE_TO_STRESS	No Selection	-10.3627	0.917143	1	1	19.323	ATF4	PPP1R15A	EIF2B5	EIF2B4	PPP1CA	-9.71528	-5.79088	-3.29761	-2.60632	-1.99246	EIF2AK2	EIF2AK3	EIF2S1	DNAJC3	IMPACT	5.1032	3.59092	2.75557	2.7114	2.17155	0	0	0	4.11	0.4	-0.59
HCQevolved_OVCAR3 - Control_OVCAR3	GO_SENSORY_PERCEPTION_OF_CHEMICAL_STIMULUS	No Selection	-10.3606	0.78	1	1	18.833	GNAS	AZGP1	FZD2	TRPM5	BBS4	-4.44373	-3.92038	-3.86242	-2.83783	-2.74492	B3GNT2	UBR3	CST1	ADCY3	PDE4A	2.32077	2.07316	1.78924	1.56484	1.18866	0	0	0	2.32	0.38	-0.45
HCQevolved_OVCAR3 - Control_OVCAR3	REACTOME_RNA_POL_III_TRANSCRIPTION	No Selection	-10.3348	0.991429	1	1	16.285	POLR3C	POLR3H	POLR2E	SNAPC4	POLR1C	-31.3078	-25.3389	-24.0708	-23.1266	-23.0518	SNAPC1	POLR3K	SNAPC3	POLR3F	BRF2	12.1941	6.33331	5.75326	4.42616	3.91662	0	0	0	7.86	-1.66	-4.33
HCQevolved_OVCAR3 - Control_OVCAR3	GO_POSITIVE_REGULATION_OF_CELLULAR_AMINE_METABOLIC_PROCESS	No Selection	-10.3157	0.948571	1	1	20.07	GATA3	COMT	PAX8	HPN	GPR37	-4.03428	-3.21425	-2.93005	-2.55257	-2.5502	HPRT1	ACSL3	PAOX	PRKCD	PARK7	3.9821	2.41808	1.42156	0.810325	-2.04184	0	0	0	2.73	-2.08	-0.79
HCQevolved_OVCAR3 - Control_OVCAR3	REACTOME_DESTABILIZATION_OF_MRNA_BY_BRF1	No Selection	-10.3113	0.888571	1	1	19.503	EXOSC2	DIS3	EXOSC4	EXOSC5	EXOSC1	-22.8606	-22.3657	-17.8743	-17.4777	-14.6556	EXOSC8	XRN1	ZFP36L1	DCP2	DCP1A	16.8045	15.0213	9.36891	5.80487	5.26182	0	0	0	10.52	-0.65	-2.56
HCQevolved_OVCAR3 - Control_OVCAR3	GO_POSITIVE_REGULATION_OF_DNA_TEMPLATED_TRANSCRIPTION_INITIATION	No Selection	-10.3082	0.877143	1	1	18.08	JUN	GTF2F2	SRF	HNF1B	HNF1A	-28.9938	-8.93122	-7.94343	-7.49937	-5.74477	CTNNB1	PSMC6	PSMC1	PAXIP1	PSMC2	13.8178	10.319	10.2734	5.96986	5.40688	0	0	0	7.83	-0.01	-0.47
HCQevolved_OVCAR3 - Control_OVCAR3	REACTOME_TRANSPORT_OF_INORGANIC_CATIONS_ANIONS_AND_AMINO_ACIDS_OLIGOPEPTIDES	No Selection	-10.2919	0.757143	1	1	10.203	SLC3A2	SLC7A5	SLC7A7	SLC7A2	SLC38A5	-14.7436	-11.9699	-8.10444	-7.9639	-7.87095	SLC12A4	SLC20A2	SLC9A2	SLC26A9	SLC6A20	6.64207	6.31967	4.16108	4.0196	3.87229	0	0	0	4.78	-0.13	-0.77
HCQevolved_OVCAR3 - Control_OVCAR3	GO_POSITIVE_REGULATION_OF_CALCIUM_ION_TRANSPORT_INTO_CYTOSOL	No Selection	-10.2858	0.971429	1	1	18.258	PLCG1	ABL1	F2R	CXCL11	CAV1	-20.7822	-11.4999	-4.03419	-2.01666	-1.94069	CALM3	SRI	CALM2	ASPH	CALM1	7.65806	4.8718	4.10054	3.83533	1.71559	0	0	0	4.84	0.24	-0.25
HCQevolved_OVCAR3 - Control_OVCAR3	GO_SULFUR_COMPOUND_CATABOLIC_PROCESS	No Selection	-10.2731	0.902857	1	1	17.066	AHCY	AGXT	GALNS	CSPG4	BGN	-7.12185	-4.17562	-3.95713	-3.93552	-3.91346	CSPG5	HEXB	GPC1	IDS	ACOT7	4.05718	3.9921	3.98017	3.95494	3.92688	0	0	0	2.93	-0.88	-0.43
HCQevolved_OVCAR3 - Control_OVCAR3	GO_CELLULAR_RESPONSE_TO_GLUCOSE_STARVATION	No Selection	-10.2463	1	1	1	15.744	TP53	HSPA5	MYBBP1A	ATF4	PMAIP1	-28.6261	-15.8737	-12.2819	-9.71378	-4.29307	SH3GLB1	BECN1	PIK3R4	VLDLR	SLC2A1	6.51926	5.27958	5.04567	4.08847	4.0339	0	0	0	7.49	0.87	-1.09
HCQevolved_OVCAR3 - Control_OVCAR3	GO_NEGATIVE_REGULATION_OF_TOLL_LIKE_RECEPTOR_SIGNALING_PATHWAY	No Selection	-10.2278	0.731429	1	1	18.302	TICAM1	SMPDL3B	F2RL1	PIK3AP1	ARRB2	-7.9192	-7.83295	-4.0786	-2.89573	-1.9279	UBQLN1	LYN	RAB7B	PDPK1	CD14	4.78564	4.14334	0.884673	0.573231	0.380815	0	0	0	3.52	-0.33	-0.73
HCQevolved_OVCAR3 - Control_OVCAR3	GO_REGULATION_OF_INTERLEUKIN_1_BETA_PRODUCTION	No Selection	-10.2209	0.96	1	1	15.616	ZC3H12A	ISL1	FOXP1	F2R	SMAD3	-7.11794	-6.74828	-5.62999	-4.13171	-3.32399	HMGB1	NOD1	TRIM16	IFNAR1	PML	3.95379	3.83463	3.59538	2.93934	2.49355	0	0	0	2.99	0.11	-0.13
HCQevolved_OVCAR3 - Control_OVCAR3	REACTOME_SMAD2_SMAD3_SMAD4_HETEROTRIMER_REGULATES_TRANSCRIPTION	No Selection	-10.1768	0.822857	1	1	17.352	JUNB	HDAC1	CDK9	TGIF1	MEN1	-17.5913	-13.2286	-10.0792	-7.69003	-6.53658	CDK8	RBL1	TFDP1	CCNC	SERPINE1	13.9194	12.3308	6.38371	5.59779	3.82914	0	0	0	5.92	-1.4	-0.67
HCQevolved_OVCAR3 - Control_OVCAR3	GO_REGULATION_OF_GLUCONEOGENESIS	No Selection	-10.175	0.802857	1	1	14.512	FOXO1	HNF4A	KAT2A	FBP1	SESN2	-4.24225	-4.04666	-3.9746	-3.39237	-3.31102	KAT2B	LEPR	PPARA	ARPP19	WDR5	5.12682	3.78059	1.65651	1.61299	1.48454	0	0	0	2.25	-0.76	-0.56
HCQevolved_OVCAR3 - Control_OVCAR3	GO_NEGATIVE_REGULATION_OF_DNA_REPAIR	No Selection	-10.1634	0.98	1	1	20.551	RPS3	HMGA2	OTUB1	TERF2	RNF169	-2.79268	-2.52984	-1.83917	-0.0097238	0.56004	POLQ	TFIP11	UBR5	OGG1	TRIP12	3.72064	1.95133	1.49811	1.07814	1.03709	0	0	0	2.13	0.91	0.36
HCQevolved_OVCAR3 - Control_OVCAR3	GO_REGULATION_OF_STEM_CELL_POPULATION_MAINTENANCE	No Selection	-10.1531	0.822857	1	1	19.728	CNOT2	PAX8	HNF1B	CNOT3	HMGA2	-3.92598	-2.94795	-2.8561	-2.64717	-2.40585	KDM3A	YAP1	CNOT1	KDM2B	ZNF706	2.92607	2.53372	1.17831	0.381065	-0.483829	0	0	0	2.09	-0.74	-0.79
HCQevolved_OVCAR3 - Control_OVCAR3	GO_RRNA_METHYLATION	No Selection	-10.1494	1	1	1	21.278	FTSJ3	FBL	FDXACB1	TFB1M	TRMT112	-8.74552	-4.08584	-1.98726	-0.917546	-0.91025	METTL15	NSUN3	RRNAD1	DIMT1	MRM1	3.28664	1.29845	0.883361	0.35088	-0.0590592	0	0	0	2.62	-0.21	-0.8
HCQevolved_OVCAR3 - Control_OVCAR3	GO_EXTRINSIC_APOPTOTIC_SIGNALING_PATHWAY_IN_ABSENCE_OF_LIGAND	No Selection	-10.1476	0.957143	1	1	18.316	BCL2L1	CASP9	MCL1	CASP2	ERBB3	-15.8266	-14.308	-11.0654	-5.94521	-3.71776	BCL2L2	MKNK2	FAS	KITLG	BOK	6.40862	3.98869	3.88872	3.19738	2.28174	0	0	0	5.21	0.23	-0.73
HCQevolved_OVCAR3 - Control_OVCAR3	GO_REGULATION_OF_TYPE_2_IMMUNE_RESPONSE	No Selection	-10.1209	0.811429	1	1	18.435	IL4R	GATA3	IL27RA	STAT6	CD74	-4.29596	-4.10714	-3.97509	-3.17062	-2.21591	NDFIP1	ECM1	ANXA1	SOCS5	RARA	7.29374	3.62187	1.89817	1.14893	-0.414113	0	0	0	3.72	-1.04	-0.38
HCQevolved_OVCAR3 - Control_OVCAR3	GO_EPITHELIAL_TUBE_BRANCHING_INVOLVED_IN_LUNG_MORPHOGENESIS	No Selection	-10.1127	0.96	1	1	15.16	SHH	RDH10	FOXA1	SOX9	CTSH	-12.8921	-6.5418	-3.83487	-3.22771	-2.41371	CTNNB1	VANGL2	HOXA5	SPRY1	YAP1	6.30212	3.17543	3.12822	2.49424	1.84294	0	0	0	4.4	0.33	-0.59
HCQevolved_OVCAR3 - Control_OVCAR3	GO_REGULATION_OF_PROTEIN_INSERTION_INTO_MITOCHONDRIAL_MEMBRANE_INVOLVED_IN_APOPTOTIC_SIGNALING_PATHWAY	No Selection	-10.0997	0.691429	1	1	19.606	TP53	MAPK8	BMF	PPP1R13B	NMT1	-41.2643	-22.7061	-13.2292	-8.90227	-6.76846	YWHAH	YWHAZ	YWHAQ	YWHAB	YWHAG	19.324	12.8731	12.7719	10.8011	9.49652	0	0	0	9.17	0.78	0.04
HCQevolved_OVCAR3 - Control_OVCAR3	GO_PROTEIN_PALMITOYLATION	No Selection	-10.0909	0.974286	1	1	12.81	ZDHHC1	ZDHHC8	CLIP3	ZDHHC21	ZDHHC3	-7.52915	-4.00749	-2.90079	-2.68873	-2.41926	HHAT	ZDHHC20	ZDHHC18	ZDHHC12	ZDHHC23	5.20297	3.94973	1.67537	1.64385	1.57883	0	0	0	2.87	-0.33	-0.49
HCQevolved_OVCAR3 - Control_OVCAR3	GO_RESPONSE_TO_HYDROPEROXIDE	No Selection	-10.0595	1	1	1	20.429	GPX3	STX4	TP53INP1	GPX1	PRKCD	-7.85672	-6.00573	-4.06728	-0.975698	0.87615	OXR1	MGST1	CHUK	JAK2	STX2	4.75709	2.88477	1.74391	1.72251	1.04213	0	0	0	4.21	1	-0.5
HCQevolved_OVCAR3 - Control_OVCAR3	GO_REGULATION_OF_SMOOTH_MUSCLE_CELL_MIGRATION	No Selection	-10.0253	0.914286	1	1	21.439	SRC	LRP1	TRIB1	RPS6KB1	TPM1	-17.6532	-15.2194	-8.46579	-5.97413	-3.98789	PLAU	SERPINE1	NRP1	P2RY2	SORL1	7.52598	6.36347	4.62671	2.64102	2.59551	0	0	0	5.52	-0.06	-0.72
HCQevolved_OVCAR3 - Control_OVCAR3	GO_REGULATION_OF_INTERLEUKIN_6_PRODUCTION	No Selection	-10.0088	0.0332384	1	0.168	13.675	NCL	ARRB1	FOXJ1	KLF2	TICAM1	-11.9224	-10.1513	-8.40081	-8.36082	-6.87739	ADORA2B	DDX58	MAPK13	RABGEF1	NLRX1	12.7028	7.83202	6.79836	5.44187	5.25344	0	0	0	4.72	-0.76	-0.72
HCQevolved_OVCAR3 - Control_OVCAR3	GO_FERTILIZATION	No Selection	-10.0019	0.84	1	1	16.348	CCT3	CCT2	CCT7	ATP8B3	UBAP2L	-35.0548	-8.71958	-7.06057	-6.39774	-4.97174	TCP1	CCT4	CD9	IGSF8	HOXA9	9.24876	8.31627	7.73951	5.48491	5.27527	0	0	0	4.95	0.48	-0.59
HCQevolved_OVCAR3 - Control_OVCAR3	KEGG_PROTEOGLYCANS_IN_CANCER	No Selection	-9.99597	0.728571	1	1	16.303	PLCG1	SRC	ERBB3	PAK1	CD44	-29.6524	-27.36	-18.8375	-17.5381	-14.196	ROCK1	EGFR	GAB1	SMAD2	GPC1	16.6228	15.1857	8.49358	8.40067	7.9894	0	0	0	8.51	-0.24	-1.62
HCQevolved_OVCAR3 - Control_OVCAR3	REACTOME_SIGNALING_BY_ROBO_RECEPTOR	No Selection	-9.98148	0.922857	1	1	20.258	NCK2	ABL1	EVL	SOS1	PAK1	-14.087	-10.5237	-7.66507	-7.01627	-6.55462	RAC1	CDC42	PAK4	PFN2	NCK1	11.5227	11.0338	8.19808	4.46577	4.10216	0	0	0	5.68	-0.61	-0.52
HCQevolved_OVCAR3 - Control_OVCAR3	GO_DNA_TEMPLATED_TRANSCRIPTION_TERMINATION	No Selection	-9.93193	0.954286	1	1	8.819	DHX38	CPSF1	RBM8A	POLR1E	CSTF2	-44.2863	-35.0552	-33.7811	-33.0068	-32.444	EIF4A3	NUDT21	THOC3	SNRPD3	CLP1	45.0879	29.4872	19.7728	14.3942	14.3855	0	0	0	11.36	-0.8	-1.95
HCQevolved_OVCAR3 - Control_OVCAR3	GO_AMINOGLYCAN_BIOSYNTHETIC_PROCESS	No Selection	-9.91014	0.0283069	1	0.151	7.637	ABCC5	BGN	GPC4	CHST3	CHPF2	-8.24437	-4.23375	-4.22681	-4.15737	-4.01204	CSPG5	XYLT2	GPC1	CHST14	ST3GAL6	4.04861	4.01761	3.97772	3.96647	3.90871	0	0	0	3.04	-0.46	-0.39
HCQevolved_OVCAR3 - Control_OVCAR3	REACTOME_OPIOID_SIGNALLING	No Selection	-9.90477	0.868571	1	1	13.229	GNAI1	PRKACB	PDE4D	PRKACA	PRKAR1B	-22.2639	-20.1416	-12.3214	-11.0618	-9.73798	GNAI3	CALM3	MAPK1	PLA2G4A	PPP2CB	10.4605	7.83083	7.44312	6.81109	5.96674	0	0	0	5.61	0.67	-0.14
HCQevolved_OVCAR3 - Control_OVCAR3	GO_REGULATION_OF_EXTRINSIC_APOPTOTIC_SIGNALING_PATHWAY_IN_ABSENCE_OF_LIGAND	No Selection	-9.88939	0.96	1	1	15.955	WWOX	BCL2L1	PPP1CA	MCL1	AKT1	-13.0563	-11.365	-9.21381	-8.35968	-3.93904	FAS	FYN	IFI6	STRADB	MAP2K5	9.82595	4.53918	3.95796	3.78398	3.24348	0	0	0	5.2	-0.47	-0.54
HCQevolved_OVCAR3 - Control_OVCAR3	GO_PROTEIN_TARGETING_TO_MITOCHONDRION	No Selection	-9.8863	0.948571	1	1	14.435	HSPA4	TOMM40	TIMM44	CHCHD4	TIMM10	-16.4779	-13.1054	-9.20421	-7.97354	-7.43567	MAPK9	MFN2	IMMP2L	HSP90AA1	MIPEP	15.223	11.2371	6.24383	5.21172	3.19238	0	0	0	5.41	-1.07	-0.94
HCQevolved_OVCAR3 - Control_OVCAR3	GO_RESPONSE_TO_INTERFERON_GAMMA	No Selection	-9.86733	0.92	1	1	10.659	ASS1	TRIM8	SEC61A1	GBP2	TRIM21	-28.6944	-22.4927	-13.7251	-11.6542	-10.6372	STAT1	HLA-B	B2M	IFNGR1	IRF9	11.3438	9.60917	8.29493	8.23612	7.76565	0	0	0	5.94	0.53	-0.23
HCQevolved_OVCAR3 - Control_OVCAR3	GO_POSITIVE_REGULATION_OF_INTERLEUKIN_8_PRODUCTION	No Selection	-9.86263	0.702857	1	1	13.96	F2RL1	FFAR2	F2R	DDIT3	HYAL2	-4.27303	-4.15998	-4.10865	-4.06958	-2.71729	DDX58	SERPINE1	FADD	PRKD2	TLR4	8.22887	4.15191	1.92431	0.826989	0.706139	0	0	0	2.88	-0.86	-0.59
HCQevolved_OVCAR3 - Control_OVCAR3	GO_RESPONSE_TO_HYDROGEN_PEROXIDE	No Selection	-9.83358	0.857143	1	1	10.694	JUN	KLF4	SRC	KLF2	DDIT3	-51.4249	-21.73	-21.4355	-18.8987	-18.2101	ECT2	LDHA	PLA2G4A	EZH2	PPP2CB	25.0791	22.8025	12.2188	11.648	10.3577	0	0	0	8.4	-0.19	-1.17
HCQevolved_OVCAR3 - Control_OVCAR3	GO_APPENDAGE_DEVELOPMENT	No Selection	-9.82293	0.0105738	1	0.0828	9.847	SHH	HDAC1	GNAS	GNAQ	PCSK5	-12.6452	-9.23853	-9.13467	-8.16142	-7.18682	CTNNB1	SMAD4	SLC39A1	HOXA9	HOXA11	19.9027	11.843	4.84547	4.72455	4.19188	0	0	0	3.66	-0.25	-0.55
HCQevolved_OVCAR3 - Control_OVCAR3	GO_REGULATION_OF_IRE1_MEDIATED_UNFOLDED_PROTEIN_RESPONSE	No Selection	-9.79055	0.968571	1	1	27.04	HSPA5	AGR2	TMEM33	COPS5	BBC3	-5.31693	-3.268	-2.16771	-0.788528	-0.64804	TMBIM6	PTPN1	BCL2L11	BAX	BAK1	3.30269	1.04406	0.0926362	-0.269564	-0.271642	0	0	0	1.83	-0.5	-0.58
HCQevolved_OVCAR3 - Control_OVCAR3	GO_ORGANIC_ACID_TRANSMEMBRANE_TRANSPORT	No Selection	-9.78525	0.631429	1	1	8.962	SLC7A2	SLC7A7	SLC38A5	SLC16A1	SLC38A7	-8.18467	-8.05613	-7.66197	-6.61688	-5.87656	SLC6A8	SLC16A3	CPT2	SLC16A7	SLC25A15	10.7371	7.79645	4.9999	4.55956	3.99999	0	0	0	3.85	-0.73	-0.66
HCQevolved_OVCAR3 - Control_OVCAR3	GO_MATURE_B_CELL_DIFFERENTIATION	No Selection	-9.76042	1	1	1	17.904	LFNG	PLCL2	BCL3	ITFG2	POU2F2	-6.74478	-6.00875	-3.34121	-0.707166	0.227377	MALT1	LGALS1	CDH17	NOTCH2	CMTM7	3.90708	3.50709	1.55077	1.27838	0.606422	0	0	0	3.55	0.56	-0.47
HCQevolved_OVCAR3 - Control_OVCAR3	GO_POSITIVE_REGULATION_OF_REPRODUCTIVE_PROCESS	No Selection	-9.72628	0.828571	1	1	12.96	SHH	MSX2	INSR	CACNA1H	ACVR1B	-11.7988	-4.18878	-3.96178	-3.82577	-3.50314	CTNNB1	AURKA	PLAU	SEMA3A	UBE2B	7.25352	3.92366	3.85786	3.15585	2.87828	0	0	0	3.98	-0.03	-0.44
HCQevolved_OVCAR3 - Control_OVCAR3	REACTOME_PLC_BETA_MEDIATED_EVENTS	No Selection	-9.71046	0.96	1	1	19.103	PRKACB	GNAI1	PRKAR1B	PRKACA	PRKAR1A	-19.3021	-13.7381	-9.02428	-7.00296	-3.70221	CALM3	GNAI3	PLA2G4A	MAPK1	CALM2	8.04922	6.99645	6.39844	5.96689	4.18954	0	0	0	6.52	1.11	-0.37
HCQevolved_OVCAR3 - Control_OVCAR3	GO_CELLULAR_RESPONSE_TO_HEPATOCYTE_GROWTH_FACTOR_STIMULUS	No Selection	-9.70925	0.691429	1	1	27.286	VIL1	TDGF1	SIRT2	BCAR1	RELA	-4.07411	-3.88449	-2.49884	-2.05641	-0.743094	PLAU	NRP1	CREB1	GSK3B	MED1	3.9535	3.14128	1.11784	0.951537	-0.0854176	0	0	0	2.81	-0.43	-0.36
HCQevolved_OVCAR3 - Control_OVCAR3	GO_NEURAL_CREST_CELL_MIGRATION	No Selection	-9.70398	0.96	1	1	12.929	SHH	FOLR1	OVOL2	ISL1	SEMA4G	-11.8606	-4.13017	-3.93445	-3.88654	-2.83911	SEMA4B	PITX2	KITLG	SEMA3A	NRP1	4.00148	3.41419	3.27019	3.19931	3.06547	0	0	0	3.45	0.16	-0.37
HCQevolved_OVCAR3 - Control_OVCAR3	GO_NEGATIVE_REGULATION_OF_HOMOTYPIC_CELL_CELL_ADHESION	No Selection	-9.69456	0.842857	1	1	9.926	SHH	FOXJ1	IL4R	PTPN6	UBASH3B	-12.2361	-7.76184	-7.2249	-5.68067	-4.2968	NDFIP1	CASP3	PELI1	SOCS5	HFE	7.8416	4.494	4.36667	4.0642	3.98203	0	0	0	3.54	0.18	-0.37
HCQevolved_OVCAR3 - Control_OVCAR3	GO_PLASMA_MEMBRANE_FUSION	No Selection	-9.64538	0.902857	1	1	23.839	STX4	STX3	SERPINA5	SNAP23	SNAP29	-8.86153	-4.46466	-4.1669	-3.94443	-2.37325	STX1A	CD9	CATSPER1	SNAP47	STX2	8.31192	4.05381	2.68265	2.27159	0.822805	0	0	0	4.81	-1.12	-0.68
HCQevolved_OVCAR3 - Control_OVCAR3	GO_NEURAL_CREST_CELL_DIFFERENTIATION	No Selection	-9.6385	0.645714	1	1	11.277	SHH	RDH10	FOXC1	FOLR1	OVOL2	-12.4602	-6.79644	-4.83116	-4.30256	-4.07289	MAPK1	HIF1A	SEMA4B	PITX2	KITLG	11.2818	6.04691	4.09695	3.54028	3.31909	0	0	0	3.89	-0.01	-0.41
HCQevolved_OVCAR3 - Control_OVCAR3	GO_NADH_DEHYDROGENASE_COMPLEX_ASSEMBLY	No Selection	-9.62896	0.928571	1	1	16.033	NDUFB10	NDUFAF3	NDUFV2	NDUFV3	NDUFB11	-9.04221	-7.7625	-7.5151	-6.73061	-6.41229	NDUFV1	NDUFS2	ACAD9	NDUFB5	NDUFAB1	12.1514	7.89686	5.01597	3.14808	2.93815	0	0	0	3.23	-1.21	-1.01
HCQevolved_OVCAR3 - Control_OVCAR3	GO_HISTONE_H4_K16_ACETYLATION	No Selection	-9.5979	0.845714	1	1	27.429	KAT8	MEAF6	MSL3	MCRS1	OGT	-17.554	-6.1959	-4.89816	-4.35764	-4.33591	MSL1	KAT7	PHF20	WDR5	MSL2	3.42185	0.875109	0.0928207	-0.579411	-0.622223	0	0	0	6.81	-0.57	-1.97
HCQevolved_OVCAR3 - Control_OVCAR3	GO_RESPONSE_TO_CORTICOSTERONE	No Selection	-9.58234	0.725714	1	1	19.214	JUNB	BDH1	FOSL1	FOS	CDKN1A	-6.82708	-4.66029	-4.15027	-4.09816	-4.05675	CALM3	CALM2	TH	PTGS1	ATP2B1	7.87733	4.29606	4.20976	4.05704	2.25744	0	0	0	4.45	-0.26	-0.32
HCQevolved_OVCAR3 - Control_OVCAR3	KEGG_CHRONIC_MYELOID_LEUKEMIA	No Selection	-9.56283	0.797143	1	1	22.144	BCR	CCND1	E2F3	HDAC2	HDAC1	-19.4322	-8.05322	-7.69156	-7.567	-7.10407	ARAF	BRAF	E2F1	RUNX1	SMAD3	4.45468	4.25326	3.14262	2.17905	1.68561	0	0	0	3.89	-1.17	-1.42
HCQevolved_OVCAR3 - Control_OVCAR3	REACTOME_PHASE_II_CONJUGATION	No Selection	-9.55413	0.92	1	1	14.868	AHCY	MAT2A	SULT1A1	OPLAH	PAPSS1	-9.43594	-6.40242	-5.82682	-5.35639	-4.83935	GCLM	GCLC	CNDP2	UGP2	UGT1A6	7.84328	6.4034	4.30093	3.97391	3.49087	0	0	0	3.72	0.04	-0.37
HCQevolved_OVCAR3 - Control_OVCAR3	GO_GANGLIOSIDE_BIOSYNTHETIC_PROCESS	No Selection	-9.5321	0.668571	1	1	19.641	ST3GAL2	ST6GALNAC6	ST6GALNAC1	ST3GAL1	ST3GAL5	-4.24377	-4.12781	-3.90255	-2.19562	-0.603699	ST3GAL3	ST3GAL6	ST6GALNAC2	ST3GAL4	ST6GALNAC4	6.98963	3.76534	1.58263	1.19884	-0.573955	0	0	0	3.72	-0.6	-0.12
HCQevolved_OVCAR3 - Control_OVCAR3	GO_SCHWANN_CELL_DIFFERENTIATION	No Selection	-9.52654	0.811429	1	1	15.551	EGR2	NAB2	ERBB3	AKT1	POU3F1	-16.3021	-8.76784	-8.08514	-4.47386	-4.12815	AKT2	GPC1	SH3TC2	NDRG1	MPP5	8.64793	3.90776	3.83733	2.95053	2.85128	0	0	0	4.26	0.95	-0.32
HCQevolved_OVCAR3 - Control_OVCAR3	GO_LYSOSOME_ORGANIZATION	No Selection	-9.50015	0.834286	1	1	10.064	SYT7	CORO1A	FAM160A2	MYO7A	TPCN2	-12.6668	-7.90398	-6.33662	-3.90888	-3.81627	RAB20	HOOK2	HEXB	TFEB	PPT1	4.6143	4.03395	3.90856	3.62064	3.26223	0	0	0	3.33	-0.28	-0.34
HCQevolved_OVCAR3 - Control_OVCAR3	GO_FEAR_RESPONSE	No Selection	-9.49703	0.894286	1	1	18.263	DEAF1	DPP4	ALS2	MDK	RPS6KB1	-3.64537	-2.94422	-2.17858	-2.02158	-1.51286	VDAC1	EIF4E	USP46	EIF4G1	MECP2	2.94724	2.82774	2.67794	1.69857	-0.66804	0	0	0	2.55	-1.23	-0.4
HCQevolved_OVCAR3 - Control_OVCAR3	GO_CRANIAL_NERVE_MORPHOGENESIS	No Selection	-9.48087	0.905714	1	1	16.8	EGR2	EPHB2	HOXA3	HOXB3	TFAP2A	-8.14221	-4.06608	-3.68036	-3.34792	-2.09166	NRP1	ATP8B1	SEMA3A	HOXA1	PLXNA3	5.76541	3.49723	3.27809	1.93677	-0.523482	0	0	0	3.92	-0.94	-0.7
HCQevolved_OVCAR3 - Control_OVCAR3	GO_COCHLEA_DEVELOPMENT	No Selection	-9.46612	0.662857	1	1	17.032	PTK7	SLITRK6	HES1	GRHL3	DVL3	-4.07726	-3.97259	-3.93641	-3.91972	-3.53903	CCNA2	VANGL2	DVL1	DVL2	HOXA1	7.57885	3.0754	2.1821	2.02692	2.00405	0	0	0	3.49	-2.57	-0.59
HCQevolved_OVCAR3 - Control_OVCAR3	KEGG_BASAL_CELL_CARCINOMA	No Selection	-9.46376	0.691429	1	1	17.15	SHH	DVL3	STK36	APC2	FZD2	-12.0038	-6.39564	-6.34477	-4.62383	-3.73362	AXIN2	FZD7	FZD5	GSK3B	APC	6.45805	4.04397	3.4349	3.02336	2.75501	0	0	0	3.57	-0.64	-0.88
HCQevolved_OVCAR3 - Control_OVCAR3	REACTOME_PI3K_AKT_ACTIVATION	No Selection	-9.4614	0.0473934	1	0.213	13.467	AKT1S1	AKT1	PIK3R2	IRS2	NR4A1	-16.7259	-11.847	-9.72382	-9.07924	-8.45136	CDKN1B	PTEN	AKT2	TSC2	RHOA	26.8081	8.98048	7.1736	6.43053	4.92892	0	0	0	6.34	-1.23	-1.33
HCQevolved_OVCAR3 - Control_OVCAR3	GO_POSITIVE_REGULATION_OF_ALPHA_BETA_T_CELL_DIFFERENTIATION	No Selection	-9.46124	0.96	1	1	18.274	SHH	IL4R	IHH	MYB	PRKCZ	-11.7863	-4.44589	-4.12084	-2.45764	-1.04527	PNP	CD83	AP3B1	ANXA1	SYK	4.00873	2.6412	1.87673	1.83198	1.27401	0	0	0	3.59	0.52	-0.41
HCQevolved_OVCAR3 - Control_OVCAR3	GO_KETONE_BIOSYNTHETIC_PROCESS	No Selection	-9.44059	0.937143	1	1	15.851	AKR1C3	SCP2	CACNA1H	UBIAD1	COQ4	-11.7132	-4.20263	-4.04429	-3.9085	-3.11858	COQ6	GPI	ADM	COQ2	COQ5	8.23503	3.87915	3.37722	3.20504	2.34754	0	0	0	4.46	-0.05	-0.42
HCQevolved_OVCAR3 - Control_OVCAR3	GO_POST_ANAL_TAIL_MORPHOGENESIS	No Selection	-9.43209	0.811429	1	1	19.378	SP5	EPHA2	FZD3	TRAF3IP1	MED12	-8.32705	-3.45389	-3.15907	-3.05051	-2.2908	CHST11	VANGL2	TMED2	HES7	PALB2	7.80581	3.05079	1.72437	1.52415	-0.622322	0	0	0	4.43	-1.33	-0.58
HCQevolved_OVCAR3 - Control_OVCAR3	GO_MESODERM_DEVELOPMENT	No Selection	-9.42973	0.811429	1	1	11.953	KDM6B	SHH	SRF	KLF4	EPHA2	-29.1539	-12.382	-8.60492	-7.47921	-6.61316	MEST	ITGB1	SMAD2	YAP1	CITED2	5.59785	4.96387	4.80166	4.7943	4.66058	0	0	0	5.3	0.04	-0.41
HCQevolved_OVCAR3 - Control_OVCAR3	GO_POSITIVE_REGULATION_OF_LEUKOCYTE_DEGRANULATION	No Selection	-9.38008	0.982857	1	1	23.287	STX4	F2RL1	IL4R	VAMP8	GAB2	-5.77299	-3.99491	-3.09783	-3.00308	-2.11184	ADORA2B	LAMP1	SNX4	SYK	AP1G1	11.1514	2.60858	1.70311	1.24629	-0.0986906	0	0	0	5.04	-0.29	0.13
HCQevolved_OVCAR3 - Control_OVCAR3	GO_PYRIMIDINE_NUCLEOSIDE_TRIPHOSPHATE_BIOSYNTHETIC_PROCESS	No Selection	-9.36584	0.982857	1	1	18.637	UCK1	CTPS2	NME6	NME1	NME4	-6.94814	-6.81474	-3.55305	-2.72025	-2.67602	TYMS	CMPK2	CAD	TBPL1	DTYMK	4.08904	3.87034	3.69988	3.61368	3.29596	0	0	0	3.96	-1.36	-0.49
HCQevolved_OVCAR3 - Control_OVCAR3	GO_BONE_MORPHOGENESIS	No Selection	-9.3517	0.66	1	1	10.562	SP5	MSX2	MMP14	THBS3	INPPL1	-8.29586	-5.71163	-4.1606	-4.12025	-4.10915	INSIG2	INSIG1	COL13A1	RARG	AXIN2	7.62787	6.9955	3.83584	3.77849	3.17655	0	0	0	3.26	-0.82	-0.62
HCQevolved_OVCAR3 - Control_OVCAR3	REACTOME_SYNTHESIS_OF_PIPS_AT_THE_PLASMA_MEMBRANE	No Selection	-9.30832	0.837143	1	1	15.462	INPP5J	INPP5K	PIK3R2	INPPL1	PIP5K1C	-8.26522	-7.50273	-7.28306	-5.45321	-2.634	PTEN	MTMR6	INPP4B	PI4K2B	PIP5K1B	4.28991	2.36987	2.18324	1.33068	1.31757	0	0	0	3.82	0.52	-0.7
HCQevolved_OVCAR3 - Control_OVCAR3	GO_NEURAL_TUBE_DEVELOPMENT	No Selection	-9.29371	0.0192075	1	0.122	8.977	SHH	LMO4	SSBP3	DEAF1	PRKACB	-12.2657	-11.2035	-7.70002	-7.50941	-7.48915	SPINT1	ST14	KIF20B	IPMK	APAF1	24.9905	16.7815	9.29511	5.37422	4.41647	0	0	0	4.42	-0.53	-0.6
HCQevolved_OVCAR3 - Control_OVCAR3	GO_CALCIUM_ION_TRANSMEMBRANE_IMPORT_INTO_CYTOSOL	No Selection	-9.28786	0.677143	1	1	15.449	TRPV1	TPCN2	MCOLN1	F2R	DDIT3	-7.75729	-4.78364	-4.06248	-3.95936	-3.90907	IBTK	PRKCE	NOL3	ITPR3	ITPR1	9.04665	5.59628	2.14693	2.07014	2.06359	0	0	0	3.72	-0.77	-0.94
HCQevolved_OVCAR3 - Control_OVCAR3	GO_NEGATIVE_REGULATION_OF_ERK1_AND_ERK2_CASCADE	No Selection	-9.27945	0.748571	1	1	12.648	EZR	DLG1	ARRB1	SPRY4	KLF4	-21.866	-9.29813	-9.06077	-7.92509	-7.82477	CAV1	PTEN	TNIP1	VRK3	PIN1	12.5085	9.91071	7.70961	7.69391	5.92611	0	0	0	5.96	0.27	-0.51
HCQevolved_OVCAR3 - Control_OVCAR3	GO_T_CELL_APOPTOTIC_PROCESS	No Selection	-9.27656	0.971429	1	1	21.668	DFFA	BAK1	RPS6	BCL10	AKT1	-7.58243	-3.78242	-3.53375	-0.705426	-0.299583	FAS	RIPK1	SIVA1	BAX	BCL2L11	6.51744	2.12654	1.30967	-0.235051	-0.275261	0	0	0	3.41	-0.39	-0.5
HCQevolved_OVCAR3 - Control_OVCAR3	GO_EAR_MORPHOGENESIS	No Selection	-9.25755	0.0126223	1	0.0944	9.595	ATP6V1B1	GATA2	GRHL3	BCR	GATA3	-5.16385	-4.53615	-4.33597	-4.28379	-4.26643	MAPK1	INSIG2	INSIG1	ALDH1A3	SEC24B	10.0006	7.54601	6.65448	6.30243	4.11555	0	0	0	3.47	-1.37	-0.55
HCQevolved_OVCAR3 - Control_OVCAR3	GO_MANNOSYLATION	No Selection	-9.24879	0.785714	1	1	12.853	ALG3	ALG8	ALG2	PIGZ	DPY19L3	-5.62531	-4.56965	-4.16827	-3.9086	-3.81995	PIGB	PIGV	DPY19L1	DPY19L4	ALG9	4.09727	4.0163	3.97942	3.14834	2.92575	0	0	0	2.89	-0.42	-0.43
HCQevolved_OVCAR3 - Control_OVCAR3	GO_IRON_SULFUR_CLUSTER_ASSEMBLY	No Selection	-9.22139	0.988571	1	1	16.708	IBA57	CIAO1	CIAPIN1	NDOR1	FXN	-4.09651	-3.46349	-3.0149	-2.95895	-2.89788	MMS19	NFS1	ISCA2	SDHAF1	NFU1	4.02316	1.99435	1.47177	1.37914	1.01377	0	0	0	2.42	-0.35	-0.71
HCQevolved_OVCAR3 - Control_OVCAR3	GO_NEGATIVE_REGULATION_OF_LYASE_ACTIVITY	No Selection	-9.21263	0.92	1	1	25.644	ADRA2A	PALM	HPCA	GNAI2	MTRR	-5.82524	-4.09757	-3.81966	-1.14359	-0.972292	GNAI3	PRKCA	GPR87	PDZD3	PHPT1	7.76916	2.98321	2.24876	-0.42442	-0.438542	0	0	0	3.52	-0.49	-0.57
HCQevolved_OVCAR3 - Control_OVCAR3	GO_MACROPHAGE_ACTIVATION	No Selection	-9.18057	0.868571	1	1	19.351	JUN	SLC7A2	TICAM1	FOXP1	TLR4	-7.75967	-7.70249	-7.46569	-5.38551	-0.712004	CLU	HMGB1	SLC11A1	JMJD6	PRKCE	7.6181	3.94474	2.1096	1.91088	1.10111	0	0	0	5.25	1.29	-0.67
HCQevolved_OVCAR3 - Control_OVCAR3	GO_SPLICEOSOMAL_SNRNP_ASSEMBLY	No Selection	-9.16898	0.945714	1	1	15.428	DDX20	WDR77	PRPF19	PRPF6	SNRPD1	-63.0759	-21.1938	-18.9652	-18.5962	-16.6994	LSM4	SART3	GEMIN2	GEMIN4	PRMT5	15.4354	7.69079	7.27052	6.87706	5.17751	0	0	0	13.29	-1.31	-3.61
HCQevolved_OVCAR3 - Control_OVCAR3	GO_FORELIMB_MORPHOGENESIS	No Selection	-9.16424	0.654286	1	1	18.029	SHH	RDH10	MSX2	OSR2	ZNF358	-11.3305	-6.30782	-5.82056	-4.14133	-2.71952	CTNNB1	TFAP2A	HOXA11	HOXA9	FMN1	13.1184	3.72453	2.61664	2.58062	2.31413	0	0	0	4.22	-1.11	-0.91
HCQevolved_OVCAR3 - Control_OVCAR3	GO_O_GLYCAN_PROCESSING	No Selection	-9.14788	0.905714	1	1	13.087	GALNT14	MUC3A	MUC2	MUC5AC	ST3GAL2	-14.0037	-12.313	-8.53034	-7.68205	-4.04908	GALNT12	C1GALT1	MUC1	C1GALT1C1	GALNT11	8.11232	7.78977	7.41441	4.76904	4.04321	0	0	0	5.54	1.14	-0.27
HCQevolved_OVCAR3 - Control_OVCAR3	GO_VACUOLAR_ACIDIFICATION	No Selection	-9.11782	1	1	1	20.359	ATP6V0A1	ATP6V0A2	CLN3	ATP6V0C	CLIC4	-18.5132	-4.00539	-2.59666	-1.00775	-0.687289	ATP6V1H	PPT1	SLC11A1	CLN5	TCIRG1	3.4406	3.39319	2.29264	2.20023	1.96816	0	0	0	5.48	0.16	-0.89
HCQevolved_OVCAR3 - Control_OVCAR3	GO_THYMOCYTE_AGGREGATION	No Selection	-9.11651	0.968571	1	1	13.761	SRF	SHH	ZFP36L2	GATA3	SPN	-12.186	-11.6966	-6.05461	-4.27151	-3.90355	CTNNB1	ATG5	FZD7	FAS	ZFP36L1	7.51746	4.78624	4.16608	3.93673	3.28835	0	0	0	3.93	0.17	-0.42
HCQevolved_OVCAR3 - Control_OVCAR3	GO_REGULATION_OF_ANDROGEN_RECEPTOR_SIGNALING_PATHWAY	No Selection	-9.11391	0.951429	1	1	18.688	DDX5	ARRB2	FOXP1	PARK7	SMARCA4	-7.33221	-5.52193	-5.32859	-3.44242	-3.37016	TCF21	PRMT2	RNF6	TRIM68	HDAC6	3.97138	3.33386	1.83736	1.28987	0.803937	0	0	0	3.06	-0.1	-0.96
HCQevolved_OVCAR3 - Control_OVCAR3	GO_REGULATION_OF_ARP2_3_COMPLEX_MEDIATED_ACTIN_NUCLEATION	No Selection	-9.07413	1	1	1	18.572	ARFIP2	ARF1	GMFG	WASF1	CORO1B	-8.6823	-6.59754	-5.20549	-3.51525	-3.45248	NCKAP1	CYFIP1	BRK1	GMFB	ARFIP1	7.42231	6.40483	2.4438	1.97489	1.7209	0	0	0	4.41	0.27	-0.22
HCQevolved_OVCAR3 - Control_OVCAR3	GO_RESPONSE_TO_CORTICOSTEROID	No Selection	-9.07229	0.0459465	1	0.208	12.434	SRC	CDKN1A	FBXO32	EP300	ASS1	-22.7463	-16.1907	-11.3864	-10.557	-8.3354	IL1RN	CALM1	CALM3	PDCD7	TYMS	12.4693	11.8199	7.82689	7.6251	7.61576	0	0	0	5.45	-1.01	-0.74
HCQevolved_OVCAR3 - Control_OVCAR3	GO_PROTEIN_DEMANNOSYLATION	No Selection	-9.05909	1	1	1	19.626	SYVN1	DERL2	OS9	MAN1A1	MAN1A2	-8.1555	-4.5817	-1.61946	-0.579435	-0.159767	SEL1L	MAN1B1	EDEM1	UGGT2	UGGT1	2.81738	1.3121	1.04822	1.0462	0.860114	0	0	0	2.99	0.65	-0.47
HCQevolved_OVCAR3 - Control_OVCAR3	GO_NEGATIVE_REGULATION_OF_SMOOTHENED_SIGNALING_PATHWAY	No Selection	-9.04409	1	1	1	17.681	PRKACB	PRKACA	PTCH1	BTRC	TRAF3IP1	-7.27828	-4.59241	-3.58211	-3.42604	-3.00826	RUNX2	RB1	KCTD11	IFT122	GLIS2	5.22781	3.9399	3.84522	1.6188	1.38795	0	0	0	3.45	-0.73	-0.59
HCQevolved_OVCAR3 - Control_OVCAR3	GO_CRANIAL_NERVE_DEVELOPMENT	No Selection	-9.03915	0.0337857	1	0.17	18.502	EGR2	SLITRK6	EPHB2	HES1	ISL1	-8.33302	-4.22856	-4.21677	-4.19931	-3.91645	CTNNB1	SIX4	ATP8B1	SEMA3A	TFAP2A	11.9602	3.92057	3.22621	3.21977	3.21848	0	0	0	3.83	-0.74	-0.59
HCQevolved_OVCAR3 - Control_OVCAR3	GO_FATTY_ACID_BETA_OXIDATION_USING_ACYL_COA_OXIDASE	No Selection	-9.02948	0.751429	1	1	26.848	SCP2	HSD17B4	ABCD1	ACAA1	ACOX3	-12.2244	-8.99801	-2.29728	-0.742267	-0.197851	CRAT	CROT	ACOT8	ACOX1	NUDT19	8.0828	5.77728	1.73813	0.0884745	0.0340406	0	0	0	5.49	-0.05	-0.18
HCQevolved_OVCAR3 - Control_OVCAR3	GO_NEGATIVE_REGULATION_OF_CELL_ADHESION	No Selection	-9.01871	0.748571	1	1	11.823	SRC	ABL1	ERBB3	ASS1	RND1	-38.9091	-20.0167	-18.2104	-15.6646	-15.3232	PTEN	PTK2	IL1RN	NDFIP1	CDH1	13.1157	12.5483	11.4232	7.76236	7.35067	0	0	0	5.71	0.63	-0.25
HCQevolved_OVCAR3 - Control_OVCAR3	GO_POSITIVE_REGULATION_OF_HEMOPOIESIS	No Selection	-9.00829	0.144462	1	0.601	9.921	JUN	FOS	GATA2	RUNX1	SHH	-35.8974	-13.7794	-13.7152	-11.9739	-11.8134	MAPK11	MAPK14	KDM1A	HMGB1	HMGB2	16.7132	12.8632	12.2463	11.7122	6.16131	0	0	0	4.96	-0.11	-0.59
HCQevolved_OVCAR3 - Control_OVCAR3	GO_ICOSANOID_METABOLIC_PROCESS	No Selection	-8.98253	0.648571	1	1	10.539	AKR1C2	AKR1C3	FAAH2	DPEP1	CYP2B6	-8.01854	-6.30093	-5.48311	-4.09371	-4.05352	PLA2G4A	PTGR2	PTGES3	PTGS1	PTGES	6.67756	6.48736	5.93366	4.21115	3.93348	0	0	0	3.36	-0.7	-0.39
HCQevolved_OVCAR3 - Control_OVCAR3	REACTOME_TRANSCRIPTION	No Selection	-8.97565	0.96	1	1	8.203	GTF2F1	POLR2E	ERCC3	CPSF1	POLR2C	-43.9656	-39.3454	-35.4601	-34.1644	-33.4261	TAF5	NUDT21	POLR2B	POLR2D	TAF1A	40.2496	32.4486	27.109	18.1226	14.6933	0	0	0	10.8	-0.9	-2.63
HCQevolved_OVCAR3 - Control_OVCAR3	GO_FATTY_ACID_DERIVATIVE_METABOLIC_PROCESS	No Selection	-8.96348	0.637143	1	1	9.562	AKR1C2	AKR1C3	FAAH2	CYP2B6	HPGD	-7.71574	-6.41461	-5.14764	-4.19939	-4.17058	PTGR2	PLA2G4A	PTGES3	MAPK3	PTGS1	6.53227	6.43929	6.29489	4.08061	4.04508	0	0	0	3.36	-0.7	-0.39
HCQevolved_OVCAR3 - Control_OVCAR3	GO_POSITIVE_REGULATION_OF_ORGANIC_ACID_TRANSPORT	No Selection	-8.9339	0.757143	1	1	17.88	TNFRSF11A	MAP2K6	EDN1	PLA2G6	PLA2R1	-5.64753	-3.98901	-3.97137	-3.16426	-2.98608	MAPK9	ARL6IP1	P2RY2	NTSR1	P2RX4	7.67557	4.13186	2.92698	1.60004	1.11035	0	0	0	4	-0.94	-0.28
HCQevolved_OVCAR3 - Control_OVCAR3	GO_REGULATION_OF_TISSUE_REMODELING	No Selection	-8.92532	0.94	1	1	18.017	SRC	SYT7	UBASH3B	CSK	BCR	-12.1595	-11.9768	-10.6136	-7.02071	-6.34868	TFRC	TMBIM1	CA2	ADAM8	B4GALT1	5.88322	3.96028	3.95187	3.88152	3.86076	0	0	0	4.64	0.58	-0.39
HCQevolved_OVCAR3 - Control_OVCAR3	GO_CELLULAR_RESPONSE_TO_EXTERNAL_STIMULUS	No Selection	-8.92148	0.00824302	1	0.0726	8.823	TP53	JUN	MAP1LC3B	MAPK8	HSPA5	-82.9719	-67.5716	-51.006	-50.1001	-37.6593	CTNNB1	SREBF1	MAPK3	CHEK1	CAV1	57.7037	31.0839	25.8573	20.1292	17.4848	0	0	0	11.09	-0.07	-1.38
HCQevolved_OVCAR3 - Control_OVCAR3	GO_POSITIVE_REGULATION_OF_GENE_EXPRESSION_EPIGENETIC	No Selection	-8.90573	0.971429	1	1	12.633	POLR1A	POLR1C	POLR1E	POLR1B	TAF1D	-17.9977	-17.026	-16.7989	-16.5363	-16.5332	CTNNB1	TAF1A	CHEK1	SMARCA5	KAT2B	21.2031	13.0371	11.9156	10.9712	10.7458	0	0	0	7.4	-0.71	-0.43
HCQevolved_OVCAR3 - Control_OVCAR3	GO_MORPHOGENESIS_OF_AN_EPITHELIAL_SHEET	No Selection	-8.87006	0.951429	1	1	11.638	DLL4	SRF	HBEGF	TOR1A	FLRT3	-11.6874	-8.23438	-4.1107	-4.05961	-3.91505	RHOA	DDR1	VANGL2	DVL2	MPP5	5.53648	4.01718	3.18048	2.89718	2.71059	0	0	0	3.65	0.21	-0.49
HCQevolved_OVCAR3 - Control_OVCAR3	GO_AUTOPHAGOSOME_ORGANIZATION	No Selection	-8.86786	0.817143	1	1	16.016	MAP1LC3B	GABARAPL1	MAP1LC3A	WDR45	ATG2B	-43.1361	-34.3561	-26.4078	-16.8448	-13.4527	ATG5	WIPI2	ATG3	ATG16L1	ATP13A2	17.6622	13.9081	11.5691	10.7379	7.95115	0	0	0	12.79	1.06	-1.39
HCQevolved_OVCAR3 - Control_OVCAR3	REACTOME_TRANSPORT_OF_MATURE_TRANSCRIPT_TO_CYTOPLASM	No Selection	-8.84888	0.717143	1	1	13.779	NXF1	DHX38	RBM8A	MAGOH	U2AF2	-123.639	-44.7705	-30.7246	-22.4363	-21.0076	RAE1	NUP93	SEH1L	NUP85	NUP43	68.1088	26.4213	21.96	20.1307	19.8251	0	0	0	23.3	0.5	-1.4
HCQevolved_OVCAR3 - Control_OVCAR3	GO_POSITIVE_REGULATION_OF_SECRETION	No Selection	-8.8488	0.514286	1	1	9.263	HGS	SRC	CFTR	EZR	STXBP1	-42.3121	-39.8828	-36.4367	-33.1434	-18.4292	ATP13A2	MAPK14	STX1A	MAPK9	MAPK11	39.2346	22.7365	21.8867	18.9083	16.154	0	0	0	7.93	-0.41	-0.65
HCQevolved_OVCAR3 - Control_OVCAR3	GO_DICARBOXYLIC_ACID_TRANSPORT	No Selection	-8.84435	0.0167144	1	0.111	11.131	SLC38A7	SLC46A1	SLC7A11	AGXT	SLC26A2	-5.82271	-4.23521	-4.15551	-4.14807	-4.10698	STX1A	VAMP2	PPFIA4	SLC26A9	ARL6IP5	7.25395	5.50377	4.04125	4.03612	3.45614	0	0	0	2.96	-0.54	-0.55
HCQevolved_OVCAR3 - Control_OVCAR3	GO_REGULATION_OF_DNA_DAMAGE_RESPONSE_SIGNAL_TRANSDUCTION_BY_P53_CLASS_MEDIATOR	No Selection	-8.82144	0.694286	1	1	20.97	DDX5	PTTG1IP	SNAI1	PMAIP1	ZNF385A	-6.90436	-4.37307	-4.1459	-4.10273	-3.61792	KDM1A	SMYD2	CDKN2A	ATR	SPRED1	7.99584	5.46326	2.84912	2.7914	2.23707	0	0	0	3.33	-1.1	-0.56
HCQevolved_OVCAR3 - Control_OVCAR3	GO_EMBRYONIC_DIGIT_MORPHOGENESIS	No Selection	-8.80356	0.694286	1	1	13.51	SHH	HDAC1	TBX3	IHH	FLVCR1	-11.9031	-9.1503	-5.39444	-4.11368	-4.08085	CTNNB1	SMAD4	CHST11	HOXA11	TMEM107	14.0378	8.67735	3.92625	3.87445	3.71953	0	0	0	3.98	-0.25	-0.34
HCQevolved_OVCAR3 - Control_OVCAR3	GO_NUCLEAR_TRANSCRIBED_MRNA_CATABOLIC_PROCESS_EXONUCLEOLYTIC	No Selection	-8.78302	0.968571	1	1	16.17	DIS3	EXOSC2	EXOSC5	EXOSC4	EXOSC1	-23.9346	-23.0932	-19.2146	-16.8666	-12.6352	EXOSC8	LSM4	DCP2	LSM6	LSM5	19.9411	12.3189	10.9478	8.63486	5.51019	0	0	0	8.38	0.64	-1.46
HCQevolved_OVCAR3 - Control_OVCAR3	GO_POSITIVE_REGULATION_OF_CALCIUM_ION_TRANSMEMBRANE_TRANSPORT	No Selection	-8.77284	0.822857	1	1	16.774	PLCG1	ABL1	STIM2	F2R	KCNE3	-16.3398	-11.4874	-5.61542	-4.00709	-3.9477	CALM3	SRI	CALM2	ASPH	SLC9A1	7.7831	5.1251	3.99996	3.73917	1.88079	0	0	0	4.57	0.11	-0.43
HCQevolved_OVCAR3 - Control_OVCAR3	REACTOME_DEADENYLATION_DEPENDENT_MRNA_DECAY	No Selection	-8.70179	0.717143	1	1	13.093	EXOSC2	EXOSC5	DIS3	EXOSC1	EXOSC4	-22.4458	-18.5381	-17.655	-13.4506	-12.9398	EXOSC8	EIF4A2	XRN1	LSM4	DCP2	23.8628	15.1937	13.3431	12.2268	10.4848	0	0	0	8.57	0.64	-0.7
HCQevolved_OVCAR3 - Control_OVCAR3	GO_POSITIVE_REGULATION_OF_RELEASE_OF_SEQUESTERED_CALCIUM_ION_INTO_CYTOSOL	No Selection	-8.69537	0.928571	1	1	17.642	PLCG1	ABL1	F2R	CXCL11	HTT	-15.7097	-11.246	-4.03292	-1.78803	-0.426153	CALM3	SRI	CALM2	ASPH	CALM1	8.16199	5.34454	4.53543	3.67886	2.12797	0	0	0	5.58	0.45	-0.19
HCQevolved_OVCAR3 - Control_OVCAR3	GO_MUSCLE_HYPERTROPHY	No Selection	-8.69289	0.974286	1	1	16.04	KLF15	GATA6	KDM4A	HDAC2	CYBA	-8.03915	-3.67696	-1.56538	-0.976397	-0.905178	CAMK2D	INPP5F	CAMTA2	PPP3CA	AGT	3.60528	2.26723	1.77626	1.54872	0.687788	0	0	0	3.01	0.67	-0.21
HCQevolved_OVCAR3 - Control_OVCAR3	GO_CELL_FATE_SPECIFICATION	No Selection	-8.69224	0.66	1	1	15.475	SHH	ISL1	ISL2	ATOH1	FOXA2	-11.9578	-8.70743	-8.40684	-4.09299	-3.88718	CTNNB1	CDON	RBPJ	NRP1	HOXA11	15.1134	9.97245	3.97708	3.2127	2.72489	0	0	0	4.83	-0.75	-1.04
HCQevolved_OVCAR3 - Control_OVCAR3	GO_REGULATION_OF_B_CELL_ACTIVATION	No Selection	-8.68931	0.0693901	1	0.293	11.178	CDKN1A	IKZF3	TICAM1	SUPT6H	FOXJ1	-21.5426	-9.77129	-9.66067	-9.52203	-8.01869	LYN	NDFIP1	FAS	INPP5D	PKN1	16.8635	7.97747	7.43219	6.53193	5.75742	0	0	0	5.6	-0.77	-0.58
HCQevolved_OVCAR3 - Control_OVCAR3	GO_REGULATION_OF_SPROUTING_ANGIOGENESIS	No Selection	-8.64762	0.982857	1	1	15.624	DLL4	KLF4	HDAC5	HDAC7	SYNJ2BP	-11.7177	-7.81618	-7.41103	-4.91109	-2.0746	STARD13	RHOA	VEGFA	HMGB1	MAP2K5	7.25931	5.3509	4.08192	4.04263	2.67826	0	0	0	5.01	0.43	-0.44
HCQevolved_OVCAR3 - Control_OVCAR3	GO_NEGATIVE_REGULATION_OF_OSSIFICATION	No Selection	-8.64261	0.877143	1	1	16.418	PTCH1	SOX9	AREG	ID1	ID2	-5.67102	-5.2032	-4.03153	-3.93866	-3.89475	RBPJ	ECM1	AXIN2	P2RY2	TMEM64	4.01228	3.85453	3.16817	2.88201	2.49784	0	0	0	2.51	0.35	0.04
HCQevolved_OVCAR3 - Control_OVCAR3	REACTOME_PI3K_CASCADE	No Selection	-8.63769	0.0339423	1	0.17	13.041	IRS2	INSR	RPS6	RPTOR	PRKAA1	-18.4623	-17.5389	-17.5181	-16.6956	-9.58589	GRB2	RHEB	CAB39L	STRADB	CAB39	22.4743	15.5673	10.9527	10.7731	7.40174	0	0	0	8.43	-0.84	-1.25
HCQevolved_OVCAR3 - Control_OVCAR3	GO_POSITIVE_REGULATION_OF_MITOCHONDRIAL_OUTER_MEMBRANE_PERMEABILIZATION_INVOLVED_IN_APOPTOTIC_SIGNALING_PATHWAY	No Selection	-8.6063	0.891429	1	1	18.392	TP53	MAPK8	BMF	BAX	PPP1R13B	-57.6475	-23.323	-13.6136	-11.0341	-9.34109	YWHAH	YWHAQ	YWHAZ	YWHAB	YWHAG	19.0479	13.2123	12.0836	11.4151	9.62442	0	0	0	8.72	-0.19	-0.61
HCQevolved_OVCAR3 - Control_OVCAR3	GO_PHOTORECEPTOR_CELL_DIFFERENTIATION	No Selection	-8.57129	0.654286	1	1	12.977	CABP4	IFT140	MYO7A	PROM1	SOX9	-6.12167	-4.34874	-4.15408	-3.74164	-3.08423	VEGFA	TH	ARL3	AHI1	NPHP4	8.11971	4.19714	3.70584	3.46727	2.10462	0	0	0	3.39	-1.33	-0.48
HCQevolved_OVCAR3 - Control_OVCAR3	GO_POSITIVE_REGULATION_OF_NUCLEOSIDE_METABOLIC_PROCESS	No Selection	-8.56405	0.831429	1	1	26.205	INSR	PRKAA1	GPD1	PINK1	ENTPD5	-7.29794	-5.03421	-2.38493	-1.75435	-1.66393	VCP	HIF1A	STAT3	ARNT	GADD45GIP1	6.07929	3.10428	0.106939	-0.572106	-0.681765	0	0	0	4.02	-1.15	-1.12
HCQevolved_OVCAR3 - Control_OVCAR3	GO_METHIONINE_METABOLIC_PROCESS	No Selection	-8.55379	1	1	1	18.797	EIF2B2	MTHFD2L	EIF2B1	MTHFR	EIF2B4	-5.95325	-5.68859	-5.58816	-3.79165	-1.68169	MSRA	SMS	MTAP	ADI1	ENOPH1	3.19963	3.19555	1.78119	1.6929	1.52749	0	0	0	3.19	0.62	-0.43
HCQevolved_OVCAR3 - Control_OVCAR3	GO_CELLULAR_COPPER_ION_HOMEOSTASIS	No Selection	-8.53128	1	1	1	19.082	ATP7B	ARF1	ATOX1	SCO1	APP	-7.47132	-2.00766	-1.03611	0.226856	0.364177	ATP7A	MT2A	SLC31A1	CCDC22	PRNP	1.54364	1.31627	1.12514	0.550902	0.399649	0	0	0	2.64	0.43	-0.45
HCQevolved_OVCAR3 - Control_OVCAR3	GO_REGULATION_OF_RELEASE_OF_SEQUESTERED_CALCIUM_ION_INTO_CYTOSOL	No Selection	-8.527	0.934286	1	1	12.979	ABL1	PLCG1	PDE4D	CORO1A	PRKACA	-18.2196	-15.7673	-11.6219	-8.00373	-6.88793	LYN	CALM3	ATG5	SRI	DIAPH1	9.12085	8.08974	7.92301	5.35402	5.31335	0	0	0	6.69	0.3	-0.67
HCQevolved_OVCAR3 - Control_OVCAR3	GO_CELLULAR_MONOVALENT_INORGANIC_CATION_HOMEOSTASIS	No Selection	-8.47352	0.885714	1	1	15.839	ATP6V1B1	ATP6V0A1	SGK1	ATP6V1D	CFTR	-44.1526	-34.4308	-14.4216	-14.1589	-13.2951	ATP6V1B2	ATP6V1H	SGK2	CA2	PPT1	26.9257	11.9918	7.17133	6.48302	5.14248	0	0	0	10.03	0.69	-0.58
HCQevolved_OVCAR3 - Control_OVCAR3	KEGG_TNF_SIGNALING_PATHWAY	No Selection	-8.4719	0.877143	1	1	15.711	ATF4	JUN	JUNB	CREB3	CREB1	-27.7891	-20.9803	-16.8259	-13.2151	-6.35774	BIRC3	CASP7	CASP3	BIRC2	TRAF1	17.4897	13.8942	10.8149	6.82249	6.15096	0	0	0	7.83	-0.09	-0.92
HCQevolved_OVCAR3 - Control_OVCAR3	GO_NEGATIVE_REGULATION_OF_ALPHA_BETA_T_CELL_ACTIVATION	No Selection	-8.46855	0.722857	1	1	19.323	SHH	IHH	IL4R	RC3H1	BCL6	-11.8726	-4.11531	-3.99219	-1.0741	-0.790933	HFE	JAK3	HMGB1	ANXA1	ITCH	4.13778	3.98421	3.91112	1.62621	1.52222	0	0	0	4.56	0.97	-0.33
HCQevolved_OVCAR3 - Control_OVCAR3	KEGG_COLORECTAL_CANCER	No Selection	-8.46746	0.774286	1	1	17.259	JUN	CASP9	MYC	APC2	GSK3B	-37.5092	-14.538	-8.24844	-4.7316	-4.66301	BIRC5	CASP3	ARAF	MSH6	AXIN2	8.49405	7.60916	6.73051	6.2326	5.79455	0	0	0	6.44	0.51	-0.55
HCQevolved_OVCAR3 - Control_OVCAR3	GO_RNA_METHYLATION	No Selection	-8.45243	0.92	1	1	12.93	NSUN2	FBL	TRMT6	FTSJ3	TRMT61A	-15.203	-8.7321	-8.4056	-8.35099	-7.24276	TRMT1L	METTL2B	MEPCE	METTL14	METTL2A	7.86057	6.2781	6.15131	5.02582	4.90446	0	0	0	4.54	-0.45	-0.39
HCQevolved_OVCAR3 - Control_OVCAR3	GO_POSITIVE_REGULATION_OF_DENDRITIC_SPINE_DEVELOPMENT	No Selection	-8.40736	0.882857	1	1	17.873	CAMK2B	HNRNPK	PALM	ARF1	CAMK1	-4.26011	-4.23142	-4.10788	-2.07784	-1.92326	LRP8	ITPKA	PAFAH1B1	FOXO6	FMR1	7.05749	3.30874	1.90615	1.2274	1.00233	0	0	0	2.54	-0.7	-0.37
HCQevolved_OVCAR3 - Control_OVCAR3	GO_HISTONE_MRNA_CATABOLIC_PROCESS	No Selection	-8.38859	0.888571	1	1	28.812	EXOSC10	EXOSC4	MTPAP	TUT1	LSM1	-7.31707	-5.40399	-3.44006	-1.33613	-1.1056	DCP2	ERI1	XRN1	UPF1	ATM	5.93907	4.08955	4.05285	2.76297	-0.412901	0	0	0	3.88	-0.92	0.36
HCQevolved_OVCAR3 - Control_OVCAR3	GO_PROTEIN_TARGETING_TO_PLASMA_MEMBRANE	No Selection	-8.37351	0.805714	1	1	21.826	INPP5K	PTCH1	PALM	MYADM	PACS2	-7.1639	-5.67095	-4.17533	-4.10273	-1.79367	SPTBN1	ANXA2	SMURF1	TMED2	PRKG2	4.4488	3.12563	2.97434	1.65536	0.968799	0	0	0	3.24	-0.9	-0.66
HCQevolved_OVCAR3 - Control_OVCAR3	GO_STEROL_BIOSYNTHETIC_PROCESS	No Selection	-8.36382	0.96	1	1	12.399	CFTR	PRKAA1	HMGCS2	DHCR7	TM7SF2	-15.4758	-9.78146	-7.78059	-6.55285	-5.93203	INSIG2	INSIG1	LBR	CYB5R3	HMGCR	11.2549	6.88735	6.8307	4.33013	3.89583	0	0	0	4.56	-0.33	-0.46
HCQevolved_OVCAR3 - Control_OVCAR3	REACTOME_VIRAL_MESSENGER_RNA_SYNTHESIS	No Selection	-8.36028	1	1	1	20.163	GTF2F1	POLR2J	GTF2F2	POLR2C	POLR2E	-16.0797	-13.7378	-12.1936	-11.8063	-9.6555	POLR2D	POLR2B	POLR2A	POLR2G	POLR2L	14.7392	13.5485	2.25817	0.557395	-2.24556	0	0	0	8.81	-4.3	-3.32
HCQevolved_OVCAR3 - Control_OVCAR3	GO_REGULATION_OF_B_CELL_PROLIFERATION	No Selection	-8.35816	0.07016	1	0.296	15.268	CDKN1A	IKZF3	CD81	TICAM1	IRS2	-10.2722	-8.50654	-5.4742	-5.14308	-3.44984	LYN	INPP5D	PKN1	PELI1	CASP3	8.83363	7.13585	5.40828	4.5266	4.20835	0	0	0	4.35	-0.69	-0.51
HCQevolved_OVCAR3 - Control_OVCAR3	GO_NEGATIVE_REGULATION_OF_LOCOMOTION	No Selection	-8.34445	0.868571	1	1	7.29	TRIM8	SRF	RHOB	DLL4	SHH	-23.1079	-16.5355	-16.2623	-12.5496	-12.2736	ARRDC3	PTEN	ILK	STARD13	VCL	12.6106	9.54197	9.15629	7.54131	7.49551	0	0	0	4.72	0.15	-0.47
HCQevolved_OVCAR3 - Control_OVCAR3	GO_CELL_FATE_DETERMINATION	No Selection	-8.34339	0.685714	1	1	18.662	KLF4	GATA2	PROX1	MCL1	ATOH1	-7.91959	-4.4551	-4.10209	-4.08824	-4.04371	CTNNB1	IFRD1	CDC42	NTF4	NOTCH2	13.8238	6.64806	5.40857	3.84478	1.2994	0	0	0	4.92	-3.02	-0.87
HCQevolved_OVCAR3 - Control_OVCAR3	GO_REGULATION_OF_PH	No Selection	-8.34209	0.742857	1	1	17.691	ATP6V1B1	ATP6V0A1	ATP6V1D	CFTR	ATP6V1G1	-40.4676	-32.1947	-15.6366	-13.8489	-11.3862	ATP6V1B2	ATP6V1H	CA2	RAB20	ATP6V1C1	27.0738	12.4537	6.80314	4.86459	4.52893	0	0	0	9.76	0.2	-0.65
HCQevolved_OVCAR3 - Control_OVCAR3	GO_REGULATION_OF_MITOCHONDRIAL_OUTER_MEMBRANE_PERMEABILIZATION_INVOLVED_IN_APOPTOTIC_SIGNALING_PATHWAY	No Selection	-8.3417	0.914286	1	1	18.513	TP53	MAPK8	BMF	BAX	PMAIP1	-60.1094	-26.7681	-14.2491	-10.7843	-9.37796	YWHAH	YWHAQ	YWHAZ	YWHAB	YWHAG	18.8959	13.1004	12.1325	11.6107	10.1905	0	0	0	8.87	0.78	-0.45
HCQevolved_OVCAR3 - Control_OVCAR3	KEGG_TGF_BETA_SIGNALING_PATHWAY	No Selection	-8.33659	0.877143	1	1	16.16	SMAD7	ID2	TGIF1	E2F4	TGFB1	-11.5633	-9.17898	-5.79332	-5.10846	-4.58088	ROCK1	PITX2	SMAD3	RBL1	SMAD2	9.17612	6.88813	5.98602	5.88736	4.85433	0	0	0	4.87	0.33	-0.23
HCQevolved_OVCAR3 - Control_OVCAR3	REACTOME_DOWNREGULATION_OF_SMAD2_3_SMAD4_TRANSCRIPTIONAL_ACTIVITY	No Selection	-8.3233	0.882857	1	1	17.072	HDAC1	SKIL	TGIF1	TGIF2	UBA52	-14.5277	-10.9191	-7.89046	-6.43916	-6.30421	SMAD4	PPM1A	USP9X	UBE2D3	SMAD2	4.26889	4.13365	3.68549	3.32796	3.23649	0	0	0	5.23	0.21	-0.73
HCQevolved_OVCAR3 - Control_OVCAR3	GO_POSITIVE_REGULATION_OF_MESONEPHROS_DEVELOPMENT	No Selection	-8.29667	0.871429	1	1	17.483	GATA3	PAX8	SOX9	MAGED1	WNT2B	-4.20103	-3.16596	-2.92145	-2.69023	-2.62297	VEGFA	SIX4	AGT	LGR4	TGFB1	7.80955	3.91673	0.993832	-0.625797	-1.63725	0	0	0	3.66	-2.14	-0.66
HCQevolved_OVCAR3 - Control_OVCAR3	GO_ACTIN_FILAMENT_POLYMERIZATION	No Selection	-8.29365	1	1	1	19.644	VIL1	WASF1	TTC17	ARPC4	ANG	-4.01863	-3.5539	-3.04289	-2.90448	-2.631	DIAPH1	GSN	JAK2	MICALL2	RAC1	5.79189	2.51199	1.71306	1.44143	1.39612	0	0	0	2.62	-0.19	-0.22
HCQevolved_OVCAR3 - Control_OVCAR3	GO_SENSORY_PERCEPTION_OF_LIGHT_STIMULUS	No Selection	-8.26921	0.882857	1	1	11.881	DLL4	MYO7A	RDH10	USH1C	CABP4	-12.2044	-7.92084	-6.71221	-6.70179	-6.36397	BBS2	TGFBI	EPAS1	COL18A1	TH	7.81438	6.92012	5.85945	4.0665	3.89237	0	0	0	3.59	-0.59	-0.56
HCQevolved_OVCAR3 - Control_OVCAR3	GO_MUSCLE_ORGAN_DEVELOPMENT	No Selection	-8.25602	0.00654719	1	0.0634	9.809	FOS	EP300	FOXO4	DLL4	NEB	-17.0944	-13.6749	-13.6373	-11.5487	-11.545	SAP30	MYH14	MAPK12	SRI	GPCPD1	11.7136	11.1586	10.5971	9.89345	7.94583	0	0	0	4.99	-0.54	-0.81
HCQevolved_OVCAR3 - Control_OVCAR3	GO_NEGATIVE_REGULATION_OF_TOR_SIGNALING	No Selection	-8.24503	0.968571	1	1	14.711	NPRL3	NPRL2	PRKAA1	DEPTOR	AKT1S1	-7.84982	-5.01958	-4.8028	-4.01569	-3.89402	UBR1	DDIT4	TNFAIP8L1	MAPKAPK5	FNIP1	4.23884	3.9353	3.89371	3.32482	2.71486	0	0	0	2.79	-0.44	-0.29
HCQevolved_OVCAR3 - Control_OVCAR3	GO_SIGNAL_TRANSDUCTION_IN_ABSENCE_OF_LIGAND	No Selection	-8.24487	0.937143	1	1	17.959	BCL2L1	CASP9	MCL1	CASP2	ERBB3	-15.1021	-13.9045	-10.7279	-6.0387	-4.05112	BCL2L2	FAS	MKNK2	KITLG	FOXO3	7.0991	4.02564	3.90289	3.26796	2.50396	0	0	0	5.21	0.23	-0.73
HCQevolved_OVCAR3 - Control_OVCAR3	GO_DOPAMINE_RECEPTOR_SIGNALING_PATHWAY	No Selection	-8.22842	0.957143	1	1	25.158	GNAS	GNAQ	KLF16	ARRB2	GSK3A	-15.3451	-8.22538	-4.51177	-2.0841	-0.243945	GNAI3	GNA15	GNB1	GNA14	ADCY6	4.79155	3.60616	2.31206	2.28345	0.588277	0	0	0	3.95	0.17	-0.45
HCQevolved_OVCAR3 - Control_OVCAR3	GO_MITOCHONDRIAL_RESPIRATORY_CHAIN_COMPLEX_ASSEMBLY	No Selection	-8.17447	0.977143	1	1	13.629	NDUFB10	NDUFB11	NDUFAF3	NDUFV2	NDUFV3	-8.32614	-7.7707	-7.636	-6.73897	-6.60705	NDUFV1	NDUFS2	IMMP2L	ACAD9	NDUFB5	11.4044	7.94188	5.66694	5.43808	3.29849	0	0	0	3.15	-0.94	-0.7
HCQevolved_OVCAR3 - Control_OVCAR3	GO_NEGATIVE_REGULATION_OF_DNA_BINDING	No Selection	-8.14428	0.702857	1	1	15.972	JUN	DDIT3	SUMO1	TFAP4	HDAC2	-23.8289	-12.0859	-8.44049	-8.199	-6.29484	KDM1A	E2F1	NEK2	SIN3A	SRI	27.6268	11.3335	8.52141	5.77635	4.95957	0	0	0	7.57	-0.86	-0.19
HCQevolved_OVCAR3 - Control_OVCAR3	GO_REGULATION_OF_MEMBRANE_REPOLARIZATION	No Selection	-8.14307	0.794286	1	1	22.86	RNF207	KCNE3	AKAP7	KCNH2	CACNA1D	-4.10825	-3.99766	-3.82854	-3.69762	-3.41829	KCNQ1	AKAP9	CAV1	WDR1	NEDD4L	4.10471	3.5195	2.91512	1.47992	0.45285	0	0	0	3.09	-0.23	-0.78
HCQevolved_OVCAR3 - Control_OVCAR3	GO_POSITIVE_REGULATION_OF_APOPTOTIC_SIGNALING_PATHWAY	No Selection	-8.11416	0.811429	1	1	10.465	TP53	MAPK8	BCL2L1	MCL1	WWOX	-162.102	-47.0083	-34.3978	-31.8598	-31.1781	TNFSF10	YWHAZ	CLU	PDIA3	YWHAH	39.0531	26.1585	24.366	24.165	24.091	0	0	0	12.96	-0.19	-0.41
HCQevolved_OVCAR3 - Control_OVCAR3	GO_ENDOTHELIAL_CELL_DIFFERENTIATION	No Selection	-8.10062	0.865714	1	1	15.639	EZR	ICAM1	KDM6B	RDX	MSN	-37.5316	-13.4722	-13.0137	-7.32839	-5.15437	CTNNB1	RAP1A	MET	RAB1A	RAPGEF6	14.3994	7.94359	7.58088	6.15033	4.63981	0	0	0	6.5	0.59	-0.22
HCQevolved_OVCAR3 - Control_OVCAR3	GO_RESPONSE_TO_MINERALOCORTICOID	No Selection	-8.08832	0.777143	1	1	17.967	EP300	JUNB	CDKN1A	SRC	FOSB	-7.56198	-6.98343	-6.60317	-5.8361	-5.77162	CALM3	CALM1	KRAS	CALM2	PTGS1	8.40116	6.09135	4.59498	4.30057	4.10086	0	0	0	4.84	-3.02	-1.16
HCQevolved_OVCAR3 - Control_OVCAR3	GO_OLIGOSACCHARIDE_LIPID_INTERMEDIATE_BIOSYNTHETIC_PROCESS	No Selection	-8.08785	0.931429	1	1	13.644	ALG13	DOLK	ALG3	ALG8	ALG2	-8.22069	-8.19244	-5.8101	-4.20465	-4.04973	ALG10B	DHDDS	ALG10	ALG9	ALG6	7.85949	7.38173	7.16745	3.04709	1.7382	0	0	0	4.59	-0.68	-0.33
HCQevolved_OVCAR3 - Control_OVCAR3	GO_REGULATION_OF_CELLULAR_PH	No Selection	-8.08642	0.894286	1	1	17.63	ATP6V1B1	ATP6V0A1	ATP6V1D	CFTR	ATP6V1G1	-38.9693	-33.1223	-14.0149	-12.8501	-11.4386	ATP6V1B2	ATP6V1H	CA2	ATP6V1F	ATP6V1A	29.5672	13.189	6.76593	6.1793	5.44149	0	0	0	10.58	0.47	-0.68
HCQevolved_OVCAR3 - Control_OVCAR3	GO_STEROL_TRANSPORT	No Selection	-8.07701	0.802857	1	1	14.253	SYT7	OSBPL5	CFTR	ABCA5	SOAT1	-12.4603	-11.1839	-10.2692	-8.10877	-5.52238	VPS4A	SCARB1	CLU	LIPG	VPS4B	12.2003	9.81181	6.54134	3.98707	3.75912	0	0	0	5.95	-0.46	-0.35
HCQevolved_OVCAR3 - Control_OVCAR3	GO_CELLULAR_RESPONSE_TO_INTERFERON_GAMMA	No Selection	-8.05624	0.96	1	1	11.945	ASS1	TRIM8	GBP2	TRIM21	IRF1	-29.5755	-23.8935	-11.9987	-10.8123	-6.78169	STAT1	HLA-B	IFNGR1	IRF5	IRF6	11.0839	9.38415	8.10757	7.98116	7.83149	0	0	0	6.23	0.76	-0.01
HCQevolved_OVCAR3 - Control_OVCAR3	GO_DNA_DEMETHYLATION	No Selection	-8.03348	0.848571	1	1	18.267	TDG	FTO	ALKBH2	APEX1	TET3	-3.79313	-3.07262	-2.75533	-2.00589	-1.54583	APOBEC3C	APOBEC3F	ALKBH1	TET2	ALKBH3	3.99154	3.96679	2.2848	0.118267	-1.17664	0	0	0	2.91	-1.23	-0.42
HCQevolved_OVCAR3 - Control_OVCAR3	GO_POSITIVE_REGULATION_OF_PROTEIN_INSERTION_INTO_MITOCHONDRIAL_MEMBRANE_INVOLVED_IN_APOPTOTIC_SIGNALING_PATHWAY	No Selection	-8.02268	0.868571	1	1	19.047	TP53	MAPK8	BMF	PPP1R13B	NMT1	-42.1751	-24.2285	-13.5698	-9.14266	-6.82557	YWHAH	YWHAQ	YWHAZ	YWHAB	YWHAG	19.2553	14.0286	12.8652	11.8468	8.76587	0	0	0	9.17	0.78	0.04
HCQevolved_OVCAR3 - Control_OVCAR3	REACTOME_MITOCHONDRIAL_TRNA_AMINOACYLATION	No Selection	-8.01577	0.957143	1	1	13.655	SARS2	YARS2	WARS2	FARS2	MARS2	-8.11206	-6.30472	-3.825	-3.1127	-2.47772	TARS2	DARS2	IARS2	NARS2	PPA2	5.40909	4.76724	3.60212	2.72119	1.911	0	0	0	3.61	0.01	-0.4
HCQevolved_OVCAR3 - Control_OVCAR3	GO_PROTEIN_LOCALIZATION_TO_LYSOSOME	No Selection	-8.00316	0.911429	1	1	22.57	HGS	CD81	NAGPA	NEDD4	HSPA8	-15.0187	-4.13046	-2.35653	-1.6391	-1.60769	SNX16	SORL1	RNF128	AP3B1	AP3M1	6.29772	2.42662	1.9378	1.73093	1.32091	0	0	0	3.43	-0.23	-0.16
HCQevolved_OVCAR3 - Control_OVCAR3	GO_CAMP_MEDIATED_SIGNALING	No Selection	-8	0.951429	1	1	16.249	PDE4D	PDE7A	SOX9	RAPGEF3	KSR1	-4.15526	-3.53061	-3.00024	-2.73531	-2.4857	ADM	MAPK7	ADCY3	ADCY6	DGKQ	3.28167	2.82519	2.74955	2.13577	1.58981	0	0	0	2.59	-0.18	-0.31
HCQevolved_OVCAR3 - Control_OVCAR3	GO_ECTODERM_DEVELOPMENT	No Selection	-7.99625	0.908571	1	1	17.203	SHH	ETS2	ZBTB17	GRHL3	VPS52	-12.1546	-4.06368	-4.04378	-3.94743	-2.16418	CTNNB1	SMURF1	BMPR1A	ZBTB7B	ITGA6	6.55851	4.50455	2.73035	2.68265	1.51351	0	0	0	4.62	0.42	-0.46
HCQevolved_OVCAR3 - Control_OVCAR3	GO_PEPTIDYL_CYSTEINE_MODIFICATION	No Selection	-7.9929	1	1	1	14.318	CLIP3	ZDHHC21	ZDHHC9	PARK7	ADH5	-3.14455	-2.55622	-2.0154	-1.9558	-1.79344	PRDX3	GAPDH	GOLGA7	MOCS3	ZDHHC7	5.8025	1.09406	0.826151	0.0941898	0.0318518	0	0	0	2.06	-0.55	-0.42
HCQevolved_OVCAR3 - Control_OVCAR3	GO_NEGATIVE_REGULATION_OF_OSTEOBLAST_DIFFERENTIATION	No Selection	-7.98673	0.797143	1	1	16.591	ID2	AREG	ID1	PTCH1	MEN1	-3.94046	-3.92962	-3.78072	-3.72495	-3.43204	AXIN2	TMEM64	SMAD3	SEMA4D	TOB1	3.24799	2.55968	2.01795	1.9281	1.10422	0	0	0	2.22	-0.53	-0.48
HCQevolved_OVCAR3 - Control_OVCAR3	GO_REGULATION_OF_GLIAL_CELL_PROLIFERATION	No Selection	-7.97639	0.96	1	1	16.094	CERS2	HES1	ASCL2	RNF10	NOTCH1	-8.22324	-4.13104	-3.95166	-1.93391	-1.13328	LYN	PRKCH	UFL1	PLAG1	PRKCI	3.82149	2.71744	2.29676	1.413	1.35563	0	0	0	3.04	0.37	-0.39
HCQevolved_OVCAR3 - Control_OVCAR3	GO_HEART_PROCESS	No Selection	-7.96976	0.762857	1	1	14.887	PDE4D	SRC	MAP2K6	MAP2K3	SRSF1	-11.8394	-11.7494	-8.88204	-8.04181	-4.01112	PPP1R13L	CDC42	ATG5	ATP1B1	NEDD4L	10.6807	5.16922	4.88961	4.59233	3.68062	0	0	0	4.03	0.13	-0.48
HCQevolved_OVCAR3 - Control_OVCAR3	GO_LEUKOCYTE_MIGRATION	No Selection	-7.9682	0.557143	1	1	12.351	PLCG1	SRC	SLC3A2	PECAM1	PIK3R2	-43.509	-29.2859	-26.8717	-18.8138	-17.5697	GRB2	LYN	CDC42	INPP5D	FUT7	36.9789	19.7993	15.7151	13.8521	11.5161	0	0	0	8.34	-0.32	-0.66
HCQevolved_OVCAR3 - Control_OVCAR3	GO_ENDOTHELIAL_CELL_DEVELOPMENT	No Selection	-7.94323	0.857143	1	1	16.658	EZR	ICAM1	RDX	MSN	RAPGEF3	-39.33	-13.8143	-8.29355	-5.12481	-4.54638	CTNNB1	MET	RAP1A	RAB1A	RAPGEF6	10.1163	8.78152	7.95267	5.88403	4.86707	0	0	0	7.09	0.56	-0.22
HCQevolved_OVCAR3 - Control_OVCAR3	REACTOME_ACTIVATION_OF_CHAPERONE_GENES_BY_XBP1S	No Selection	-7.9416	0.78	1	1	13.482	SYVN1	CXXC1	SRPRB	YIF1A	XBP1	-8.65223	-6.1018	-5.57222	-5.3381	-5.07747	PDIA6	CUL7	DDX11	ADD1	DDX12P	4.46963	4.19153	4.01035	3.82811	3.50762	0	0	0	3	-0.47	-0.71
HCQevolved_OVCAR3 - Control_OVCAR3	GO_MAMMARY_GLAND_MORPHOGENESIS	No Selection	-7.93659	0.688571	1	1	15.061	SRC	MSX2	AREG	ETV4	PTCH1	-4.45871	-4.00248	-3.98273	-3.68862	-3.42813	CAPN1	SOSTDC1	DDR1	BMP4	CAV1	11.9322	7.40647	4.03768	3.50234	1.90846	0	0	0	3.71	-1.09	-0.25
HCQevolved_OVCAR3 - Control_OVCAR3	GO_RIBONUCLEOPROTEIN_COMPLEX_LOCALIZATION	No Selection	-7.92765	0.748571	1	1	11.016	NXF1	DHX38	RBM8A	NCBP2	MAGOH	-228.537	-54.9398	-42.4903	-27.9377	-25.1094	RAE1	EIF4A3	NUP107	NUP93	NUP43	66.2799	46.6436	24.8627	23.8306	22.7418	0	0	0	26.87	-0.19	-1.86
HCQevolved_OVCAR3 - Control_OVCAR3	GO_MULTICELLULAR_ORGANISMAL_HOMEOSTASIS	No Selection	-7.90314	0.568571	1	1	9.275	ACTB	PRKACB	SRC	ACTG1	CORO1A	-19.2224	-19.1602	-18.6334	-15.6409	-15.3257	CTNNB1	PLA2G4A	EPAS1	PTPN11	PPP1R13L	28.7833	14.9388	11.2961	10.5361	9.71619	0	0	0	5.25	-0.26	-0.5
HCQevolved_OVCAR3 - Control_OVCAR3	GO_ENTRAINMENT_OF_CIRCADIAN_CLOCK_BY_PHOTOPERIOD	No Selection	-7.88261	0.72	1	1	22.639	TP53	USP2	PPP1CA	RBM4B	ID2	-28.8273	-8.31858	-7.82486	-4.13749	-3.87247	PER1	CRY1	PPP1CB	CRY2	FBXL3	22.4527	12.9304	10.2964	2.99124	1.75936	0	0	0	7.59	-1.4	-0.16
HCQevolved_OVCAR3 - Control_OVCAR3	REACTOME_TRANSCRIPTIONAL_ACTIVITY_OF_SMAD2_SMAD3_SMAD4_HETEROTRIMER	No Selection	-7.8778	0.888571	1	1	13.532	JUNB	HDAC1	SKIL	CDK9	TGIF1	-17.9514	-17.1946	-10.3982	-8.87721	-7.98472	CDK8	RBL1	TFDP1	CCNC	USP9X	13.7129	11.7606	6.44171	5.83225	4.36186	0	0	0	5.54	-0.22	-0.4
HCQevolved_OVCAR3 - Control_OVCAR3	GO_INSULIN_RECEPTOR_SIGNALING_PATHWAY	No Selection	-7.87689	0.74	1	1	12.531	ATP6V1B1	ATP6V0A1	INSR	IRS2	ATP6V0A2	-41.0697	-32.6984	-14.833	-13.4063	-11.7271	ATP6V1B2	GRB2	ATP6V1H	AKT2	NAMPT	28.5624	12.04	11.4611	10.1015	9.35238	0	0	0	9.69	-0.4	-0.69
HCQevolved_OVCAR3 - Control_OVCAR3	GO_POSITIVE_REGULATION_OF_PEPTIDYL_TYROSINE_PHOSPHORYLATION	No Selection	-7.87188	0.628571	1	1	13.589	TP53	SRC	ABL1	SOCS3	ERBB3	-42.6203	-27.9289	-27.6873	-22.0784	-17.8748	LYN	TNK2	FYN	NRP1	LRP8	30.3448	8.15466	7.4699	7.43648	7.07654	0	0	0	7.84	0.22	-0.76
HCQevolved_OVCAR3 - Control_OVCAR3	REACTOME_NUCLEAR_RECEPTOR_TRANSCRIPTION_PATHWAY	No Selection	-7.86938	0.525714	1	1	16.372	NR0B2	NR4A2	RARA	ESRRA	HNF4A	-26.8033	-10.715	-7.71149	-7.52576	-6.92132	RXRA	RARG	NR1H2	NR3C2	NR1H3	15.3987	10.7937	9.93345	7.44254	7.30379	0	0	0	6.14	0.07	-0.28
HCQevolved_OVCAR3 - Control_OVCAR3	GO_POSITIVE_REGULATION_OF_VIRAL_PROCESS	No Selection	-7.85204	1	1	1	12.21	GTF2F1	JUN	GTF2F2	POLR2C	SUPT5H	-35.373	-34.7307	-24.3378	-15.9206	-14.1303	POLR2D	POLR2B	VAPA	VPS4A	VAPB	19.7119	18.4369	15.0432	13.9505	12.5552	0	0	0	8.28	-0.15	-1.22
HCQevolved_OVCAR3 - Control_OVCAR3	REACTOME_MITOCHONDRIAL_PROTEIN_IMPORT	No Selection	-7.8482	1	1	1	12.233	TIMM44	CHCHD4	TIMM10	TOMM40	IDH3G	-7.95048	-7.94786	-7.28667	-7.18723	-6.37239	HSPD1	VDAC1	HSPA9	ACO2	COQ2	8.09297	4.75252	3.75812	3.54736	3.4013	0	0	0	3.33	-0.97	-1.15
HCQevolved_OVCAR3 - Control_OVCAR3	REACTOME_RNA_POL_II_TRANSCRIPTION	No Selection	-7.82142	0.985714	1	1	8.944	GTF2F1	CSTF2	DHX38	RBM8A	CPSF1	-46.9667	-34.9213	-32.9517	-32.9306	-32.5478	TAF5	NUDT21	POLR2B	POLR2D	GTF2A1	42.0143	33.0522	22.8722	19.4537	15.0296	0	0	0	11.17	-0.82	-2
HCQevolved_OVCAR3 - Control_OVCAR3	GO_CIRCADIAN_RHYTHM	No Selection	-7.79429	0.782857	1	1	11.07	TP53	JUN	MYBBP1A	HNRNPU	NCOR1	-82.665	-59.7979	-18.6319	-16.3664	-15.7587	PER1	PPP1CB	CRY1	SREBF1	CSNK1D	41.2073	19.2728	14.6244	13.8435	11.24	0	0	0	10.51	0.1	-0.95
HCQevolved_OVCAR3 - Control_OVCAR3	GO_INTRINSIC_APOPTOTIC_SIGNALING_PATHWAY_IN_RESPONSE_TO_DNA_DAMAGE	No Selection	-7.78723	0.0468635	1	0.211	14.644	TP53	BCL2L1	ABL1	MCL1	CASP9	-58.0337	-19.1546	-17.6251	-16.9862	-15.5171	CHEK2	PRKDC	BRCA1	BRCA2	MSH2	25.3484	24.0219	23.4102	11.8125	10.8654	0	0	0	9.28	0.5	-0.06
HCQevolved_OVCAR3 - Control_OVCAR3	GO_CIRCULATORY_SYSTEM_PROCESS	No Selection	-7.75309	0.0478663	1	0.214	8.945	SGK1	SRC	DLL4	PDE4D	HSD11B2	-26.61	-22.7208	-12.411	-11.3328	-11.0696	ADORA2B	PPP1R13L	GCLM	STAT1	AMOT	12.1819	10.1258	8.02586	7.23939	7.0359	0	0	0	3.94	-0.12	-0.34
HCQevolved_OVCAR3 - Control_OVCAR3	GO_POSITIVE_REGULATION_OF_PROTEIN_KINASE_B_SIGNALING	No Selection	-7.73119	0.88	1	1	17.194	AKR1C2	INSR	ARRB2	AKR1C3	SRC	-7.98107	-7.89254	-7.76636	-5.66133	-4.68901	EGFR	ARFGEF1	TGFBR1	PTPRJ	ADAM8	11.6825	5.65214	5.3093	4.34121	3.86051	0	0	0	3.77	-0.91	-0.43
HCQevolved_OVCAR3 - Control_OVCAR3	GO_EXOCRINE_SYSTEM_DEVELOPMENT	No Selection	-7.72747	0.951429	1	1	12.218	SHH	FOXC1	INSR	XBP1	SOX9	-12.8528	-4.70249	-3.94522	-3.82423	-3.01462	CDC42	POLB	RARG	SEMA3A	NRP1	5.56067	4.47325	3.91259	3.26797	3.10565	0	0	0	3.56	-0.32	-0.36
HCQevolved_OVCAR3 - Control_OVCAR3	GO_REGULATION_OF_PEPTIDYL_SERINE_PHOSPHORYLATION	No Selection	-7.71928	0.717143	1	1	12.938	NCK2	SMAD7	PDE4D	ARRB1	PAK1	-15.4456	-14.5708	-8.04771	-7.94915	-7.72082	CDC42	AKT2	DDIT4	CAV1	GSK3B	9.96155	9.12949	7.68249	6.6122	6.05643	0	0	0	4.4	-0.13	-0.54
HCQevolved_OVCAR3 - Control_OVCAR3	REACTOME_FORMATION_OF_THE_HIV1_EARLY_ELONGATION_COMPLEX	No Selection	-7.69792	0.925714	1	1	14.448	POLR2C	SUPT5H	GTF2F1	ERCC3	GTF2F2	-27.62	-21.9501	-21.5156	-21.0881	-17.597	POLR2B	POLR2D	ERCC2	GTF2H3	GTF2H4	19.9437	17.4368	12.4292	12.2764	8.47419	0	0	0	10.78	-1.74	-3.31
HCQevolved_OVCAR3 - Control_OVCAR3	GO_NECROPTOTIC_PROCESS	No Selection	-7.69383	0.751429	1	1	19.107	TICAM1	RIPK3	MLKL	CYLD	SIRT2	-9.13035	-5.35008	-3.09466	-2.48633	-2.46434	FAS	PYGL	BIRC2	FADD	TRPM7	6.5581	5.95959	3.1091	1.71765	1.39155	0	0	0	3.68	0	-0.37
HCQevolved_OVCAR3 - Control_OVCAR3	GO_RESPONSE_TO_ANTIBIOTIC	No Selection	-7.69206	0.72	1	1	18.247	TP53	HSPA5	CASP9	ETS1	ID1	-18.6023	-16.3539	-5.46362	-4.09536	-4.09337	CDKN1B	HSP90AA1	PLA2G4A	CASP3	JAK2	10.8491	8.83551	6.15437	5.69178	4.52304	0	0	0	5.49	-0.6	-0.29
HCQevolved_OVCAR3 - Control_OVCAR3	GO_PROTEIN_TRANSMEMBRANE_TRANSPORT	No Selection	-7.64883	0.96	1	1	13.031	HSPA4	MCL1	CHCHD4	TIMM44	TOMM40	-25.6921	-12.6503	-10.6861	-9.95086	-9.24441	PEX5	PEX2	LONP2	PEX12	HSP90AA1	12.3296	7.33809	5.34259	4.94171	4.87346	0	0	0	5.37	0.35	-0.61
HCQevolved_OVCAR3 - Control_OVCAR3	KEGG_INSULIN_RESISTANCE	No Selection	-7.63003	0.591429	1	1	18.799	TRIB3	SOCS3	INSR	MLXIP	MLX	-8.23613	-6.69637	-3.92804	-3.83989	-3.77215	PYGL	GYS1	NR1H3	NR1H2	CREB1	4.45087	3.57532	3.29707	3.03176	0.770662	0	0	0	3.14	-0.5	-0.77
HCQevolved_OVCAR3 - Control_OVCAR3	GO_NEGATIVE_REGULATION_OF_PEPTIDYL_THREONINE_PHOSPHORYLATION	No Selection	-7.61706	0.834286	1	1	17.261	INPP5K	PPP1R15A	SMAD7	SPRED2	SIRT2	-7.79806	-4.09419	-3.89094	-3.51725	-2.56618	CALM3	CALM2	DDIT4	SPRED1	CALM1	8.12524	4.15666	3.99897	2.12371	1.8641	0	0	0	4.18	-1.33	-0.24
HCQevolved_OVCAR3 - Control_OVCAR3	GO_AGING	No Selection	-7.60688	0.731429	1	1	10.81	TP53	JUN	NPM1	ASS1	EEF2	-148.628	-53.4913	-40.0082	-27.2386	-26.9867	CHEK1	MAPK14	SREBF1	CHEK2	BRCA2	59.2484	32.1315	27.2416	24.4463	19.0701	0	0	0	11.08	0.51	-0.31
HCQevolved_OVCAR3 - Control_OVCAR3	HALLMARK_MYOGENESIS	No Selection	-7.60635	0.0158404	1	0.108	10.075	KIFC3	HDAC5	CDKN1A	DAPK2	BAG1	-17.7659	-14.4905	-11.7186	-11.2254	-10.085	CLU	SLC6A8	AKT2	TNNT1	MAPK12	14.4814	10.3763	10.0904	10.0315	8.17344	0	0	0	4.98	-1.02	-0.75
HCQevolved_OVCAR3 - Control_OVCAR3	GO_BIOMINERAL_TISSUE_DEVELOPMENT	No Selection	-7.60517	0.96	1	1	11.429	KLF10	MSX2	CYP27B1	FGFR3	WDR72	-7.01194	-4.23059	-4.03007	-3.99455	-3.84132	ECM1	AXIN2	TFIP11	ERCC2	CNNM4	3.81592	3.03136	2.88842	2.84022	2.74665	0	0	0	2.87	-0.51	-0.35
HCQevolved_OVCAR3 - Control_OVCAR3	GO_FEMALE_SEX_DIFFERENTIATION	No Selection	-7.5603	0.957143	1	1	9.618	HNRNPK	ARRB1	BCL2L1	LFNG	ARRB2	-21.865	-8.67303	-6.8592	-6.48596	-6.3972	TOX2	AXL	PLA2G4A	IMMP2L	UBE3A	7.84826	6.91852	6.83114	6.15843	4.3353	0	0	0	3.86	-0.26	-0.26
HCQevolved_OVCAR3 - Control_OVCAR3	KEGG_SPHINGOLIPID_SIGNALING_PATHWAY	No Selection	-7.53793	1	1	1	15.532	GNAI1	CERS2	PLCB3	PLCB1	GAB2	-9.0514	-7.58601	-3.23571	-2.76301	-2.06734	ROCK1	GNA13	GNAI3	CERS5	FYN	4.71348	2.18285	2.16291	1.80473	1.34407	0	0	0	3.12	0.34	-0.36
HCQevolved_OVCAR3 - Control_OVCAR3	HALLMARK_COAGULATION	No Selection	-7.52239	0.608571	1	1	14.564	LRP1	MMP14	HMGCS2	RABIF	ITGA2	-14.5794	-9.03041	-8.26273	-5.8264	-4.43469	MMP7	PLAU	CLU	SERPINE1	CTSE	11.8225	7.59101	6.77891	6.60062	5.80323	0	0	0	4.33	-0.79	-0.27
HCQevolved_OVCAR3 - Control_OVCAR3	GO_ENDOCARDIAL_CUSHION_DEVELOPMENT	No Selection	-7.50023	0.788571	1	1	20.957	MSX2	ISL1	SNAI1	ERBB3	ENG	-4.07253	-4.06191	-3.98058	-3.59639	-3.11354	NEDD4	RBPJ	BMPR1A	BMP2	SMAD4	4.55404	3.8699	3.00198	2.70022	1.84051	0	0	0	3.13	0.28	-0.3
HCQevolved_OVCAR3 - Control_OVCAR3	GO_METANEPHROS_MORPHOGENESIS	No Selection	-7.46866	0.777143	1	1	17.881	FOXJ1	HES1	SOX9	PAX8	FRAS1	-8.17187	-4.01669	-3.23034	-2.91277	-2.35938	CTNNB1	FMN1	PKD1	BMP4	PKD2	7.42468	4.36005	0.447873	0.385995	0.350853	0	0	0	3.82	0.13	-0.56
HCQevolved_OVCAR3 - Control_OVCAR3	GO_REGULATION_OF_CYTOPLASMIC_TRANSLATION	No Selection	-7.465	0.96	1	1	19.155	YTHDF2	EEF2	ZNF385A	CPEB3	CPEB4	-7.87946	-4.07789	-3.60977	-0.208913	-0.0420163	NCK1	METTL3	CPEB2	FMR1	UNK	6.08928	2.37495	2.3464	1.39339	1.08073	0	0	0	3.99	0.54	-0.29
HCQevolved_OVCAR3 - Control_OVCAR3	GO_MAINTENANCE_OF_PROTEIN_LOCATION_IN_NUCLEUS	No Selection	-7.4456	0.868571	1	1	18.3	SUPT7L	SYNE1	BCL3	TAF8	BBS4	-5.25357	-4.58673	-3.25386	-2.79704	-2.38189	SUN2	SUN1	MORC3	TAF3	PML	3.49535	3.33784	2.71464	2.08266	0.826262	0	0	0	2.89	-1.13	-0.41
HCQevolved_OVCAR3 - Control_OVCAR3	REACTOME_PROTEIN_FOLDING	No Selection	-7.43437	0.834286	1	1	14.84	CCT3	TUBA1A	PFDN1	CCT2	TUBB3	-36.3112	-27.9591	-13.9626	-12.5978	-9.6082	TUBA1C	TUBA1B	TCP1	CCT6A	CCT4	28.1692	22.3967	19.5984	18.253	9.31768	0	0	0	9.27	0.13	-0.9
HCQevolved_OVCAR3 - Control_OVCAR3	GO_CALCIUM_ION_TRANSMEMBRANE_TRANSPORT	No Selection	-7.34512	0.774286	1	1	10.182	TRPV1	GRIN1	ATP2C2	TPCN2	CACNA2D2	-7.78923	-5.42113	-5.12698	-4.73886	-4.1453	IBTK	ATP2A2	ATP2C1	PRKCE	ITPR3	9.50672	6.75254	6.68879	5.87079	4.1987	0	0	0	3.12	-0.06	-0.35
HCQevolved_OVCAR3 - Control_OVCAR3	REACTOME_SEMA3A_PLEXIN_REPULSION_SIGNALING_BY_INHIBITING_INTEGRIN_ADHESION	No Selection	-7.34035	1	1	1	18.38	RND1	PIP5K1C	TLN1	PLXNA3	RRAS	-8.29142	-4.29428	-2.65536	-0.5866	0.186404	NRP1	SEMA3A	FYN	RAC1	PLXNA2	3.42102	3.30799	1.60855	1.5485	0.502185	0	0	0	3.34	0.35	-0.37
HCQevolved_OVCAR3 - Control_OVCAR3	GO_MITOCHONDRIAL_RESPIRATORY_CHAIN_COMPLEX_I_BIOGENESIS	No Selection	-7.34029	0.98	1	1	16.316	NDUFB10	NDUFV3	NDUFAF3	OXA1L	NDUFV2	-7.63986	-6.69573	-6.18805	-5.86255	-5.80085	NDUFV1	NDUFS2	NDUFS1	ACAD9	NDUFB5	12.5514	9.19913	6.02375	5.05945	4.50538	0	0	0	3.23	-1.21	-1.01
HCQevolved_OVCAR3 - Control_OVCAR3	GO_REGULATION_OF_MULTICELLULAR_ORGANISMAL_METABOLIC_PROCESS	No Selection	-7.33157	0.882857	1	1	20.788	CBX8	EP300	F2R	RAPGEF3	TGFB1	-6.00814	-4.71758	-4.12621	-4.01208	-1.45282	ARRDC3	ITGB1	PPARG	RAP1A	BMP4	8.33756	3.12484	2.35591	1.37669	0.414988	0	0	0	3.3	0.04	-0.13
HCQevolved_OVCAR3 - Control_OVCAR3	GO_REGULATION_OF_NEUROTRANSMITTER_RECEPTOR_ACTIVITY	No Selection	-7.31929	1	1	1	19.218	KLHL24	ARC	NLGN2	DAPK1	CACNG4	-7.29734	-4.08374	-0.61704	0.196689	0.206169	FNTA	MINK1	RASGRF1	PTK2B	NETO2	4.00639	2.66693	1.2674	0.523297	0.261433	0	0	0	3.29	0.29	-0.25
HCQevolved_OVCAR3 - Control_OVCAR3	GO_NEGATIVE_REGULATION_OF_INFLAMMATORY_RESPONSE	No Selection	-7.3131	0.997143	1	1	11.379	SMPDL3B	KLF4	ZC3H12A	ISL1	SPN	-8.08429	-8.00026	-6.94259	-6.88044	-4.16991	NDFIP1	PPARG	NR1H3	RABGEF1	PPARA	8.44553	7.32745	6.9928	5.7646	5.17632	0	0	0	3.69	-0.34	-0.38
HCQevolved_OVCAR3 - Control_OVCAR3	GO_REGULATION_OF_TELOMERASE_RNA_LOCALIZATION_TO_CAJAL_BODY	No Selection	-7.2824	0.8	1	1	20.681	CCT3	SHQ1	DKC1	CCT2	CCT7	-27.9484	-16.1874	-13.9182	-7.60086	-6.83444	TCP1	CCT6A	CCT4	NHP2	RUVBL2	14.8006	11.5284	5.22346	0.832046	-0.481005	0	0	0	9.4	-0.65	-3.39
HCQevolved_OVCAR3 - Control_OVCAR3	GO_MACROMOLECULAR_COMPLEX_DISASSEMBLY	No Selection	-7.26226	0.977143	1	1	9.607	MRPL3	MRPL38	MRPL23	SMARCD2	MRPL12	-90.8408	-53.0662	-33.7779	-32.7985	-29.0015	MRPL13	CTNNB1	VPS4A	MRPL39	VPS4B	76.733	56.2399	21.9885	19.4177	17.9035	0	0	0	12.74	-0.87	-1.99
HCQevolved_OVCAR3 - Control_OVCAR3	REACTOME_G_ALPHA_Q_SIGNALLING_EVENTS	No Selection	-7.26021	0.868571	1	1	12.683	GNAQ	RGS2	PLCB1	PIK3R2	F2R	-15.1717	-8.24882	-8.14276	-8.00935	-7.41209	GNA15	P2RY2	APP	GNB1	NMU	6.63548	5.02391	4.46682	4.45471	4.1017	0	0	0	4.23	0.72	-0.43
HCQevolved_OVCAR3 - Control_OVCAR3	GO_REGULATION_OF_LEUKOCYTE_APOPTOTIC_PROCESS	No Selection	-7.2514	1	1	1	18.356	TP53	BCL6	BAX	IRF7	FOXP1	-43.6322	-8.91497	-8.56332	-6.17326	-5.39468	JAK3	PTEN	LYN	ADAM8	HCAR2	8.47656	4.54936	4.06378	4.02586	4.00825	0	0	0	6.52	0.87	0.1
HCQevolved_OVCAR3 - Control_OVCAR3	REACTOME_PROTEOLYTIC_CLEAVAGE_OF_SNARE_COMPLEX_PROTEINS	No Selection	-7.22146	0.968571	1	1	23.623	STX4	STX7	STX5	STX8	STX16	-24.3289	-8.41758	-7.62099	-6.48293	-6.13975	VAMP2	STX1A	STX2	STX12	VAMP1	9.38011	7.43393	4.87788	0.844995	0.549683	0	0	0	9.77	-1.53	-2.4
HCQevolved_OVCAR3 - Control_OVCAR3	GO_ECTODERMAL_PLACODE_DEVELOPMENT	No Selection	-7.18974	0.865714	1	1	19.805	TBX3	HDAC1	PROX1	GNAS	HDAC2	-5.38624	-4.84352	-3.93194	-3.70694	-3.13982	CTNNB1	CDC42	SIX4	NRP1	FRS2	6.88511	5.54191	3.94902	3.06444	0.149231	0	0	0	4.36	-0.65	0.13
HCQevolved_OVCAR3 - Control_OVCAR3	GO_REGULATION_OF_KERATINOCYTE_PROLIFERATION	No Selection	-7.17064	1	1	1	16.192	STXBP4	OVOL2	SRSF6	CDH3	BCL11B	-4.00793	-3.87047	-3.71172	-2.91407	-1.82483	CASK	EPB41L4B	YAP1	INTU	EFNB2	2.91333	2.44612	1.63415	1.56952	1.43292	0	0	0	2.54	0.05	-0.51
HCQevolved_OVCAR3 - Control_OVCAR3	GO_ANATOMICAL_STRUCTURE_MATURATION	No Selection	-7.15954	0.682857	1	1	16.381	GRIN1	GATA3	DDIT3	THBS3	FGFR3	-5.50475	-4.45376	-4.15272	-4.02464	-3.88477	RHOA	RBPJ	ERCC2	BMP2	DAG1	6.55229	3.97622	3.21875	2.8573	1.13262	0	0	0	3.05	-0.55	-0.4
HCQevolved_OVCAR3 - Control_OVCAR3	REACTOME_ASSOCIATION_OF_TRIC_CCT_WITH_TARGET_PROTEINS_DURING_BIOSYNTHESIS	No Selection	-7.15426	0.997143	1	1	20.438	CCT3	CCT2	CCT7	KIFC3	FBXW4	-34.7261	-10.2964	-7.53635	-5.35319	-4.87711	TCP1	CCT6A	CCT4	FBXL5	FBXO4	16.3	10.643	7.73758	3.1362	2.31465	0	0	0	6.86	0.52	-0.84
HCQevolved_OVCAR3 - Control_OVCAR3	GO_CORONARY_VASCULATURE_DEVELOPMENT	No Selection	-7.13808	0.654286	1	1	13.736	SRF	PCSK5	ADAMTS6	PTK7	GATA6	-7.54033	-7.29779	-4.23617	-3.87455	-3.72211	DNM2	NRP1	SEC24B	VEGFA	VEGFB	10.0482	5.61397	4.20456	4.07959	2.87427	0	0	0	4.01	-0.74	-0.48
HCQevolved_OVCAR3 - Control_OVCAR3	GO_AMYLOID_PRECURSOR_PROTEIN_METABOLIC_PROCESS	No Selection	-7.09302	0.882857	1	1	18.536	PSEN2	CLN3	LDLRAP1	DHCR24	PSENEN	-4.20166	-2.94446	-2.32132	-1.97627	-0.976546	KLK6	ABCG1	APH1A	DLG1	PSEN1	3.63906	3.22775	1.97724	1.34951	-0.0437847	0	0	0	2.48	-0.72	-0.19
HCQevolved_OVCAR3 - Control_OVCAR3	GO_CATECHOL_CONTAINING_COMPOUND_METABOLIC_PROCESS	No Selection	-7.09275	0.842857	1	1	16.98	NR4A2	GATA3	MAOA	PNMT	SULT1A1	-4.16412	-4.01056	-3.97497	-3.25139	-2.78644	TH	HPRT1	LRTOMT	EPAS1	ATP7A	3.9733	3.7882	3.41703	2.01662	1.63907	0	0	0	3.22	-1.46	-0.56
HCQevolved_OVCAR3 - Control_OVCAR3	REACTOME_SIGNALING_BY_NOTCH	No Selection	-7.08974	0.622857	1	1	10.789	TP53	JUN	HDAC1	HDAC5	ARRB1	-84.3612	-49.1729	-22.8098	-20.5949	-20.2942	TBL1XR1	RBPJ	HDAC3	FBXW7	CCNC	28.4144	19.2286	18.9242	16.8085	14.5079	0	0	0	11.01	-0.27	-1.57
HCQevolved_OVCAR3 - Control_OVCAR3	GO_DOLICHOL_LINKED_OLIGOSACCHARIDE_BIOSYNTHETIC_PROCESS	No Selection	-7.06733	0.877143	1	1	13.46	DOLK	ALG13	ALG3	ALG2	ALG8	-8.24465	-7.92623	-4.95506	-4.02933	-3.6395	ALG10B	DHDDS	ALG10	ALG9	ALG6	7.90183	7.1972	7.17991	3.00917	1.84792	0	0	0	4.59	-0.68	-0.33
HCQevolved_OVCAR3 - Control_OVCAR3	GO_MICROVILLUS_ORGANIZATION	No Selection	-7.06733	1	1	1	18.335	EZR	RDX	MAP4K4	KLF5	SLC9A3R1	-22.6445	-8.45278	-4.38681	-0.43184	-0.228558	RAPGEF6	RAP1A	RAP2A	RAP2B	GLDN	5.80037	5.42788	2.84011	2.60661	2.21717	0	0	0	5.96	1.5	0.3
HCQevolved_OVCAR3 - Control_OVCAR3	GO_CYCLIC_NUCLEOTIDE_MEDIATED_SIGNALING	No Selection	-7.03215	0.94	1	1	12.939	PDE4D	PDE7A	SOX9	RAPGEF3	KSR1	-3.96658	-3.64815	-3.19525	-2.95077	-2.6974	ADM	ADCY3	MAPK7	PDE9A	ADCY6	3.4483	3.01883	2.99654	2.3488	2.21369	0	0	0	2.4	-0.3	-0.29
HCQevolved_OVCAR3 - Control_OVCAR3	GO_NEGATIVE_REGULATION_OF_INTRINSIC_APOPTOTIC_SIGNALING_PATHWAY	No Selection	-6.99137	0.834286	1	1	11.338	MCL1	BCL2L1	SRC	PINK1	TPT1	-17.4033	-15.7579	-13.4811	-10.413	-9.80959	KDM1A	ING2	FIGNL1	CLU	HSPH1	15.1797	15.1494	13.9845	13.7525	6.61791	0	0	0	5.61	-0.57	-0.27
HCQevolved_OVCAR3 - Control_OVCAR3	GO_INTRACELLULAR_ESTROGEN_RECEPTOR_SIGNALING_PATHWAY	No Selection	-6.9507	0.902857	1	1	33.911	SRC	CARM1	NCOA6	PPARGC1B	ARID1A	-18.0701	-4.49134	-4.40437	-2.56437	-2.20871	DDX54	PADI2	RBM14	RBFOX2	TADA3	3.49795	3.4809	3.15834	0.415901	0.00589959	0	0	0	3.52	-1.29	-1.03
HCQevolved_OVCAR3 - Control_OVCAR3	GO_T_CELL_DIFFERENTIATION	No Selection	-6.90162	0.765714	1	1	8.918	DLL4	SHH	SRF	NHEJ1	LIG4	-12.2822	-12.1726	-11.6199	-8.09539	-7.53049	FUT7	CTNNB1	ATG5	IL15	FAS	11.7716	10.5751	4.88671	4.35835	3.99996	0	0	0	4.43	0.13	-0.77
HCQevolved_OVCAR3 - Control_OVCAR3	GO_DNA_CATABOLIC_PROCESS_ENDONUCLEOLYTIC	No Selection	-6.89924	0.674286	1	1	19.898	DFFA	DFFB	SETMAR	MUS81	KPNA1	-5.55516	-3.45966	-3.00021	-2.66008	-1.83436	HMGB1	HMGB2	DICER1	DNASE2	CASP3	7.85335	6.28472	1.26099	0.990273	0.62095	0	0	0	3.86	-0.1	0.1
HCQevolved_OVCAR3 - Control_OVCAR3	GO_UTERUS_DEVELOPMENT	No Selection	-6.89736	0.988571	1	1	20.935	SRC	GATA3	STRA6	RBP4	NIPBL	-4.31474	-4.30672	-3.30585	-2.38947	-2.03418	HOXA9	SMAD4	HOXA11	HOXA10	KDM5B	5.25476	4.95195	2.63927	1.99605	-1.13561	0	0	0	3.6	-1.53	-0.26
HCQevolved_OVCAR3 - Control_OVCAR3	GO_NEGATIVE_REGULATION_OF_GROWTH	No Selection	-6.88971	0.94	1	1	11.816	TP53	HNF4A	SMARCA4	SQSTM1	BCL6	-68.0663	-16.8124	-14.4262	-12.9489	-12.258	CDKN2C	RBBP7	CDKN1B	PPARG	SMARCA2	26.8239	18.3324	17.1739	11.213	11.1591	0	0	0	7.39	-0.06	-0.03
HCQevolved_OVCAR3 - Control_OVCAR3	HALLMARK_WNT_BETA_CATENIN_SIGNALING	No Selection	-6.87425	0.831429	1	1	18.189	TP53	HDAC5	MYC	GNAI1	KAT2A	-36.1869	-13.4915	-7.94875	-6.35071	-6.18943	CTNNB1	AXIN2	CUL1	RBPJ	DVL2	33.1554	11.3425	10.1695	9.73236	8.15066	0	0	0	7.91	-0.72	-0.3
HCQevolved_OVCAR3 - Control_OVCAR3	GO_NEGATIVE_REGULATION_OF_CELLULAR_RESPONSE_TO_OXIDATIVE_STRESS	No Selection	-6.84691	1	1	1	13.742	ATF4	PYCR1	VNN1	GPR37	PINK1	-9.47519	-4.27001	-3.58545	-2.50114	-1.90838	HSPH1	MAPK7	NOL3	PSAP	MET	6.43178	2.79281	2.30309	1.55489	1.14468	0	0	0	2.95	-0.52	-0.46
HCQevolved_OVCAR3 - Control_OVCAR3	GO_EMBRYONIC_HEART_TUBE_DEVELOPMENT	No Selection	-6.83938	0.862857	1	1	12.684	SHH	SRF	FOXC1	IHH	IFT172	-12.549	-8.14304	-4.58778	-4.0662	-4.0531	CTNNB1	SMAD3	ARL13B	YAP1	AHI1	14.765	10.8528	4.01298	3.50024	3.21278	0	0	0	4.05	-0.38	-0.48
HCQevolved_OVCAR3 - Control_OVCAR3	GO_NEGATIVE_REGULATION_OF_POTASSIUM_ION_TRANSPORT	No Selection	-6.83464	0.922857	1	1	18.549	ATF4	KCNE3	KCNH2	AKAP5	SUMO1	-9.16678	-4.16825	-4.09455	-1.7227	-0.875516	CAB39	CAV1	STK39	KCNQ1	OXSR1	3.32504	2.84381	2.24787	2.12264	2.08501	0	0	0	3.66	0.67	-0.37
HCQevolved_OVCAR3 - Control_OVCAR3	GO_POSITIVE_REGULATION_OF_TELOMERASE_RNA_LOCALIZATION_TO_CAJAL_BODY	No Selection	-6.81692	0.874286	1	1	19.197	CCT3	SHQ1	DKC1	CCT7	CCT2	-29.5865	-15.6193	-12.487	-9.84314	-7.83163	TCP1	CCT6A	CCT4	NHP2	RUVBL2	16.0227	11.1923	5.58374	1.14717	-0.585075	0	0	0	9.4	-0.65	-3.39
HCQevolved_OVCAR3 - Control_OVCAR3	KEGG_GAP_JUNCTION	No Selection	-6.79566	0.937143	1	1	19.867	GNAI1	PLCB1	SRC	ITPR2	PLCB3	-7.53331	-5.08881	-4.11256	-3.58578	-3.00182	PDGFC	GNAI3	EGFR	ADCY6	PDGFA	3.75799	3.45796	2.51289	2.1842	1.71697	0	0	0	3.42	0.46	-0.38
HCQevolved_OVCAR3 - Control_OVCAR3	KEGG_PHAGOSOME	No Selection	-6.79032	0.885714	1	1	21.891	HGS	STX7	STX18	MRC2	RAB5A	-9.3749	-4.34696	-3.97703	-3.93399	-2.1964	RAB5C	EEA1	LAMP2	VAMP3	CALR	8.48446	7.24014	2.75534	0.579095	0.562545	0	0	0	4.52	0.52	-0.34
HCQevolved_OVCAR3 - Control_OVCAR3	GO_FIBROBLAST_GROWTH_FACTOR_RECEPTOR_SIGNALING_PATHWAY	No Selection	-6.76462	0.862857	1	1	12.565	HNRNPF	NCBP2	GTF2F1	POLR2C	GTF2F2	-24.9602	-24.952	-15.5625	-14.2351	-11.8642	GRB2	POLR2D	MAPK1	POLR2B	IQGAP1	20.6255	17.4475	16.3428	13.5397	12.9837	0	0	0	7.83	-0.92	-1.28
HCQevolved_OVCAR3 - Control_OVCAR3	GO_GLUCOSE_HOMEOSTASIS	No Selection	-6.68988	0.685714	1	1	10.531	HNRNPK	IRS2	INSR	PIK3R2	EP300	-16.5377	-14.8616	-13.4729	-10.4135	-10.1104	HK2	HK1	PYGL	AKT1	RAB11FIP5	16.16	12.7926	11.9452	9.43449	8.07512	0	0	0	5.25	-0.6	-0.88
HCQevolved_OVCAR3 - Control_OVCAR3	GO_NEGATIVE_REGULATION_OF_T_CELL_PROLIFERATION	No Selection	-6.66972	1	1	1	11.79	SHH	FOXJ1	IHH	SPN	PTPN6	-12.6197	-7.98828	-4.13528	-4.02934	-2.42473	NDFIP1	CASP3	PELI1	CD276	PRKAR1A	7.62584	4.32042	3.24063	2.74645	2.08314	0	0	0	3.83	0.37	-0.22
HCQevolved_OVCAR3 - Control_OVCAR3	GO_EPITHELIAL_CELL_FATE_COMMITMENT	No Selection	-6.65633	0.842857	1	1	20.595	ATOH1	PROX1	HES1	NOTCH1	RARA	-4.09759	-4.03495	-3.98507	-1.34102	-0.501332	RBPJ	NRP1	NR2F2	JAG2	ACVR1	3.83061	2.73561	1.70244	1.18616	0.250108	0	0	0	2.96	0.09	-0.3
HCQevolved_OVCAR3 - Control_OVCAR3	GO_REGULATION_OF_GLIAL_CELL_DIFFERENTIATION	No Selection	-6.63187	0.76	1	1	12.042	SHH	ATF5	PRPF19	NOTCH1	HES1	-12.5049	-8.00952	-7.85388	-6.06904	-4.12794	SPINT1	CTNNB1	RHEB	PPARG	CDK1	11.712	7.04716	5.79258	4.6464	3.90475	0	0	0	4.49	0.2	-0.29
HCQevolved_OVCAR3 - Control_OVCAR3	GO_POSITIVE_REGULATION_OF_REGULATED_SECRETORY_PATHWAY	No Selection	-6.6307	0.617143	1	1	15.707	SYT7	STXBP1	STX4	SCAMP5	F2RL1	-12.2139	-11.9411	-10.5539	-4.04776	-4.03982	STX1A	ADORA2B	RAB27A	UNC13D	LAMP1	13.8915	11.3836	9.67818	6.7606	2.39338	0	0	0	6.24	-1.58	-0.65
HCQevolved_OVCAR3 - Control_OVCAR3	GO_REGULATION_OF_CELL_SHAPE	No Selection	-6.62072	0.725714	1	1	11.951	EZR	FMNL1	CORO1A	ICAM1	DLG1	-61.3093	-18.6967	-15.8716	-13.8616	-9.66574	MYH14	DIAPH1	PRPF40A	VRK3	CYFIP1	10.8214	10.6224	8.69532	8.23895	7.96392	0	0	0	7.8	0.55	-0.15
HCQevolved_OVCAR3 - Control_OVCAR3	GO_NEGATIVE_REGULATION_OF_CELL_CELL_ADHESION	No Selection	-6.61804	0.925714	1	1	9.32	ASS1	SHH	ABL1	PTPN6	IL4R	-14.2824	-12.1817	-10.7681	-10.3717	-9.42428	IL1RN	NDFIP1	JAK3	PELI1	CASP3	11.9819	8.28812	7.13209	4.53838	4.31836	0	0	0	4.48	0.54	-0.23
HCQevolved_OVCAR3 - Control_OVCAR3	KEGG_PHOSPHOLIPASE_D_SIGNALING_PATHWAY	No Selection	-6.57623	0.854286	1	1	20.579	PLCG1	INSR	GAB2	DGKZ	SHC1	-41.7584	-14.3214	-10.4274	-9.23693	-8.86555	ARF6	EGFR	RALA	PDGFC	GAB1	17.2418	16.8602	8.13504	3.58139	3.3734	0	0	0	7.96	0.07	-0.78
HCQevolved_OVCAR3 - Control_OVCAR3	GO_ENDOCHONDRAL_BONE_MORPHOGENESIS	No Selection	-6.52773	0.785714	1	1	13.596	MMP14	FGFR3	INPPL1	THBS3	GNAS	-4.19515	-3.99388	-3.88384	-3.88344	-3.75722	RARG	COL13A1	AXIN2	HOXA11	RUNX2	4.20521	3.90254	3.16701	2.73633	2.46966	0	0	0	2.85	-0.57	-0.49
HCQevolved_OVCAR3 - Control_OVCAR3	GO_REGULATION_OF_GRANULOCYTE_CHEMOTAXIS	No Selection	-6.52421	1	1	1	18.193	DAPK2	CD74	CAMK1D	C1QBP	TIRAP	-6.1475	-4.21601	-3.35052	-0.840735	0.145299	RARRES2	THBS1	RAC2	RAC1	S100A14	2.9894	1.96971	1.63019	1.50722	1.44968	0	0	0	3.18	0.86	-0.55
HCQevolved_OVCAR3 - Control_OVCAR3	REACTOME_RECYCLING_PATHWAY_OF_L1	No Selection	-6.52182	0.934286	1	1	19.561	AP2A2	EZR	AP2M1	RDX	CLTC	-24.5377	-21.5875	-20.3085	-7.60875	-7.02186	DNM2	MAPK1	RPS6KA4	RPS6KA5	RPS6KA6	23.6573	17.0554	7.41161	7.047	3.9835	0	0	0	9.95	1	-0.59
HCQevolved_OVCAR3 - Control_OVCAR3	GO_LYTIC_VACUOLE_ORGANIZATION	No Selection	-6.50079	0.934286	1	1	10.328	SYT7	CORO1A	FAM160A2	MYO7A	TPCN2	-12.0853	-7.925	-6.25522	-3.99878	-3.81342	RAB20	HEXB	HOOK2	PPT1	HOOK1	4.36563	4.03092	3.95474	3.50126	3.41358	0	0	0	3.33	-0.28	-0.34
HCQevolved_OVCAR3 - Control_OVCAR3	GO_PROTEIN_LOCALIZATION_TO_MITOCHONDRION	No Selection	-6.47551	0.914286	1	1	13.302	HSPA4	TOMM40	PINK1	TIMM44	BAX	-39.4032	-13.949	-11.5987	-9.97844	-9.41995	MAPK9	MFN2	HK1	AKT1	HK2	24.4201	11.7696	11.5289	7.83679	7.66702	0	0	0	6.38	-1.02	-1.08
HCQevolved_OVCAR3 - Control_OVCAR3	REACTOME_RNA_POL_I_TRANSCRIPTION_INITIATION	No Selection	-6.46124	0.857143	1	1	16.153	ERCC3	POLR1A	UBTF	RRN3	POLR1C	-16.4062	-12.0486	-11.6127	-9.96702	-9.54525	ERCC2	GTF2H3	TAF1A	GTF2H4	KAT2B	12.1966	11.1975	10.5514	5.30038	3.81755	0	0	0	7.48	-0.2	-0.77
HCQevolved_OVCAR3 - Control_OVCAR3	KEGG_CALCIUM_SIGNALING_PATHWAY	No Selection	-6.45837	0.888571	1	1	16.257	PLCG1	ERBB3	MYLK	PLCB1	ITPR2	-16.1776	-11.9271	-4.84395	-4.32189	-3.46992	VDAC3	VDAC2	ORAI2	GNA15	EGFR	12.9793	8.1396	4.22402	3.63144	2.85602	0	0	0	5.92	-0.2	-0.26
HCQevolved_OVCAR3 - Control_OVCAR3	GO_REGULATION_OF_RECEPTOR_INTERNALIZATION	No Selection	-6.4522	0.868571	1	1	17.336	ARRB1	MAGI2	DKK1	SCYL2	ARF1	-8.40613	-4.31374	-4.22462	-4.16229	-2.07282	SDCBP	VEGFA	AHI1	ANXA2	ATAD1	5.63153	3.98734	3.52101	3.29405	2.52773	0	0	0	3.2	0.45	-0.13
HCQevolved_OVCAR3 - Control_OVCAR3	GO_HOMEOSTASIS_OF_NUMBER_OF_CELLS_WITHIN_A_TISSUE	No Selection	-6.43609	1	1	1	18.572	CORO1A	GATA2	F2R	SOX9	PRDX5	-8.17521	-4.5882	-3.89136	-3.15053	-1.38142	ADD1	FH	RAC1	VPS54	KRAS	6.28274	1.75584	1.47131	1.45571	1.40994	0	0	0	3.29	0.81	-0.24
HCQevolved_OVCAR3 - Control_OVCAR3	GO_POSITIVE_REGULATION_OF_GLUCOSE_TRANSPORT	No Selection	-6.43587	0.982857	1	1	16.198	IRS2	INSR	PIK3R2	IRS1	CLIP3	-12.5307	-10.3633	-9.06674	-8.80582	-3.22296	MAPK14	AKT2	RARRES2	RNASEL	OSBPL8	7.86136	4.07133	3.24991	2.66083	2.24336	0	0	0	5.12	0.61	-0.68
HCQevolved_OVCAR3 - Control_OVCAR3	GO_REGULATION_OF_RESPONSE_TO_OXIDATIVE_STRESS	No Selection	-6.42485	0.911429	1	1	12.692	SFPQ	ATF4	MCL1	PARK7	PINK1	-10.9135	-9.74023	-9.45431	-6.16954	-5.94088	DHFR	HSPH1	SOD1	HIF1A	HDAC6	12.2649	6.81625	5.20554	4.33563	4.22918	0	0	0	3.97	-0.61	-0.61
HCQevolved_OVCAR3 - Control_OVCAR3	GO_N_TERMINAL_PROTEIN_AMINO_ACID_ACETYLATION	No Selection	-6.42178	0.911429	1	1	23.366	NAA10	NAA60	NAT9	NAA15	NAA20	-9.9566	-3.84591	-3.38737	-3.15367	-2.26543	NAA16	KAT2B	NAA25	NAA50	NAA30	3.18682	2.90703	2.8234	2.10628	0.546232	0	0	0	3.71	-0.07	-0.59
HCQevolved_OVCAR3 - Control_OVCAR3	GO_POSITIVE_REGULATION_OF_MITOCHONDRION_ORGANIZATION	No Selection	-6.39827	0.96	1	1	10.686	TP53	MAPK8	BMF	PMAIP1	BAX	-75.6131	-24.4219	-13.1223	-12.7659	-12.4276	YWHAH	YWHAZ	RNF31	YWHAQ	PSMD8	20.8162	13.48	12.2718	11.8078	10.2256	0	0	0	6.37	0.04	-0.13
HCQevolved_OVCAR3 - Control_OVCAR3	REACTOME_PIP3_ACTIVATES_AKT_SIGNALING	No Selection	-6.39427	0.6	1	1	15.738	AKT1S1	AKT1	RICTOR	NR4A1	TRIB3	-17.7325	-12.6394	-8.35118	-8.3327	-7.93124	CDKN1B	PTEN	TSC2	AKT2	FOXO3	25.9342	9.60899	6.06764	5.83792	4.60143	0	0	0	6.38	-1.81	-1.4
HCQevolved_OVCAR3 - Control_OVCAR3	GO_MESODERM_MORPHOGENESIS	No Selection	-6.37482	0.857143	1	1	13.704	KDM6B	SRF	KLF4	EPHA2	FOXC1	-23.9796	-8.11484	-7.68846	-6.49418	-4.40499	ITGB1	PRKAR1A	GPI	KDM6A	HOXA11	4.51788	4.44498	4.01141	3.33431	2.67827	0	0	0	5.1	0.06	-0.44
HCQevolved_OVCAR3 - Control_OVCAR3	GO_RNA_CAPPING	No Selection	-6.32651	0.957143	1	1	14.627	POLR2C	ERCC3	SUPT5H	GTF2F1	GTF2F2	-26.2374	-25.5377	-21.6273	-21.2542	-19.0886	POLR2D	POLR2B	GTF2H3	ERCC2	RNGTT	19.919	19.2463	10.4697	8.37084	7.33165	0	0	0	9.56	-0.97	-2.04
HCQevolved_OVCAR3 - Control_OVCAR3	GO_ALPHA_BETA_T_CELL_ACTIVATION	No Selection	-6.31193	0.825714	1	1	12.232	STAT6	FOXP1	GATA3	RPL22	IRF1	-6.96845	-5.53126	-4.6493	-4.43728	-3.92552	FUT7	HMGB1	RORC	IL15	BRAF	11.5987	3.88777	2.80791	2.58724	1.98949	0	0	0	3.68	-0.19	-0.32
HCQevolved_OVCAR3 - Control_OVCAR3	GO_HYDROGEN_PEROXIDE_METABOLIC_PROCESS	No Selection	-6.29543	1	1	1	25.026	GPX3	NOX1	PARK7	PRDX6	PRDX5	-7.95886	-4.36398	-3.66874	-3.01119	-1.34367	SOD1	PRDX3	PRDX1	PRDX2	CAT	5.59775	5.41188	3.78221	3.58545	3.07686	0	0	0	4.76	-0.56	0.01
HCQevolved_OVCAR3 - Control_OVCAR3	GO_REGULATION_OF_PATHWAY_RESTRICTED_SMAD_PROTEIN_PHOSPHORYLATION	No Selection	-6.28722	0.931429	1	1	18.371	ACVR1B	SMAD7	ENG	PBLD	ACVR2A	-14.0959	-13.3624	-7.32013	-7.19037	-6.29281	TGFBR1	BMP2	PMEPA1	HFE	TTK	10.47	6.64901	4.11083	3.89459	3.89093	0	0	0	5.8	0.35	-1.12
HCQevolved_OVCAR3 - Control_OVCAR3	GO_SINGLE_ORGANISM_MEMBRANE_FUSION	No Selection	-6.28218	0.942857	1	1	12.701	STX4	STX5	VTI1B	SNAP23	STX7	-46.2264	-30.6367	-23.5058	-18.3176	-15.8638	VTI1A	STX1A	VAMP2	YKT6	STX2	20.79	19.0193	16.5459	13.5772	8.82811	0	0	0	9.92	0.52	-0.55
HCQevolved_OVCAR3 - Control_OVCAR3	GO_REGULATION_OF_ENDOTHELIAL_CELL_MIGRATION	No Selection	-6.25262	0.811429	1	1	8.999	PLCG1	DLL4	HDAC5	RHOB	KLF4	-14.3515	-11.648	-10.3254	-8.39958	-7.92596	SCARB1	RHOA	STARD13	NRP1	ANGPT4	9.91353	9.47158	7.26114	4.5561	4.18829	0	0	0	4.31	0.12	-0.24
HCQevolved_OVCAR3 - Control_OVCAR3	GO_POSITIVE_REGULATION_OF_CD4_POSITIVE_ALPHA_BETA_T_CELL_ACTIVATION	No Selection	-6.21712	0.754286	1	1	21.106	IL4R	MYB	CD55	PRKCZ	RARA	-4.20842	-2.55388	-1.31638	-1.19432	-0.627201	CD83	ANXA1	SOCS5	RIPK2	LGALS9	2.42553	1.67192	1.04864	0.949659	0.452893	0	0	0	2.1	-0.14	-0.21
HCQevolved_OVCAR3 - Control_OVCAR3	GO_PHOSPHOLIPASE_C_ACTIVATING_G_PROTEIN_COUPLED_RECEPTOR_SIGNALING_PATHWAY	No Selection	-6.18862	0.92	1	1	16.848	F2R	GNAQ	ADRA2A	EDN1	LTB4R	-7.38714	-6.3606	-4.92332	-3.9523	-2.61422	GNA15	PLCE1	P2RY2	GNA11	GNA14	3.9729	2.9987	2.9621	2.51594	2.19978	0	0	0	3.75	0.72	-0.3
HCQevolved_OVCAR3 - Control_OVCAR3	GO_NEGATIVE_REGULATION_OF_GTPASE_ACTIVITY	No Selection	-6.1871	0.942857	1	1	10.541	IQGAP2	ARRB1	RCC2	GPS2	BBS4	-4.11179	-4.09654	-3.64502	-3.5301	-2.68749	AMOT	TNK2	RASA4	F11R	SPRY1	3.74074	2.78853	2.63195	2.36496	2.36291	0	0	0	2.31	-0.59	-0.27
HCQevolved_OVCAR3 - Control_OVCAR3	GO_3_UTR_MEDIATED_MRNA_STABILIZATION	No Selection	-6.16482	0.98	1	1	24.215	ZFP36	MAPKAPK2	HNRNPA0	ELAVL1	MYD88	-7.48395	-6.02819	-3.27228	-2.88675	-1.99956	TARDBP	MAPK14	HNRNPC	TIRAP	RBM38	12.2994	3.67994	2.37225	0.0410818	-0.251459	0	0	0	5.92	-0.69	-0.93
HCQevolved_OVCAR3 - Control_OVCAR3	REACTOME_PI_3K_CASCADE	No Selection	-6.15956	0.00672813	1	0.0642	14.19	AKT1S1	AKT1	FGF9	FOXO4	THEM4	-16.4824	-11.6615	-8.37093	-8.19787	-8.05263	CDKN1B	GRB2	TSC2	PTEN	AKT2	35.4361	22.5048	8.49422	8.19565	5.76164	0	0	0	8	-1.33	-0.83
HCQevolved_OVCAR3 - Control_OVCAR3	GO_PROSTANOID_BIOSYNTHETIC_PROCESS	No Selection	-6.1511	0.942857	1	1	21.111	AKR1C3	EDN1	PLA2G4F	CD74	PTGS2	-10.6816	-3.91629	-3.88417	-2.2055	-1.42107	PTGES3	PTGES	PTGS1	PNPLA8	PTGES2	6.69268	3.99066	3.85671	3.75653	0.359469	0	0	0	5.16	-0.86	-0.49
HCQevolved_OVCAR3 - Control_OVCAR3	REACTOME_MRNA_SPLICING_MINOR_PATHWAY	No Selection	-6.12887	0.942857	1	1	13.911	SF3B3	SF3B4	PRPF6	GTF2F1	SRSF1	-30.1822	-26.5819	-19.7424	-16.0561	-15.3217	POLR2D	POLR2B	SNRNP40	SNRPD3	SNRPE	17.8032	15.2097	14.3722	7.06867	4.75075	0	0	0	9.65	-1.69	-3.77
HCQevolved_OVCAR3 - Control_OVCAR3	GO_RESPONSE_TO_OXYGEN_RADICAL	No Selection	-6.12383	1	1	1	26.392	CCS	NQO1	ERCC6	UCP2	TXNRD2	-2.98145	-2.45453	-2.12863	-1.99632	-0.877138	SOD1	PRDX1	PRDX2	ATP7A	SOD2	5.95622	2.86057	2.57638	1.7618	1.16081	0	0	0	2.76	-0.57	0.28
HCQevolved_OVCAR3 - Control_OVCAR3	GO_PROTEIN_ALPHA_1_2_DEMANNOSYLATION	No Selection	-6.11328	1	1	1	20.041	SYVN1	DERL2	OS9	MAN1A2	MAN1A1	-8.16383	-3.44243	-1.69117	-0.624025	-0.120527	SEL1L	MAN1B1	EDEM1	UGGT1	UGGT2	2.83661	2.20466	1.94519	0.661641	0.658037	0	0	0	2.99	0.65	-0.47
HCQevolved_OVCAR3 - Control_OVCAR3	GO_REGULATION_OF_ALPHA_BETA_T_CELL_ACTIVATION	No Selection	-6.10897	0.842857	1	1	14.242	SHH	GATA3	MYB	IRF1	IHH	-11.5234	-10.638	-9.03265	-4.11574	-4.06989	HSPH1	JAK3	HFE	HMGB1	PNP	6.898	4.0021	3.93571	3.82999	3.81617	0	0	0	3.96	0.81	0.01
HCQevolved_OVCAR3 - Control_OVCAR3	GO_ENTRAINMENT_OF_CIRCADIAN_CLOCK	No Selection	-6.10319	0.791429	1	1	21.853	TP53	USP2	PPP1CA	RBM4B	ID2	-26.3232	-7.81811	-7.71983	-4.19246	-4.12798	PER1	CRY1	PPP1CB	ARNTL2	CLOCK	23.423	13.1421	9.45961	5.12969	3.14773	0	0	0	6.74	-0.17	0.1
HCQevolved_OVCAR3 - Control_OVCAR3	GO_REGULATION_OF_BONE_RESORPTION	No Selection	-6.09627	1	1	1	23.532	SRC	UBASH3B	CSK	PDK4	SIGLEC15	-10.5144	-7.15988	-5.88159	-4.1378	-4.09454	CA2	ADAM8	TFRC	IL20RA	TMEM64	4.19564	4.07196	3.0786	3.02642	2.33236	0	0	0	3.73	0.43	-0.46
HCQevolved_OVCAR3 - Control_OVCAR3	GO_NEUROTROPHIN_TRK_RECEPTOR_SIGNALING_PATHWAY	No Selection	-6.07956	0.925714	1	1	25.637	SRC	AKT1S1	BCAR1	RAF1	ZFYVE27	-6.59852	-3.92757	-2.99294	-1.66022	-1.24548	DDIT4	SORT1	CASP3	SOS1	PTPN11	4.04057	2.31176	2.26355	0.0122819	-0.153259	0	0	0	3.23	0.44	-0.44
HCQevolved_OVCAR3 - Control_OVCAR3	GO_CELLULAR_RESPONSE_TO_CARBOHYDRATE_STIMULUS	No Selection	-6.07604	0.808571	1	1	14.671	SRF	HNRNPK	SOX4	IRS2	NFKB1	-13.0331	-8.06055	-6.33364	-5.89321	-5.05573	RAB11FIP5	POLG	GJB6	PDK3	TH	7.47067	4.71447	4.02878	3.9876	3.96339	0	0	0	4.14	-0.19	-0.43
HCQevolved_OVCAR3 - Control_OVCAR3	GO_REGULATION_OF_NUCLEASE_ACTIVITY	No Selection	-6.04096	0.98	1	1	26.81	HSPA5	NPM1	RPS3	SIRT1	ERN1	-18.1876	-11.9489	-5.76216	-5.12398	-4.05302	HMGB1	HMGB2	VAPB	TMBIM6	PARP16	7.94142	6.19619	4.58605	3.41242	3.40459	0	0	0	5.79	0.83	-0.23
HCQevolved_OVCAR3 - Control_OVCAR3	HALLMARK_NOTCH_SIGNALING	No Selection	-6.03141	0.951429	1	1	14.771	CCND1	ARRB1	LFNG	NOTCH1	HES1	-8.96822	-7.67867	-6.74436	-6.13782	-5.60906	SAP30	ST3GAL6	FZD7	FBXW11	DTX2	6.8284	4.16828	3.73724	3.33427	3.10059	0	0	0	3.72	0.71	-0.03
HCQevolved_OVCAR3 - Control_OVCAR3	GO_LIPID_PHOSPHORYLATION	No Selection	-6.02054	0.6	1	1	18.002	PIK3R2	IRS2	SPHK2	FGF9	FGFR3	-13.5154	-11.2818	-8.05899	-7.98309	-7.87228	EGFR	GRB2	PIK3CB	IMPA2	IMPA1	17.907	12.2685	8.99667	5.79666	4.9803	0	0	0	5.18	0.7	-0.2
HCQevolved_OVCAR3 - Control_OVCAR3	GO_REGULATION_OF_ANTIGEN_RECEPTOR_MEDIATED_SIGNALING_PATHWAY	No Selection	-5.99232	0.965714	1	1	12.658	EZR	PLCL2	PTPN2	SLC39A10	LGALS3	-12.2046	-5.61351	-3.27213	-1.6005	-1.34727	LYN	MALT1	PRKCH	LPXN	PAWR	5.65364	3.83527	2.63636	1.33637	1.31518	0	0	0	3.53	-0.43	-0.44
HCQevolved_OVCAR3 - Control_OVCAR3	GO_PROTEOGLYCAN_BIOSYNTHETIC_PROCESS	No Selection	-5.98749	0.582857	1	1	11.473	BGN	EXT1	CSPG4	CHST3	CHPF2	-4.25424	-4.20413	-4.12699	-4.0786	-4.06049	CHST11	CHST14	CSPG5	XYLT2	CHST12	4.08976	3.77789	3.76455	3.76255	3.48061	0	0	0	2.92	-0.58	-0.36
HCQevolved_OVCAR3 - Control_OVCAR3	GO_EPITHELIAL_CELL_DEVELOPMENT	No Selection	-5.9752	0.557143	1	1	11.766	EZR	CLIC5	ICAM1	RDX	FOXJ1	-73.2323	-15.6728	-14.1433	-8.44422	-7.98684	CTNNB1	CDC42	RAP1A	RAC1	MET	27.9834	17.9753	13.5169	8.89249	8.08428	0	0	0	7.71	0.13	-0.34
HCQevolved_OVCAR3 - Control_OVCAR3	GO_METENCEPHALON_DEVELOPMENT	No Selection	-5.95053	0.702857	1	1	9.963	HSPA5	MYH10	ATIC	GRIN1	LDB1	-9.03338	-7.34199	-5.0685	-4.89214	-4.15759	MAP2K1	EZH2	HNRNPD	SEC24B	KIF14	14.5877	12.2707	4.6852	4.17723	2.98491	0	0	0	3.43	-0.75	-0.38
HCQevolved_OVCAR3 - Control_OVCAR3	GO_POSITIVE_REGULATION_OF_BLOOD_CIRCULATION	No Selection	-5.93224	0.557143	1	1	13.976	RNF207	PDE4D	EDN1	TPM1	NPY1R	-4.18979	-4.07929	-4.07892	-4.05936	-4.00041	HSP90AA1	CAV1	HMOX1	PPARD	PTGS1	12.191	6.08557	4.29174	4.11237	4.05026	0	0	0	3.95	-0.83	-0.16
HCQevolved_OVCAR3 - Control_OVCAR3	GO_SKELETAL_MUSCLE_ORGAN_DEVELOPMENT	No Selection	-5.90413	0.577143	1	1	11.484	EGR1	FOS	EP300	MAFF	EGR2	-10.6917	-10.5351	-9.67549	-8.17884	-8.02384	MYH14	SAP30	GPCPD1	MAPK14	TCF21	11.67	11.4954	7.91546	7.63938	5.52853	0	0	0	4.92	-0.08	-0.34
HCQevolved_OVCAR3 - Control_OVCAR3	REACTOME_GABA_B_RECEPTOR_ACTIVATION	No Selection	-5.89948	0.768571	1	1	28.37	GNAI1	ADCY4	GNB1	GNAI2	GNG5	-21.9778	-2.16689	-1.97455	-1.85621	-0.123297	GNAI3	GNB2	ADCY6	ADCY3	GNG7	10.0883	5.94655	2.02837	1.35476	1.35404	0	0	0	5.87	1.3	0.32
HCQevolved_OVCAR3 - Control_OVCAR3	GO_SOMATIC_STEM_CELL_POPULATION_MAINTENANCE	No Selection	-5.88599	0.805714	1	1	17.152	POLR2F	KLF4	KLF10	POLR2E	ZFP36L2	-9.48042	-7.60279	-7.17402	-6.16457	-5.98794	POLR2D	POLR2B	YAP1	RBPJ	EPHA1	17.4893	13.5737	4.65676	3.95316	3.8442	0	0	0	4.66	-2.16	-1.11
HCQevolved_OVCAR3 - Control_OVCAR3	GO_REGULATION_OF_ERK1_AND_ERK2_CASCADE	No Selection	-5.86431	0.665714	1	1	13.083	EZR	SRC	CD44	ABL1	ARRB1	-56.2905	-33.607	-21.082	-20.1897	-18.8839	EGFR	MAPK3	LYN	CAV1	PTEN	39.3971	28.4545	26.5478	16.0285	11.9216	0	0	0	8.97	0.33	-0.26
HCQevolved_OVCAR3 - Control_OVCAR3	GO_REGULATION_OF_JAK_STAT_CASCADE	No Selection	-5.81042	0.811429	1	1	12.557	SOCS3	ELP2	FGFR3	HGS	HES1	-14.8273	-9.47852	-8.46541	-8.34638	-6.27704	LYN	CAV1	FYN	PTK6	IKBKB	14.7929	11.3768	8.15063	6.23786	4.05996	0	0	0	4.31	0.27	-0.27
HCQevolved_OVCAR3 - Control_OVCAR3	GO_REGULATION_OF_VACUOLAR_TRANSPORT	No Selection	-5.78018	0.96	1	1	16.706	EZR	RDX	SRC	MSN	VPS11	-22.3757	-8.17562	-4.31695	-2.81598	-1.99112	MAP2K1	VPS35	MAPK1	RAB21	SNX3	13.0754	7.05974	5.5114	4.07174	3.90815	0	0	0	5.99	0.16	0.26
HCQevolved_OVCAR3 - Control_OVCAR3	GO_SPERMATID_DIFFERENTIATION	No Selection	-5.7718	0.931429	1	1	11.87	CFTR	PRKACA	NSUN2	SMARCA4	PCSK4	-29.2247	-10.9795	-8.12462	-6.69295	-4.45757	ING2	TRIP13	SMARCA2	CEP57	TSSK6	8.03943	7.7441	6.56259	5.56054	4.45848	0	0	0	4.72	0.25	-0.24
HCQevolved_OVCAR3 - Control_OVCAR3	GO_HYALURONAN_METABOLIC_PROCESS	No Selection	-5.76869	0.968571	1	1	15.005	ABCC5	HYAL2	HYAL3	CD44	TGFB1	-8.16466	-5.24637	-3.92939	-2.28543	-1.49791	GUSB	HMMR	HEXB	HEXA	IL15	3.93382	3.80928	3.73113	2.69835	2.51688	0	0	0	3.69	-0.11	-0.24
HCQevolved_OVCAR3 - Control_OVCAR3	GO_FOREBRAIN_GENERATION_OF_NEURONS	No Selection	-5.76143	1	1	1	12.143	ATF5	GATA2	HES1	GNAQ	FGFR2	-7.854	-4.36607	-3.6936	-3.15572	-2.26786	PHLDA1	ASPM	SEMA3A	NRP1	OGDH	3.99887	3.22694	3.12343	2.90071	2.10659	0	0	0	2.93	-0.27	-0.23
HCQevolved_OVCAR3 - Control_OVCAR3	GO_POSITIVE_REGULATION_OF_EMBRYONIC_DEVELOPMENT	No Selection	-5.74547	0.62	1	1	17.541	SHH	GATA3	FOXA2	OSR2	HES1	-12.2584	-4.32981	-4.19127	-4.18856	-4.13501	CTNNB1	AMOT	SIX4	CLASP2	PAFAH1B1	14.2496	10.9215	3.90245	2.64328	1.85228	0	0	0	5.37	-1.03	-0.46
HCQevolved_OVCAR3 - Control_OVCAR3	REACTOME_GLYCEROPHOSPHOLIPID_BIOSYNTHESIS	No Selection	-5.72875	0.885714	1	1	8.245	CDIPT	HADHA	SLC44A3	GNPAT	PLA2G4F	-6.20819	-4.05957	-3.98159	-3.88448	-3.7768	GPCPD1	PLA2G4A	LPIN2	LPCAT2	LPIN3	8.06165	6.51029	4.80505	3.99616	3.91524	0	0	0	2.92	-0.13	-0.1
HCQevolved_OVCAR3 - Control_OVCAR3	GO_ORGANELLE_MEMBRANE_FUSION	No Selection	-5.69253	0.911429	1	1	14.304	STX4	STX5	VTI1B	SNAP23	STX7	-46.6253	-31.8634	-22.72	-17.7036	-15.5165	VTI1A	STX1A	VAMP2	YKT6	VAMP3	20.1268	18.6335	17.1449	14.4975	9.44411	0	0	0	11.01	0.32	-0.86
HCQevolved_OVCAR3 - Control_OVCAR3	GO_CYCLIC_NUCLEOTIDE_METABOLIC_PROCESS	No Selection	-5.64123	0.96	1	1	14.09	AMPD2	PDE4D	CNP	PDE7A	NPR2	-4.08429	-3.82802	-3.74262	-3.37948	-2.5155	ADM	ADCY3	PDE9A	ADCY6	PDE10A	3.43004	2.74722	2.34874	2.14002	1.90681	0	0	0	2.68	1.16	-0.23
HCQevolved_OVCAR3 - Control_OVCAR3	GO_REGULATION_OF_LEUKOCYTE_DIFFERENTIATION	No Selection	-5.59247	0.811429	1	1	10.479	JUN	MYC	GATA2	TRIB1	FOS	-39.5777	-23.2858	-18.2162	-15.4837	-14.0093	CTNNB1	PIK3R1	LYN	FAS	PRKCA	59.3	18.4921	14.0822	13.0147	12.3431	0	0	0	6.41	-0.23	-0.25
HCQevolved_OVCAR3 - Control_OVCAR3	GO_REGULATION_OF_PROTEIN_SECRETION	No Selection	-5.57962	0.628571	1	1	9.585	EZR	SRC	CFTR	SLC16A1	EP300	-34.2763	-27.7087	-20.6849	-15.5544	-14.312	MAPK14	LYN	MAPK11	ATP13A2	STX1A	21.0496	17.1145	15.8105	11.916	11.0847	0	0	0	5.48	-0.29	-0.48
HCQevolved_OVCAR3 - Control_OVCAR3	GO_DNA_CATABOLIC_PROCESS	No Selection	-5.57888	0.811429	1	1	15.886	DFFA	AIFM1	KPNA1	DFFB	SETMAR	-5.45055	-5.36048	-4.2802	-3.35029	-3.22899	HMGB1	HMGB2	DNASE1	DICER1	TATDN2	7.87298	6.3532	3.73707	1.381	1.32766	0	0	0	3.37	-0.68	-0.13
HCQevolved_OVCAR3 - Control_OVCAR3	GO_REGULATION_OF_BLOOD_VESSEL_ENDOTHELIAL_CELL_MIGRATION	No Selection	-5.53338	0.862857	1	1	11.985	DLL4	HDAC5	PLCG1	KLF4	HDAC7	-11.9525	-10.6877	-8.26706	-8.12917	-5.20883	STARD13	RHOA	ANGPT4	MAPK14	HMGB1	7.466	5.38674	4.0894	4.08082	4.0301	0	0	0	4.28	0.48	-0.01
HCQevolved_OVCAR3 - Control_OVCAR3	REACTOME_FORMATION_OF_RNA_POL_II_ELONGATION_COMPLEX_	No Selection	-5.49768	0.985714	1	1	13.826	GTF2F1	POLR2C	SUPT5H	ERCC3	CDK9	-30.6335	-27.309	-25.2351	-25.1329	-16.3102	POLR2B	POLR2D	GTF2H3	ERCC2	GTF2H4	22.0994	18.3198	13.2506	10.7744	9.17548	0	0	0	10.72	-1.14	-2.64
HCQevolved_OVCAR3 - Control_OVCAR3	GO_POSITIVE_REGULATION_OF_CELLULAR_RESPONSE_TO_INSULIN_STIMULUS	No Selection	-5.47324	0.991429	1	1	21.072	SRC	PIK3R2	ESRRA	PRKCZ	IRS1	-9.92444	-8.91535	-7.32458	-2.76259	-2.75852	AKT2	NUCKS1	RARRES2	ADIPOR1	RNASEL	5.10943	3.93992	3.13566	2.99019	2.76607	0	0	0	4.65	2.09	-0.26
HCQevolved_OVCAR3 - Control_OVCAR3	GO_REGULATION_OF_INTERLEUKIN_1_PRODUCTION	No Selection	-5.46993	0.98	1	1	16.738	ZC3H12A	ISL1	FOXP1	F2R	ARRB2	-7.11792	-6.3973	-5.63136	-4.03778	-3.25823	NOD1	HMGB1	TRIM16	PML	IFNAR1	4.00296	3.82189	3.39384	2.89499	2.65445	0	0	0	3.02	0.13	-0.08
HCQevolved_OVCAR3 - Control_OVCAR3	GO_ALCOHOL_BIOSYNTHETIC_PROCESS	No Selection	-5.46517	0.98	1	1	7.563	CFTR	PRKAA1	HMGCS2	SPHK2	DHCR7	-20.0061	-9.2794	-8.3755	-7.51062	-6.35597	INSIG2	INSIG1	LBR	PLA2G4A	IMPA2	11.367	6.82071	6.28805	6.12023	5.92982	0	0	0	4.13	0.43	-0.1
HCQevolved_OVCAR3 - Control_OVCAR3	GO_T_CELL_ACTIVATION_INVOLVED_IN_IMMUNE_RESPONSE	No Selection	-5.44827	0.945714	1	1	14.899	RPS6	FOXP1	GATA3	F2RL1	ICAM1	-6.7567	-5.97375	-4.33416	-4.0162	-3.39693	HMGB1	RAB27A	PSEN1	RORC	SLC11A1	6.89801	4.01071	3.30433	2.87065	2.50736	0	0	0	3.13	-0.86	-0.57
HCQevolved_OVCAR3 - Control_OVCAR3	GO_MITOCHONDRIAL_ELECTRON_TRANSPORT_CYTOCHROME_C_TO_OXYGEN	No Selection	-5.40448	1	1	1	16.833	COX4I1	COX10	COX7C	COX5B	COX6A1	-3.68196	-3.20828	-1.87612	-1.13662	-1.08809	CYCS	NDUFA4	COX8A	COX15	COX5A	2.79972	1.94787	0.725283	0.313353	0.191912	0	0	0	1.84	-0.52	-0.5
HCQevolved_OVCAR3 - Control_OVCAR3	GO_CELLULAR_BIOGENIC_AMINE_CATABOLIC_PROCESS	No Selection	-5.37193	1	1	1	22.393	SMOX	SARDH	CHDH	KYNU	DHPS	-7.45165	-3.09667	-1.94769	-0.535592	-0.324947	SAT1	ALDH7A1	PAOX	SAT2	SLC44A1	7.46128	2.32779	1.99845	1.94012	0.816971	0	0	0	4.05	-0.31	-0.02
HCQevolved_OVCAR3 - Control_OVCAR3	GO_PHOTORECEPTOR_CELL_MAINTENANCE	No Selection	-5.37164	0.794286	1	1	15.316	BBS1	BBS12	PROM1	CROCC	USH1C	-4.06384	-3.89577	-3.79438	-3.40655	-2.72433	CIB2	BBS2	NPHP4	IQCB1	BBS10	8.0339	3.64443	2.11078	1.63135	1.4911	0	0	0	3.3	-0.19	-0.21
HCQevolved_OVCAR3 - Control_OVCAR3	GO_NEGATIVE_REGULATION_OF_CELL_GROWTH	No Selection	-5.36603	0.891429	1	1	12.858	TP53	HNF4A	SMARCA4	BCL6	STK11	-55.3889	-17.4652	-15.0612	-13.2602	-12.4365	CDKN2C	RBBP7	CDKN1B	PPARG	PPP2CA	26.2138	18.546	16.8149	10.0994	9.98238	0	0	0	7.27	-0.15	0.07
HCQevolved_OVCAR3 - Control_OVCAR3	GO_HYDROGEN_ION_TRANSMEMBRANE_TRANSPORT	No Selection	-5.35355	0.88	1	1	14.755	ATP6V1B1	ATP6V0A1	ATP6V1G1	COX4I1	ATP6AP1	-34.4731	-26.4363	-11.2096	-4.43396	-4.39887	ATP6V1B2	ATP6V1H	SLC11A2	ATP6V1F	ATP6V1A	25.1431	10.2479	6.56755	6.37842	4.65484	0	0	0	7.64	-0.48	-0.57
HCQevolved_OVCAR3 - Control_OVCAR3	GO_BLOOD_VESSEL_REMODELING	No Selection	-5.32061	1	1	1	13.892	DLL4	FOXC1	BGN	HOXA3	SEMA3C	-11.772	-4.37225	-4.14577	-3.68441	-0.381373	ATG5	RBPJ	AXL	NOL3	EPAS1	4.33239	4.22071	4.10576	2.23553	1.92552	0	0	0	3.82	0.29	-0.18
HCQevolved_OVCAR3 - Control_OVCAR3	HALLMARK_CHOLESTEROL_HOMEOSTASIS	No Selection	-5.31201	0.8	1	1	7.922	ATF5	TRIB3	ACTG1	TM7SF2	DHCR7	-8.01712	-7.90139	-7.68828	-6.03613	-5.57068	CTNNB1	CLU	ALDOC	NFIL3	ACSS2	7.01516	6.73094	4.4431	4.16388	4.0178	0	0	0	3.53	-0.02	-0.25
HCQevolved_OVCAR3 - Control_OVCAR3	GO_POSITIVE_REGULATION_OF_PROTEIN_SUMOYLATION	No Selection	-5.28684	1	1	1	16.775	RASD2	GNL3	TOLLIP	ARNT	RWDD3	-4.00269	-1.89572	-1.04219	-0.749675	-0.177549	PIAS1	CDKN2A	MUL1	PIAS3	HDAC4	1.90696	1.57265	1.47984	1.05179	0.774044	0	0	0	1.82	0.3	0.07
HCQevolved_OVCAR3 - Control_OVCAR3	GO_REGULATION_OF_MEMBRANE_PERMEABILITY	No Selection	-5.28641	0.897143	1	1	14.747	TP53	MAPK8	BMF	BCL2L1	MTOR	-71.7641	-26.1575	-17.4013	-16.883	-12.6138	YWHAH	YWHAZ	YWHAQ	YWHAG	YWHAB	18.7376	16.2855	13.9914	10.9592	10.4063	0	0	0	8.77	0.78	-0.26
HCQevolved_OVCAR3 - Control_OVCAR3	GO_ESTABLISHMENT_OF_PROTEIN_LOCALIZATION_TO_PLASMA_MEMBRANE	No Selection	-5.28569	0.888571	1	1	11.991	EZR	TNFRSF1A	JUP	RDX	BBS1	-43.1506	-10.1449	-8.933	-8.59786	-8.15742	ROCK1	VAMP2	OPTN	SMURF1	FLOT2	14.5199	11.5424	10.4116	10.1375	7.26205	0	0	0	6.28	0.12	-0.01
HCQevolved_OVCAR3 - Control_OVCAR3	REACTOME_PKB_MEDIATED_EVENTS	No Selection	-5.28156	0.785714	1	1	17.025	RPS6	RPTOR	PRKAB1	MTOR	EIF4B	-19.1301	-11.4682	-7.03733	-6.07623	-6.03312	RHEB	CAB39L	CAB39	STK11	STRADB	16.4979	10.0902	7.63855	6.55778	6.17331	0	0	0	5.7	-0.09	-0.23
HCQevolved_OVCAR3 - Control_OVCAR3	REACTOME_FACTORS_INVOLVED_IN_MEGAKARYOCYTE_DEVELOPMENT_AND_PLATELET_PRODUCTION	No Selection	-5.27704	0.922857	1	1	12.813	TP53	PRKACB	CABLES1	PRKACA	ABL1	-62.1506	-26.653	-17.1731	-14.9198	-14.9063	KDM1A	CAPZA2	CAPZA1	CDC42	WEE1	35.6967	18.8445	14.5993	11.8676	11.6754	0	0	0	9.91	-0.15	-0.3
HCQevolved_OVCAR3 - Control_OVCAR3	KEGG_ADIPOCYTOKINE_SIGNALING_PATHWAY	No Selection	-5.24005	1	1	1	21.789	SOCS3	ACSL5	MTOR	CPT1A	STAT3	-4.08904	-3.33434	-2.29448	-1.01808	-0.92071	LEPR	JAK2	TRADD	ACSL4	G6PC3	3.75186	1.45006	1.29371	0.57541	-0.122584	0	0	0	2.26	-0.08	-0.3
HCQevolved_OVCAR3 - Control_OVCAR3	REACTOME_ELONGATION_ARREST_AND_RECOVERY	No Selection	-5.23975	0.928571	1	1	16.496	GTF2F1	SUPT5H	POLR2C	GTF2F2	POLR2J	-24.5638	-17.6078	-16.8431	-14.2193	-12.1585	POLR2B	POLR2D	TCEA1	SSRP1	POLR2A	18.1954	16.6474	7.6511	7.02476	5.48473	0	0	0	9.63	-3.27	-3.13
HCQevolved_OVCAR3 - Control_OVCAR3	GO_POSITIVE_REGULATION_OF_SMOOTH_MUSCLE_CELL_MIGRATION	No Selection	-5.2396	0.928571	1	1	24.579	SRC	RPS6KB1	RAPGEF3	F3	DOCK5	-7.27789	-5.41889	-2.8604	-2.24353	-1.39535	NRP1	PLAU	P2RY2	CAMK2D	PDGFB	4.6073	3.97298	2.87504	1.86098	1.52794	0	0	0	3.85	-0.06	-0.13
HCQevolved_OVCAR3 - Control_OVCAR3	GO_LEUKOCYTE_APOPTOTIC_PROCESS	No Selection	-5.23229	0.917143	1	1	17.695	DFFA	RPS6	BAK1	TRAF3IP2	IRF3	-7.35325	-3.66064	-3.6114	-2.29522	-0.660447	FAS	HCAR2	PKN1	RIPK1	SIVA1	6.31645	3.79323	2.81514	1.89468	1.13049	0	0	0	3.19	-0.26	-0.11
HCQevolved_OVCAR3 - Control_OVCAR3	GO_ADULT_BEHAVIOR	No Selection	-5.22696	0.871429	1	1	10.327	CTNS	HDAC2	GRIN1	DNM1	CDK5	-8.0931	-5.71084	-5.12653	-4.92255	-4.82608	PBX3	OXR1	PTEN	DMBX1	NTF4	17.7871	5.39066	4.20145	4.10162	3.89523	0	0	0	3.44	0.21	-0.07
HCQevolved_OVCAR3 - Control_OVCAR3	GO_MITOCHONDRIAL_TRANSPORT	No Selection	-5.19498	0.96	1	1	10.235	TP53	HSPA4	MAPK8	BCL2L1	TOMM40	-62.7826	-32.1008	-20.1649	-19.8467	-18.6458	YWHAH	MAPK9	VDAC1	HSP90AA1	YWHAZ	18.5824	17.7153	16.8433	16.8276	16.4556	0	0	0	7.26	0.12	-0.3
HCQevolved_OVCAR3 - Control_OVCAR3	GO_AMINOGLYCAN_CATABOLIC_PROCESS	No Selection	-5.18499	0.66	1	1	10.379	BGN	TGFB1	SDC3	HYAL3	GPC2	-7.38778	-4.50106	-4.26771	-4.14677	-4.13625	GUSB	HEXB	FUCA1	CTBS	AGRN	4.14263	4.11168	4.03468	3.96889	3.91881	0	0	0	3.26	0.05	-0.16
HCQevolved_OVCAR3 - Control_OVCAR3	GO_REGULATION_OF_PHOSPHOLIPASE_ACTIVITY	No Selection	-5.18143	0.725714	1	1	24.943	RGS2	ABL1	LRP1	GNAQ	PRKCZ	-8.18247	-6.49001	-6.47773	-6.46437	-4.67183	EGFR	GNA13	PRKCE	PPT1	GNA15	7.98521	6.20218	5.15697	3.93804	3.32181	0	0	0	4.71	-0.7	-0.64
HCQevolved_OVCAR3 - Control_OVCAR3	GO_DNA_TEMPLATED_TRANSCRIPTION_INITIATION	No Selection	-5.17627	0.785714	1	1	8.18	MED26	HNF4A	POLR2C	ERCC3	MED24	-86.2031	-45.6624	-41.0988	-39.1346	-36.5898	TAF5	CDK8	MED16	TBPL1	RXRA	63.7922	48.0109	37.8657	32.4529	31.2032	0	0	0	15.92	0.2	-1.43
HCQevolved_OVCAR3 - Control_OVCAR3	GO_POSITIVE_REGULATION_OF_INTERFERON_GAMMA_PRODUCTION	No Selection	-5.17248	0.8	1	1	16.268	PDE4D	ABL1	IL27RA	ISL1	BCL3	-7.97309	-6.24904	-4.11007	-4.10131	-3.39733	HSPD1	CD276	IFNAR1	SLC11A1	HLA-A	5.75807	2.70946	2.67818	2.43505	2.36285	0	0	0	3.26	0.42	-0.48
HCQevolved_OVCAR3 - Control_OVCAR3	GO_POSITIVE_REGULATION_OF_CYTOKINE_SECRETION	No Selection	-5.16133	0.765714	1	1	14.591	ABL1	SRC	PRKCZ	NCL	GATA3	-11.299	-9.11216	-8.40938	-8.0923	-4.14244	MAPK11	MAPK14	SPTBN1	HMGB1	TRIM16	16.1567	15.0897	4.09464	3.75833	3.53147	0	0	0	5.55	-0.62	-0.52
HCQevolved_OVCAR3 - Control_OVCAR3	GO_NUCLEOSIDE_BISPHOSPHATE_METABOLIC_PROCESS	No Selection	-5.13196	1	1	1	12.181	SULT1A1	SULT2B1	SLC26A2	PAPSS2	SLC26A1	-6.11935	-4.81657	-3.79659	-3.21518	-2.32895	CROT	ACOT7	ACACA	PANK2	PANK1	5.64482	3.66315	3.30114	3.18293	2.0718	0	0	0	2.8	0.17	0.08
HCQevolved_OVCAR3 - Control_OVCAR3	GO_REGULATION_OF_HEMATOPOIETIC_PROGENITOR_CELL_DIFFERENTIATION	No Selection	-5.11509	0.942857	1	1	13.982	FOXC1	N4BP2L2	HES1	GATA2	ZNF16	-4.3907	-4.21905	-3.97541	-3.298	-3.00383	KDM1A	EIF2AK2	FNIP1	HMGB2	FLCN	8.09134	3.14935	2.67727	2.58317	2.12435	0	0	0	3.16	-0.02	-0.32
HCQevolved_OVCAR3 - Control_OVCAR3	GO_ACTIVIN_RECEPTOR_SIGNALING_PATHWAY	No Selection	-5.11326	0.945714	1	1	23.631	ACVR1B	TGIF2	ACVR2A	SMAD3	ACVR1	-16.7849	-3.58681	-2.20395	-1.91776	-0.783856	TGFBR1	CITED2	SMAD2	BMPR2	ACVR2B	6.86018	4.61366	4.27986	1.46704	-0.731902	0	0	0	5.27	1.1	-0.08
HCQevolved_OVCAR3 - Control_OVCAR3	GO_RESPONSE_TO_PLATELET_DERIVED_GROWTH_FACTOR	No Selection	-5.08297	1	1	1	30.015	SRC	CORO1B	IQGAP1	FER	ERRFI1	-9.18792	-3.19021	-3.03314	-0.139384	0.142388	CCNA2	YES1	DNMT1	CREB1	FYN	7.80582	2.14945	1.81018	0.836961	0.619897	0	0	0	4.5	0.74	0.4
HCQevolved_OVCAR3 - Control_OVCAR3	GO_REGULATION_OF_ACTIN_NUCLEATION	No Selection	-5.07455	0.848571	1	1	16.96	ARFIP2	CORO1A	ARF1	GMFG	VIL1	-8.42257	-7.44872	-6.642	-4.78585	-4.04641	NCKAP1	CYFIP1	WHAMM	GSN	BRK1	7.4636	6.44519	3.39866	2.24978	2.17433	0	0	0	4.35	0.27	-0.27
HCQevolved_OVCAR3 - Control_OVCAR3	GO_7_METHYLGUANOSINE_RNA_CAPPING	No Selection	-5.04384	1	1	1	15.399	ERCC3	POLR2C	SUPT5H	GTF2F1	GTF2F2	-24.0327	-23.7704	-21.8703	-21.1009	-17.9863	POLR2D	POLR2B	GTF2H3	ERCC2	GTF2H4	17.9236	15.3675	11.3171	9.66822	8.87958	0	0	0	9.56	-0.97	-2.04
HCQevolved_OVCAR3 - Control_OVCAR3	GO_MITOCHONDRIAL_ELECTRON_TRANSPORT_NADH_TO_UBIQUINONE	No Selection	-5.02587	1	1	1	17.292	NDUFB10	NDUFV2	NDUFV3	NDUFS3	NDUFA2	-7.09171	-6.94041	-6.74994	-6.09961	-4.99381	NDUFV1	NDUFS2	DLD	NDUFB5	NDUFS1	13.044	8.82243	6.92215	5.88489	2.98791	0	0	0	3.56	-1.01	-0.59
HCQevolved_OVCAR3 - Control_OVCAR3	KEGG_CELL_ADHESION_MOLECULES_(CAMS)	No Selection	-5.02525	0.96	1	1	18.777	SDC3	MPZL1	PVR	SDC4	NLGN2	-4.06178	-2.78955	-1.95681	-1.22095	-0.456995	ESAM	CD276	SDC1	PTPRF	ICAM1	3.93803	2.82297	1.49777	1.35461	-0.229665	0	0	0	2.52	-0.25	-0.05
HCQevolved_OVCAR3 - Control_OVCAR3	GO_BONE_DEVELOPMENT	No Selection	-4.99572	0.0550064	1	0.238	11.019	SRF	SRC	PPIB	SP5	INPPL1	-18.9338	-17.1149	-8.63467	-7.71718	-7.08447	RHOA	INSIG2	INSIG1	BMP2	SMAD1	9.92149	7.70821	6.89356	6.06132	5.89395	0	0	0	3.9	-0.7	-0.69
HCQevolved_OVCAR3 - Control_OVCAR3	REACTOME_PI3K_EVENTS_IN_ERBB4_SIGNALING	No Selection	-4.9872	0.751429	1	1	14.597	AKT1S1	AKT1	TRIB3	NR4A1	THEM4	-16.9004	-9.42207	-7.95989	-7.94092	-7.85429	CDKN1B	PTEN	TSC2	PIK3R1	AKT2	27.2965	8.10444	6.63706	5.30017	4.4485	0	0	0	6.07	-0.74	-0.81
HCQevolved_OVCAR3 - Control_OVCAR3	GO_ATP_HYDROLYSIS_COUPLED_TRANSMEMBRANE_TRANSPORT	No Selection	-4.98093	0.928571	1	1	20.679	ATP6V1B1	ATP6V0A1	ATP6V0A2	ATP6AP1	ATP6V0D1	-29.2674	-25.9758	-4.01996	-4.0072	-2.64281	ATP6V1B2	ATP6V1H	ATP6V1F	ATP6V1A	ATP6V1C1	24.4334	10.8526	5.82336	4.16502	3.59739	0	0	0	11.11	-0.32	-0.07
HCQevolved_OVCAR3 - Control_OVCAR3	GO_ACETYLCHOLINE_RECEPTOR_SIGNALING_PATHWAY	No Selection	-4.89776	0.982857	1	1	25.164	PLCB1	GNAQ	GNAI2	RGS10	GNA11	-7.89671	-6.56245	-0.480957	0.140031	0.374393	GNB1	AGRN	GNA15	CDK5R1	CHRM3	4.04628	4.03234	3.7386	1.00739	0.76647	0	0	0	4.56	0.78	0.19
HCQevolved_OVCAR3 - Control_OVCAR3	GO_PYRIMIDINE_RIBONUCLEOTIDE_METABOLIC_PROCESS	No Selection	-4.88121	0.871429	1	1	16.226	CTPS2	UCK1	NME1	NME4	NME6	-6.83045	-6.80713	-3.91377	-3.39224	-3.2039	UPP1	CAD	CMPK1	AK3	UCKL1	5.54941	3.41246	3.35295	2.35083	2.28223	0	0	0	3.31	0	-0.55
HCQevolved_OVCAR3 - Control_OVCAR3	GO_REGULATION_OF_CALCIUM_ION_TRANSMEMBRANE_TRANSPORT	No Selection	-4.87932	0.965714	1	1	11.433	ABL1	PLCG1	PDE4D	CORO1A	PRKACA	-18.9967	-17.0257	-12.4339	-7.68092	-7.40115	ATG5	LYN	CALM3	HTT	SRI	9.9541	9.31094	7.75447	5.82198	5.62246	0	0	0	5.49	0.11	-0.51
HCQevolved_OVCAR3 - Control_OVCAR3	GO_RHYTHMIC_PROCESS	No Selection	-4.87762	0.517143	1	1	9.387	JUN	TP53	HNRNPK	HNRNPU	HDAC1	-119.511	-117.878	-36.8293	-30.9563	-29.4206	EZH2	PER1	HDAC3	MAPK9	FBXW11	121.748	53.9725	42.7824	32.887	27.3895	0	0	0	14.76	0.1	-0.65
HCQevolved_OVCAR3 - Control_OVCAR3	REACTOME_G_ALPHA_S_SIGNALLING_EVENTS	No Selection	-4.86766	0.845714	1	1	19.193	GNAI1	GNAS	RAMP1	PDE4D	PDE7A	-19.9865	-7.36025	-4.1242	-3.8552	-3.50793	GNAI3	ADORA2B	GNB2	ADM	PDE8B	12.8947	11.9203	7.22799	3.45576	1.88487	0	0	0	4.95	0.03	-0.22
HCQevolved_OVCAR3 - Control_OVCAR3	GO_CELLULAR_RESPONSE_TO_INSULIN_STIMULUS	No Selection	-4.8385	0.745714	1	1	11.565	ATP6V1B1	ATP6V0A1	SRC	FOXO4	INSR	-36.9051	-36.6675	-32.5573	-15.2485	-14.4147	PRKDC	ATP6V1B2	GRB2	CDK2	AKT2	27.6029	26.812	18.2991	16.4468	15.6012	0	0	0	9.01	-0.44	-0.65
HCQevolved_OVCAR3 - Control_OVCAR3	GO_POSITIVE_REGULATION_OF_CATION_TRANSMEMBRANE_TRANSPORT	No Selection	-4.8283	0.885714	1	1	12.303	PLCG1	ABL1	STIM2	AKAP7	KCNE3	-16.1974	-11.5253	-5.89579	-3.98506	-3.96653	DNM2	CALM3	SRI	CTSS	CALM2	9.75906	7.86972	5.2155	4.03006	3.88461	0	0	0	4.13	-0.01	-0.24
HCQevolved_OVCAR3 - Control_OVCAR3	GO_CHONDROCYTE_DEVELOPMENT	No Selection	-4.8224	0.897143	1	1	18.948	MSX2	COL27A1	SOX9	SULF2	SERPINH1	-5.24756	-3.99185	-3.44847	-2.95201	-2.70191	CHST11	RARG	IMPAD1	EIF2AK3	TGFBR2	4.01771	3.85197	1.54151	1.11403	1.01742	0	0	0	2.7	0.06	-0.33
HCQevolved_OVCAR3 - Control_OVCAR3	REACTOME_RNA_POL_I_TRANSCRIPTION	No Selection	-4.78945	0.788571	1	1	16.714	ERCC3	POLR1A	UBTF	RRN3	POLR1C	-13.921	-12.0052	-10.518	-10.3587	-10.0669	ERCC2	GTF2H3	TAF1A	MNAT1	GTF2H4	12.371	11.8091	10.5738	7.05577	6.33759	0	0	0	7.01	1.08	-0.46
HCQevolved_OVCAR3 - Control_OVCAR3	REACTOME_ABORTIVE_ELONGATION_OF_HIV1_TRANSCRIPT_IN_THE_ABSENCE_OF_TAT	No Selection	-4.77563	0.96	1	1	17.909	POLR2C	GTF2F2	GTF2F1	SUPT5H	POLR2J	-18.9889	-18.5183	-16.8785	-13.9088	-11.9527	POLR2B	POLR2D	POLR2A	NCBP1	POLR2G	21.8158	18.5804	1.69301	-0.210187	-0.605122	0	0	0	9.36	-4.96	-4.35
HCQevolved_OVCAR3 - Control_OVCAR3	GO_POSITIVE_REGULATION_OF_ENDOTHELIAL_CELL_PROLIFERATION	No Selection	-4.76607	0.877143	1	1	14.713	JUN	RPTOR	AKT1	NR4A1	EGR3	-15.0653	-10.7317	-8.6488	-8.32885	-7.93318	TGFBR1	BMPR2	CAV1	NRP1	BMP2	10.4166	10.1851	9.14333	7.82015	6.10277	0	0	0	4.63	-0.52	0.05
HCQevolved_OVCAR3 - Control_OVCAR3	GO_CELLULAR_RESPONSE_TO_INTERLEUKIN_1	No Selection	-4.74209	0.737143	1	1	15.601	EGR1	KLF2	RELA	ZC3H12A	BYSL	-11.2877	-8.18303	-8.06693	-7.61876	-5.73868	MAPK9	IKBKB	MAPK3	RPS6KA4	IRAK1	7.97524	7.84972	5.92933	5.039	4.68097	0	0	0	4.11	-0.45	-0.74
HCQevolved_OVCAR3 - Control_OVCAR3	GO_UNSATURATED_FATTY_ACID_METABOLIC_PROCESS	No Selection	-4.73085	0.72	1	1	10.828	SCP2	HSD17B4	AKR1C2	AKR1C3	FAAH2	-11.8065	-8.8947	-7.89396	-5.95436	-5.04999	ELOVL1	PTGR2	PLA2G4A	PTGES3	MAPK3	7.53073	6.67749	6.38904	5.83895	4.32283	0	0	0	3.81	-0.23	-0.29
HCQevolved_OVCAR3 - Control_OVCAR3	GO_MITOCHONDRIAL_MEMBRANE_ORGANIZATION	No Selection	-4.7143	0.974286	1	1	13.628	TP53	MAPK8	HSPA4	BMF	BAX	-68.6848	-24.969	-20.5309	-17.7159	-15.5543	YWHAH	YWHAQ	HSP90AA1	YWHAZ	YWHAB	19.161	14.1857	13.7625	13.042	11.2394	0	0	0	8.04	0.78	-0.11
HCQevolved_OVCAR3 - Control_OVCAR3	GO_CELLULAR_RESPONSE_TO_ARSENIC_CONTAINING_SUBSTANCE	No Selection	-4.70881	0.894286	1	1	17.174	ATF4	ATF3	ZC3H12A	UROS	UROD	-9.13	-4.20889	-3.87845	-2.70308	-1.76768	HMOX1	MKNK2	CPEB2	PPIF	GSTO2	4.39534	4.01073	2.4881	1.85704	1.81844	0	0	0	3.7	0.18	-0.52
HCQevolved_OVCAR3 - Control_OVCAR3	GO_REGULATION_OF_ENDOTHELIAL_CELL_PROLIFERATION	No Selection	-4.70478	0.82	1	1	12.006	JUN	DLL4	RPTOR	NR4A1	EGR3	-15.091	-12.3253	-10.1639	-8.02454	-8.01249	TGFBR1	CAV1	BMPR2	NRP1	BMP2	9.97959	9.32295	9.10874	7.66545	6.24099	0	0	0	4.48	-0.36	-0.03
HCQevolved_OVCAR3 - Control_OVCAR3	GO_REGULATION_OF_HORMONE_SECRETION	No Selection	-4.70239	0.0480191	1	0.215	6.498	CFTR	GLUL	SYT7	NR0B2	IRS2	-14.8734	-14.2924	-11.3667	-8.30992	-7.76916	VAMP2	STX1A	SLC2A1	SREBF1	TARDBP	11.5962	8.30962	8.12949	7.84324	7.13284	0	0	0	4.05	0	-0.22
HCQevolved_OVCAR3 - Control_OVCAR3	GO_REGULATION_OF_INTERFERON_GAMMA_PRODUCTION	No Selection	-4.6897	0.911429	1	1	14.631	PDE4D	ABL1	IL27RA	GATA3	ZC3H12A	-7.69633	-5.70368	-4.08381	-4.02886	-4.02062	HSPD1	AXL	HMGB1	CD276	IFNAR1	8.44077	4.09554	4.07286	2.52655	2.47804	0	0	0	3.15	0.31	-0.34
HCQevolved_OVCAR3 - Control_OVCAR3	GO_REGULATION_OF_HUMORAL_IMMUNE_RESPONSE	No Selection	-4.68004	0.96	1	1	18.964	FOXJ1	PHB2	C1QBP	PTPN6	ZP3	-8.12044	-3.27885	-2.59032	-2.11147	-1.99418	SPNS2	CFH	CD46	CD59	PPP2R3C	3.96615	3.95824	3.80773	3.50215	1.38753	0	0	0	3.37	-1.33	-0.39
HCQevolved_OVCAR3 - Control_OVCAR3	GO_ENDOCRINE_SYSTEM_DEVELOPMENT	No Selection	-4.6797	0.0426499	1	0.198	11.222	SHH	ONECUT2	GATA2	SRF	FOXO1	-12.3511	-8.11389	-7.82009	-7.79693	-7.46912	KDM1A	MAP2K1	MAPK1	RBPJ	BRAF	20.447	13.4143	12.8498	12.4267	9.23528	0	0	0	4.96	-0.65	-0.34
HCQevolved_OVCAR3 - Control_OVCAR3	HALLMARK_ESTROGEN_RESPONSE_EARLY	No Selection	-4.67881	0.514286	1	1	6.326	MYC	EGR3	SLC7A2	BAG1	FOS	-9.3915	-8.3194	-8.20927	-8.14169	-8.11019	SCARB1	PDZK1	SLC2A1	RBBP8	MYBL1	18.5447	9.4106	8.53398	8.48046	8.00253	0	0	0	3.9	-0.11	-0.3
HCQevolved_OVCAR3 - Control_OVCAR3	GO_LABYRINTHINE_LAYER_BLOOD_VESSEL_DEVELOPMENT	No Selection	-4.66021	1	1	1	15.587	JUNB	HES1	OVOL2	PLCD3	NSDHL	-6.85623	-4.04455	-3.9938	-2.73145	-2.44139	MAPK1	RBPJ	PLCD1	TMED2	FZD5	5.40098	3.96711	2.10817	2.01274	1.73609	0	0	0	3.53	-0.26	-0.38
HCQevolved_OVCAR3 - Control_OVCAR3	KEGG_AMOEBIASIS	No Selection	-4.65491	1	1	1	16.533	PLCB1	MUC2	LAMB1	TGFB1	PLCB3	-4.99786	-4.05738	-4.0172	-3.73204	-3.31738	RAB5C	GNA15	LAMB3	CASP3	GNA14	4.28243	3.77869	3.73441	3.39074	2.11761	0	0	0	2.73	0.55	0.01
HCQevolved_OVCAR3 - Control_OVCAR3	GO_REGULATION_OF_NIK_NF_KAPPAB_SIGNALING	No Selection	-4.65069	0.882857	1	1	15.82	EZR	TNFRSF10B	DLG1	TRAF4	TNFSF15	-34.0212	-10.0147	-9.86385	-8.47868	-8.42215	MALT1	EIF2AK2	TRAF2	HMGB1	MAP3K7	11.4079	10.6871	8.32594	7.8883	6.49066	0	0	0	8.13	0.89	-0.18
HCQevolved_OVCAR3 - Control_OVCAR3	GO_POSITIVE_REGULATION_OF_PROTEIN_EXPORT_FROM_NUCLEUS	No Selection	-4.59581	0.96	1	1	19.917	TP53	GSK3B	RANBP3	RAPGEF3	PRKACA	-13.7514	-5.03902	-3.54943	-2.90383	-2.31984	ANP32B	GTSE1	PPM1A	CTDSPL2	TPR	5.90192	4.06944	3.97827	3.27308	2.28286	0	0	0	3.96	0.55	-0.27
HCQevolved_OVCAR3 - Control_OVCAR3	GO_PH_REDUCTION	No Selection	-4.58966	0.817143	1	1	20.876	ATP6V1B1	ATP6V0A1	ATP6V1D	ATP6V1G1	ATP6V0A2	-39.0442	-32.6779	-16.1861	-11.6946	-8.0872	ATP6V1B2	ATP6V1H	ATP6V1F	RAB20	ATP6V1A	31.7636	12.6232	5.1545	4.87511	4.1219	0	0	0	12.5	0.16	-0.93
HCQevolved_OVCAR3 - Control_OVCAR3	GO_NEGATIVE_REGULATION_OF_RELEASE_OF_CYTOCHROME_C_FROM_MITOCHONDRIA	No Selection	-4.56965	0.991429	1	1	22.542	BCL2L1	AKT1	FXN	ARRB2	TRIAP1	-7.12357	-3.84549	-3.34657	-1.75116	-1.04338	LMNA	PSMD10	NOL3	OPA1	PRELID1	6.10282	3.98905	2.25574	1.77626	1.28752	0	0	0	2.95	-0.37	-0.03
HCQevolved_OVCAR3 - Control_OVCAR3	GO_POSITIVE_REGULATION_OF_GLYCOPROTEIN_METABOLIC_PROCESS	No Selection	-4.55256	0.9	1	1	21.244	SOAT1	RAMP1	INSR	EP300	PLCB1	-5.97793	-4.18295	-4.11905	-3.87823	-2.83452	CTNNB1	RAB1B	RAB1A	IL15	ARFGEF1	7.34801	4.85147	3.80597	2.45224	1.94779	0	0	0	3.93	-0.58	0.03
HCQevolved_OVCAR3 - Control_OVCAR3	GO_SENSORY_PERCEPTION_OF_MECHANICAL_STIMULUS	No Selection	-4.55096	0.92	1	1	8.296	MYO7A	USH1C	ATP6V1B1	SLITRK6	CRYM	-7.94332	-6.50729	-5.15164	-3.98045	-3.89415	CDKN1B	MYH14	DIAPH1	GJB2	HEXB	9.97696	6.03867	5.16846	4.05206	4.01639	0	0	0	3.15	-0.31	-0.11
HCQevolved_OVCAR3 - Control_OVCAR3	GO_REGULATION_OF_SYMBIOSIS_ENCOMPASSING_MUTUALISM_THROUGH_PARASITISM	No Selection	-4.54727	1	1	1	8.68	JUN	GTF2F1	GTF2F2	CDK9	TRIM8	-43.1282	-38.5536	-26.0589	-24.5027	-22.9686	TARDBP	POLR2D	STAT1	POLR2B	VAPB	30.3672	20.4038	17.4931	17.4275	16.3097	0	0	0	8.76	-0.02	-0.47
HCQevolved_OVCAR3 - Control_OVCAR3	GO_RIBONUCLEOPROTEIN_COMPLEX_DISASSEMBLY	No Selection	-4.53655	0.974286	1	1	19.989	MRRF	EIF2D	MTIF2	MCTS1	MTIF3	-8.7217	-7.58729	-3.0569	-0.342114	0.817669	HBS1L	GFM2	KLC1	KIF5B	TFIP11	6.06868	3.76491	3.20308	2.51649	1.53293	0	0	0	4.66	1.02	0.02
HCQevolved_OVCAR3 - Control_OVCAR3	GO_NEGATIVE_REGULATION_OF_LEUKOCYTE_DIFFERENTIATION	No Selection	-4.53531	0.688571	1	1	14.601	TRIB1	SHH	GATA2	MYC	ZFPM1	-16.0344	-11.8497	-10.6736	-10.4169	-9.39531	CTNNB1	PIK3R1	LYN	INPP5D	CUL4A	24.9745	11.4104	8.75757	8.7547	7.50097	0	0	0	6	-0.58	-0.53
HCQevolved_OVCAR3 - Control_OVCAR3	GO_MYELOID_CELL_DIFFERENTIATION	No Selection	-4.52491	0.891429	1	1	11.181	JUN	SRC	GATA2	NCOA6	SRF	-99.6699	-35.3363	-28.6995	-21.5291	-20.3645	CTNNB1	KDM1A	PARP1	TGFBR2	EPAS1	62.7185	47.7448	17.3411	16.8597	13.3983	0	0	0	8.99	0.32	-0.16
HCQevolved_OVCAR3 - Control_OVCAR3	KEGG_LONGEVITY_REGULATING_PATHWAY_MULTIPLE_SPECIES	No Selection	-4.51189	0.937143	1	1	18.793	INSR	RPTOR	FOXO1	HDAC1	ADCY4	-3.93177	-3.81793	-2.5995	-2.34277	-2.15964	ADCY3	CLPB	FOXO3	ADCY6	HDAC2	3.0723	2.97751	2.41291	2.31434	-0.910188	0	0	0	2.61	-1.39	-0.65
HCQevolved_OVCAR3 - Control_OVCAR3	GO_RESPONSE_TO_TESTOSTERONE	No Selection	-4.50483	0.92	1	1	13.371	HMGCS2	HOXB13	INSR	EDN1	ELK1	-8.01141	-7.00868	-4.18065	-3.88878	-3.58884	PSPH	DEFB1	CAD	CA9	DNMT1	10.3281	4.05882	3.73924	2.17362	1.97833	0	0	0	3.63	0.12	-0.32
HCQevolved_OVCAR3 - Control_OVCAR3	GO_REGULATION_OF_STAT_CASCADE	No Selection	-4.5024	0.785714	1	1	11.102	SOCS3	HGS	FGFR3	ELP2	HES1	-14.85	-8.48483	-8.14551	-7.98538	-6.28348	LYN	CAV1	FYN	PTK6	JAK2	14.8489	11.2093	7.37786	6.30423	4.98575	0	0	0	4.31	0.27	-0.27
HCQevolved_OVCAR3 - Control_OVCAR3	GO_CELL_SURFACE_RECEPTOR_SIGNALING_PATHWAY_INVOLVED_IN_CELL_CELL_SIGNALING	No Selection	-4.47894	1	1	1	16.762	SHH	GRIN1	ANXA9	GLI1	ARRB2	-12.4364	-4.84172	-3.5033	-2.62217	-1.76282	PPP3CA	SLC29A1	BMP2	AKT1	CHRNA5	3.91733	2.65709	2.57468	1.91499	1.90206	0	0	0	3.46	0.21	-0.64
HCQevolved_OVCAR3 - Control_OVCAR3	GO_REGULATION_OF_PEPTIDYL_TYROSINE_PHOSPHORYLATION	No Selection	-4.47049	0.842857	1	1	13.796	TP53	ABL1	SRC	ERBB3	SOCS3	-71.6045	-37.0469	-37.027	-27.8252	-26.4906	EGFR	LYN	CAV1	IBTK	PTK6	47.8618	45.7742	15.4864	14.2136	14.0489	0	0	0	9.91	0.61	-0.01
HCQevolved_OVCAR3 - Control_OVCAR3	GO_POSITIVE_REGULATION_OF_GLIOGENESIS	No Selection	-4.4026	0.988571	1	1	12.976	SHH	PRPF19	NOTCH1	HES1	ID2	-11.9619	-7.74006	-5.98968	-4.1628	-4.07636	SPINT1	RHEB	LYN	PRKCH	BMP2	11.9617	6.16467	3.89371	2.84422	2.49017	0	0	0	4.34	0.24	-0.13
HCQevolved_OVCAR3 - Control_OVCAR3	REACTOME_P75_NTR_RECEPTOR_MEDIATED_SIGNALLING	No Selection	-4.39824	0.825714	1	1	12.287	MAPK8	ARHGDIA	HDAC1	APH1B	PSEN2	-27.5168	-14.7701	-14.0745	-9.50827	-8.01049	RHOA	HDAC3	ECT2	ARHGEF18	IKBKB	21.8777	10.182	7.28998	6.82975	6.65248	0	0	0	5.26	-0.11	-0.54
HCQevolved_OVCAR3 - Control_OVCAR3	GO_NEGATIVE_REGULATION_OF_LYMPHOCYTE_APOPTOTIC_PROCESS	No Selection	-4.38754	0.891429	1	1	19.588	FOXP1	NOC2L	IRS2	CD74	SLC39A10	-5.30935	-3.48319	-3.27176	-2.23566	-1.57414	AURKB	JAK3	RORC	HSH2D	FADD	3.97227	3.65411	2.7697	2.04883	1.57907	0	0	0	2.57	0.4	-0.01
HCQevolved_OVCAR3 - Control_OVCAR3	GO_AMINOGLYCAN_METABOLIC_PROCESS	No Selection	-4.35956	0.72	1	1	6.239	ABCC5	BGN	FOXC1	TGFB1	ST3GAL2	-8.34685	-7.05491	-4.77186	-4.39009	-4.17308	IDS	XYLT2	CSPG5	AGRN	ST3GAL6	4.23214	4.20187	4.16188	4.14108	4.05848	0	0	0	3.02	0.11	-0.17
HCQevolved_OVCAR3 - Control_OVCAR3	REACTOME_GABA_RECEPTOR_ACTIVATION	No Selection	-4.35028	0.8	1	1	27.842	GNAI1	GNAI2	ARHGEF9	GNB1	ADCY4	-21.9993	-3.37295	-2.45712	-2.36327	-1.8577	GNAI3	GNB2	ADCY6	GNG7	ADCY3	10.5197	4.90361	2.05577	1.33044	1.26697	0	0	0	5.64	0.98	0.12
HCQevolved_OVCAR3 - Control_OVCAR3	GO_RESPONSE_TO_INTERLEUKIN_6	No Selection	-4.33801	0.842857	1	1	22.363	CTR9	FOXA2	TDGF1	STAT3	ENTPD2	-4.97432	-4.09395	-3.82265	-2.4471	-1.86033	ST3GAL6	SMAD4	GAB1	IL6ST	PHB	3.87315	3.13108	1.28833	0.253475	0.126266	0	0	0	2.48	0.12	-0.43
HCQevolved_OVCAR3 - Control_OVCAR3	GO_NEGATIVE_REGULATION_OF_EPITHELIAL_CELL_MIGRATION	No Selection	-4.32935	0.928571	1	1	13.13	DLL4	KLF4	PBLD	HDAC5	STRAP	-11.7011	-8.16923	-7.6266	-6.63189	-6.43129	STARD13	RHOA	PFN2	ANGPT4	HMGB1	7.67597	5.65592	4.8202	4.17461	3.91903	0	0	0	4.16	0.59	-0.03
HCQevolved_OVCAR3 - Control_OVCAR3	GO_HEPARAN_SULFATE_PROTEOGLYCAN_BIOSYNTHETIC_PROCESS	No Selection	-4.30031	0.828571	1	1	17.58	EXT1	NDST1	B3GALT6	CSGALNACT1	EXTL2	-4.29473	-3.08282	-3.00772	-2.62962	-2.26693	XYLT2	VANGL2	GLCE	NDST2	EXT2	4.04665	3.26569	2.19107	2.00681	1.68611	0	0	0	2.62	-0.52	-0.2
HCQevolved_OVCAR3 - Control_OVCAR3	GO_NEGATIVE_REGULATION_OF_REPRODUCTIVE_PROCESS	No Selection	-4.2995	0.925714	1	1	14.37	PRKACB	SNAI1	OVGP1	PRKAR1A	WDR77	-13.2022	-4.17338	-4.12697	-3.81533	-3.30991	CDKN1B	MSH2	PRDX4	RAD1	FBXO5	10.6682	6.66909	4.16844	3.95365	3.71665	0	0	0	4.46	0.13	-0.06
HCQevolved_OVCAR3 - Control_OVCAR3	GO_NEGATIVE_REGULATION_OF_CELL_CYCLE_ARREST	No Selection	-4.26723	0.542857	1	1	20.948	CDK9	CCND1	TFAP4	SETMAR	HMGN5	-5.64185	-3.9937	-3.96636	-2.90289	-2.8533	CHEK2	MDM4	CDK4	RASSF1	CAST	12.8774	3.45288	1.49777	1.3964	1.13385	0	0	0	4.83	-2.3	-0.41
HCQevolved_OVCAR3 - Control_OVCAR3	GO_PRESYNAPTIC_PROCESS_INVOLVED_IN_SYNAPTIC_TRANSMISSION	No Selection	-4.18013	0.828571	1	1	14.739	STXBP1	STX4	SYT7	STX19	BAIAP3	-18.1855	-14.2942	-12.01	-6.90549	-4.16571	STX1A	VAMP2	HSPA8	CASK	SYTL3	17.3507	15.8413	6.93921	4.92852	3.93761	0	0	0	5.77	0.87	0.08
HCQevolved_OVCAR3 - Control_OVCAR3	GO_OXIDATIVE_PHOSPHORYLATION	No Selection	-4.17997	1	1	1	12.427	SURF1	NDUFB10	NDUFA12	NDUFV2	CYC1	-13.4189	-8.48223	-8.21352	-7.94424	-6.74876	DLD	NDUFV1	NDUFS2	UQCRC1	AK2	14.9939	12.5285	8.62864	8.37586	8.16657	0	0	0	4.35	-0.98	-0.58
HCQevolved_OVCAR3 - Control_OVCAR3	GO_REGULATION_OF_GLUCOSE_METABOLIC_PROCESS	No Selection	-4.17887	0.857143	1	1	12.435	SRC	FOXO1	BPGM	INSR	PTPN2	-19.0673	-11.5001	-10.1974	-10.1526	-9.76117	PPP1CB	PDK1	WDR5	PPP1R3D	AKT2	18.4901	11.6268	9.86306	9.72102	8.1413	0	0	0	5.18	-0.22	-0.33
HCQevolved_OVCAR3 - Control_OVCAR3	GO_INNER_EAR_RECEPTOR_CELL_DEVELOPMENT	No Selection	-4.17777	0.754286	1	1	14.103	HES1	SLITRK6	MYO7A	MKS1	FZD2	-4.19973	-3.87768	-3.83434	-3.82637	-3.54678	SEC24B	ATP8B1	LRTOMT	VANGL2	WDPCP	4.01443	3.52681	3.48697	3.17254	2.34495	0	0	0	3.05	0.16	-0.21
HCQevolved_OVCAR3 - Control_OVCAR3	GO_MICROTUBULE_BASED_MOVEMENT	No Selection	-4.17491	0.82	1	1	9.216	AP2A2	DCTN1	AP2M1	KIFC3	DYNC1H1	-32.3111	-28.7067	-20.2058	-16.7998	-10.8098	KIF2C	KIF11	DYNC1I2	AP3M2	KIF23	14.885	14.5776	13.8617	11.8787	10.854	0	0	0	5.41	0	0
HCQevolved_OVCAR3 - Control_OVCAR3	GO_REGULATION_OF_LIPASE_ACTIVITY	No Selection	-4.17339	0.717143	1	1	22.363	RGS2	ABL1	GNAQ	LRP1	FGFR3	-8.18423	-6.76248	-6.5296	-4.27974	-4.20771	EGFR	PRKCE	GNA13	ABHD5	RHOA	17.7653	7.28235	7.11969	6.81342	5.39367	0	0	0	4.37	-0.28	0.07
HCQevolved_OVCAR3 - Control_OVCAR3	GO_BRAIN_MORPHOGENESIS	No Selection	-4.16861	0.905714	1	1	16.763	SPEF2	DKK1	FZD3	BBS4	ZNF335	-7.80244	-4.06121	-3.42585	-2.49581	-2.25605	PTEN	UCHL5	BBS2	FZD6	PAFAH1B1	5.08976	3.82893	3.58067	3.36642	2.00202	0	0	0	3.48	0.19	-0.19
HCQevolved_OVCAR3 - Control_OVCAR3	GO_RESPONSE_TO_CALCIUM_ION	No Selection	-4.14956	0.994286	1	1	8.714	JUND	JUN	ALG2	FOS	FUS	-19.3601	-13.728	-10.8421	-10.5852	-9.71229	ECT2	AHCYL1	CALM3	S100A16	ANXA7	16.4022	9.56115	7.36233	7.05049	6.59298	0	0	0	5.29	0.77	-0.28
HCQevolved_OVCAR3 - Control_OVCAR3	KEGG_PROLACTIN_SIGNALING_PATHWAY	No Selection	-4.13827	0.96	1	1	20.257	SRC	SOCS3	FOS	CCND1	IRF1	-6.62517	-4.01688	-3.94078	-3.91385	-3.82012	STAT1	FOXO3	SOCS5	SHC1	SOCS7	4.15527	2.34137	2.02034	1.29367	1.09189	0	0	0	3	0.42	-0.38
HCQevolved_OVCAR3 - Control_OVCAR3	GO_ESTABLISHMENT_OF_NUCLEUS_LOCALIZATION	No Selection	-4.13445	0.925714	1	1	19.586	WDR81	TMEM201	SYNE1	WDR43	MYH10	-8.28171	-2.75645	-2.32579	-1.91719	-1.667	CDC42	SUN2	PTK2	PAFAH1B1	DCTN4	6.92344	3.78065	1.99335	1.95375	0.260909	0	0	0	3.84	-0.66	-0.47
HCQevolved_OVCAR3 - Control_OVCAR3	GO_POSITIVE_REGULATION_OF_VASCULAR_ENDOTHELIAL_GROWTH_FACTOR_PRODUCTION	No Selection	-4.10684	0.811429	1	1	17.471	ATF4	ISL1	NOX1	SULF2	TGFB1	-9.95468	-4.1677	-3.8538	-2.99099	-1.49735	ADORA2B	BRCA1	EIF2AK3	HIF1A	IL6ST	12.1639	5.56496	1.25003	0.404538	0.0925519	0	0	0	4.96	-0.92	-0.33
HCQevolved_OVCAR3 - Control_OVCAR3	GO_CEREBELLAR_CORTEX_MORPHOGENESIS	No Selection	-4.10197	0.854286	1	1	15.371	LDB1	PROX1	TRNP1	GLI1	SERPINE2	-3.98203	-3.92175	-3.12561	-2.38952	-2.21273	MAP2K1	KIF14	ATP7A	HERC1	SPTBN2	8.21482	2.9405	2.90851	1.39564	0.937317	0	0	0	3.3	-0.33	-0.08
HCQevolved_OVCAR3 - Control_OVCAR3	GO_RESPONSE_TO_CARBOHYDRATE	No Selection	-4.10169	0.731429	1	1	9.461	GLUL	EGR1	SRF	NFKB1	NR0B2	-20.3016	-13.802	-13.1193	-12.2862	-9.61482	LDHA	LYN	CDKN1B	PTEN	MAPK14	12.4574	10.8029	10.3599	9.97111	8.64419	0	0	0	5.17	-0.04	-0.2
[truncated: 2,707 more rows]

## Sheet: CCL218
Samples	Pathway	Result	Model Avg	Wilcoxon p	q Bonferroni	FDR Benjamini Hochberg	Std Dev of Model Score	LowGene1	LowGene2	LowGene3	LowGene4	LowGene5	LowGeneScore1	LowGeneScore2	LowGeneScore3	LowGeneScore4	LowGeneScore5	HighGene1	HighGene2	HighGene3	HighGene4	HighGene5	HighGeneScore1	HighGeneScore2	HighGeneScore3	HighGeneScore4	HighGeneScore5	Control Pathway Gene Std Dev	Control Pathway Gene Median Score	Control Pathway Gene Mean Score	Experimental Pathway Gene Std Dev	Experimental Pathway Gene Median Score	Experimental Pathway Gene Mean Score
[truncated: 3,905 more rows]
