# Supplementary material for: Autophagy unrelated transcriptional mechanisms of hydroxychloroquine resistance revealed by integrated multi-omics of evolved cancer cells
Source: Cell Cycle. 2024 Sep 19;23(7-8):796–816. doi: 10.1080/15384101.2024.2402191 (PMC12184169; doi:10.1080/15384101.2024.2402191)
Supplement: TableS5_CRISPRcas9Screen_HCQ.xlsx [file KCCY_A_2402191_SM0080.xlsx]

## Sheet: TableS5
Gene	sgRNA	time|beta	time|z	time|p-value	time|fdr	time|wald-p-value	time|wald-fdr	drug|beta	drug|z	drug|p-value	drug|fdr	drug|wald-p-value	drug|wald-fdr	OVCAR3 log10(P)		Gene	sgRNA	time|beta	time|z	time|p-value	time|fdr	time|wald-p-value	time|wald-fdr	drug|beta	drug|z	drug|p-value	drug|fdr	drug|wald-p-value	drug|wald-fdr	CCL218 log10(P)
CLNS1A	4	-0.080937	-0.44779	0.21669	0.81492	0.6543	0.99971	-1.4629	-4.2511	0.0027887	0.81319	2.1271e-05	0.0069311	4.67221		PPP6R3	4	0.22662	0.97464	0.43457	0.92095	0.32974	0.99028	-2.2719	-4.5105	0.00025821	0.25	6.4687e-06	0.0023634	5.18918
FRMPD1	4	0.19645	1.1435	0.36847	0.88881	0.25283	0.99971	-1.4356	-4.1139	0.00346	0.81319	3.8911e-05	0.010988	4.40993		CLNS1A	4	0.077784	0.48997	0.73187	0.97109	0.62415	0.99028	-2.2088	-7.0553	0.00041314	0.28571	1.7224e-12	3.3353e-08	11.7639
LRTM1	4	0.085305	0.51274	0.96752	0.99591	0.60813	0.99971	-1.4241	-4.5239	0.0037182	0.81319	6.0704e-06	0.003432	5.21678		SF3B3	4	-0.27379	-1.2913	0.017249	0.37111	0.19659	0.99028	-2.0433	-5.0508	0.00092956	0.45679	4.4e-07	0.00030429	6.35655
EBP	4	0.24998	1.642	0.17006	0.77264	0.1006	0.99971	-1.4207	-4.686	0.0037182	0.81319	2.7857e-06	0.0024127	5.55507		HYPK	4	-0.066754	-0.40397	0.20078	0.81418	0.68623	0.99028	-2.0175	-6.4969	0.0012911	0.45679	8.1988e-11	3.9691e-07	10.0862
POP4	4	0.042141	0.19214	0.70461	0.96738	0.84763	0.99971	-1.3486	-3.0844	0.0064553	0.8955	0.0020394	0.10939	2.6905		SELE	4	0.12741	0.78597	0.98854	0.99974	0.43188	0.99028	-1.9973	-6.0738	0.0013943	0.45679	1.2495e-09	4.0327e-06	8.90326
TLK2	4	-0.058746	-0.41667	0.27143	0.8451	0.67692	0.99971	-1.34	-4.8676	0.007075	0.8955	1.1297e-06	0.0015016	5.94704		SEPSECS	4	0.055456	0.28807	0.61991	0.95381	0.77329	0.99028	-1.9908	-5.49	0.0014976	0.45679	4.0201e-08	4.8653e-05	7.39576
SLX4	4	-0.0017424	-0.011206	0.47939	0.91966	0.99106	0.99971	-1.3278	-4.436	0.0081078	0.8955	9.166e-06	0.0041495	5.03782		CCZ1B	4	0.30882	1.2835	0.15136	0.75933	0.19933	0.99028	-1.9771	-3.7283	0.0016526	0.45679	0.00019279	0.026949	3.71492
SELE	4	0.25884	1.5174	0.14935	0.74769	0.12917	0.99971	-1.3165	-3.9026	0.0088825	0.8955	9.5175e-05	0.018806	4.02148		TICRR	4	-0.229	-0.98551	0.028816	0.43765	0.32437	0.99028	-1.9702	-4.4459	0.0016526	0.45679	8.7511e-06	0.0029217	5.05794
KLF6	4	-0.032292	-0.1373	0.35597	0.88439	0.89079	0.99971	-1.2964	-2.9897	0.010328	0.8955	0.0027927	0.13362	2.55398		GOLGA6L6	4	-0.30661	-1.7186	0.010742	0.30058	0.085692	0.99028	-1.9379	-4.9796	0.0018591	0.45679	6.3725e-07	0.00039534	6.19569
PPP6R3	4	0.29603	1.422	0.076121	0.61949	0.15502	0.99971	-1.2907	-2.9448	0.010742	0.8955	0.0032321	0.14421	2.49052		KLF6	4	0.23897	1.0555	0.37942	0.89973	0.2912	0.99028	-1.9292	-4.0997	0.0018591	0.45679	4.1362e-05	0.0085206	4.3834
NPC2	4	0.20048	1.5415	0.35189	0.88394	0.12318	0.99971	-1.2646	-4.6012	0.012394	0.8955	4.2014e-06	0.0030428	5.37661		NDOR1	4	0.028808	0.14022	0.50124	0.93519	0.88848	0.99048	-1.9277	-4.859	0.0019108	0.45679	1.1798e-06	0.00067193	5.92819
UBLCP1	4	-0.014719	-0.083285	0.42367	0.90925	0.93362	0.99971	-1.2283	-3.6026	0.01508	0.8955	0.000315	0.03522	3.50169		MCM3	4	-0.053345	-0.28845	0.23275	0.84553	0.773	0.99028	-1.8631	-5.3596	0.0023755	0.47959	8.3386e-08	8.4983e-05	7.07891
EEPD1	4	0.047769	0.34296	0.73719	0.96879	0.73163	0.99971	-1.2187	-4.3041	0.015751	0.8955	1.6766e-05	0.0061257	4.77557		LAGE3	4	0.041644	0.24194	0.55639	0.94129	0.80882	0.99028	-1.8232	-5.4436	0.002892	0.49398	5.2219e-08	5.9481e-05	7.28217
FAM126B	4	-0.13974	-0.85061	0.10907	0.6902	0.39498	0.99971	-1.1727	-3.5286	0.020709	0.8955	0.00041783	0.042584	3.379		GART	4	-0.47338	-1.687	0.0010328	0.087336	0.091603	0.99028	-1.7825	-3.2442	0.0035117	0.49398	0.0011779	0.096651	2.92889
LAGE3	4	0.11991	0.81472	0.80526	0.97566	0.41523	0.99971	-1.1655	-3.9995	0.021328	0.8955	6.3481e-05	0.014634	4.19736		GRAMD3	4	0.2481	1.4116	0.34151	0.88422	0.15807	0.99028	-1.7381	-4.8512	0.0040797	0.49398	1.2273e-06	0.00067902	5.91105
GPRC6A	4	0.1166	0.7573	0.82617	0.97721	0.44887	0.99971	-1.1363	-3.7354	0.024582	0.8955	0.00018743	0.025823	3.72716		WNK1	4	0.019761	0.10153	0.46432	0.92721	0.91913	0.99231	-1.675	-4.3293	0.0051126	0.49554	1.4957e-05	0.0042591	4.82516
IQUB	4	0.16092	0.6934	0.55675	0.94828	0.48806	0.99971	-1.1294	-2.4431	0.025356	0.8955	0.014561	0.33971	1.83681		C14orf178	4	0.044543	0.28941	0.56879	0.94168	0.77227	0.99028	-1.66	-5.1105	0.0053191	0.49554	3.2136e-07	0.00023934	6.49301
ZNF30	4	-0.049761	-0.23135	0.29937	0.86249	0.81704	0.99971	-1.1088	-2.5236	0.027732	0.8955	0.011617	0.30398	1.93491		TNMD	4	0.23897	1.224	0.37942	0.89973	0.22095	0.99028	-1.6469	-4.158	0.0055257	0.49554	3.2103e-05	0.0072285	4.49345
PRDM7	4	0.14588	0.69761	0.64573	0.96028	0.48542	0.99971	-1.096	-2.6734	0.028971	0.8955	0.0075088	0.23043	2.12443		FAM126B	4	-0.13596	-1.0001	0.091097	0.66641	0.31727	0.99028	-1.6224	-5.9636	0.0061971	0.51502	2.4676e-09	5.9729e-06	8.60773
GPR17	4	0.19033	1.228	0.39919	0.89888	0.21946	0.99971	-1.0736	-3.4649	0.03176	0.8955	0.00053033	0.046581	3.27545		MON2	4	0.30262	1.4042	0.16562	0.77859	0.16025	0.99028	-1.5455	-3.3265	0.0075914	0.53055	0.00087932	0.077692	3.05585
CDH26	4	0.15146	0.88958	0.61341	0.95815	0.37369	0.99971	-1.0402	-3.0537	0.037286	0.91702	0.0022604	0.11768	2.64581		CKAP5	4	-0.19886	-1.0503	0.041469	0.50726	0.29358	0.99028	-1.5292	-3.5754	0.007798	0.53055	0.00034965	0.039137	3.45637
BCAS2	4	-0.21554	-1.3294	0.042605	0.51493	0.18371	0.99971	-1.03	-3.3213	0.039093	0.91702	0.00089593	0.066217	3.04773		CATSPERG	4	0.35878	1.0814	0.065172	0.59448	0.27952	0.99028	-1.4899	-2.0779	0.0086243	0.53185	0.037715	0.87438	1.42349
HACE1	4	0.14885	0.95875	0.62802	0.95936	0.33769	0.99971	-1.0277	-3.318	0.039506	0.91702	0.0009068	0.066512	3.04249		CNOT7	4	0.45153	1.3764	0.0099669	0.29331	0.16871	0.99028	-1.4841	-2.0096	0.0088308	0.54114	0.044477	0.88517	1.35186
IPO9	4	0.08031	0.48171	0.93627	0.99201	0.63001	0.99971	-1.0269	-3.1623	0.039713	0.91702	0.0015656	0.092992	2.80532		CDH26	4	0.11489	0.37884	0.94077	0.99752	0.70481	0.99028	-1.4679	-2.3654	0.0093472	0.54328	0.018009	0.61832	1.74451
SEPSECS	4	0.038584	0.25501	0.6856	0.96736	0.79872	0.99971	-1.0251	-3.4981	0.039919	0.91702	0.00046862	0.044432	3.32918		ATRAID	4	0.31273	1.3075	0.14176	0.74532	0.19105	0.99028	-1.4611	-2.8971	0.0095022	0.54438	0.0037668	0.21829	2.42403
HYPK	4	0.04043	0.24001	0.69536	0.96738	0.81032	0.99971	-1.0147	-2.948	0.041779	0.91702	0.0031984	0.14403	2.49507		AP1G1	4	-0.056814	-0.45897	0.2233	0.83711	0.64625	0.99028	-1.4362	-5.3944	0.010174	0.54521	6.874e-08	7.3949e-05	7.16279
C14orf178	4	0.0021303	0.014252	0.49866	0.92855	0.98863	0.99971	-1.0034	-3.3732	0.043689	0.91702	0.0007429	0.058716	3.12907		RRN3	4	-0.33579	-1.0262	0.0072299	0.24779	0.3048	0.99028	-1.422	-2.2666	0.010483	0.54521	0.023413	0.71735	1.63054
MCM3	4	-0.028299	-0.17245	0.36945	0.889	0.86309	0.99971	-1.0003	-3.1838	0.044412	0.91702	0.0014535	0.089505	2.83758		IPO9	4	0.28836	1.4169	0.2029	0.81447	0.15651	0.99028	-1.3836	-3.2202	0.011671	0.55394	0.0012811	0.10251	2.89242
RELL2	4	0.15904	0.73856	0.56744	0.95102	0.46017	0.99971	-1.0002	-2.2998	0.044619	0.91702	0.021457	0.41985	1.66843		GMNN	4	-0.010785	-0.053316	0.35344	0.89092	0.95748	0.99475	-1.3727	-3.3996	0.012188	0.55394	0.00067497	0.062536	3.17072
RALB	4	0.12159	0.98404	0.79643	0.97535	0.3251	0.99971	-0.99877	-4.1289	0.044929	0.91702	3.6443e-05	0.010532	4.43839		VPS16	4	0.09253	0.67572	0.81429	0.98193	0.49922	0.99028	-1.3518	-4.5969	0.012962	0.55394	4.2892e-06	0.0017739	5.36762
RRN3	4	-0.25137	-1.108	0.027164	0.42985	0.26788	0.99971	-0.99654	-2.0896	0.04529	0.91702	0.036653	0.5192	1.43589		RANGAP1	4	-0.65125	-2.3164	0.00010328	0.020833	0.020537	0.99028	-1.34	-2.5895	0.01353	0.55394	0.009611	0.42685	2.01723
ATP11B	4	0.28154	1.6554	0.09905	0.66864	0.097847	0.99971	-0.99087	-2.8606	0.04653	0.91702	0.0042282	0.16916	2.37384		C15orf65	4	0.16412	0.83983	0.7721	0.97756	0.40101	0.99028	-1.3312	-3.487	0.013788	0.55394	0.00048849	0.049365	3.31114
GMNN	4	-0.019359	-0.12398	0.40364	0.90056	0.90133	0.99971	-0.98982	-3.3826	0.046685	0.91702	0.00071813	0.057701	3.1438		EEPD1	4	0.24339	1.2772	0.36124	0.89538	0.20153	0.99028	-1.3138	-3.2269	0.014666	0.57258	0.0012513	0.10096	2.90264
CAMK2G	4	-0.041336	-0.25055	0.32793	0.87546	0.80216	0.99971	-0.97998	-3.0161	0.048595	0.91702	0.0025606	0.12779	2.59166		ATP11B	4	0.28923	1.5195	0.20115	0.81418	0.12865	0.99028	-1.3043	-3.1243	0.015234	0.57282	0.0017823	0.12735	2.74902
TICRR	4	-0.12303	-0.62131	0.13277	0.72874	0.53439	0.99971	-0.97804	-2.6207	0.048802	0.91702	0.0087756	0.25477	2.05672		ATP6V1A	4	-0.30175	-1.4676	0.01131	0.30889	0.14222	0.99028	-1.288	-3.1309	0.016267	0.57571	0.0017426	0.12591	2.7588
LETM1	4	0.14376	0.81554	0.65978	0.96028	0.41476	0.99971	-0.97267	-2.8305	0.050041	0.91702	0.0046474	0.17766	2.33279		RPL21	4	-0.12175	-0.57731	0.10819	0.70191	0.56373	0.99028	-1.252	-2.8938	0.017817	0.57571	0.0038065	0.21937	2.41947
BLOC1S2	4	0.074599	0.35798	0.90141	0.98783	0.72036	0.99971	-0.96808	-2.3765	0.051177	0.91702	0.017479	0.37604	1.75748		ZNF30	4	0.10066	0.36814	0.86088	0.98893	0.71277	0.99028	-1.2211	-2.1315	0.019676	0.58887	0.033045	0.82671	1.48089
CKAP5	4	-0.39009	-1.7852	0.0044412	0.17879	0.074228	0.99971	-0.95598	-2.2817	0.052778	0.91702	0.02251	0.43124	1.64762		IQUB	4	0.0067296	0.039125	0.41531	0.9121	0.96879	0.99669	-1.1994	-3.5059	0.021483	0.60641	0.00045503	0.047289	3.34196
C15orf65	4	-0.0035324	-0.01942	0.4716	0.91584	0.98451	0.99971	-0.95461	-2.7781	0.052882	0.91702	0.0054672	0.19016	2.26224		BCAS2	4	-0.042254	-0.2294	0.26038	0.86501	0.81856	0.99028	-1.1753	-3.3207	0.023549	0.62214	0.00089792	0.078676	3.04676
ARL2	4	-0.19748	-1.2059	0.052985	0.54749	0.22784	0.99971	-0.95062	-2.9887	0.053811	0.91702	0.0028016	0.13362	2.55259		TDP2	4	0.30391	1.0875	0.16309	0.77802	0.2768	0.99028	-1.1678	-1.9887	0.024582	0.62214	0.046733	0.88517	1.33038
ASPHD2	4	0.17091	1.0676	0.49964	0.92869	0.2857	0.99971	-0.94761	-2.8957	0.054483	0.91702	0.0037836	0.15893	2.42209		LRTM1	4	-0.11612	-0.67471	0.11594	0.71679	0.49986	0.99028	-1.1609	-3.4955	0.024995	0.62214	0.00047326	0.048488	3.3249
VPS16	4	0.1029	0.83938	0.91773	0.98933	0.40126	0.99971	-0.93901	-3.7712	0.0566	0.9203	0.00016248	0.024389	3.7892		ALDOB	4	0.22609	1.016	0.43684	0.92171	0.30963	0.99028	-1.1593	-2.5068	0.025201	0.62214	0.012183	0.48419	1.91425
KBTBD2	4	0.1649	0.78384	0.53579	0.94121	0.43313	0.99971	-0.93651	-2.279	0.057271	0.9216	0.022667	0.43158	1.64461		GCLC	4	0.22669	1.1952	0.43431	0.92095	0.232	0.99028	-1.141	-2.9288	0.026389	0.62791	0.0034023	0.2046	2.46823
EIF3D	4	-0.0014404	-0.0088649	0.48032	0.91966	0.99293	0.99971	-0.9347	-3.0473	0.057478	0.9216	0.0023088	0.11894	2.63661		ASPHD2	4	0.38402	1.823	0.0393	0.49609	0.068307	0.99028	-1.1395	-2.4984	0.026389	0.62791	0.012477	0.49006	1.90389
RBBP4	4	-0.21947	-1.1975	0.039919	0.49871	0.23111	0.99971	-0.92984	-2.6394	0.058717	0.9216	0.0083054	0.24629	2.08064		NPC2	4	0.21915	1.4865	0.47113	0.92966	0.13714	0.99028	-1.1284	-3.4624	0.027215	0.63202	0.0005354	0.052148	3.27132
TRAPPC9	4	-0.049225	-0.32386	0.30107	0.86249	0.74605	0.99971	-0.92435	-3.0203	0.06006	0.9216	0.0025255	0.12753	2.59765		ITFG1	4	-0.12807	-0.70474	0.10013	0.68575	0.48097	0.99028	-1.1263	-3.1959	0.027319	0.63202	0.001394	0.10843	2.85574
CATSPERG	4	0.0029125	0.017202	0.50212	0.93052	0.98628	0.99971	-0.9133	-2.7898	0.062126	0.9216	0.0052747	0.18776	2.2778		NAA30	4	0.0034809	0.025245	0.40265	0.90643	0.97986	0.99751	-1.1153	-3.7874	0.0283	0.63678	0.0001522	0.022498	3.81759
NAA30	4	0.025738	0.16754	0.61604	0.95815	0.86694	0.99971	-0.90743	-3.0538	0.063158	0.9216	0.0022593	0.11768	2.64603		RPL35A	4	-0.43489	-2.1727	0.0020657	0.13141	0.029807	0.99028	-1.1118	-2.7012	0.02861	0.63678	0.0069092	0.33871	2.16057
USP9X	4	0.13074	0.78822	0.74045	0.96944	0.43057	0.99971	-0.89788	-2.752	0.065018	0.9216	0.0059224	0.19944	2.2275		RPL38	4	-0.38717	-2.1358	0.0030469	0.15445	0.032696	0.99028	-1.1077	-3.2052	0.028816	0.63678	0.0013496	0.10623	2.86979
ATP6V1A	4	-0.36151	-1.7843	0.0069717	0.22425	0.074368	0.99971	-0.88515	-2.2748	0.067496	0.9216	0.022918	0.43424	1.63982		IFNW1	4	-0.046716	-0.17023	0.24995	0.86016	0.86483	0.99048	-1.1024	-1.9981	0.029126	0.63686	0.04571	0.88517	1.33999
AP1G1	4	-0.042548	-0.24194	0.32442	0.87507	0.80882	0.99971	-0.8806	-2.4174	0.068271	0.9216	0.01563	0.35357	1.80604		POP4	4	-0.13048	-0.67094	0.097036	0.67809	0.50226	0.99028	-1.1009	-2.7572	0.029229	0.63686	0.0058304	0.30187	2.2343
ROR1	4	-0.13763	-0.76637	0.11134	0.69201	0.44346	0.99971	-0.87832	-2.6149	0.068736	0.9216	0.0089248	0.25679	2.0494		BLOC1S2	4	-0.19498	-0.82537	0.043173	0.51131	0.40916	0.99028	-1.0914	-2.4924	0.030056	0.63686	0.01269	0.49648	1.89654
CCZ1B	4	-0.14787	-0.89156	0.096468	0.66289	0.37263	0.99971	-0.87742	-2.5824	0.069046	0.9216	0.009812	0.27299	2.00824		KBTBD2	4	-0.46679	-1.6107	0.0012394	0.10042	0.10724	0.99028	-1.0665	-2.0538	0.032018	0.64293	0.03999	0.88517	1.39805
DGKI	4	0.12437	0.81315	0.77897	0.97339	0.41613	0.99971	-0.87455	-2.747	0.069769	0.9216	0.0060141	0.20113	2.22083		MRPS25	4	0.037231	0.24528	0.53656	0.93955	0.80624	0.99028	-1.0638	-3.3519	0.032173	0.64293	0.00080266	0.071822	3.09547
HDAC3	4	-0.19901	-0.90605	0.05221	0.54628	0.36491	0.99971	-0.87281	-2.0422	0.070233	0.9216	0.041136	0.5287	1.38578		HDAC3	4	-0.14436	-0.84546	0.081853	0.6386	0.39786	0.99028	-1.0588	-3.0128	0.032741	0.64523	0.0025889	0.16973	2.58688
GRAMD3	4	0.18394	0.94285	0.43173	0.9121	0.34576	0.99971	-0.85676	-2.1545	0.073539	0.9216	0.031202	0.49632	1.50582		PRDM7	4	-0.081584	-0.55366	0.17016	0.78378	0.57981	0.99028	-1.0553	-3.4662	0.033051	0.64523	0.00052782	0.051882	3.27751
WNK1	4	-0.14326	-0.69817	0.10308	0.67569	0.48507	0.99971	-0.84468	-2.1923	0.075966	0.9216	0.028356	0.47993	1.54736		SYS1	4	-0.24543	-1.0714	0.023652	0.4103	0.28399	0.99028	-1.0242	-2.3335	0.03615	0.64986	0.01962	0.65054	1.7073
GART	4	-0.40186	-1.9798	0.0037182	0.16327	0.04772	0.99971	-0.83585	-2.1507	0.079064	0.9216	0.031501	0.49632	1.50168		RBBP4	4	-0.073709	-0.38363	0.18638	0.80111	0.70126	0.99028	-0.99089	-2.526	0.040074	0.66582	0.011536	0.47442	1.93794
ZNF235	4	-0.065004	-0.43895	0.25496	0.83593	0.6607	0.99971	-0.82041	-2.9059	0.082679	0.9216	0.0036625	0.15553	2.43622		ROR1	4	0.065891	0.29275	0.67197	0.96498	0.76971	0.99028	-0.98329	-2.0981	0.040797	0.66779	0.0359	0.86744	1.44491
CENPO	4	0.061677	0.46672	0.82029	0.97716	0.6407	0.99971	-0.81915	-3.1177	0.083041	0.9216	0.0018224	0.10229	2.73936		FERMT1	4	-0.17886	-0.79488	0.054069	0.55532	0.42669	0.99028	-0.9638	-2.0174	0.043586	0.67511	0.043649	0.88517	1.36003
RANGAP1	4	-0.39887	-2.4875	0.0040281	0.17411	0.012863	0.99971	-0.81703	-2.6349	0.083505	0.9216	0.0084174	0.24809	2.07482		RALB	4	0.17114	1.1744	0.73001	0.97109	0.24023	0.99028	-0.96317	-3.1568	0.043741	0.67511	0.0015951	0.11789	2.79721
MON2	4	0.014871	0.10916	0.56073	0.94881	0.91307	0.99971	-0.80705	-2.8971	0.086656	0.9216	0.0037664	0.15889	2.42407		UBLCP1	4	0.14336	0.70776	0.89408	0.99341	0.47909	0.99028	-0.95813	-2.2832	0.044154	0.67511	0.022418	0.70017	1.6494
SYS1	4	-0.16468	-1.142	0.078909	0.62322	0.25347	0.99971	-0.78089	-2.9146	0.093059	0.9216	0.0035613	0.15257	2.44839		AGPAT1	4	0.11991	0.81794	0.96788	0.99761	0.41339	0.99028	-0.95783	-3.1187	0.044154	0.67511	0.0018162	0.12818	2.74084
GCLC	4	0.10284	0.58122	0.91789	0.98933	0.56109	0.99971	-0.77498	-2.2539	0.09466	0.9216	0.0242	0.44657	1.61618		ZNF235	4	0.0070174	0.031198	0.41608	0.9123	0.97511	0.99737	-0.95226	-2.1241	0.045084	0.67511	0.033665	0.83398	1.47282
RPL35A	4	-0.35979	-2.1064	0.0069717	0.22425	0.035167	0.99971	-0.76032	-2.2818	0.099153	0.9216	0.022503	0.43124	1.64776		LETM1	4	0.081252	0.35181	0.75088	0.97449	0.72498	0.99028	-0.95181	-2.0296	0.045084	0.67511	0.042395	0.88517	1.37269
SF3B3	4	-0.3098	-1.7167	0.012497	0.29192	0.086043	0.99971	-0.73272	-2.129	0.10736	0.9216	0.033257	0.50553	1.47812		GAGE2B	4	0.079507	0.37137	0.73977	0.97257	0.71036	0.99028	-0.91941	-2.0761	0.048905	0.68346	0.037889	0.87551	1.42149
TNMD	4	0.18374	1.0161	0.43297	0.91249	0.30957	0.99971	-0.72218	-2.052	0.11046	0.9216	0.040172	0.52748	1.39608		VPS33A	4	0.050956	0.23663	0.59729	0.94566	0.81294	0.99028	-0.90567	-1.9686	0.050764	0.68789	0.048996	0.88517	1.30984
NDOR1	4	-0.11707	-0.77299	0.14388	0.74412	0.43953	0.99971	-0.71676	-2.5255	0.1116	0.9216	0.011555	0.30318	1.93723		EIF3D	4	-0.042176	-0.18991	0.26059	0.86508	0.84938	0.99048	-0.90331	-2	0.051074	0.68789	0.0455	0.88517	1.34199
MRPS25	4	-0.20795	-1.2783	0.046271	0.52179	0.20113	0.99971	-0.71408	-2.1855	0.11227	0.9216	0.028855	0.48419	1.53978		TRAPPC9	4	-0.012718	-0.075555	0.34673	0.88656	0.93977	0.99318	-0.8846	-2.4121	0.053605	0.69313	0.015859	0.57618	1.79972
VPS33A	4	0.070199	0.56779	0.8727	0.98495	0.57018	0.99971	-0.66749	-2.6454	0.12807	0.9216	0.008159	0.24419	2.08836		GPRC6A	4	0.083966	0.59343	0.76523	0.97745	0.55289	0.99028	-0.88284	-2.9122	0.054018	0.69538	0.003589	0.21318	2.44503
GOLGA6L6	4	-0.24346	-1.8279	0.029849	0.44977	0.06756	0.99971	-0.6614	-2.5896	0.13004	0.9216	0.0096081	0.26964	2.01736		HACE1	4	0.055272	0.32436	0.61893	0.95381	0.74566	0.99028	-0.846	-2.4234	0.059802	0.70595	0.015377	0.56717	1.81313
ALDOB	4	0.16852	1.2754	0.5141	0.93399	0.20216	0.99971	-0.65766	-2.447	0.13117	0.9216	0.014405	0.33734	1.84149		TLK2	4	-0.086305	-0.55503	0.16169	0.77558	0.57887	0.99028	-0.83676	-2.5951	0.061041	0.70711	0.0094554	0.4232	2.02432
TDP2	4	-0.13745	-0.89731	0.11144	0.69201	0.36956	0.99971	-0.63065	-2.1064	0.14031	0.9216	0.035168	0.51383	1.45385		DGKI	4	-0.041571	-0.2721	0.26214	0.86528	0.78554	0.99028	-0.81839	-2.4885	0.06414	0.71257	0.012828	0.4998	1.89184
RPL21	4	-0.20355	-1.4077	0.04906	0.53672	0.15923	0.99971	-0.62834	-2.2633	0.14109	0.9216	0.02362	0.44148	1.62672		FRMPD1	4	0.21714	1.3422	0.48131	0.93248	0.17954	0.99028	-0.80534	-2.3023	0.066825	0.71744	0.021318	0.67785	1.67125
IFNW1	4	0.081665	0.51423	0.94428	0.99324	0.60709	0.99971	-0.62039	-1.9778	0.14357	0.9216	0.04795	0.54696	1.31921		RELL2	4	0.085556	0.57956	0.77463	0.97759	0.56221	0.99028	-0.80357	-2.3275	0.067135	0.71744	0.019936	0.65446	1.70036
ATRAID	4	0.057351	0.39122	0.79322	0.97535	0.69563	0.99971	-0.61971	-2.0807	0.14388	0.9216	0.037465	0.52325	1.42637		EBP	4	0.085128	0.69121	0.772	0.97756	0.48943	0.99028	-0.795	-3.0047	0.068839	0.72132	0.0026585	0.17223	2.57536
RPL38	4	-0.19604	-1.3218	0.054173	0.55298	0.18624	0.99971	-0.61807	-2.1581	0.14455	0.92201	0.030919	0.49288	1.50977		CAMK2G	4	0.11911	0.66071	0.96344	0.99761	0.5088	0.99028	-0.74542	-2.0149	0.079271	0.74265	0.043911	0.88517	1.35743
ITFG1	4	-0.0095244	-0.074405	0.44609	0.91289	0.94069	0.99971	-0.61169	-2.4347	0.14708	0.92558	0.014906	0.3461	1.82664		ARL2	4	-0.39819	-2.3792	0.0026854	0.14404	0.01735	0.99028	-0.73977	-2.0728	0.080355	0.7453	0.038194	0.87867	1.418
CNOT7	4	0.072922	0.61941	0.89021	0.98631	0.53564	0.99971	-0.59085	-2.3766	0.15534	0.93402	0.017473	0.37604	1.75763		CENPO	4	0.11401	1.0877	0.9355	0.99637	0.27674	0.99028	-0.7123	-3.154	0.085984	0.75034	0.0016104	0.11812	2.79307
FERMT1	4	-0.017244	-0.13259	0.41241	0.90534	0.89452	0.99971	-0.56439	-2.1848	0.16655	0.93402	0.028907	0.48463	1.539		USP9X	4	0.061175	0.41086	0.64966	0.95924	0.68118	0.99028	-0.70136	-2.2751	0.089496	0.75919	0.022897	0.70885	1.64022
AGPAT1	4	-0.043028	-0.33823	0.32282	0.87507	0.73519	0.99971	-0.50921	-2.0551	0.18963	0.94481	0.039872	0.52748	1.39933		GPR17	4	-0.084691	-0.57913	0.16464	0.77821	0.5625	0.99028	-0.61781	-2.0121	0.11573	0.80122	0.044209	0.88517	1.35449
GAGE2B	4	0.02525	0.23967	0.61382	0.95815	0.81059	0.99971	-0.42267	-2.0064	0.23058	0.95452	0.044809	0.54105	1.34863		SLX4	4	-0.1294	-0.99457	0.098533	0.68104	0.31994	0.99028	-0.54047	-1.9738	0.14382	0.83922	0.04841	0.88517	1.31506
POTED	4	0.27039	1.2879	0.12126	0.70851	0.19779	0.99971	-1.754	-3.9547	5.1642e-05	0.33333	7.6645e-05	0.016135	4.11552		ARFIP1	4	0.43388	1.0834	0.014563	0.34644	0.27862	0.99028	-2.4099	-2.9292	0.00015493	0.23077	0.0033982	0.2046	2.46875
TMEM110-MUSTN1	4	0.28157	1.4361	0.09905	0.66864	0.15099	0.99971	-1.7462	-4.4911	5.1642e-05	0.33333	7.0865e-06	0.0036112	5.14957		CROT	4	0.27708	1.199	0.23854	0.85101	0.23054	0.99028	-2.347	-5.0065	0.00015493	0.23077	5.5424e-07	0.00037008	6.2563
ELOVL1	4	0.31497	1.0023	0.050609	0.54264	0.31618	0.99971	-1.6864	-2.6589	0.00010328	0.33333	0.0078392	0.23719	2.10573		ZNF664	4	0.29585	1.2055	0.18312	0.79757	0.22803	0.99028	-2.275	-4.5618	0.00020657	0.23529	5.0713e-06	0.001964	5.29488
CARF	4	0.42257	1.3223	0.0033051	0.15572	0.18606	0.99971	-1.6357	-2.4997	0.00041314	0.57143	0.012431	0.31377	1.90549		ZSWIM3	4	0.3313	1.1978	0.10649	0.69875	0.23099	0.99028	-2.2574	-4.017	0.00030985	0.25	5.8954e-05	0.011192	4.22949
LRRC36	4	0.23062	1.1087	0.23244	0.82637	0.26754	0.99971	-1.593	-3.8284	0.00067135	0.72222	0.00012897	0.021475	3.88951		TRPV3	4	0.28594	1.3314	0.21086	0.82501	0.18307	0.99028	-2.2573	-5.1919	0.00030985	0.25	2.0821e-07	0.00017529	6.6815
UBE2S	4	0.15304	0.92581	0.60344	0.9567	0.35454	0.99971	-1.5881	-4.9878	0.00067135	0.72222	6.108e-07	0.0010752	6.2141		CLVS2	4	0.36827	0.90994	0.054018	0.55532	0.36285	0.99028	-2.2489	-2.5934	0.00030985	0.25	0.0095039	0.42404	2.0221
TEX35	4	0.23609	0.95438	0.2139	0.81177	0.33989	0.99971	-1.5792	-3.1628	0.00067135	0.72222	0.0015623	0.092992	2.80624		SNCG	4	0.54709	1.1685	0.00077463	0.072115	0.24259	0.99028	-2.2303	-2.2543	0.00041314	0.28571	0.024178	0.72706	1.61658
FSCN1	4	0.25671	0.8969	0.15384	0.75082	0.36977	0.99971	-1.5657	-2.7549	0.00087792	0.76923	0.0058718	0.19913	2.23123		ARL5A	4	0.2431	1.0296	0.36273	0.89662	0.30322	0.99028	-2.2217	-4.5929	0.00041314	0.28571	4.3703e-06	0.0017739	5.35949
LRRC34	4	0.31538	1.3912	0.050248	0.54116	0.16417	0.99971	-1.5655	-3.3255	0.00087792	0.76923	0.00088272	0.065491	3.05418		SPZ1	4	0.10929	0.27976	0.90854	0.99507	0.77966	0.99028	-2.175	-2.9663	0.00061971	0.375	0.003014	0.18827	2.52086
REC114	4	0.19667	0.98675	0.36764	0.88876	0.32377	0.99971	-1.5635	-3.7789	0.00092956	0.76923	0.00015752	0.024017	3.80266		NUP43	4	-0.026119	-0.1017	0.30572	0.87295	0.91899	0.99231	-2.1563	-3.9899	0.00067135	0.38235	6.6104e-05	0.011852	4.17977
C1orf53	4	0.18297	0.90214	0.43674	0.91289	0.36698	0.99971	-1.5618	-3.6235	0.00092956	0.76923	0.00029063	0.033699	3.53666		ATP2B3	4	-0.050717	-0.29881	0.23931	0.85199	0.76509	0.99028	-2.1229	-6.543	0.00082628	0.42105	6.0287e-11	3.8913e-07	10.2198
PRR20D	4	0.14863	0.87049	0.62911	0.95936	0.38403	0.99971	-1.5517	-4.7416	0.0010328	0.76923	2.1205e-06	0.0022326	5.67356		ROGDI	4	0.068846	0.42985	0.68555	0.96566	0.66731	0.99028	-2.0917	-6.5694	0.00082628	0.42105	5.0505e-11	3.8913e-07	10.2967
SLC6A20	4	0.061465	0.32165	0.8191	0.97716	0.74772	0.99971	-1.5478	-4.2762	0.0010328	0.76923	1.9009e-05	0.0064579	4.72104		ELL	4	-0.022918	-0.094073	0.31481	0.87682	0.92505	0.99231	-2.083	-4.4295	0.00082628	0.42105	9.4432e-06	0.0029493	5.02488
SPATA3	4	0.14918	1.1476	0.62632	0.95904	0.25112	0.99971	-1.542	-5.9646	0.0011361	0.78571	2.4526e-09	4.7492e-05	8.61037		EWSR1	4	-0.0054255	-0.031978	0.37193	0.89902	0.97449	0.99737	-2.0042	-5.7441	0.0013427	0.45679	9.2436e-09	1.4916e-05	8.03416
TRIM49D1	4	0.18066	1.0765	0.44815	0.91289	0.28171	0.99971	-1.5394	-4.6846	0.0011361	0.78571	2.8048e-06	0.0024127	5.5521		DLG1	4	0.49615	1.1069	0.003615	0.17073	0.26832	0.99028	-2.0035	-2.0927	0.0013427	0.45679	0.036372	0.86744	1.43923
ZNF69	4	0.31449	1.3474	0.051177	0.5455	0.17784	0.99971	-1.5181	-3.234	0.0014976	0.81319	0.0012207	0.081227	2.91339		TRAPPC4	4	0.0072366	0.03099	0.41686	0.91265	0.97528	0.99737	-1.9972	-4.2365	0.0013943	0.45679	2.2707e-05	0.0053312	4.64384
FYB	4	0.24154	0.97059	0.19624	0.79903	0.33175	0.99971	-1.4988	-3.1184	0.0019108	0.81319	0.0018181	0.10229	2.74038		EIF2AK1	4	0.050883	0.26746	0.59678	0.94566	0.78912	0.99028	-1.9813	-4.9114	0.0016526	0.45679	9.0433e-07	0.00053065	6.04367
TMC5	4	0.27563	1.1176	0.11051	0.69201	0.26375	0.99971	-1.4899	-2.9938	0.0022723	0.81319	0.0027556	0.13311	2.55978		SMC2	4	-0.31194	-1.0301	0.0099153	0.29331	0.30295	0.99028	-1.9788	-3.397	0.0016526	0.45679	0.00068126	0.062819	3.16669
ADAM12	4	0.304	1.6139	0.063468	0.57984	0.10655	0.99971	-1.4843	-3.7515	0.0022723	0.81319	0.00017581	0.025033	3.75496		CDH1	4	0.39154	1.0736	0.033826	0.47025	0.28301	0.99028	-1.974	-2.6102	0.0016526	0.45679	0.0090479	0.41419	2.04345
C19orf43	4	0.0058557	0.040482	0.51487	0.93431	0.96771	0.99971	-1.4809	-5.203	0.0023755	0.81319	1.9611e-07	0.00067895	6.7075		LDLR	4	0.04295	0.21916	0.56187	0.94168	0.82652	0.99028	-1.9613	-4.4144	0.0016526	0.45679	1.0128e-05	0.0031128	4.99448
YTHDF2	4	0.22221	1.6305	0.26239	0.84058	0.103	0.99971	-1.4806	-5.4288	0.0023755	0.81319	5.6739e-08	0.00036623	7.24612		USP39	4	-0.12268	-0.83968	0.10721	0.70024	0.40109	0.99028	-1.9602	-6.1115	0.0016526	0.45679	9.8679e-10	3.8216e-06	9.00578
TSPAN2	4	0.23598	1.213	0.21437	0.81177	0.22513	0.99971	-1.4791	-3.7576	0.0023755	0.81319	0.00017153	0.024788	3.76566		ZNF286B	4	0.29857	1.0403	0.17589	0.78807	0.29822	0.99028	-1.9584	-3.2426	0.0016526	0.45679	0.0011843	0.096765	2.92654
IMPG2	4	0.21528	0.93725	0.28925	0.85695	0.34863	0.99971	-1.4788	-2.9283	0.0023755	0.81319	0.0034079	0.1493	2.46751		TMEM110	4	0.21106	0.57537	0.51245	0.93622	0.56504	0.99028	-1.9492	-2.5442	0.0018075	0.45679	0.010952	0.45955	1.96051
ARRB1	4	0.22466	1.0919	0.25207	0.83279	0.2749	0.99971	-1.4749	-3.5853	0.0024788	0.81319	0.0003367	0.036517	3.47276		SF3A3	4	-0.14767	-0.43028	0.078806	0.62969	0.66699	0.99028	-1.9362	-2.8087	0.0018591	0.45679	0.0049739	0.26528	2.3033
CCT5	4	0.19604	0.91909	0.37064	0.889	0.35805	0.99971	-1.4746	-3.5055	0.0024788	0.81319	0.00045575	0.044309	3.34127		SP100	4	0.27608	1.0728	0.24148	0.85355	0.28337	0.99028	-1.9356	-3.7188	0.0018591	0.45679	0.00020017	0.02749	3.6986
UBE2B	4	0.17561	1.0961	0.4734	0.91651	0.27303	0.99971	-1.471	-4.6366	0.0025821	0.81319	3.5427e-06	0.0028584	5.45067		TANGO6	4	-0.14962	-0.57992	0.07643	0.62211	0.56197	0.99028	-1.9326	-4.1033	0.0018591	0.45679	4.0721e-05	0.0085206	4.39018
SEMA5B	4	0.2042	1.0962	0.335	0.8795	0.27297	0.99971	-1.4675	-4	0.0026338	0.81319	6.3332e-05	0.014634	4.19838		ODF1	4	0.33081	0.95456	0.10726	0.70024	0.3398	0.99028	-1.9275	-2.7045	0.0019108	0.45679	0.0068413	0.33623	2.16486
FBXL21	4	0.37238	1.5255	0.014202	0.31151	0.12714	0.99971	-1.4661	-2.7595	0.0026854	0.81319	0.0057883	0.19803	2.23745		CDC42SE1	4	0.19814	0.70162	0.57891	0.94168	0.48292	0.99028	-1.9166	-3.2229	0.0019108	0.45679	0.001269	0.10196	2.89654
PNRC1	4	0.12837	0.77466	0.75408	0.96994	0.43854	0.99971	-1.4658	-4.2808	0.0026854	0.81319	1.8626e-05	0.0064407	4.72988		KRTAP4-12	4	0.11931	0.31962	0.96504	0.99761	0.74926	0.99028	-1.9153	-2.5698	0.0019108	0.45679	0.010176	0.43982	1.99242
TMEM219	4	0.33883	1.7309	0.031915	0.46091	0.083465	0.99971	-1.4535	-3.6536	0.0030985	0.81319	0.00025861	0.032101	3.58735		FTO	4	0.3921	1.2398	0.033567	0.46898	0.21506	0.99028	-1.9047	-2.9064	0.002169	0.47959	0.0036561	0.21454	2.43698
ANXA10	4	0.25703	1.2436	0.15327	0.75082	0.21364	0.99971	-1.4529	-3.1632	0.0030985	0.81319	0.0015606	0.092992	2.80671		SLC7A2	4	0.2596	0.92786	0.29927	0.87295	0.35348	0.99028	-1.9024	-3.2611	0.0022206	0.47959	0.0011096	0.091435	2.95483
FAM200A	4	0.32993	1.0992	0.037544	0.4875	0.27169	0.99971	-1.4509	-2.451	0.0032018	0.81319	0.014247	0.33615	1.84628		CTDSPL2	4	-0.076892	-0.46187	0.18013	0.79505	0.64418	0.99028	-1.9005	-5.7464	0.0022206	0.47959	9.1173e-09	1.4916e-05	8.04013
ZFYVE9	4	0.23473	0.92569	0.21845	0.81503	0.35461	0.99971	-1.4502	-2.6396	0.0032535	0.81319	0.0083008	0.24629	2.08088		PLEKHH2	4	0.16303	0.60236	0.77809	0.97768	0.54693	0.99028	-1.8945	-3.1958	0.0022723	0.47959	0.0013943	0.10843	2.85564
FBXO30	4	0.15471	0.90931	0.59311	0.95525	0.36319	0.99971	-1.4499	-4.3175	0.0032535	0.81319	1.5781e-05	0.0059917	4.80187		ATXN3	4	0.22303	0.92138	0.4513	0.92604	0.35685	0.99028	-1.8871	-3.8499	0.0022723	0.47959	0.00011817	0.019392	3.92749
AKAP9	4	0.30535	1.5634	0.061299	0.56958	0.11797	0.99971	-1.4442	-3.5421	0.0034084	0.81319	0.00039691	0.041321	3.40131		RPS17	4	-0.27514	-0.86592	0.016835	0.36588	0.38654	0.99028	-1.8739	-3.1771	0.0023755	0.47959	0.0014874	0.11164	2.82757
FBXL15	4	0.21206	1.0224	0.30221	0.86249	0.30661	0.99971	-1.4442	-3.5817	0.0034084	0.81319	0.00034133	0.036517	3.46683		NR2E1	4	0.30463	1.5831	0.16133	0.77505	0.1134	0.99028	-1.8645	-4.7345	0.0023755	0.47959	2.1965e-06	0.00099062	5.65827
TSSK4	4	0.22343	1.444	0.25728	0.83648	0.14875	0.99971	-1.4442	-4.5485	0.0034084	0.81319	5.4035e-06	0.003325	5.26732		FAM98B	4	0.24009	1.0581	0.37497	0.89953	0.29003	0.99028	-1.8533	-4.2655	0.0025305	0.48039	1.9944e-05	0.005012	4.70019
SC5D	4	0.239	1.2266	0.20321	0.80257	0.21999	0.99971	-1.4411	-3.5426	0.0034084	0.81319	0.00039623	0.041321	3.40205		AKAP7	4	0.16406	0.81856	0.77267	0.97756	0.41304	0.99028	-1.8289	-4.3081	0.002892	0.49398	1.6467e-05	0.0043681	4.78339
SEPT9	4	0.36774	1.2988	0.016164	0.33476	0.19402	0.99971	-1.4336	-2.5001	0.0035633	0.81319	0.012417	0.31377	1.90598		MTX2	4	-0.026816	-0.1724	0.30397	0.87295	0.86312	0.99048	-1.818	-5.7584	0.002892	0.49398	8.4932e-09	1.4916e-05	8.07093
HSPBAP1	4	0.24169	1.3078	0.19588	0.79903	0.19092	0.99971	-1.4258	-3.952	0.0037182	0.81319	7.7493e-05	0.016135	4.11074		FEZF1	4	0.057144	0.37396	0.62843	0.95526	0.70843	0.99028	-1.8133	-6.0189	0.0030469	0.49398	1.7556e-09	4.8564e-06	8.75557
HMCES	4	0.23533	0.97921	0.21664	0.81488	0.32747	0.99971	-1.4197	-2.9362	0.0037699	0.81319	0.003323	0.14691	2.47847		ATOH8	4	0.3003	1.3419	0.17166	0.78507	0.17964	0.99028	-1.813	-4.0066	0.0030469	0.49398	6.1603e-05	0.01157	4.2104
SLC10A7	4	0.056574	0.28817	0.78832	0.97534	0.77321	0.99971	-1.4193	-3.603	0.0037699	0.81319	0.00031451	0.03522	3.50237		ARFRP1	4	0.19527	0.68927	0.59368	0.94392	0.49065	0.99028	-1.8124	-3.2615	0.0030469	0.49398	0.0011081	0.091435	2.95542
BCL2L1	4	0.19753	0.82981	0.36423	0.88812	0.40665	0.99971	-1.4176	-2.9456	0.0038215	0.81319	0.0032232	0.14414	2.49171		SIL1	4	0.13758	0.46627	0.92904	0.99613	0.64103	0.99028	-1.8095	-2.9296	0.0030469	0.49398	0.0033938	0.2046	2.46931
FAM188A	4	0.18051	1.0231	0.44913	0.91289	0.30625	0.99971	-1.4172	-4.0957	0.0038215	0.81319	4.2093e-05	0.01124	4.37579		SQLE	4	0.22218	1.0244	0.45579	0.92654	0.30564	0.99028	-1.8075	-4.0042	0.0031502	0.49398	6.222e-05	0.01157	4.20607
MS4A13	4	0.1402	0.86803	0.68317	0.9668	0.38538	0.99971	-1.4166	-4.5042	0.0038215	0.81319	6.6631e-06	0.0034872	5.17632		NLE1	4	-0.40496	-1.3117	0.0025305	0.14203	0.18964	0.99028	-1.8067	-3.1794	0.0032535	0.49398	0.0014759	0.11164	2.83094
TM2D2	4	0.15596	0.96592	0.58604	0.95371	0.33408	0.99971	-1.4157	-4.5579	0.0039248	0.81633	5.1662e-06	0.003325	5.28683		SMEK1	4	-0.1118	-0.66223	0.12182	0.72285	0.50782	0.99028	-1.8017	-5.2778	0.0032535	0.49398	1.3077e-07	0.0001151	6.88349
LARP7	4	0.3974	1.2483	0.007075	0.2257	0.21191	0.99971	-1.405	-2.152	0.0043896	0.82727	0.031395	0.49632	1.50314		TRIM39	4	0.15424	0.94469	0.8301	0.98374	0.34482	0.99028	-1.7981	-5.2965	0.0032535	0.49398	1.1802e-07	0.00011213	6.92804
LOC728485	4	0.35195	1.3886	0.023755	0.40816	0.16494	0.99971	-1.403	-2.6359	0.0045962	0.82727	0.0083925	0.24773	2.07611		DAD1	4	-0.34974	-1.3976	0.0056806	0.22334	0.16224	0.99028	-1.7971	-4.0288	0.0032535	0.49398	5.6067e-05	0.010857	4.25129
ACVR2A	4	0.20535	1.0755	0.32953	0.87555	0.28215	0.99971	-1.4024	-3.6381	0.0045962	0.82727	0.00027463	0.033102	3.56125		ABCB7	4	-0.20679	-0.59258	0.037131	0.48751	0.55346	0.99028	-1.791	-2.4078	0.0033051	0.49398	0.016048	0.57977	1.79458
FAM3A	4	0.21995	1.4722	0.27045	0.84497	0.14097	0.99971	-1.3985	-4.5851	0.0045962	0.82727	4.5376e-06	0.0030428	5.34317		NCBP1	4	-0.1979	-0.87023	0.041933	0.50814	0.38417	0.99028	-1.7806	-3.9842	0.0035117	0.49398	6.7699e-05	0.011945	4.16942
RHBDL2	4	0.20558	1.5481	0.32855	0.87546	0.1216	0.99971	-1.3955	-5.1721	0.0046478	0.82727	2.3143e-07	0.00067895	6.63558		CACNG1	4	0.044526	0.18953	0.56868	0.94168	0.84968	0.99048	-1.7748	-3.7394	0.003615	0.49398	0.00018445	0.02607	3.73412
USP34	4	-0.022761	-0.10744	0.38933	0.89643	0.91444	0.99971	-1.3869	-3.2698	0.004906	0.84821	0.0010762	0.074964	2.96811		ZNF251	4	0.28938	1.354	0.20089	0.81418	0.17572	0.99028	-1.7676	-4.105	0.0037182	0.49398	4.043e-05	0.0085206	4.3933
ACOT13	4	0.22781	1.2521	0.24246	0.83069	0.21054	0.99971	-1.3849	-3.8667	0.0050093	0.85088	0.00011032	0.020345	3.95735		C16orf62	4	0.14222	0.53636	0.90074	0.99413	0.59171	0.99028	-1.7617	-3.1796	0.0037699	0.49398	0.001475	0.11164	2.83121
LRCH4	4	0.20998	0.7224	0.31058	0.86767	0.47005	0.99971	-1.3841	-2.408	0.0050093	0.85088	0.016038	0.35656	1.79485		GAPDH	4	-0.1386	-0.78371	0.088618	0.66255	0.43321	0.99028	-1.7562	-5.0675	0.0037699	0.49398	4.0312e-07	0.00028911	6.39457
BCO2	4	0.24148	0.96936	0.19634	0.79903	0.33237	0.99971	-1.378	-2.532	0.0053191	0.86667	0.011341	0.29948	1.94535		SAMD4B	4	0.16763	0.89248	0.75072	0.97449	0.37214	0.99028	-1.7554	-4.4066	0.0037699	0.49398	1.0498e-05	0.0031764	4.97889
RD3	4	0.23947	1.3096	0.20177	0.80111	0.19035	0.99971	-1.3771	-3.7204	0.0053708	0.86667	0.0001989	0.026746	3.70137		ADAM23	4	0.35322	0.8916	0.072196	0.61334	0.37261	0.99028	-1.7527	-2.1579	0.0037699	0.49398	0.030938	0.80366	1.50951
SMAD3	4	0.25637	1.664	0.15457	0.75315	0.096105	0.99971	-1.3685	-4.3617	0.0059389	0.8955	1.2907e-05	0.0052068	4.88917		PRPF4B	4	-0.14039	-0.81557	0.086088	0.65424	0.41474	0.99028	-1.7523	-4.8	0.0037699	0.49398	1.5868e-06	0.00083048	5.79948
ZNF318	4	0.28265	1.2683	0.096778	0.66289	0.20469	0.99971	-1.3629	-3.0732	0.0061454	0.8955	0.0021175	0.11265	2.67418		PDZD11	4	0.27609	1.0008	0.24143	0.85355	0.31694	0.99028	-1.7523	-3.1251	0.0037699	0.49398	0.0017776	0.12735	2.75017
CYTH3	4	0.32233	1.1424	0.044051	0.51625	0.2533	0.99971	-1.3589	-2.2997	0.006352	0.8955	0.021465	0.41985	1.66827		CSTA	4	-0.0047904	-0.02672	0.37389	0.89904	0.97868	0.99737	-1.7519	-5.1787	0.0037699	0.49398	2.2345e-07	0.00018029	6.65082
GTF2I	4	0.23598	1.2445	0.21437	0.81177	0.2133	0.99971	-1.3586	-3.637	0.006352	0.8955	0.00027581	0.033102	3.55939		ACTR10	4	-0.43433	-1.4159	0.0020657	0.13141	0.1568	0.99028	-1.7513	-2.9293	0.0037699	0.49398	0.0033978	0.2046	2.4688
EPB41L1	4	0.23972	0.79345	0.20146	0.80111	0.42751	0.99971	-1.3554	-2.2388	0.006352	0.8955	0.025168	0.4535	1.59915		HSD17B10	4	0.028833	0.12031	0.50129	0.93519	0.90423	0.99216	-1.7496	-3.535	0.0038732	0.49398	0.00040773	0.044108	3.38963
ARHGEF7	4	0.11025	0.57097	0.86878	0.98495	0.56802	0.99971	-1.3544	-3.4215	0.0064036	0.8955	0.00062267	0.053116	3.20574		SLC30A5	4	-0.007566	-0.031408	0.36444	0.89662	0.97494	0.99737	-1.7486	-3.6711	0.0038732	0.49398	0.00024152	0.03096	3.61705
LRIT2	4	0.32995	1.2701	0.037544	0.4875	0.20404	0.99971	-1.353	-2.4376	0.0064036	0.8955	0.014784	0.34408	1.83021		PPP1R12B	4	0.36687	1.5963	0.055774	0.56538	0.11042	0.99028	-1.7449	-3.6948	0.0039248	0.49398	0.00022009	0.028882	3.6574
MALT1	4	0.084497	0.42393	0.96199	0.99519	0.67162	0.99971	-1.3515	-3.6341	0.0064553	0.8955	0.00027893	0.033136	3.5545		VPS13D	4	-0.32612	-1.1603	0.0081078	0.26254	0.24594	0.99028	-1.7378	-3.4865	0.0040797	0.49398	0.00048947	0.049365	3.31027
GINM1	4	0.089221	0.46934	0.99277	0.99875	0.63882	0.99971	-1.3477	-3.5824	0.0064553	0.8955	0.00034043	0.036517	3.46797		TELO2	4	-0.12501	-0.60679	0.10411	0.69344	0.54399	0.99028	-1.7349	-4.0928	0.004183	0.49398	4.2623e-05	0.008688	4.37036
NLRP3	4	0.27616	1.015	0.10927	0.69083	0.31011	0.99971	-1.3403	-2.4935	0.007075	0.8955	0.012648	0.31717	1.89798		CHAF1A	4	-0.22447	-0.85974	0.030417	0.44893	0.38993	0.99028	-1.7334	-3.6938	0.0042347	0.49398	0.00022093	0.028882	3.65575
ESCO2	4	0.15004	0.80498	0.6212	0.95874	0.42083	0.99971	-1.3401	-3.5171	0.007075	0.8955	0.00043631	0.04321	3.3602		DDX21	4	-0.11099	-0.39131	0.12265	0.72401	0.69557	0.99028	-1.7331	-3.3734	0.0042347	0.49398	0.00074241	0.067811	3.12936
USP17L15	4	0.2089	0.99418	0.31471	0.86958	0.32014	0.99971	-1.3367	-3.1689	0.0072816	0.8955	0.00153	0.092295	2.81531		CLINT1	4	0.34342	1.2092	0.087688	0.65955	0.22657	0.99028	-1.7302	-2.907	0.0042347	0.49398	0.0036489	0.21454	2.43784
PDE10A	4	0.21437	1.3454	0.29312	0.85967	0.17851	0.99971	-1.3364	-4.1091	0.0073848	0.8955	3.9722e-05	0.010988	4.40097		FAM50A	4	0.34791	1.0389	0.080149	0.63299	0.29887	0.99028	-1.726	-2.4284	0.0042347	0.49398	0.015167	0.56263	1.8191
CTDNEP1	4	0.12573	0.86059	0.77045	0.97266	0.38947	0.99971	-1.3359	-4.7115	0.0073848	0.8955	2.4594e-06	0.0023811	5.60917		PSMB7	4	-0.0041767	-0.019696	0.37627	0.89973	0.98429	0.99833	-1.7245	-4.1174	0.0043379	0.49419	3.8323e-05	0.0083381	4.41654
MTHFD2L	4	0.18908	0.74086	0.40544	0.90138	0.45878	0.99971	-1.3315	-2.5856	0.007798	0.8955	0.0097217	0.27204	2.01226		S100A1	4	0.14266	0.59446	0.8978	0.99371	0.5522	0.99028	-1.7228	-3.6317	0.0043896	0.49419	0.00028154	0.033653	3.55046
SNX29	4	0.03808	0.289	0.68302	0.9668	0.77258	0.99971	-1.3295	-5.2914	0.0079529	0.8955	1.2136e-07	0.00058748	6.91592		ATP1A1	4	-0.2448	-1.0249	0.023807	0.4103	0.3054	0.99028	-1.714	-3.274	0.0044929	0.49554	0.0010603	0.088745	2.97457
METTL23	4	0.088877	0.52254	0.99045	0.99844	0.60129	0.99971	-1.3259	-4.0529	0.0082111	0.8955	5.0577e-05	0.012602	4.29605		C7	4	0.39313	1.2498	0.033103	0.46618	0.21136	0.99028	-1.7061	-2.4614	0.0045962	0.49554	0.01384	0.5265	1.85886
CEP170	4	0.30755	1.288	0.058769	0.56247	0.19775	0.99971	-1.3252	-2.6134	0.008366	0.8955	0.0089652	0.25719	2.04744		NAA20	4	-0.15452	-0.77841	0.072557	0.61334	0.43633	0.99028	-1.6991	-4.6937	0.0047511	0.49554	2.683e-06	0.0011808	5.57138
PLEKHM1	4	0.023627	0.16196	0.60551	0.95734	0.87134	0.99971	-1.324	-4.6188	0.0084693	0.8955	3.8592e-06	0.0029892	5.4135		EXD3	4	0.20196	1.0155	0.55856	0.94168	0.30986	0.99028	-1.6933	-4.1926	0.0048544	0.49554	2.7576e-05	0.0063186	4.55947
SHANK2	4	0.24968	1.0826	0.17088	0.77334	0.279	0.99971	-1.322	-2.8155	0.0085726	0.8955	0.0048701	0.18129	2.31246		PPIAL4D	4	0.10294	0.46676	0.87322	0.99074	0.64067	0.99028	-1.6913	-3.695	0.0049577	0.49554	0.00021991	0.028882	3.65776
MPZL1	4	0.23763	1.2466	0.20791	0.80665	0.21255	0.99971	-1.3209	-3.472	0.0086243	0.8955	0.00051667	0.046318	3.28679		CRKL	4	-0.038987	-0.24016	0.26838	0.86722	0.8102	0.99028	-1.6864	-5.1632	0.0050093	0.49554	2.4282e-07	0.00018808	6.61472
INPP4B	4	0.029042	0.2078	0.63442	0.96017	0.83539	0.99971	-1.3205	-4.517	0.0086243	0.8955	6.273e-06	0.003432	5.20252		DSN1	4	0.09718	0.54643	0.84074	0.9859	0.58477	0.99028	-1.6858	-4.4736	0.0050093	0.49554	7.6914e-06	0.0026596	5.11399
CDC26	4	0.17475	1.1667	0.47821	0.91921	0.24334	0.99971	-1.32	-4.5842	0.0086243	0.8955	4.557e-06	0.0030428	5.34132		EIF2B2	4	-0.42402	-1.5855	0.0021173	0.13141	0.11286	0.99028	-1.6848	-3.4471	0.0050093	0.49554	0.00056671	0.054325	3.24664
ZAP70	4	0.096929	0.73238	0.95523	0.99356	0.46393	0.99971	-1.3193	-5.1611	0.0086759	0.8955	2.4544e-07	0.00067895	6.61005		ACLY	4	0.083729	0.42608	0.764	0.97722	0.67005	0.99028	-1.678	-4.4332	0.0051126	0.49554	9.2824e-06	0.0029466	5.03234
ARFGEF1	4	0.2566	1.1262	0.154	0.75094	0.26006	0.99971	-1.3191	-2.7716	0.0086759	0.8955	0.0055787	0.19188	2.25347		ATAD5	4	0.085056	0.26428	0.77174	0.97756	0.79156	0.99028	-1.6769	-2.5083	0.0051126	0.49554	0.01213	0.48419	1.91614
MYCN	4	0.1138	0.76608	0.84543	0.98101	0.44363	0.99971	-1.3168	-4.5134	0.0088308	0.8955	6.3805e-06	0.003432	5.19515		CPSF3	4	-0.11155	-0.5638	0.12203	0.72285	0.57289	0.99028	-1.6762	-4.5516	0.0051126	0.49554	5.323e-06	0.0020211	5.27384
LGALS2	4	0.29274	1.3511	0.080717	0.62721	0.17668	0.99971	-1.3095	-2.9803	0.0094505	0.8955	0.0028801	0.1357	2.54059		DUSP6	4	0.18966	1.0831	0.62487	0.95389	0.27875	0.99028	-1.6722	-4.7416	0.0051642	0.49554	2.1207e-06	0.00099062	5.67352
RBM43	4	0.18253	1.3701	0.43875	0.91289	0.17066	0.99971	-1.3093	-5.0073	0.0094505	0.8955	5.5196e-07	0.0010688	6.25809		NDUFAF4	4	0.058107	0.24068	0.6338	0.95699	0.8098	0.99028	-1.6711	-3.5979	0.0052159	0.49554	0.00032078	0.036718	3.49379
LRRC47	4	-0.0075435	-0.044657	0.45347	0.91349	0.96438	0.99971	-1.3087	-4.0465	0.0096055	0.8955	5.1994e-05	0.012744	4.28405		ZNRF2	4	0.1572	1.0514	0.81269	0.98193	0.29306	0.99028	-1.6706	-5.5029	0.0052675	0.49554	3.736e-08	4.8229e-05	7.42759
PMM2	4	0.079906	0.55271	0.93333	0.99112	0.58046	0.99971	-1.3082	-4.545	0.0096055	0.8955	5.4947e-06	0.003325	5.26006		JTB	4	-0.019068	-0.1101	0.32731	0.8793	0.91233	0.99231	-1.6697	-4.7852	0.0052675	0.49554	1.7086e-06	0.00087064	5.76736
CEACAM21	4	0.20128	1.1503	0.34828	0.88394	0.25003	0.99971	-1.3058	-3.7801	0.0097604	0.8955	0.00015678	0.024017	3.80471		MTPAP	4	-0.1971	-0.64271	0.042502	0.5102	0.52041	0.99028	-1.6685	-2.871	0.0052675	0.49554	0.0040923	0.23002	2.38803
RASSF6	4	0.27679	1.0406	0.10824	0.68699	0.29806	0.99971	-1.3026	-2.3467	0.010019	0.8955	0.018941	0.39268	1.7226		FAM133A	4	0.024227	0.1613	0.48234	0.9326	0.87186	0.99048	-1.6652	-5.8316	0.0053191	0.49554	5.4901e-09	1.1812e-05	8.26042
CHST6	4	0.1703	1.0962	0.50372	0.93188	0.27298	0.99971	-1.3024	-4.1524	0.01007	0.8955	3.2898e-05	0.0099538	4.48283		THAP1	4	-0.016307	-0.057795	0.33593	0.88241	0.95391	0.99445	-1.6641	-2.9422	0.0053191	0.49554	0.0032589	0.20033	2.48693
ATP6V0D2	4	0.12491	0.6406	0.77567	0.97322	0.52178	0.99971	-1.3011	-3.4031	0.010225	0.8955	0.00066617	0.055843	3.17641		IKBKG	4	-0.067864	-0.35062	0.19903	0.81222	0.72588	0.99028	-1.6615	-4.496	0.0053191	0.49554	6.9257e-06	0.0024384	5.15954
SP5	4	0.26747	1.3872	0.12854	0.72322	0.16538	0.99971	-1.2998	-3.2404	0.010277	0.8955	0.0011934	0.080241	2.92321		NFS1	4	-0.19538	-1.0847	0.043018	0.51104	0.27806	0.99028	-1.6594	-4.5917	0.0053191	0.49554	4.3971e-06	0.0017739	5.35683
RAB5C	4	0.16928	0.97355	0.50971	0.93383	0.33028	0.99971	-1.2996	-3.8459	0.010277	0.8955	0.00012013	0.021147	3.92035		FPGS	4	-0.11208	-0.52875	0.12131	0.7225	0.59698	0.99028	-1.6552	-4.0693	0.0053191	0.49554	4.7163e-05	0.0094151	4.3264
TFEC	4	0.39635	1.4289	0.0073848	0.23226	0.15304	0.99971	-1.2991	-2.1932	0.010277	0.8955	0.028294	0.47993	1.54831		GTF2B	4	-0.31199	-1.5559	0.0099153	0.29331	0.11974	0.99028	-1.6511	-4.3216	0.0053191	0.49554	1.5488e-05	0.0043466	4.81
RAB7A	4	0.17891	0.98072	0.45745	0.9138	0.32673	0.99971	-1.2976	-3.5228	0.010328	0.8955	0.00042697	0.042838	3.3696		SMU1	4	-0.47628	-1.3968	0.0010328	0.087336	0.16247	0.99028	-1.6489	-2.6589	0.0054741	0.49554	0.0078389	0.37204	2.10574
C17orf80	4	0.19272	1.0015	0.38696	0.89533	0.31658	0.99971	-1.2964	-3.3559	0.010328	0.8955	0.000791	0.060782	3.10182		DDX10	4	-0.2391	-0.98065	0.025408	0.41851	0.32676	0.99028	-1.6436	-3.5331	0.005629	0.49554	0.00041065	0.044176	3.38653
MMAA	4	0.32376	1.3216	0.042966	0.51613	0.18631	0.99971	-1.2942	-2.6445	0.01038	0.8955	0.00818	0.24444	2.08725		CCDC144NL	4	-0.082135	-0.35585	0.16882	0.78094	0.72195	0.99028	-1.6431	-3.6497	0.0056806	0.49554	0.00026256	0.032384	3.58077
TLR1	4	0.045914	0.26584	0.72707	0.96835	0.79036	0.99971	-1.293	-3.8687	0.010432	0.8955	0.00010942	0.020345	3.9609		DBP	4	0.21056	1.0254	0.51472	0.93666	0.30518	0.99028	-1.642	-4.0509	0.0056806	0.49554	5.1027e-05	0.010071	4.2922
IGF2R	4	0.28853	1.1757	0.087327	0.64164	0.2397	0.99971	-1.2911	-2.6618	0.010587	0.8955	0.0077733	0.236	2.10939		NPAS4	4	0.22133	0.60224	0.46039	0.92654	0.54701	0.99028	-1.6415	-2.222	0.0056806	0.49554	0.026286	0.75231	1.58028
USO1	4	-0.084375	-0.55146	0.20972	0.80892	0.58132	0.99971	-1.2899	-4.5305	0.010793	0.8955	5.8835e-06	0.003432	5.23036		OR52A5	4	0.036991	0.16739	0.53574	0.93955	0.86706	0.99048	-1.6406	-3.8207	0.0056806	0.49554	0.00013309	0.020618	3.87585
TMEM130	4	0.22797	0.79303	0.242	0.83069	0.42776	0.99971	-1.2884	-1.9769	0.010897	0.8955	0.04805	0.54696	1.31831		CDC27	4	-0.34885	-1.4595	0.0057323	0.22334	0.14444	0.99028	-1.6387	-3.7046	0.0057323	0.49554	0.00021171	0.028595	3.67426
SEZ6L2	4	0.10466	0.68316	0.90467	0.98804	0.49451	0.99971	-1.2882	-4.3417	0.010897	0.8955	1.4141e-05	0.005539	4.84952		AMELY	4	0.35115	1.4823	0.074985	0.62043	0.13826	0.99028	-1.6375	-3.2732	0.0057323	0.49554	0.0010633	0.088745	2.97334
PCDHGC3	4	0.24929	1.1123	0.17243	0.775	0.26601	0.99971	-1.2878	-2.5549	0.010897	0.8955	0.010621	0.28725	1.97383		RFC5	4	-0.54951	-1.5369	0.00030985	0.038217	0.12433	0.99028	-1.6369	-2.5446	0.0057323	0.49554	0.01094	0.45955	1.96098
LSS	4	0.26833	1.1822	0.12678	0.72121	0.23713	0.99971	-1.2876	-2.7936	0.010948	0.8955	0.005212	0.18703	2.283		BUD31	4	-0.30288	-1.6366	0.011258	0.30791	0.10172	0.99028	-1.6349	-4.3769	0.0057323	0.49554	1.2039e-05	0.0035322	4.91941
NAPRT	4	0.017376	0.10599	0.57323	0.95189	0.91559	0.99971	-1.2872	-4.0555	0.010948	0.8955	5.0031e-05	0.012602	4.30076		LILRA5	4	0.020428	0.091668	0.46721	0.92832	0.92696	0.99231	-1.6345	-3.4621	0.0057323	0.49554	0.00053591	0.052148	3.27091
ITGAV	4	0.068127	0.44611	0.86067	0.98302	0.65552	0.99971	-1.286	-4.2979	0.010948	0.8955	1.7244e-05	0.0061837	4.76336		POLR3B	4	-0.38767	-1.2518	0.0029952	0.15303	0.21063	0.99028	-1.6213	-2.8427	0.0061971	0.51502	0.0044727	0.24535	2.34943
HP	4	0.34798	1.7271	0.025976	0.42285	0.084143	0.99971	-1.2856	-3.1535	0.010948	0.8955	0.0016135	0.095255	2.79223		RRM2	4	-0.015756	-0.085263	0.33764	0.88241	0.93205	0.99231	-1.6098	-4.24	0.0064036	0.52101	2.2349e-05	0.0053312	4.65074
GALP	4	0.18162	1.0607	0.44376	0.91289	0.28883	0.99971	-1.2839	-3.6587	0.011	0.8955	0.00025347	0.031723	3.59607		DGKG	4	0.15232	0.68663	0.8411	0.9859	0.49232	0.99028	-1.606	-3.6527	0.0064036	0.52101	0.00025948	0.032208	3.5859
SLC6A8	4	0.16502	0.85227	0.53507	0.94121	0.39407	0.99971	-1.2835	-3.3931	0.011	0.8955	0.00069104	0.056783	3.1605		PKMYT1	4	0.044896	0.19616	0.57029	0.94168	0.84449	0.99048	-1.5994	-3.4748	0.0065586	0.53055	0.00051126	0.050769	3.29136
TPRN	4	0.23668	0.93203	0.21153	0.80976	0.35132	0.99971	-1.2833	-2.4087	0.011	0.8955	0.01601	0.35634	1.79561		PRSS58	4	0.15629	0.86633	0.81801	0.98215	0.38631	0.99028	-1.5967	-4.3141	0.0067135	0.53055	1.6028e-05	0.0043681	4.79512
LIPG	4	0.27778	1.2789	0.10633	0.68348	0.20094	0.99971	-1.2784	-2.8975	0.011361	0.8955	0.0037612	0.15889	2.42467		RAB11A	4	0.14216	0.86731	0.90131	0.99419	0.38577	0.99028	-1.5883	-4.5399	0.0069201	0.53055	5.6291e-06	0.0020962	5.24956
CHD2	4	0.20039	0.91634	0.3522	0.88394	0.35949	0.99971	-1.2764	-2.9581	0.011516	0.8955	0.0030954	0.14103	2.50928		RPL15	4	-0.31671	-1.5039	0.0091923	0.28031	0.13261	0.99028	-1.5854	-3.8324	0.0069717	0.53055	0.0001269	0.020173	3.89654
DAO	4	0.058113	0.26979	0.79865	0.97535	0.78732	0.99971	-1.2746	-2.946	0.011516	0.8955	0.0032196	0.14414	2.4922		INTS10	4	0.1619	0.82893	0.78507	0.97845	0.40714	0.99028	-1.5799	-4.1019	0.0069717	0.53055	4.0983e-05	0.0085206	4.3874
TMEM265	4	0.33296	1.5389	0.035736	0.48058	0.12383	0.99971	-1.2737	-2.9192	0.011568	0.8955	0.003509	0.15083	2.45482		C19orf57	4	0.19035	0.93237	0.62115	0.95389	0.35114	0.99028	-1.5773	-3.7655	0.0070233	0.53055	0.00016623	0.023668	3.77929
ZNF417	4	0.28457	0.93103	0.093834	0.65809	0.35184	0.99971	-1.273	-1.9697	0.011671	0.8955	0.04887	0.54827	1.31096		FOXD4L4	4	0.168	0.87097	0.74902	0.97436	0.38377	0.99028	-1.5764	-3.9377	0.0070233	0.53055	8.2277e-05	0.014099	4.08472
CNOT8	4	0.26232	1.4447	0.14093	0.74134	0.14855	0.99971	-1.2724	-3.3353	0.011671	0.8955	0.00085208	0.064004	3.06952		OR2T1	4	0.15495	0.59517	0.82581	0.98316	0.55173	0.99028	-1.5747	-2.7782	0.0070233	0.53055	0.0054667	0.28822	2.26227
BNIPL	4	0.25581	1.5114	0.15596	0.75576	0.13069	0.99971	-1.2717	-3.8242	0.011774	0.8955	0.00013121	0.021531	3.88203		RNF139	4	0.19673	1.0683	0.58552	0.94295	0.28537	0.99028	-1.574	-4.2356	0.0070233	0.53055	2.2797e-05	0.0053312	4.64212
STON1-GTF2A1L	4	0.027319	0.20218	0.62528	0.95875	0.83977	0.99971	-1.271	-4.815	0.011774	0.8955	1.4717e-06	0.0016763	5.83218		CDK1	4	-0.57254	-1.4589	0.00020657	0.028986	0.1446	0.99028	-1.5715	-2.2231	0.007075	0.53055	0.026206	0.75179	1.5816
QDPR	4	0.12407	0.69868	0.78057	0.97339	0.48475	0.99971	-1.2702	-3.7864	0.011774	0.8955	0.00015283	0.023802	3.81579		C19orf67	4	0.26224	0.82576	0.2892	0.87082	0.40894	0.99028	-1.5672	-2.2529	0.0073332	0.53055	0.024263	0.72706	1.61506
MTRNR2L5	4	0.2107	0.97447	0.30743	0.86564	0.32982	0.99971	-1.2688	-2.9608	0.012084	0.8955	0.0030689	0.14016	2.51302		USP17L29	4	-0.030601	-0.10019	0.29266	0.87279	0.9202	0.99231	-1.5662	-2.6122	0.0073332	0.53055	0.0089955	0.41312	2.04597
LRRC56	4	0.14678	1.1014	0.64078	0.96028	0.27074	0.99971	-1.268	-4.8618	0.012239	0.8955	1.1632e-06	0.0015016	5.93435		TMC7	4	0.081998	0.4299	0.7546	0.97537	0.66727	0.99028	-1.5658	-3.9969	0.0073332	0.53055	6.4183e-05	0.011725	4.19258
C20orf62	4	0.095164	0.54008	0.9671	0.99591	0.58914	0.99971	-1.268	-3.6285	0.012239	0.8955	0.00028505	0.033657	3.54508		MGA	4	0.27615	1.1697	0.24127	0.85349	0.24212	0.99028	-1.5582	-3.3076	0.0074365	0.53055	0.00094101	0.080618	3.02641
RCVRN	4	0.1889	1.3722	0.40627	0.90173	0.16999	0.99971	-1.267	-4.6802	0.012291	0.8955	2.8658e-06	0.0024127	5.54275		TTC27	4	-0.34004	-1.6391	0.0069717	0.24552	0.10119	0.99028	-1.5574	-3.8461	0.0074365	0.53055	0.00012	0.019526	3.92082
C8G	4	0.17113	1.177	0.49845	0.92843	0.2392	0.99971	-1.2669	-4.2577	0.012291	0.8955	2.0656e-05	0.0068961	4.68495		ARG1	4	0.36915	1.3432	0.053346	0.55532	0.17921	0.99028	-1.5564	-2.6119	0.0074881	0.53055	0.0090031	0.41312	2.04561
TPM2	4	0.31999	1.6226	0.045497	0.51852	0.10467	0.99971	-1.2652	-3.1915	0.012394	0.8955	0.0014156	0.088141	2.84906		SPC25	4	-0.11716	-0.44716	0.11428	0.71277	0.65476	0.99028	-1.5545	-3.2027	0.0075398	0.53055	0.0013615	0.10674	2.86598
CALCOCO2	4	0.10146	0.39819	0.9261	0.98981	0.69049	0.99971	-1.2629	-2.2931	0.012497	0.8955	0.021842	0.42423	1.66071		DSG3	4	0.12926	0.69848	0.97635	0.99826	0.48488	0.99028	-1.553	-4.2628	0.0075398	0.53055	2.0189e-05	0.005012	4.69489
LRAT	4	0.2597	1.3085	0.14744	0.74732	0.1907	0.99971	-1.2624	-2.9942	0.012497	0.8955	0.002752	0.13311	2.56035		GCNT2	4	0.30051	1.1043	0.17099	0.7846	0.26945	0.99028	-1.5447	-2.6295	0.0075914	0.53055	0.00855	0.3942	2.06803
CLPX	4	0.048945	0.28705	0.74427	0.96947	0.77407	0.99971	-1.2616	-3.7882	0.012549	0.8955	0.00015177	0.023802	3.81881		CPB1	4	-0.011776	-0.053427	0.34982	0.88794	0.95739	0.99475	-1.542	-3.4022	0.007643	0.53055	0.00066838	0.062344	3.17498
MRPL49	4	0.014793	0.096554	0.56032	0.94876	0.92308	0.99971	-1.2582	-4.3392	0.012859	0.8955	1.4302e-05	0.005539	4.8446		ERO1L	4	0.31744	1.2291	0.13226	0.73486	0.21902	0.99028	-1.5387	-2.9467	0.007643	0.53055	0.0032119	0.19807	2.49324
VCAN	4	0.26969	1.2208	0.12306	0.713	0.22215	0.99971	-1.2574	-2.8676	0.012859	0.8955	0.004136	0.16637	2.38342		EIF1AX	4	-0.43681	-1.2198	0.002014	0.13141	0.22256	0.99028	-1.533	-2.3866	0.0077463	0.53055	0.017005	0.5976	1.76942
L3MBTL2	4	0.25425	1.117	0.15916	0.76099	0.26399	0.99971	-1.2571	-2.7679	0.012859	0.8955	0.0056421	0.19371	2.24856		ITK	4	0.31993	1.3391	0.12787	0.73194	0.18054	0.99028	-1.5327	-3.0455	0.0077463	0.53055	0.0023233	0.15637	2.63389
CLIP2	4	0.034048	0.29566	0.6604	0.96028	0.76749	0.99971	-1.2553	-5.7644	0.012962	0.8955	8.197e-09	7.9363e-05	8.08635		KATNA1	4	0.00629	0.044851	0.41381	0.9121	0.96423	0.99593	-1.53	-5.6507	0.007798	0.53055	1.5978e-08	2.3489e-05	7.79648
DNASE1L1	4	-0.13454	-0.74282	0.11589	0.70188	0.45759	0.99971	-1.2549	-3.6903	0.012962	0.8955	0.00022402	0.029148	3.64971		PELI2	4	0.18655	0.96194	0.64269	0.95924	0.33608	0.99028	-1.5284	-3.884	0.0078496	0.53055	0.00010277	0.017008	3.98813
DPP4	4	0.30602	1.2338	0.060215	0.56465	0.21727	0.99971	-1.2539	-2.4277	0.013065	0.8955	0.015196	0.35031	1.81827		HNF4A	4	0.00072689	0.0043827	0.39331	0.90513	0.9965	0.99944	-1.5253	-4.5625	0.0079013	0.53055	5.0547e-06	0.001964	5.2963
STH	4	0.1791	1.2597	0.45657	0.9138	0.2078	0.99971	-1.2515	-4.4568	0.013375	0.8955	8.3185e-06	0.004027	5.07995		EFTUD1	4	-0.15605	-0.55431	0.071318	0.61052	0.57937	0.99028	-1.5171	-2.9066	0.0081078	0.53055	0.0036535	0.21454	2.43729
MAP7	4	0.15416	0.90602	0.59642	0.95575	0.36493	0.99971	-1.2512	-3.5912	0.013427	0.8955	0.00032913	0.036212	3.48263		POTEB	4	-0.19637	-0.90787	0.042656	0.51048	0.36395	0.99028	-1.5165	-3.7903	0.0081078	0.53055	0.00015049	0.02248	3.82249
VKORC1	4	0.20527	1.3047	0.32994	0.87608	0.19201	0.99971	-1.2505	-3.8558	0.01353	0.8955	0.00011534	0.020874	3.93802		HAS2	4	0.0014839	0.0093833	0.39568	0.90513	0.99251	0.99944	-1.5146	-4.9889	0.0081595	0.53055	6.0719e-07	0.00039192	6.21668
KIF1A	4	0.33248	1.3465	0.036201	0.48278	0.17814	0.99971	-1.2484	-2.365	0.013685	0.8955	0.018031	0.38313	1.74398		EPB41	4	0.24504	0.9618	0.35401	0.89092	0.33615	0.99028	-1.5143	-2.7835	0.0082628	0.53055	0.0053774	0.2845	2.26943
C1orf216	4	0.25079	1.2938	0.16784	0.76852	0.19572	0.99971	-1.2484	-3.1043	0.013685	0.8955	0.0019074	0.10553	2.71956		TTK	4	-0.13717	-0.77625	0.089961	0.66414	0.4376	0.99028	-1.5091	-4.6344	0.0084693	0.53055	3.5798e-06	0.0015404	5.44614
LPIN2	4	0.10839	0.72404	0.88014	0.98555	0.46904	0.99971	-1.2467	-4.1104	0.013788	0.8955	3.9496e-05	0.010988	4.40345		TTF1	4	0.062138	0.27249	0.65457	0.96069	0.78525	0.99028	-1.5086	-3.1937	0.0084693	0.53055	0.0014048	0.10881	2.85239
GAA	4	0.24229	1.0767	0.19397	0.79898	0.28163	0.99971	-1.2463	-2.8377	0.013788	0.8955	0.0045441	0.17645	2.34255		ZNF614	4	0.18349	1.0732	0.65952	0.96132	0.28319	0.99028	-1.5077	-4.2401	0.0084693	0.53055	2.2342e-05	0.0053312	4.65088
MTERF4	4	0.03372	0.11624	0.65895	0.96028	0.90746	0.99971	-1.2459	-2.0183	0.013788	0.8955	0.04356	0.5378	1.36091		CTBP2	4	0.11638	0.60545	0.94851	0.99752	0.54488	0.99028	-1.5006	-3.8065	0.008521	0.53055	0.00014094	0.021489	3.85097
NTS	4	0.30853	1.4729	0.057943	0.56247	0.14078	0.99971	-1.2452	-2.9329	0.013788	0.8955	0.0033581	0.14761	2.47391		GPN1	4	-0.33039	-0.98589	0.0079013	0.26154	0.32419	0.99028	-1.5006	-2.2311	0.008521	0.53055	0.025676	0.74829	1.59047
CA4	4	0.22292	1.0167	0.25924	0.8375	0.3093	0.99971	-1.2419	-2.7865	0.014047	0.8955	0.0053277	0.18798	2.27346		SMG9	4	0.087028	0.48907	0.78336	0.97821	0.62479	0.99028	-1.5002	-4.1007	0.008521	0.53055	4.1193e-05	0.0085206	4.38518
TM9SF4	4	0.17621	0.85144	0.47062	0.91584	0.39452	0.99971	-1.2412	-2.854	0.014098	0.8955	0.0043166	0.17093	2.36486		CCDC51	4	0.18866	0.56605	0.63055	0.956	0.57136	0.99028	-1.4985	-2.1131	0.008521	0.53055	0.034596	0.84692	1.46097
CYP27B1	4	0.2233	1.5744	0.258	0.83648	0.11539	0.99971	-1.2389	-4.2825	0.01415	0.8955	1.848e-05	0.0064407	4.7333		TBC1D3C	4	-0.56189	-1.471	0.00025821	0.033784	0.14128	0.99028	-1.4981	-2.207	0.008521	0.53055	0.027317	0.76407	1.56357
DPH5	4	0.053984	0.30452	0.77169	0.97266	0.76073	0.99971	-1.2383	-3.3535	0.014202	0.8955	0.00079786	0.061066	3.09807		INTS1	4	-0.48487	-1.9366	0.00087792	0.077982	0.052791	0.99028	-1.4975	-3.3153	0.008521	0.53055	0.00091549	0.079496	3.03835
SUN1	4	0.14983	0.84955	0.62244	0.95874	0.39558	0.99971	-1.2378	-3.5066	0.014253	0.8955	0.00045389	0.044309	3.34305		NT5C1B	4	0.084636	0.43078	0.76978	0.97756	0.66663	0.99028	-1.4969	-3.7274	0.008521	0.53055	0.00019345	0.026949	3.71343
CT47A12	4	0.18356	0.81654	0.43374	0.91285	0.41419	0.99971	-1.2376	-2.7524	0.014253	0.8955	0.0059159	0.19944	2.22798		NUMBL	4	0.030253	0.13406	0.50692	0.93519	0.89335	0.99085	-1.4957	-3.1776	0.008521	0.53055	0.0014851	0.11164	2.82824
IGLON5	4	0.43013	1.4081	0.0026854	0.13577	0.15909	0.99971	-1.2356	-1.97	0.014357	0.8955	0.048843	0.54827	1.3112		NCAPD2	4	-0.32647	-1.68	0.0080562	0.26174	0.09295	0.99028	-1.4955	-3.9026	0.008521	0.53055	9.5154e-05	0.015884	4.02157
RAB3GAP2	4	0.17948	1.1007	0.4544	0.9138	0.27105	0.99971	-1.2343	-3.8468	0.014615	0.8955	0.00011967	0.021147	3.92201		ECT2L	4	0.31581	0.89254	0.13504	0.7362	0.3721	0.99028	-1.4953	-2.0865	0.008521	0.53055	0.036932	0.86791	1.4326
DTNB	4	0.10217	0.47468	0.92228	0.98948	0.63502	0.99971	-1.2318	-2.9937	0.014718	0.8955	0.0027565	0.13311	2.55964		PSMD8	4	-0.59396	-2.7889	0.00015493	0.02381	0.0052886	0.99028	-1.4768	-3.4966	0.0091923	0.54328	0.0004713	0.048488	3.3267
TMPRSS4	4	0.19528	1.1571	0.37384	0.89041	0.24722	0.99971	-1.2317	-3.636	0.01477	0.8955	0.00027693	0.033102	3.55763		FAM159B	4	-0.092667	-0.53503	0.14992	0.75539	0.59263	0.99028	-1.4766	-4.2855	0.0091923	0.54328	1.8237e-05	0.0047085	4.73905
COL4A3	4	0.087623	0.72744	0.98368	0.99733	0.46696	0.99971	-1.2306	-5.0462	0.014821	0.8955	4.5061e-07	0.0010688	6.3462		SLC30A9	4	0.11669	0.45576	0.95011	0.99752	0.64856	0.99028	-1.4759	-2.7637	0.0091923	0.54328	0.005715	0.29749	2.24298
JAG2	4	0.24675	1.1298	0.17997	0.78214	0.25855	0.99971	-1.2297	-2.8759	0.014821	0.8955	0.0040282	0.16387	2.39489		OGN	4	0.05124	0.17272	0.59884	0.94662	0.86287	0.99048	-1.4747	-2.4567	0.0091923	0.54328	0.014023	0.52932	1.85316
PISD	4	-0.088926	-0.40491	0.19856	0.8	0.68554	0.99971	-1.2283	-2.9222	0.01508	0.8955	0.0034761	0.15025	2.45891		TAS2R30	4	0.24334	1.048	0.36139	0.89538	0.29464	0.99028	-1.4741	-2.876	0.009244	0.54328	0.004028	0.2274	2.39491
C9orf129	4	0.051236	0.38071	0.75609	0.96994	0.70342	0.99971	-1.2267	-4.5843	0.015131	0.8955	4.555e-06	0.0030428	5.34151		GFM1	4	0.027856	0.17099	0.49773	0.93519	0.86423	0.99048	-1.4728	-4.4519	0.0092956	0.54328	8.5113e-06	0.0028914	5.07
ZNF135	4	-0.064041	-0.50922	0.25759	0.83648	0.6106	0.99971	-1.223	-4.8978	0.015493	0.8955	9.6921e-07	0.0014437	6.01358		CDK7	4	-0.32047	-1.6264	0.0086759	0.27184	0.10387	0.99028	-1.4685	-4.0023	0.0093472	0.54328	6.2739e-05	0.01157	4.20246
HSH2D	4	0.22103	1.1882	0.26673	0.84312	0.23476	0.99971	-1.2226	-3.3351	0.015493	0.8955	0.00085277	0.064004	3.06917		SRSF7	4	-0.61675	-2.1689	0.00015493	0.02381	0.030087	0.99028	-1.4656	-3.2099	0.0093472	0.54328	0.0013279	0.10496	2.87683
FAM21A	4	0.21023	0.94992	0.30939	0.867	0.34215	0.99971	-1.2226	-2.8581	0.015493	0.8955	0.0042619	0.16982	2.3704		KIAA1045	4	0.14357	0.84205	0.89279	0.99305	0.39976	0.99028	-1.4655	-4.4987	0.0093472	0.54328	6.8366e-06	0.0024384	5.16516
MTOR	4	-0.11624	-0.56283	0.14527	0.7459	0.57355	0.99971	-1.2192	-3.1446	0.015699	0.8955	0.0016633	0.097012	2.77903		PPA2	4	-0.03723	-0.15207	0.27283	0.86766	0.87913	0.99048	-1.465	-3.0443	0.0093472	0.54328	0.0023324	0.15637	2.6322
DST	4	0.36516	1.7275	0.016887	0.34313	0.084076	0.99971	-1.2187	-2.6468	0.015803	0.8955	0.0081264	0.24359	2.0901		NPHS1	4	0.16518	1.0275	0.76529	0.97745	0.30419	0.99028	-1.4603	-4.3131	0.0095022	0.54438	1.6098e-05	0.0043681	4.79323
QRICH1	4	0.17758	0.81792	0.46406	0.91535	0.4134	0.99971	-1.2183	-2.9222	0.015854	0.8955	0.003476	0.15025	2.45892		NPIPA1	4	-0.21579	-1.1787	0.033361	0.46744	0.23854	0.99028	-1.4582	-4.1217	0.0097087	0.54521	3.7616e-05	0.0082773	4.42463
CTU2	4	0.11434	0.57662	0.84166	0.98028	0.5642	0.99971	-1.218	-3.1121	0.015854	0.8955	0.0018576	0.10366	2.73105		PPP4C	4	-0.34037	-1.4161	0.0069201	0.24552	0.15676	0.99028	-1.4572	-3.1703	0.0097604	0.54521	0.0015228	0.11342	2.81736
POC1B	4	0.2052	1.1055	0.33025	0.87608	0.26894	0.99971	-1.2164	-3.1859	0.015957	0.8955	0.0014431	0.089505	2.8407		RBM28	4	0.20609	1.0378	0.53739	0.93955	0.29937	0.99028	-1.457	-3.3632	0.0097604	0.54521	0.00077035	0.069706	3.11331
FOXL1	4	0.17986	1.0323	0.4527	0.91349	0.30194	0.99971	-1.2163	-3.5821	0.016009	0.8955	0.00034085	0.036517	3.46744		ECD	4	-0.51128	-1.4632	0.00056806	0.057592	0.14341	0.99028	-1.4545	-2.4111	0.0099153	0.54521	0.015903	0.57667	1.79852
PANK4	4	0.28031	1.3849	0.10117	0.67365	0.16607	0.99971	-1.2155	-2.9334	0.016061	0.8955	0.0033527	0.14761	2.47461		DDX47	4	-0.33871	-1.2238	0.007075	0.24552	0.22103	0.99028	-1.4531	-2.9665	0.010019	0.54521	0.0030126	0.18827	2.52106
PLA2R1	4	0.061454	0.3717	0.8191	0.97716	0.71012	0.99971	-1.2123	-3.7344	0.016422	0.8955	0.00018818	0.025823	3.72543		VPS72	4	0.20012	0.62131	0.56843	0.94168	0.5344	0.99028	-1.4502	-2.255	0.01007	0.54521	0.024132	0.72706	1.61741
C19orf35	4	0.046785	0.29771	0.73141	0.96835	0.76592	0.99971	-1.2093	-4.0211	0.016784	0.8955	5.7936e-05	0.01385	4.23705		WBP4	4	0.024709	0.078218	0.48394	0.93337	0.93765	0.99276	-1.4486	-2.182	0.01007	0.54521	0.029112	0.78703	1.53593
ELAC1	4	0.21282	1.2507	0.29978	0.86249	0.21104	0.99971	-1.2087	-3.5945	0.016835	0.8955	0.00032495	0.035957	3.48818		SEC13	4	-0.09532	-0.55307	0.14604	0.74987	0.58022	0.99028	-1.4476	-4.3974	0.01007	0.54521	1.0957e-05	0.0032641	4.96031
GUCY2F	4	0.25843	1.6312	0.15033	0.74769	0.10286	0.99971	-1.2034	-3.7971	0.017352	0.8955	0.00014638	0.023621	3.83452		TBCB	4	-0.11066	-0.61127	0.12306	0.7241	0.54102	0.99028	-1.4452	-3.9934	0.010122	0.54521	6.513e-05	0.011787	4.18622
OR2T2	4	0.040536	0.32132	0.69593	0.96738	0.74797	0.99971	-1.2016	-4.9318	0.017403	0.8955	8.1464e-07	0.0013146	6.08903		SUMO2	4	0.034524	0.11471	0.52489	0.93722	0.90868	0.99231	-1.4452	-2.3176	0.010122	0.54521	0.020469	0.66391	1.6889
CRYAB	4	0.25174	1.5437	0.16582	0.7685	0.12267	0.99971	-1.2008	-3.7128	0.017455	0.8955	0.00020502	0.027192	3.6882		ATP6V0C	4	-0.77483	-2.2744	5.1642e-05	0.013333	0.022942	0.99028	-1.4442	-2.182	0.010122	0.54521	0.02911	0.78703	1.53596
DLEU7	4	0.087684	0.43888	0.98389	0.99733	0.66075	0.99971	-1.1981	-3.0915	0.017765	0.8955	0.0019914	0.10795	2.70084		PDCD7	4	-0.068871	-0.34831	0.19727	0.81104	0.72761	0.99028	-1.4433	-3.6453	0.010122	0.54521	0.00026711	0.032736	3.57331
SRP68	4	0.127	0.63263	0.76234	0.97068	0.52697	0.99971	-1.1976	-3.1134	0.017765	0.8955	0.0018494	0.1035	2.73297		C4orf36	4	-0.018068	-0.088941	0.33087	0.88113	0.92913	0.99231	-1.4393	-3.8257	0.010174	0.54521	0.00013042	0.020366	3.88466
ANKRD32	4	0.2313	0.89937	0.23058	0.82578	0.36846	0.99971	-1.1947	-2.302	0.01823	0.8955	0.021336	0.4194	1.67089		SEPP1	4	0.23623	0.86285	0.39289	0.90513	0.38822	0.99028	-1.4369	-2.5141	0.010174	0.54521	0.011934	0.48142	1.92321
ZBTB48	4	0.11649	0.68288	0.827	0.97721	0.49468	0.99971	-1.1897	-3.4859	0.019004	0.8955	0.00049042	0.044795	3.30943		C14orf2	4	-0.26488	-1.0891	0.018643	0.37526	0.27611	0.99028	-1.432	-3.2944	0.010277	0.54521	0.0009862	0.083758	3.00604
ANGPTL3	4	0.21739	1.1483	0.28104	0.85244	0.25084	0.99971	-1.1873	-3.1383	0.019211	0.8955	0.0016991	0.097923	2.76978		MEPCE	4	-0.006915	-0.025421	0.3663	0.89751	0.97972	0.99749	-1.4315	-2.7377	0.010328	0.54521	0.0061877	0.31284	2.20847
DNAJC13	4	0.12501	0.70018	0.77505	0.97322	0.48382	0.99971	-1.1869	-3.2272	0.019366	0.8955	0.0012501	0.082059	2.90306		KRT84	4	0.20511	0.65846	0.54214	0.94032	0.51024	0.99028	-1.4296	-2.2374	0.010328	0.54521	0.025257	0.73949	1.59762
CASC1	4	0.37896	1.4505	0.012084	0.28745	0.14691	0.99971	-1.1859	-2.2035	0.019521	0.8955	0.027561	0.47253	1.55971		PMF1-BGLAP	4	-0.21606	-1.1405	0.033258	0.46734	0.25408	0.99028	-1.4294	-3.6923	0.01038	0.54521	0.00022224	0.028882	3.65318
AMPD3	4	0.25549	1.2	0.15679	0.7573	0.23014	0.99971	-1.1858	-2.8144	0.019572	0.8955	0.0048869	0.18129	2.31097		EIF2B5	4	-0.42601	-1.4495	0.0021173	0.13141	0.14721	0.99028	-1.4273	-2.7245	0.010432	0.54521	0.0064393	0.32124	2.19116
ZC3H11A	4	-0.037177	-0.24649	0.33981	0.882	0.8053	0.99971	-1.1854	-4.1399	0.019572	0.8955	3.474e-05	0.010349	4.45917		DHX29	4	0.27907	0.89368	0.23156	0.84544	0.37149	0.99028	-1.4273	-1.9668	0.010432	0.54521	0.049211	0.88517	1.30794
TSSC1	4	0.11953	0.87216	0.80758	0.9764	0.38312	0.99971	-1.1833	-4.4322	0.019727	0.8955	9.3257e-06	0.0041495	5.03032		FRRS1	4	0.18439	0.67372	0.65457	0.96069	0.50049	0.99028	-1.4236	-2.5587	0.010483	0.54521	0.010505	0.44907	1.9786
CYP3A4	4	0.18121	0.99882	0.44593	0.91289	0.31788	0.99971	-1.1819	-3.2296	0.019727	0.8955	0.0012396	0.081923	2.90672		FTH1	4	0.12683	0.41668	0.99194	0.99974	0.67692	0.99028	-1.4175	-2.3378	0.010587	0.54521	0.019398	0.64749	1.71224
EPPK1	4	-0.0037278	-0.023097	0.47098	0.91584	0.98157	0.99971	-1.1817	-3.808	0.019727	0.8955	0.00014011	0.022799	3.85353		NUBP2	4	-0.023555	-0.16693	0.31321	0.87639	0.86743	0.99048	-1.4173	-4.7401	0.010587	0.54521	2.1361e-06	0.00099062	5.67038
MBIP	4	0.26182	0.93633	0.14196	0.74217	0.34911	0.99971	-1.1805	-2.0794	0.019882	0.8955	0.037585	0.52325	1.42499		CLPB	4	0.13501	0.69396	0.94423	0.99752	0.48771	0.99028	-1.4161	-3.5131	0.010587	0.54521	0.00044298	0.046873	3.35362
VPS33B	4	0.049139	0.26763	0.74571	0.96947	0.78899	0.99971	-1.1801	-3.3402	0.019986	0.8955	0.0008371	0.063319	3.07722		ANXA7	4	0.23988	1.2671	0.3758	0.89973	0.20513	0.99028	-1.4145	-3.6384	0.010587	0.54521	0.00027431	0.033407	3.56176
MRI1	4	0.23893	1.2648	0.20352	0.80334	0.20594	0.99971	-1.1799	-3.0984	0.019986	0.8955	0.0019454	0.10672	2.71099		NUDC	4	-0.21362	-1.0064	0.034497	0.4735	0.31422	0.99028	-1.4075	-3.505	0.010638	0.54615	0.00045667	0.047289	3.3404
EXOC3	4	-0.24804	-1.3244	0.028042	0.43695	0.18537	0.99971	-1.179	-3.1751	0.02014	0.8955	0.0014976	0.091481	2.8246		VPS25	4	-0.64005	-1.7556	0.00010328	0.020833	0.079163	0.99028	-1.4034	-2.029	0.010845	0.54615	0.042454	0.88517	1.37208
C21orf59	4	-0.14894	-0.66703	0.09497	0.66056	0.50475	0.99971	-1.1772	-2.4242	0.020554	0.8955	0.015343	0.35118	1.81409		DDX50	4	0.36954	1.4215	0.052985	0.55532	0.15517	0.99028	-1.4031	-2.3585	0.010845	0.54615	0.018348	0.6244	1.73641
PUS3	4	0.027746	0.20503	0.62792	0.95936	0.83755	0.99971	-1.1753	-4.3942	0.020605	0.8955	1.1116e-05	0.0045799	4.95405		CLP1	4	-0.46426	-1.3625	0.0012911	0.10331	0.17303	0.99028	-1.4011	-2.1566	0.010948	0.54615	0.031039	0.80366	1.50809
PTPN6	4	0.21539	1.4727	0.28894	0.85695	0.14084	0.99971	-1.1752	-4.0258	0.020605	0.8955	5.6783e-05	0.013744	4.24578		SPAG9	4	0.22543	0.78676	0.44015	0.92241	0.43142	0.99028	-1.4006	-2.1516	0.010948	0.54615	0.031429	0.80606	1.50267
MAP3K6	4	0.080983	0.49895	0.94004	0.99281	0.61781	0.99971	-1.173	-3.6861	0.020709	0.8955	0.00022772	0.029148	3.6426		GPHB5	4	0.24624	1.5213	0.34957	0.88787	0.1282	0.99028	-1.3997	-4.235	0.010948	0.54615	2.2851e-05	0.0053312	4.64109
IFNL1	4	0.039224	0.21011	0.68922	0.96738	0.83358	0.99971	-1.1719	-3.1369	0.02076	0.8955	0.0017077	0.098125	2.76759		ARHGAP32	4	0.11374	0.73521	0.93385	0.99636	0.46221	0.99028	-1.3987	-4.4377	0.010948	0.54615	9.0928e-06	0.0029466	5.0413
CISD1	4	0.35305	1.498	0.023032	0.40343	0.13412	0.99971	-1.1709	-2.4314	0.020915	0.8955	0.01504	0.34753	1.82275		FARSB	4	-0.17142	-0.76724	0.060112	0.58492	0.44294	0.99028	-1.3983	-3.2398	0.010948	0.54615	0.0011962	0.097324	2.9222
C18orf21	4	0.10352	0.74521	0.91407	0.98933	0.45614	0.99971	-1.1705	-4.3055	0.020915	0.8955	1.6662e-05	0.0061257	4.77827		EFCAB12	4	0.1799	0.9579	0.68023	0.96566	0.33811	0.99028	-1.3907	-3.6844	0.011258	0.5533	0.00022926	0.029595	3.63967
MCRS1	4	-0.0097744	-0.056929	0.44516	0.91289	0.9546	0.99971	-1.1653	-3.3865	0.021328	0.8955	0.00070778	0.057194	3.1501		DDX59	4	-0.14657	-0.98301	0.079839	0.63231	0.3256	0.99028	-1.3883	-4.7382	0.011413	0.55394	2.1565e-06	0.00099062	5.66625
MFSD1	4	0.18608	1.1053	0.41949	0.90756	0.26903	0.99971	-1.1633	-3.361	0.021483	0.8955	0.00077649	0.060385	3.10986		SRSF3	4	-0.51416	-1.4074	0.00056806	0.057592	0.15929	0.99028	-1.3863	-2.0227	0.011568	0.55394	0.043105	0.88517	1.36547
PLEKHA8	4	0.21445	1.1005	0.2926	0.85927	0.2711	0.99971	-1.1631	-3.0086	0.021535	0.8955	0.0026243	0.12997	2.58099		RABGGTA	4	-0.52142	-1.8989	0.00046478	0.04918	0.057573	0.99028	-1.3834	-2.732	0.011671	0.55394	0.006295	0.31744	2.201
CRYZ	4	0.15226	0.91604	0.60809	0.95782	0.35964	0.99971	-1.1629	-3.5333	0.021535	0.8955	0.00041039	0.04227	3.3868		LCN2	4	0.2006	0.95751	0.56615	0.94168	0.33831	0.99028	-1.3831	-3.3506	0.011671	0.55394	0.00080625	0.071822	3.09353
ARSE	4	0.20255	1.2943	0.34301	0.88227	0.19556	0.99971	-1.162	-3.4706	0.021793	0.8955	0.00051922	0.046333	3.28465		DNAI2	4	0.20302	0.73054	0.55319	0.94064	0.46506	0.99028	-1.3803	-2.5414	0.011723	0.55394	0.011039	0.46076	1.95707
FURIN	4	-0.045938	-0.27251	0.31202	0.8681	0.78523	0.99971	-1.1613	-3.6487	0.021948	0.8955	0.00026354	0.032504	3.57915		KIAA1462	4	0.049534	0.27525	0.59058	0.94392	0.78313	0.99028	-1.3801	-3.1818	0.011723	0.55394	0.0014635	0.11157	2.83461
FN1	4	0.16334	0.95696	0.54415	0.94457	0.33859	0.99971	-1.1611	-3.2217	0.021948	0.8955	0.0012744	0.082533	2.89469		BRD8	4	0.11186	0.43578	0.92233	0.99587	0.66299	0.99028	-1.3791	-2.5617	0.011878	0.55394	0.010415	0.44718	1.98234
TFPI2	4	0.25235	1.5162	0.16464	0.76764	0.12947	0.99971	-1.1608	-3.4803	0.022	0.8955	0.00050093	0.04554	3.30022		FLII	4	-0.017146	-0.095331	0.33283	0.88115	0.92405	0.99231	-1.3775	-3.655	0.011981	0.55394	0.00025717	0.032128	3.58978
MMP28	4	0.21749	1.1877	0.28062	0.85244	0.23496	0.99971	-1.1597	-3.1724	0.022155	0.8955	0.0015121	0.091788	2.82042		RPL28	4	-0.069435	-0.40726	0.19619	0.81088	0.68382	0.99028	-1.3752	-4.0488	0.012033	0.55394	5.1487e-05	0.010071	4.2883
USP44	4	-0.075836	-0.53192	0.22779	0.82187	0.59478	0.99971	-1.1582	-4.1902	0.022413	0.8955	2.7875e-05	0.0087059	4.55479		KIAA0907	4	0.028303	0.18007	0.49933	0.93519	0.8571	0.99048	-1.3747	-4.1318	0.012033	0.55394	3.5987e-05	0.0080097	4.44385
LIPM	4	0.12219	1.0495	0.79255	0.97535	0.29397	0.99971	-1.1581	-4.8236	0.022413	0.8955	1.4097e-06	0.0016763	5.85087		FAM103A1	4	-0.20872	-0.92916	0.036201	0.48019	0.35281	0.99028	-1.3704	-3.0085	0.012188	0.55394	0.0026252	0.17116	2.58084
PIWIL2	4	0.38263	1.4918	0.011155	0.27771	0.13576	0.99971	-1.1574	-2.084	0.022464	0.8955	0.037157	0.5215	1.42996		CEP350	4	0.082254	0.59566	0.75584	0.9756	0.5514	0.99028	-1.3688	-4.9748	0.012291	0.55394	6.5331e-07	0.00039534	6.18488
S100Z	4	0.25177	1.2972	0.16577	0.7685	0.19457	0.99971	-1.1567	-2.8263	0.022516	0.8955	0.0047096	0.17812	2.32702		RPAP3	4	0.014831	0.070194	0.44681	0.92441	0.94404	0.99377	-1.3685	-3.1353	0.012291	0.55394	0.0017167	0.1245	2.76531
CCNC	4	0.37942	1.4558	0.011878	0.28643	0.14546	0.99971	-1.1551	-2.163	0.022619	0.8955	0.030544	0.49205	1.51507		MED4	4	-0.25812	-1.5814	0.02014	0.38922	0.1138	0.99028	-1.3677	-4.331	0.012342	0.55394	1.4844e-05	0.0042591	4.82845
MCEMP1	4	0.21874	0.941	0.27494	0.84831	0.34671	0.99971	-1.153	-2.3421	0.022878	0.8955	0.019177	0.39516	1.71722		SMG1	4	-0.36017	-1.4802	0.0047511	0.20309	0.13883	0.99028	-1.3625	-3.0405	0.012497	0.55394	0.0023622	0.15773	2.62668
LIPC	4	0.07679	0.5142	0.91365	0.98933	0.60711	0.99971	-1.152	-3.8313	0.022878	0.8955	0.00012745	0.021475	3.89466		P2RY10	4	0.28148	1.2267	0.2248	0.83957	0.21993	0.99028	-1.3621	-2.876	0.012652	0.55394	0.0040275	0.2274	2.39496
SLC40A1	4	0.20828	0.78435	0.31734	0.87237	0.43284	0.99971	-1.1497	-2.0856	0.023136	0.8955	0.037012	0.52086	1.43166		C8orf59	4	0.061278	0.35529	0.65018	0.95924	0.72237	0.99028	-1.3609	-3.8384	0.012652	0.55394	0.00012384	0.019984	3.90714
SH3YL1	4	0.080686	0.56549	0.93834	0.99247	0.57174	0.99971	-1.1449	-3.975	0.023704	0.8955	7.0383e-05	0.015848	4.15253		CHURC1-FNTB	4	-0.040657	-0.1614	0.26467	0.86623	0.87178	0.99048	-1.3583	-2.6053	0.012859	0.55394	0.0091794	0.41804	2.03719
KRTAP12-1	4	0.28187	1.1417	0.098585	0.66818	0.25357	0.99971	-1.1435	-2.1636	0.023859	0.8955	0.030492	0.49205	1.51581		MTA1	4	0.26324	1.254	0.28558	0.87082	0.20984	0.99028	-1.358	-3.14	0.012859	0.55394	0.0016896	0.123	2.77222
NAT10	4	-0.1376	-0.80922	0.11134	0.69201	0.41839	0.99971	-1.1433	-3.3598	0.02391	0.8955	0.0007799	0.060408	3.10796		RTFDC1	4	-0.3808	-1.5313	0.0033567	0.16497	0.1257	0.99028	-1.3549	-2.9503	0.012962	0.55394	0.0031741	0.19637	2.49838
ADGRA1	4	0.193	1.1606	0.38546	0.89494	0.24581	0.99971	-1.1416	-3.2047	0.024065	0.8955	0.0013518	0.086392	2.86909		TRMT6	4	0.11646	0.79185	0.94898	0.99752	0.42845	0.99028	-1.3544	-4.4348	0.012962	0.55394	9.2164e-06	0.0029466	5.03544
CMKLR1	4	0.085964	0.48666	0.97134	0.99629	0.6265	0.99971	-1.1412	-3.2001	0.024169	0.8955	0.001374	0.086424	2.86201		CASD1	4	0.17913	0.82473	0.68359	0.96566	0.40952	0.99028	-1.3533	-3.0121	0.012962	0.55394	0.0025945	0.16973	2.58595
KCMF1	4	0.083383	0.54274	0.95486	0.99356	0.58731	0.99971	-1.1411	-3.8969	0.024169	0.8955	9.7426e-05	0.018858	4.01133		IFIT5	4	0.2835	0.97109	0.21829	0.83082	0.3315	0.99028	-1.3519	-2.228	0.012962	0.55394	0.025879	0.74829	1.58705
GOT1	4	-0.080797	-0.6832	0.21721	0.81502	0.49448	0.99971	-1.1404	-4.735	0.024272	0.8955	2.1906e-06	0.0022326	5.65944		CDC42SE2	4	0.123	0.93579	0.98626	0.99911	0.34938	0.99028	-1.3491	-4.833	0.013169	0.55394	1.3449e-06	0.00072342	5.87131
DMRTC1	4	-0.03505	-0.16232	0.346	0.88394	0.87105	0.99971	-1.1393	-2.8048	0.024323	0.8955	0.0050342	0.18463	2.29807		ADCY5	4	0.255	0.92165	0.31528	0.87682	0.35671	0.99028	-1.3484	-2.3372	0.01322	0.55394	0.019428	0.64749	1.71157
ADRB1	4	0.201	0.89822	0.34977	0.88394	0.36907	0.99971	-1.139	-2.5512	0.024323	0.8955	0.010734	0.2887	1.96924		RFPL4AL1	4	0.18017	0.62739	0.67868	0.96566	0.53041	0.99028	-1.3472	-2.274	0.013272	0.55394	0.022964	0.70922	1.63895
VKORC1L1	4	0.15582	1.0185	0.58681	0.95371	0.30846	0.99971	-1.1382	-3.7136	0.024478	0.8955	0.00020436	0.027192	3.6896		PSMC6	4	-0.30927	-1.2597	0.010483	0.29765	0.20777	0.99028	-1.3437	-2.5023	0.013427	0.55394	0.012338	0.4866	1.90876
PAIP2B	4	0.17245	0.76009	0.4905	0.92448	0.4472	0.99971	-1.1372	-2.3945	0.024478	0.8955	0.016642	0.36537	1.77879		GH2	4	0.23834	0.82612	0.38262	0.90134	0.40874	0.99028	-1.3424	-2.263	0.013479	0.55394	0.023635	0.72145	1.62644
RPL30	4	-0.033218	-0.16405	0.35282	0.88394	0.86969	0.99971	-1.1367	-2.6963	0.024478	0.8955	0.0070108	0.22014	2.15423		TRPS1	4	0.15636	0.95248	0.81729	0.98201	0.34085	0.99028	-1.3409	-3.9314	0.013479	0.55394	8.4455e-05	0.014346	4.07337
SEMA4D	4	0.29883	1.5062	0.070956	0.6029	0.13201	0.99971	-1.1367	-2.801	0.024478	0.8955	0.0050946	0.18548	2.29289		GPR89B	4	0.089224	0.53507	0.79596	0.97997	0.5926	0.99028	-1.3401	-3.9537	0.013479	0.55394	7.6944e-05	0.013423	4.11383
APIP	4	0.16823	0.88859	0.5157	0.93484	0.37422	0.99971	-1.1356	-2.7459	0.024685	0.8955	0.0060353	0.20115	2.2193		CRAMP1L	4	-0.15192	-0.65142	0.074778	0.62035	0.51477	0.99028	-1.3391	-2.8116	0.01353	0.55394	0.0049292	0.26367	2.30722
NRXN1	4	0.22963	1.5783	0.23621	0.82817	0.1145	0.99971	-1.1301	-3.8981	0.025305	0.8955	9.6968e-05	0.018858	4.01337		ATXN10	4	-0.43122	-2.3415	0.0021173	0.13141	0.019209	0.99028	-1.3389	-3.7048	0.013582	0.55394	0.0002116	0.028595	3.67448
P2RY2	4	0.32385	1.3053	0.042915	0.51613	0.1918	0.99971	-1.129	-2.1824	0.025356	0.8955	0.029078	0.48477	1.53644		CDH13	4	0.05113	0.1504	0.59797	0.94615	0.88045	0.99048	-1.3356	-2.0021	0.013737	0.55394	0.045272	0.88517	1.34417
LRRC26	4	0.088026	0.43853	0.986	0.9976	0.661	0.99971	-1.1277	-2.9105	0.025511	0.8955	0.0036089	0.15389	2.44263		CDH2	4	0.16549	0.87678	0.76353	0.97722	0.38061	0.99028	-1.3353	-3.0046	0.013737	0.55394	0.0026595	0.17223	2.5752
NACA	4	0.25562	0.98602	0.15632	0.75643	0.32412	0.99971	-1.1275	-2.2369	0.025563	0.8955	0.025291	0.45472	1.59703		SPATA21	4	0.12995	0.96882	0.97201	0.99767	0.33263	0.99028	-1.3344	-4.7341	0.013737	0.55394	2.1998e-06	0.00099062	5.65762
SPATA18	4	0.11946	0.77494	0.8081	0.97673	0.43838	0.99971	-1.1264	-3.7906	0.025821	0.8955	0.00015026	0.023802	3.82316		TMEM64	4	0.25591	1.1552	0.31161	0.87538	0.24802	0.99028	-1.3339	-2.7719	0.013737	0.55394	0.0055724	0.29163	2.25396
ECI2	4	0.13802	1.1522	0.69691	0.96738	0.24926	0.99971	-1.1247	-4.3964	0.026131	0.8955	1.1007e-05	0.0045799	4.95833		GPR4	4	0.1988	1.1206	0.57524	0.94168	0.26245	0.99028	-1.3262	-3.6092	0.013995	0.55992	0.00030718	0.03605	3.51261
SRSF2	4	-0.072629	-0.40023	0.23549	0.82723	0.68899	0.99971	-1.1227	-3.0129	0.026286	0.8955	0.0025878	0.12882	2.58707		INO80	4	-0.33149	-1.6316	0.0076947	0.25734	0.10276	0.99028	-1.3257	-3.5993	0.014098	0.56289	0.00031906	0.036718	3.49613
THOC1	4	0.13316	0.80475	0.72495	0.96825	0.42096	0.99971	-1.1223	-3.5346	0.026338	0.8955	0.00040844	0.04227	3.38887		ARL8B	4	0.12945	0.8497	0.97495	0.9981	0.39549	0.99028	-1.3216	-4.1913	0.014357	0.56851	2.7736e-05	0.0063186	4.55696
INTS3	4	-0.16217	-0.87663	0.081491	0.62873	0.38069	0.99971	-1.1217	-3.0537	0.026389	0.8955	0.0022608	0.11768	2.64574		HARS2	4	0.15108	0.94741	0.84833	0.98678	0.34343	0.99028	-1.3115	-3.7826	0.014925	0.57282	0.00015517	0.022505	3.80919
FAM124A	4	0.2397	1.0586	0.20146	0.80111	0.2898	0.99971	-1.1214	-2.3674	0.026544	0.8955	0.017916	0.38182	1.74676		ITGA8	4	0.097311	0.35998	0.84136	0.98596	0.71886	0.99028	-1.3088	-2.3275	0.015028	0.57282	0.019941	0.65446	1.70025
SHANK3	4	0.011937	0.064722	0.5457	0.94492	0.9484	0.99971	-1.121	-3.0473	0.026596	0.8955	0.0023094	0.11894	2.6365		NUP155	4	-0.30134	-1.6809	0.011516	0.31068	0.092774	0.99028	-1.3082	-3.5407	0.01508	0.57282	0.00039906	0.043658	3.39896
KPNA3	4	0.2601	1.423	0.14651	0.74718	0.15474	0.99971	-1.1197	-3.0696	0.026699	0.8955	0.0021436	0.1131	2.66886		DNAJB11	4	0.21084	0.8873	0.51358	0.93662	0.37492	0.99028	-1.3042	-2.6419	0.015234	0.57282	0.0082453	0.3838	2.08379
NOXO1	4	0.24838	1.4019	0.17522	0.77697	0.16096	0.99971	-1.1189	-2.9728	0.026751	0.8955	0.0029513	0.13804	2.52999		KCNH6	4	0.16897	1.0037	0.74385	0.97386	0.31555	0.99028	-1.3026	-3.7783	0.015286	0.57364	0.00015789	0.022648	3.80165
ARMC10	4	0.033121	0.20019	0.65586	0.96028	0.84133	0.99971	-1.1184	-3.3035	0.026854	0.8955	0.00095498	0.068744	3.02001		MVB12B	4	0.32436	1.4413	0.1196	0.72048	0.14951	0.99028	-1.2897	-2.5041	0.016009	0.57571	0.012275	0.48508	1.91098
SHISA3	4	0.10655	0.65399	0.89134	0.98631	0.51312	0.99971	-1.1184	-3.5556	0.026802	0.8955	0.00037709	0.039902	3.42355		BCL2A1	4	-0.24495	-1.6201	0.023807	0.4103	0.10521	0.99028	-1.2893	-4.2764	0.016061	0.57571	1.8998e-05	0.0048404	4.72129
TBC1D7	4	0.24617	1.6249	0.18173	0.78551	0.10418	0.99971	-1.1175	-3.4967	0.026906	0.8955	0.00047107	0.044432	3.32691		ZMAT3	4	0.15025	0.56323	0.85375	0.98864	0.57328	0.99028	-1.2863	-2.285	0.016371	0.57571	0.022314	0.69805	1.65142
MCTP2	4	0.17886	0.8839	0.45781	0.9138	0.37675	0.99971	-1.117	-2.7966	0.026957	0.8955	0.005164	0.18656	2.28701		RAD9A	4	-0.06953	-0.25225	0.19598	0.81088	0.80085	0.99028	-1.2774	-2.3028	0.016732	0.57571	0.021288	0.67785	1.67187
KRTAP20-1	4	0.1493	1.1236	0.62565	0.95877	0.2612	0.99971	-1.117	-3.9635	0.026957	0.8955	7.3861e-05	0.01607	4.13158		DCUN1D4	4	0.10448	0.58231	0.882	0.9921	0.56036	0.99028	-1.276	-3.537	0.016784	0.57571	0.00040475	0.044031	3.39281
CD24	4	0.19939	0.76111	0.3568	0.88486	0.44659	0.99971	-1.1162	-2.1347	0.027061	0.8955	0.032783	0.50351	1.48435		RGMB	4	0.2096	1.1426	0.52009	0.93722	0.25321	0.99028	-1.2747	-3.3694	0.016887	0.57571	0.00075335	0.068487	3.123
CT47A1	4	0.14555	0.78479	0.64754	0.96028	0.43258	0.99971	-1.116	-3.1501	0.027061	0.8955	0.0016323	0.09549	2.7872		VPS45	4	0.093067	0.55703	0.81729	0.98201	0.57751	0.99028	-1.2718	-3.5306	0.01699	0.57571	0.00041467	0.044362	3.3823
FARS2	4	-0.039669	-0.23829	0.33221	0.87847	0.81166	0.99971	-1.1158	-3.4661	0.027061	0.8955	0.00052813	0.046581	3.27726		TBC1D3L	4	-0.30025	-1.1668	0.011774	0.31319	0.24329	0.99028	-1.2693	-2.4418	0.017094	0.57571	0.014615	0.54633	1.8352
TXLNB	4	0.26167	1.1802	0.14253	0.74341	0.23793	0.99971	-1.1142	-2.4427	0.027164	0.8955	0.014578	0.33971	1.8363		SPTBN4	4	0.11126	0.42046	0.91918	0.99536	0.67415	0.99028	-1.2688	-2.3941	0.017094	0.57571	0.016662	0.5935	1.77827
HN1	4	0.058353	0.26577	0.79952	0.97535	0.79042	0.99971	-1.1134	-2.6284	0.027215	0.8955	0.0085795	0.25058	2.06654		TFG	4	0.10797	0.71392	0.90085	0.99413	0.47528	0.99028	-1.2675	-3.9472	0.017094	0.57571	7.9076e-05	0.013672	4.10196
PUS10	4	0.27309	1.5225	0.11635	0.70189	0.12789	0.99971	-1.1133	-3.088	0.027267	0.8955	0.0020148	0.10868	2.69577		CT47A2	4	0.2732	1.0961	0.25145	0.86016	0.27305	0.99028	-1.2651	-2.4027	0.0173	0.57571	0.016273	0.58463	1.78853
SPIN3	4	0.19404	0.84617	0.37993	0.89358	0.39746	0.99971	-1.1123	-2.3716	0.027474	0.8955	0.017713	0.37918	1.75171		COX6B1	4	-0.17155	-0.7252	0.059957	0.58451	0.46833	0.99028	-1.2599	-2.6735	0.017507	0.57571	0.0075071	0.36101	2.12453
IYD	4	0.22763	1.2106	0.24282	0.83069	0.22605	0.99971	-1.1121	-3.0267	0.027474	0.8955	0.0024727	0.12567	2.60683		TBC1D3F	4	-0.56022	-1.6889	0.00025821	0.033784	0.09124	0.99028	-1.2596	-2.2056	0.017507	0.57571	0.027412	0.76407	1.56206
GALT	4	0.16633	1.2113	0.52753	0.93819	0.22579	0.99971	-1.1118	-4.1051	0.027474	0.8955	4.0421e-05	0.011024	4.39339		TGFB1I1	4	0.081875	0.74086	0.75398	0.97502	0.45878	0.99028	-1.2586	-5.2911	0.017558	0.57571	1.2161e-07	0.00011213	6.91503
MITD1	4	0.21003	1.3278	0.31032	0.86767	0.18426	0.99971	-1.1116	-3.4958	0.027474	0.8955	0.00047259	0.044432	3.32552		MMS19	4	-0.10561	-0.54302	0.13086	0.73372	0.58712	0.99028	-1.2578	-3.1599	0.017662	0.57571	0.0015781	0.11708	2.80187
STX16	4	0.11709	0.87442	0.82297	0.97721	0.38189	0.99971	-1.1108	-4.2156	0.027474	0.8955	2.4911e-05	0.0079079	4.60361		HUS1	4	-0.034605	-0.25964	0.28135	0.87082	0.79514	0.99028	-1.2577	-4.3092	0.017662	0.57571	1.6382e-05	0.0043681	4.78563
TIMM9	4	-0.16317	-0.9769	0.080562	0.62706	0.32862	0.99971	-1.1104	-3.4945	0.027629	0.8955	0.00047498	0.044432	3.32332		GTF2E2	4	0.044029	0.17186	0.56621	0.94168	0.86355	0.99048	-1.2574	-2.4288	0.017662	0.57571	0.015149	0.56263	1.81962
CHMP7	4	0.0045203	0.029964	0.50966	0.93383	0.9761	0.99971	-1.1104	-3.5164	0.027629	0.8955	0.00043736	0.04321	3.35916		ZNF735	4	0.15145	0.93824	0.84683	0.9867	0.34812	0.99028	-1.2571	-3.782	0.017662	0.57571	0.00015557	0.022505	3.80807
DNAJC25	4	0.26098	1.2959	0.1446	0.74503	0.19499	0.99971	-1.1102	-2.8039	0.027629	0.8955	0.0050496	0.18484	2.29674		GPR63	4	0.069682	0.31895	0.68963	0.96566	0.74976	0.99028	-1.2524	-2.7959	0.017817	0.57571	0.0051751	0.27455	2.28608
MBD3	4	0.26513	1.3426	0.13437	0.73087	0.1794	0.99971	-1.1092	-2.7162	0.027732	0.8955	0.0066037	0.21136	2.18021		CEACAM8	4	0.057067	0.37556	0.62818	0.95517	0.70725	0.99028	-1.2514	-3.9092	0.017817	0.57571	9.2584e-05	0.01559	4.03346
PLEKHS1	4	0.17791	1.1803	0.46251	0.91444	0.2379	0.99971	-1.1086	-3.741	0.027732	0.8955	0.00018331	0.025721	3.73681		MED7	4	-0.18844	-0.86138	0.047511	0.5321	0.38903	0.99028	-1.2492	-2.9053	0.017868	0.57571	0.0036696	0.21468	2.43538
MESP1	4	0.16253	0.94258	0.54808	0.94624	0.34589	0.99971	-1.1071	-2.8264	0.027887	0.8955	0.0047068	0.17812	2.32727		PSMD7	4	-0.06487	-0.38276	0.20492	0.81646	0.7019	0.99028	-1.2489	-3.5438	0.017868	0.57571	0.00039435	0.043387	3.40412
DPCR1	4	0.11429	0.60696	0.84192	0.98028	0.54388	0.99971	-1.107	-2.9232	0.027887	0.8955	0.0034646	0.15025	2.46035		SDHC	4	-0.17512	-0.81135	0.057065	0.57076	0.41716	0.99028	-1.2471	-3.0146	0.01792	0.57571	0.0025734	0.16949	2.58949
SPSB1	4	0.057096	0.3868	0.79162	0.97535	0.69891	0.99971	-1.1066	-3.9283	0.027887	0.8955	8.5555e-05	0.017079	4.06775		PKDCC	4	0.24087	1.1923	0.37208	0.89902	0.23314	0.99028	-1.2464	-3.0816	0.01792	0.57571	0.0020592	0.1414	2.6863
DNHD1	4	0.092294	0.5682	0.98575	0.9976	0.5699	0.99971	-1.1058	-3.3187	0.02799	0.8955	0.00090443	0.066512	3.04363		FIGNL1	4	0.23442	1.0798	0.39992	0.90542	0.28022	0.99028	-1.2461	-2.8234	0.017971	0.57571	0.0047515	0.25629	2.32317
NMNAT1	4	-0.012089	-0.046093	0.4356	0.91289	0.96324	0.99971	-1.105	-2.1722	0.028093	0.8955	0.029842	0.48874	1.52517		TOP2A	4	-0.28564	-1.0401	0.014511	0.34644	0.29827	0.99028	-1.2457	-2.3841	0.018023	0.57571	0.017121	0.59823	1.76647
BCHE	4	0.23598	1.392	0.21437	0.81177	0.16391	0.99971	-1.1048	-3.1033	0.028093	0.8955	0.0019135	0.10557	2.71817		STXBP5L	4	0.016242	0.08999	0.45239	0.92653	0.92829	0.99231	-1.2446	-3.4085	0.018075	0.57571	0.00065326	0.062008	3.18491
TMEM211	4	0.10605	0.63403	0.89444	0.98645	0.52606	0.99971	-1.1037	-3.3575	0.028403	0.8955	0.00078653	0.060679	3.10428		CYP8B1	4	0.17812	0.96276	0.68999	0.96566	0.33567	0.99028	-1.2436	-3.1199	0.018075	0.57571	0.0018088	0.12818	2.74261
GRIA2	4	0.27778	1.0867	0.10638	0.68348	0.27716	0.99971	-1.1033	-2.0461	0.028455	0.8955	0.040746	0.52748	1.38992		NOB1	4	-0.050343	-0.23405	0.2405	0.85293	0.81495	0.99028	-1.2392	-2.8691	0.018281	0.57571	0.0041166	0.23039	2.38546
KLHL31	4	0.12903	0.99418	0.75041	0.96994	0.32014	0.99971	-1.1032	-3.9546	0.028455	0.8955	7.6675e-05	0.016135	4.11535		SEMA6B	4	0.23271	1.0756	0.40751	0.90952	0.28209	0.99028	-1.2391	-2.7732	0.018281	0.57571	0.0055506	0.29128	2.25566
USP17L8	4	-0.060752	-0.33817	0.26596	0.84218	0.73524	0.99971	-1.1023	-3.2919	0.028507	0.8955	0.00099497	0.071095	3.00219		SEPHS2	4	0.057541	0.38393	0.6304	0.956	0.70103	0.99028	-1.239	-3.8301	0.018281	0.57571	0.00012811	0.020173	3.89242
DLL1	4	0.15334	0.66995	0.60148	0.9567	0.50289	0.99971	-1.1017	-2.48	0.028507	0.8955	0.013138	0.32371	1.88147		MIB1	4	-0.1947	-0.74753	0.043483	0.51404	0.45474	0.99028	-1.2371	-2.4464	0.018488	0.57571	0.01443	0.54052	1.84073
ZIC5	4	0.17627	0.91782	0.47056	0.91584	0.35871	0.99971	-1.0992	-2.8284	0.028816	0.8955	0.0046778	0.178	2.32996		FAM193B	4	0.03737	0.12288	0.53734	0.93955	0.9022	0.99216	-1.2362	-2.0328	0.01854	0.57571	0.042069	0.88517	1.37604
COPS7B	4	0.21268	1.0637	0.30009	0.86249	0.28748	0.99971	-1.0989	-2.8157	0.02892	0.8955	0.0048674	0.18129	2.3127		GGPS1	4	-0.42397	-1.602	0.0021173	0.13141	0.10916	0.99028	-1.2352	-2.5385	0.018643	0.57571	0.011133	0.46263	1.95339
PCDHB15	4	-0.048383	-0.31035	0.30371	0.86384	0.7563	0.99971	-1.0987	-3.4113	0.028971	0.8955	0.00064656	0.054435	3.18939		WBSCR22	4	-0.16616	-1.041	0.063727	0.59011	0.29787	0.99028	-1.2348	-3.7242	0.018643	0.57571	0.00019593	0.0271	3.7079
THOC7	4	0.23459	1.2693	0.21886	0.81511	0.20433	0.99971	-1.0984	-2.8326	0.028971	0.8955	0.0046166	0.17737	2.33568		CENPE	4	-0.12027	-0.59365	0.1102	0.70451	0.55275	0.99028	-1.2336	-3.0518	0.018694	0.57571	0.0022745	0.15526	2.64311
STK16	4	0.24477	1.0817	0.18565	0.78872	0.27939	0.99971	-1.0955	-2.4531	0.029023	0.8955	0.014162	0.33615	1.84888		NUPL1	4	-0.30828	-1.7569	0.01069	0.29957	0.078938	0.99028	-1.2327	-3.6178	0.018746	0.57571	0.00029706	0.03529	3.52716
UBXN4	4	-0.011335	-0.069271	0.43829	0.91289	0.94477	0.99971	-1.0939	-3.5461	0.029229	0.8955	0.00039104	0.041153	3.40778		SACM1L	4	-0.071367	-0.35434	0.19164	0.80599	0.72308	0.99028	-1.2315	-2.8865	0.018798	0.57571	0.0038951	0.22118	2.40948
TAF9B	4	-0.037793	-0.28204	0.33759	0.8803	0.77791	0.99971	-1.0939	-4.077	0.029178	0.8955	4.5612e-05	0.011936	4.34092		GSN	4	0.31143	1.4214	0.14537	0.74973	0.15521	0.99028	-1.2303	-2.5846	0.018849	0.57571	0.009749	0.4271	2.01104
ZCCHC5	4	-0.020241	-0.14748	0.39966	0.89895	0.88276	0.99971	-1.0939	-4.1313	0.029229	0.8955	3.6077e-05	0.010532	4.44277		RPRML	4	0.16819	0.6268	0.74783	0.97436	0.53079	0.99028	-1.2303	-2.2172	0.018953	0.57614	0.026607	0.75436	1.575
BMI1	4	0.15689	0.9622	0.57989	0.95218	0.33595	0.99971	-1.0926	-3.4386	0.029436	0.8955	0.00058466	0.050542	3.2331		XRCC5	4	-0.34736	-1.7682	0.0058356	0.22421	0.077029	0.99028	-1.23	-3.3075	0.018953	0.57614	0.00094137	0.080618	3.02624
CHRNA4	4	0.017686	0.10959	0.57483	0.95189	0.91273	0.99971	-1.0925	-3.4767	0.029488	0.8955	0.00050755	0.045712	3.29452		KRTDAP	4	0.18789	0.91028	0.6353	0.95699	0.36268	0.99028	-1.2275	-2.8335	0.019211	0.57944	0.0046035	0.2511	2.33691
ZNF626	4	-0.064491	-0.25851	0.2563	0.83648	0.79602	0.99971	-1.0901	-2.3701	0.029694	0.8955	0.017782	0.38005	1.75002		ZNF18	4	0.14525	0.75399	0.88344	0.99246	0.45086	0.99028	-1.2272	-3.0842	0.019211	0.57944	0.0020408	0.14113	2.6902
RFK	4	0.0051838	0.037967	0.51198	0.93399	0.96971	0.99971	-1.0899	-3.9561	0.029694	0.8955	7.6193e-05	0.016135	4.11808		RABGEF1	4	0.034683	0.13107	0.52556	0.9378	0.89572	0.99125	-1.2253	-2.1783	0.019263	0.58009	0.029386	0.78703	1.53186
PRRC1	4	0.029827	0.15278	0.63923	0.96028	0.87857	0.99971	-1.0894	-2.6294	0.029694	0.8955	0.0085548	0.25058	2.06779		ASAP1	4	0.21874	0.75652	0.47356	0.93069	0.44933	0.99028	-1.2225	-2.0683	0.019572	0.5876	0.038608	0.87867	1.41332
C20orf203	4	0.11345	0.69075	0.84786	0.98101	0.48972	0.99971	-1.0888	-3.3986	0.029798	0.8955	0.00067744	0.056378	3.16913		CPSF3L	4	-0.31131	-1.0699	0.010019	0.29394	0.28466	0.99028	-1.2193	-2.0869	0.019934	0.59476	0.036901	0.86791	1.43296
FMN2	4	0.2723	1.6913	0.11754	0.70321	0.090778	0.99971	-1.0877	-3.2872	0.029901	0.8955	0.001012	0.071517	2.99482		MGARP	4	0.12439	0.76949	0.99478	0.99974	0.4416	0.99028	-1.2166	-3.6678	0.020089	0.59665	0.00024463	0.03096	3.61149
CLDN9	4	0.071897	0.44423	0.88365	0.98584	0.65688	0.99971	-1.0876	-3.4956	0.029901	0.8955	0.00047305	0.044432	3.32509		NOM1	4	-0.4088	-1.8086	0.0024272	0.14203	0.070515	0.99028	-1.2157	-2.6839	0.02014	0.59665	0.0072765	0.35314	2.13808
WDR92	4	-0.015404	-0.081236	0.42083	0.90777	0.93525	0.99971	-1.0866	-2.7785	0.030056	0.8955	0.005461	0.19016	2.26273		NUP62	4	-0.3803	-1.883	0.0033567	0.16497	0.059707	0.99028	-1.2072	-3.1862	0.020915	0.60641	0.0014417	0.11044	2.84113
C5orf28	4	0.2977	1.5812	0.072816	0.60757	0.11384	0.99971	-1.0857	-2.8278	0.030159	0.8955	0.0046863	0.178	2.32917		OSCP1	4	0.094709	0.40406	0.82571	0.98316	0.68617	0.99028	-1.2061	-2.3539	0.021018	0.60641	0.018579	0.63116	1.73098
NR1H4	4	0.097853	0.68656	0.94934	0.99341	0.49236	0.99971	-1.0854	-4.0144	0.030262	0.8955	5.9607e-05	0.014076	4.2247		PIFO	4	0.18197	0.64191	0.66913	0.96498	0.52093	0.99028	-1.2051	-2.0935	0.021173	0.60641	0.036307	0.86744	1.44001
BRAP	4	0.23194	1.1896	0.228	0.82195	0.2342	0.99971	-1.0853	-2.8366	0.030314	0.8955	0.0045591	0.17645	2.34112		NLRC3	4	0.26272	1.132	0.28739	0.87082	0.25762	0.99028	-1.2017	-2.1321	0.021328	0.60641	0.032995	0.82671	1.48155
PFKFB2	4	0.14405	0.82646	0.65818	0.96028	0.40854	0.99971	-1.0848	-3.0614	0.030366	0.8955	0.0022029	0.11591	2.65701		EIF6	4	-0.52591	-2.6232	0.00046478	0.04918	0.0087112	0.99028	-1.2006	-3.0235	0.02138	0.60641	0.0024989	0.16515	2.60225
GLI3	4	0.2286	1.2621	0.23972	0.8301	0.20693	0.99971	-1.0846	-2.8362	0.030366	0.8955	0.0045653	0.17645	2.34053		DHX30	4	0.00103	0.0067953	0.39439	0.90513	0.99458	0.99944	-1.1998	-3.7896	0.021432	0.60641	0.00015092	0.02248	3.82125
MLST8	4	0.086951	0.57046	0.97872	0.99721	0.56837	0.99971	-1.0824	-3.5848	0.030727	0.8955	0.00033734	0.036517	3.47193		SIGLEC7	4	-0.25491	-1.5397	0.020967	0.39648	0.12363	0.99028	-1.1975	-3.7017	0.02169	0.6087	0.00021412	0.028595	3.66934
STT3B	4	0.18494	0.97066	0.4262	0.90972	0.33172	0.99971	-1.0815	-2.8382	0.030779	0.8955	0.0045364	0.17645	2.34329		CERS3	4	-0.12667	-0.71209	0.10179	0.68844	0.47641	0.99028	-1.19	-3.3192	0.022361	0.6169	0.00090283	0.07875	3.04439
CYP3A5	4	-0.0024351	-0.01283	0.47599	0.91731	0.98976	0.99971	-1.0799	-2.7949	0.030985	0.8955	0.0051913	0.18685	2.28472		MRPL3	4	0.10863	0.67176	0.90446	0.99507	0.50174	0.99028	-1.188	-3.5991	0.022568	0.6169	0.00031938	0.036718	3.49569
ANKRD11	4	0.041828	0.18073	0.70295	0.96738	0.85658	0.99971	-1.078	-2.1726	0.03114	0.8955	0.029809	0.48874	1.52565		SEC16A	4	-0.22498	-1.4022	0.030262	0.44893	0.16087	0.99028	-1.1849	-3.83	0.022774	0.61992	0.00012814	0.020173	3.89232
TMEM132B	4	0.22125	1.0605	0.26611	0.84218	0.28892	0.99971	-1.0777	-2.5844	0.03114	0.8955	0.009754	0.27244	2.01082		DHPS	4	-0.47035	-2.7821	0.0011361	0.094828	0.0054007	0.99028	-1.182	-3.5114	0.023032	0.62204	0.00044581	0.046908	3.35085
DSPP	4	0.39648	1.7497	0.0073848	0.23226	0.080174	0.99971	-1.0773	-2.2487	0.03114	0.8955	0.024535	0.44989	1.61021		DRAM1	4	0.083576	0.5697	0.76332	0.97722	0.56888	0.99028	-1.1796	-3.8031	0.023187	0.62214	0.00014291	0.02162	3.84494
DFFA	4	0.038656	0.24863	0.68596	0.96738	0.80365	0.99971	-1.0769	-3.4877	0.031244	0.8955	0.00048715	0.044795	3.31234		CCDC115	4	-0.13829	-0.78991	0.089031	0.66359	0.42958	0.99028	-1.1794	-3.4494	0.023187	0.62214	0.00056189	0.054325	3.25035
TNFSF4	4	0.25985	1.9276	0.14708	0.74718	0.0539	0.99971	-1.0767	-3.9691	0.031244	0.8955	7.2134e-05	0.016055	4.14186		CENPI	4	0.027888	0.13905	0.49778	0.93519	0.88941	0.99055	-1.1744	-2.8308	0.0236	0.62214	0.0046426	0.25182	2.33324
MECOM	4	0.18683	1.1412	0.41608	0.90599	0.25378	0.99971	-1.0765	-3.3123	0.031295	0.8955	0.00092543	0.067623	3.03366		SLC7A5	4	0.02139	0.13577	0.47036	0.92921	0.89201	0.99085	-1.1741	-3.633	0.023652	0.62214	0.0002801	0.033653	3.55269
CSHL1	4	0.16639	0.99492	0.52711	0.93819	0.31977	0.99971	-1.0752	-2.9985	0.031553	0.8955	0.0027134	0.13268	2.56649		PTH2	4	-0.11621	-0.7773	0.11589	0.7167	0.43698	0.99028	-1.1736	-3.9837	0.023704	0.62214	6.7855e-05	0.011945	4.16842
FMOD	4	0.20485	1.0109	0.33201	0.87828	0.31206	0.99971	-1.0748	-2.5012	0.031553	0.8955	0.012378	0.31377	1.90735		GAREML	4	-0.20828	-0.651	0.036304	0.48019	0.51505	0.99028	-1.1734	-1.9886	0.023704	0.62214	0.046743	0.88517	1.33028
KRTAP10-1	4	0.086711	0.68962	0.97759	0.99721	0.49043	0.99971	-1.0746	-4.459	0.031657	0.8955	8.2352e-06	0.004027	5.08433		C19orf84	4	-0.047807	-0.1855	0.24675	0.85971	0.85284	0.99048	-1.1726	-2.2802	0.02391	0.62214	0.022598	0.70466	1.64593
LRRC75B	4	0.22215	1.5133	0.2625	0.84058	0.13021	0.99971	-1.0741	-3.762	0.03176	0.8955	0.00016854	0.024776	3.7733		MICU3	4	0.247	0.97159	0.34642	0.88656	0.33125	0.99028	-1.1714	-2.2281	0.024117	0.62214	0.025875	0.74829	1.58712
EEFSEC	4	-0.0080452	-0.064321	0.45146	0.91349	0.94871	0.99971	-1.074	-4.423	0.03176	0.8955	9.7344e-06	0.0041888	5.01169		SERPINA3	4	0.028922	0.14508	0.5015	0.93519	0.88465	0.99048	-1.1702	-2.8993	0.024272	0.62214	0.0037402	0.21749	2.42711
ROS1	4	0.11288	0.65711	0.85194	0.98214	0.51111	0.99971	-1.0734	-3.1846	0.03176	0.8955	0.0014496	0.089505	2.83875		PRX	4	-0.15826	-1.0495	0.069459	0.60457	0.29396	0.99028	-1.1685	-3.4908	0.02453	0.62214	0.00048153	0.049075	3.31738
KANSL2	4	-0.02386	-0.10199	0.38561	0.89494	0.91876	0.99971	-1.0724	-2.4509	0.031863	0.8955	0.014251	0.33615	1.84615		C19orf33	4	-0.095552	-0.5599	0.14563	0.7498	0.57555	0.99028	-1.1682	-3.4715	0.024582	0.62214	0.00051751	0.051128	3.28608
ZNF564	4	0.09175	0.68117	0.99039	0.99844	0.49576	0.99971	-1.071	-3.9805	0.032173	0.89899	6.8767e-05	0.015666	4.16262		ZSCAN29	4	0.18816	1.2905	0.63365	0.95699	0.19689	0.99028	-1.1678	-3.6128	0.024582	0.62214	0.00030293	0.035768	3.51866
GNG11	4	0.25375	1.2715	0.1605	0.7612	0.20356	0.99971	-1.0705	-2.726	0.032225	0.89914	0.0064101	0.20868	2.19314		SEC23B	4	0.098422	1.0252	0.84828	0.98678	0.30526	0.99028	-1.1665	-5.6402	0.024685	0.62214	1.6982e-08	2.3489e-05	7.77001
COLEC10	4	0.047963	0.26919	0.73838	0.96916	0.78779	0.99971	-1.0697	-3.0178	0.032328	0.89957	0.0025462	0.12773	2.59411		CUL3	4	0.0624	0.27328	0.65622	0.96069	0.78464	0.99028	-1.1657	-2.3839	0.024737	0.62214	0.01713	0.59823	1.76624
HYKK	4	-0.029422	-0.22718	0.36578	0.88815	0.82029	0.99971	-1.0686	-4.249	0.03238	0.89957	2.1476e-05	0.0069311	4.66805		FCRL5	4	0.1523	0.67607	0.8412	0.9859	0.499	0.99028	-1.1656	-2.3385	0.024737	0.62214	0.019361	0.64749	1.71307
FANCC	4	0.14617	1.0086	0.64408	0.96028	0.31317	0.99971	-1.0677	-3.7894	0.032483	0.90115	0.00015103	0.023802	3.82094		GABRE	4	0.23768	1.1155	0.38618	0.90401	0.26465	0.99028	-1.1615	-2.3257	0.024943	0.62214	0.020036	0.65647	1.69819
PROX2	4	0.12456	0.871	0.77742	0.97339	0.38375	0.99971	-1.0652	-3.6261	0.032948	0.90883	0.00028769	0.033699	3.54108		STXBP3	4	-0.20413	-0.73856	0.038164	0.49039	0.46017	0.99028	-1.1579	-2.0888	0.025253	0.62214	0.036723	0.86791	1.43506
MAD2L1BP	4	0.082728	0.58342	0.95073	0.99356	0.55961	0.99971	-1.0643	-3.731	0.032948	0.90883	0.0001907	0.025823	3.71965		SLC11A2	4	0.12539	0.60381	0.99943	0.99974	0.54597	0.99028	-1.1578	-2.5456	0.025253	0.62214	0.01091	0.45955	1.96218
IFT74	4	0.074602	0.36246	0.90141	0.98783	0.71701	0.99971	-1.0625	-2.4964	0.033258	0.91213	0.012545	0.31508	1.90153		CCAR1	4	-0.015609	-0.064589	0.33795	0.88241	0.9485	0.99429	-1.1556	-2.1531	0.025253	0.62214	0.031311	0.80606	1.5043
ABCE1	4	-0.29394	-1.4016	0.01508	0.31947	0.16103	0.99971	-1.0619	-2.6954	0.033309	0.91213	0.0070303	0.22014	2.15303		ANGPTL6	4	0.094371	0.58898	0.82385	0.98299	0.55588	0.99028	-1.1549	-3.4209	0.025253	0.62214	0.00062416	0.059538	3.2047
RPE	4	0.1121	0.72604	0.85711	0.98292	0.46781	0.99971	-1.0617	-3.3079	0.033361	0.91213	0.00094	0.067919	3.02687		KIF18A	4	-0.36503	-1.3644	0.0044929	0.19818	0.17245	0.99028	-1.1524	-2.2056	0.025563	0.62658	0.027415	0.76407	1.56201
TEX30	4	0.070856	0.44866	0.87704	0.98538	0.65368	0.99971	-1.0603	-3.4196	0.033774	0.91213	0.00062712	0.053261	3.20265		ADGRL2	4	0.12154	0.64567	0.97743	0.99842	0.5185	0.99028	-1.1516	-3.0964	0.025563	0.62658	0.0019586	0.13643	2.70805
HNRNPU	4	-0.25026	-0.95386	0.027319	0.43113	0.34015	0.99971	-1.059	-2.1479	0.033981	0.91389	0.031718	0.49676	1.49869		CEP164	4	0.17187	0.72235	0.72588	0.97091	0.47008	0.99028	-1.1452	-2.3641	0.026028	0.62791	0.018072	0.61936	1.74299
MYLK3	4	0.19206	1.1508	0.39057	0.89723	0.24979	0.99971	-1.0562	-3.019	0.034394	0.9153	0.0025361	0.12756	2.59583		ATAD1	4	-0.15886	-0.83483	0.068787	0.6019	0.40381	0.99028	-1.142	-3.1167	0.026338	0.62791	0.0018291	0.12833	2.73776
OTP	4	0.14937	0.87967	0.62513	0.95874	0.37904	0.99971	-1.0553	-2.7764	0.034445	0.9153	0.0054968	0.19041	2.25989		USP21	4	-0.041728	-0.27959	0.26177	0.86528	0.7798	0.99028	-1.1399	-3.6648	0.026389	0.62791	0.00024752	0.031123	3.60639
SLFN12	4	0.15163	0.82377	0.61237	0.95815	0.41007	0.99971	-1.0553	-2.8906	0.034445	0.9153	0.0038447	0.15976	2.41514		SNRNP200	4	-0.088404	-0.34865	0.15741	0.76952	0.72735	0.99028	-1.1397	-2.1785	0.026389	0.62791	0.02937	0.78703	1.5321
STON1	4	0.28737	1.3007	0.08898	0.64848	0.19336	0.99971	-1.0545	-2.222	0.034549	0.9153	0.026285	0.46334	1.58029		HRG	4	-0.13437	-0.70479	0.092698	0.67026	0.48094	0.99028	-1.1393	-2.9194	0.026441	0.62791	0.0035067	0.21023	2.4551
ZNF649	4	-0.022094	-0.13153	0.39253	0.89723	0.89535	0.99971	-1.0533	-3.2253	0.034704	0.91678	0.0012583	0.082316	2.90022		UCP3	4	0.043639	0.20951	0.56424	0.94168	0.83405	0.99028	-1.136	-2.5816	0.026751	0.63017	0.0098332	0.42885	2.00731
ZKSCAN4	4	0.13252	0.59506	0.72914	0.96835	0.5518	0.99971	-1.0526	-2.2165	0.034807	0.91702	0.026658	0.46673	1.57417		HTN1	4	0.37319	1.5663	0.048699	0.53549	0.11727	0.99028	-1.1322	-2.1021	0.027009	0.63088	0.035543	0.86248	1.44925
CXADR	4	0.14722	1.027	0.63804	0.96028	0.30443	0.99971	-1.0514	-3.6583	0.035013	0.91702	0.00025392	0.031723	3.5953		MSANTD3	4	0.14211	0.69875	0.90172	0.99436	0.48471	0.99028	-1.1321	-2.4909	0.027009	0.63088	0.012742	0.49745	1.89476
MESDC1	4	0.24339	1.3353	0.19097	0.79544	0.18177	0.99971	-1.0511	-2.8217	0.035065	0.91702	0.0047773	0.17946	2.32082		DTL	4	-0.046672	-0.19433	0.25005	0.86016	0.84592	0.99048	-1.1308	-2.3703	0.027009	0.63088	0.017775	0.61572	1.75019
IL15RA	4	0.32262	1.962	0.043844	0.51625	0.049757	0.99971	-1.051	-2.9458	0.035168	0.91702	0.0032208	0.14414	2.49204		MEOX2	4	0.1977	1.0756	0.58061	0.94169	0.28212	0.99028	-1.1285	-2.6932	0.027215	0.63202	0.0070763	0.34428	2.15019
ARL9	4	0.13257	0.81857	0.72872	0.96835	0.41303	0.99971	-1.051	-3.1699	0.035117	0.91702	0.0015248	0.092268	2.81679		DOCK9	4	0.17264	1.0875	0.72067	0.96932	0.27681	0.99028	-1.128	-3.4068	0.027215	0.63202	0.00065738	0.062095	3.18218
CLEC4C	4	0.083282	0.39427	0.95414	0.99356	0.69338	0.99971	-1.0492	-2.0921	0.035633	0.91702	0.036427	0.51863	1.43858		TNFRSF21	4	0.16882	0.89952	0.74473	0.974	0.36838	0.99028	-1.1267	-2.8552	0.027319	0.63202	0.0043009	0.23795	2.36644
MRGBP	4	-0.018494	-0.1006	0.40751	0.90236	0.91987	0.99971	-1.0466	-2.9364	0.036201	0.91702	0.0033205	0.14691	2.4788		EXOC3L1	4	0.18299	1.1869	0.66252	0.96256	0.23526	0.99028	-1.1206	-3.2844	0.027629	0.63678	0.0010222	0.086434	2.99046
PSMB5	4	-0.30316	-1.1689	0.013375	0.30222	0.24244	0.99971	-1.0464	-2.1262	0.036253	0.91702	0.033485	0.50553	1.47515		KIAA1217	4	0.0039962	0.014329	0.40462	0.90735	0.98857	0.99891	-1.1191	-1.9629	0.027784	0.63678	0.04966	0.88517	1.30399
S100A7A	4	0.10164	0.5332	0.92512	0.98981	0.5939	0.99971	-1.0452	-2.5275	0.036304	0.91702	0.011488	0.30185	1.93976		PCYT1A	4	-0.074073	-0.47126	0.1855	0.80085	0.63746	0.99028	-1.1183	-3.5779	0.027835	0.63678	0.00034639	0.038997	3.46043
LTBP1	4	0.21004	1.3413	0.31027	0.86767	0.17981	0.99971	-1.0449	-3.2472	0.036356	0.91702	0.0011655	0.079443	2.93349		DAW1	4	0.095456	0.50434	0.82968	0.98371	0.61402	0.99028	-1.1179	-2.9093	0.027835	0.63678	0.0036226	0.21452	2.44098
IFNA10	4	0.2034	1.2861	0.33903	0.882	0.19843	0.99971	-1.0433	-3.3927	0.036718	0.91702	0.00069205	0.056783	3.15986		TIGD1	4	0.38146	1.5011	0.04152	0.50758	0.13332	0.99028	-1.1178	-2.0096	0.027835	0.63678	0.044475	0.88517	1.35188
CD27	4	0.16272	0.92154	0.54689	0.94529	0.35677	0.99971	-1.0431	-3.0055	0.036769	0.91702	0.0026514	0.13031	2.57652		OR4X2	4	-0.024782	-0.16064	0.30908	0.8742	0.87238	0.99048	-1.1169	-3.5664	0.027938	0.63678	0.00036198	0.040053	3.44132
AHSG	4	0.32971	1.8146	0.037699	0.4875	0.069588	0.99971	-1.0422	-2.7323	0.036821	0.91702	0.0062889	0.2064	2.20143		ZNF485	4	0.097524	0.68153	0.84306	0.98629	0.49554	0.99028	-1.1145	-3.5966	0.0283	0.63678	0.00032236	0.036718	3.49166
MAFK	4	0.15902	1.1434	0.56755	0.95102	0.25289	0.99971	-1.042	-3.7549	0.036924	0.91702	0.00017342	0.024875	3.7609		TPSB2	4	0.31935	1.7038	0.1288	0.73249	0.088417	0.99028	-1.1128	-2.8125	0.028558	0.63678	0.0049161	0.26367	2.30838
MUS81	4	0.30069	1.6188	0.068323	0.59462	0.10548	0.99971	-1.0408	-2.7267	0.037182	0.91702	0.0063965	0.20868	2.19406		RFT1	4	-0.23395	-1.6525	0.026906	0.4281	0.098438	0.99028	-1.1117	-4.0173	0.028661	0.63678	5.8877e-05	0.011192	4.23005
HPS1	4	0.25477	1.4208	0.15803	0.75912	0.15539	0.99971	-1.0407	-2.9237	0.037286	0.91702	0.0034592	0.15025	2.46102		METTL24	4	0.3127	1.5045	0.14186	0.74552	0.13246	0.99028	-1.1115	-2.471	0.028661	0.63678	0.013474	0.51872	1.8705
SYN1	4	0.14645	0.82271	0.64264	0.96028	0.41067	0.99971	-1.04	-2.7974	0.037389	0.91702	0.0051518	0.18656	2.28804		PCBP1	4	-0.70092	-2.1587	5.1642e-05	0.013333	0.030875	0.99028	-1.1106	-2.0229	0.028661	0.63678	0.043082	0.88517	1.3657
PSG3	4	-0.072182	-0.52854	0.23673	0.82863	0.59713	0.99971	-1.0394	-3.9431	0.037389	0.91702	8.0422e-05	0.016393	4.09463		ARMC7	4	-0.69489	-2.9021	5.1642e-05	0.013333	0.003707	0.99028	-1.1098	-2.5326	0.028713	0.63678	0.011321	0.46843	1.94612
VPS26A	4	0.1023	0.57265	0.9214	0.98935	0.56688	0.99971	-1.0382	-2.8162	0.037596	0.91702	0.0048595	0.18129	2.31341		ATP1A2	4	0.29126	1.1694	0.19547	0.81015	0.24225	0.99028	-1.1091	-2.0885	0.028765	0.63678	0.036749	0.86791	1.43475
BRINP2	4	0.013213	0.10003	0.55221	0.94669	0.92032	0.99971	-1.0382	-3.8427	0.037596	0.91702	0.0001217	0.02123	3.91471		RHEB	4	0.01297	0.064902	0.43911	0.92241	0.94825	0.99429	-1.1087	-2.5259	0.028765	0.63678	0.01154	0.47442	1.93779
GGT6	4	0.14824	0.78019	0.63195	0.96016	0.43528	0.99971	-1.038	-2.6051	0.037596	0.91702	0.0091848	0.26175	2.03693		CMTR1	4	0.051413	0.25341	0.59946	0.94713	0.79995	0.99028	-1.1054	-2.556	0.028868	0.63678	0.010587	0.45057	1.97523
SERPINA11	4	0.30261	1.7379	0.065689	0.58764	0.082231	0.99971	-1.038	-2.8934	0.037596	0.91702	0.0038107	0.1593	2.419		BRD1	4	-0.07763	-0.53184	0.17837	0.79253	0.59484	0.99028	-1.105	-3.5683	0.02892	0.63678	0.00035929	0.039984	3.44455
USP17L24	4	0.034896	0.19198	0.66458	0.96052	0.84776	0.99971	-1.0364	-2.9273	0.037957	0.91702	0.0034197	0.14948	2.46601		BCAT1	4	0.1747	0.96188	0.70832	0.96639	0.33611	0.99028	-1.1046	-2.8889	0.02892	0.63678	0.0038654	0.2208	2.41281
DEFB4B	4	0.085059	0.51036	0.96581	0.99569	0.6098	0.99971	-1.0361	-3.1	0.038009	0.91702	0.0019354	0.10647	2.71323		CYTH2	4	0.076557	0.52559	0.7263	0.97091	0.59918	0.99028	-1.1021	-3.5929	0.029126	0.63686	0.00032708	0.037038	3.48535
RAB4B	4	0.21562	1.0581	0.28785	0.85556	0.29001	0.99971	-1.036	-2.4767	0.038009	0.91702	0.01326	0.32517	1.87746		MPP4	4	0.090787	0.42661	0.80428	0.98122	0.66967	0.99028	-1.1005	-2.2974	0.029281	0.63686	0.021598	0.6845	1.66559
ARL6IP4	4	0.17439	1.0772	0.48012	0.91966	0.28141	0.99971	-1.0355	-3.2461	0.03806	0.91702	0.00117	0.079443	2.93181		BCL7C	4	-0.11393	-0.68268	0.11924	0.72048	0.49481	0.99028	-1.0997	-3.2151	0.029384	0.63686	0.0013042	0.10365	2.88466
GNPTG	4	0.1928	1.2267	0.38644	0.89522	0.21993	0.99971	-1.0351	-3.1643	0.038112	0.91702	0.0015546	0.092992	2.80838		RHOXF2B	4	0.051047	0.29981	0.5976	0.94566	0.76432	0.99028	-1.0955	-3.0441	0.029643	0.63686	0.0023337	0.15637	2.63195
SPIN4	4	0.16619	0.85854	0.5283	0.93863	0.3906	0.99971	-1.0351	-2.7356	0.038112	0.91702	0.0062266	0.20591	2.20575		KIF27	4	0.20354	1.0973	0.55051	0.94032	0.27251	0.99028	-1.0952	-2.5847	0.029643	0.63686	0.0097455	0.4271	2.0112
SIAE	4	0.24617	1.4612	0.18173	0.78551	0.14395	0.99971	-1.0349	-2.9681	0.038112	0.91702	0.0029966	0.13849	2.52337		ZKSCAN3	4	0.083711	0.59868	0.76394	0.97722	0.54939	0.99028	-1.0925	-3.6036	0.029952	0.63686	0.00031384	0.03661	3.50329
TUBB4A	4	-0.087424	-0.55767	0.20208	0.80135	0.57707	0.99971	-1.033	-3.451	0.038577	0.91702	0.00055852	0.048717	3.25296		NCAPD3	4	-0.042675	-0.21219	0.25893	0.86463	0.83196	0.99028	-1.0919	-2.6642	0.030004	0.63686	0.0077163	0.36803	2.11259
TSC2	4	0.15371	0.97153	0.59951	0.95617	0.33128	0.99971	-1.0325	-3.1428	0.03868	0.91702	0.0016735	0.097024	2.77637		AHNAK2	4	0.11059	0.55285	0.91603	0.99507	0.58037	0.99028	-1.0909	-2.6734	0.030159	0.63686	0.0075076	0.36101	2.1245
NSUN7	4	0.28587	1.3234	0.09182	0.65512	0.18569	0.99971	-1.0313	-2.3646	0.038783	0.91702	0.018048	0.38313	1.74357		RCC1	4	-0.51497	-2.8398	0.00051642	0.054348	0.004514	0.99028	-1.0898	-2.9572	0.030159	0.63686	0.0031041	0.19265	2.50806
UBASH3B	4	0.18595	1.2674	0.42032	0.90756	0.20501	0.99971	-1.0301	-3.468	0.039093	0.91702	0.00052443	0.046581	3.28031		NUBPL	4	0.15199	0.74031	0.84373	0.98659	0.45911	0.99028	-1.0896	-2.5414	0.030211	0.63696	0.011041	0.46076	1.95699
JPH3	4	0.21991	0.86786	0.2705	0.84497	0.38547	0.99971	-1.0299	-2.0462	0.039145	0.91702	0.040734	0.52748	1.39004		PSORS1C2	4	0.32981	1.3991	0.10886	0.70216	0.16178	0.99028	-1.0877	-2.0348	0.030262	0.63696	0.041872	0.88517	1.37808
CHD3	4	0.16681	1.2017	0.52463	0.93781	0.22949	0.99971	-1.0293	-3.6462	0.039196	0.91702	0.00026613	0.032616	3.57491		ADAMTSL1	4	0.25178	1.2958	0.32659	0.87923	0.19506	0.99028	-1.0868	-2.5877	0.030469	0.63991	0.0096612	0.4271	2.01497
JADE2	4	0.21328	1.2085	0.29787	0.86249	0.22687	0.99971	-1.0289	-3.0413	0.0393	0.91702	0.0023553	0.12065	2.62795		YWHAG	4	0.24373	1.1192	0.35917	0.89361	0.26304	0.99028	-1.0851	-2.2485	0.030675	0.64021	0.024541	0.72999	1.61011
ICE1	4	0.044745	0.24015	0.72051	0.96825	0.81022	0.99971	-1.0285	-2.8841	0.039403	0.91702	0.0039255	0.16139	2.40611		CELSR3	4	0.24817	1.0081	0.34125	0.88422	0.31339	0.99028	-1.0813	-1.987	0.030882	0.64021	0.04692	0.88517	1.32864
MYO1B	4	0.030276	0.21913	0.64155	0.96028	0.82655	0.99971	-1.0279	-3.9392	0.039506	0.91702	8.1744e-05	0.016489	4.08754		DNER	4	0.21818	1.7767	0.4765	0.93098	0.07561	0.99028	-1.0807	-4.0788	0.030882	0.64021	4.5272e-05	0.0091317	4.34417
PACS1	4	0.16923	0.96397	0.50997	0.93383	0.33506	0.99971	-1.0277	-2.9911	0.039506	0.91702	0.0027795	0.13362	2.55603		SNAPC4	4	-0.011673	-0.072938	0.35008	0.88823	0.94186	0.99336	-1.0803	-3.3542	0.030882	0.64021	0.00079588	0.071681	3.09915
ATP5SL	4	0.14584	1.0042	0.64599	0.96028	0.31527	0.99971	-1.0274	-3.489	0.039661	0.91702	0.00048489	0.044795	3.31436		GON4L	4	-0.12778	-0.54413	0.10039	0.68594	0.58635	0.99028	-1.0794	-2.39	0.031037	0.64021	0.016847	0.59651	1.77348
NDEL1	4	0.14799	0.9603	0.63339	0.96016	0.3369	0.99971	-1.0273	-3.2805	0.039661	0.91702	0.0010361	0.07296	2.9846		PTRHD1	4	0.077045	0.43293	0.72836	0.97091	0.66506	0.99028	-1.0791	-3.0515	0.031089	0.64021	0.0022771	0.15526	2.64262
AKT1S1	4	0.2634	1.1658	0.1385	0.73803	0.2437	0.99971	-1.0269	-2.2398	0.039713	0.91702	0.025101	0.4535	1.60031		SOCS1	4	-0.0085292	-0.041563	0.36134	0.89538	0.96685	0.99634	-1.0773	-2.4923	0.031192	0.64021	0.012692	0.49648	1.89647
TAAR6	4	0.15759	0.61063	0.57581	0.95189	0.54144	0.99971	-1.0267	-1.9933	0.039765	0.91702	0.046226	0.54548	1.33511		CDK2	4	0.063767	0.44644	0.66231	0.96256	0.65528	0.99028	-1.0757	-3.7029	0.031192	0.64021	0.00021317	0.028595	3.67127
RBM10	4	0.14771	0.88698	0.63504	0.96025	0.37509	0.99971	-1.0262	-3.1833	0.039816	0.91702	0.001456	0.089505	2.83684		PMPCB	4	-0.28416	-1.6731	0.014873	0.35036	0.094305	0.99028	-1.0745	-3.0022	0.031244	0.64021	0.0026801	0.17299	2.57185
TCERG1	4	0.032049	0.19453	0.6508	0.96028	0.84576	0.99971	-1.0259	-2.8302	0.039868	0.91702	0.0046516	0.17766	2.3324		LSM4	4	-0.62675	-2.3429	0.00015493	0.02381	0.019135	0.99028	-1.0705	-2.2166	0.031657	0.64234	0.026648	0.7544	1.57434
ABCC5	4	0.23515	1.2572	0.21716	0.81502	0.20869	0.99971	-1.0256	-2.5172	0.039868	0.91702	0.01183	0.30708	1.92702		NOC4L	4	-0.031004	-0.16003	0.29152	0.87216	0.87285	0.99048	-1.0704	-2.6043	0.031657	0.64234	0.0092066	0.41804	2.0359
VPS52	4	-0.18934	-1.2799	0.058407	0.56247	0.2006	0.99971	-1.0249	-3.3273	0.039919	0.91702	0.000877	0.065316	3.057		FIGN	4	0.31832	1.4225	0.13071	0.73372	0.15489	0.99028	-1.0675	-2.1556	0.031812	0.64234	0.031117	0.80447	1.507
NNAT	4	0.39755	1.7178	0.0070233	0.22479	0.085825	0.99971	-1.0247	-2.0542	0.039971	0.91702	0.039955	0.52748	1.39843		CDC45	4	-0.61499	-2.3093	0.00015493	0.02381	0.020926	0.99028	-1.0671	-2.1302	0.031863	0.64241	0.033158	0.82742	1.47941
ADRA2A	4	0.14822	1.1698	0.632	0.96016	0.24207	0.99971	-1.0238	-3.8814	0.040178	0.91702	0.00010387	0.019718	3.98351		AKR1C2	4	0.061198	0.34876	0.64971	0.95924	0.72727	0.99028	-1.0652	-2.8283	0.032121	0.64293	0.0046801	0.25314	2.32974
THNSL1	4	0.095408	0.46119	0.96561	0.99569	0.64466	0.99971	-1.0237	-2.219	0.040178	0.91702	0.026485	0.4657	1.577		NCOA5	4	0.040146	0.23626	0.54983	0.94032	0.81323	0.99028	-1.0641	-2.9397	0.032173	0.64293	0.0032856	0.20134	2.48339
DEFB121	4	0.066942	0.37872	0.8521	0.98214	0.7049	0.99971	-1.0233	-2.8673	0.040229	0.91702	0.0041399	0.16637	2.38301		PPP1CB	4	-0.19832	-1.1257	0.04183	0.50783	0.2603	0.99028	-1.0638	-2.8156	0.032173	0.64293	0.0048687	0.26188	2.31259
FBXL12	4	0.082928	0.58853	0.95197	0.99356	0.55618	0.99971	-1.0203	-3.6047	0.041004	0.91702	0.00031256	0.03522	3.50507		TUBD1	4	-0.35895	-1.7727	0.0049577	0.21053	0.076271	0.99028	-1.0618	-2.6499	0.032535	0.64523	0.0080515	0.37761	2.09412
CDH22	4	0.30841	1.6072	0.057943	0.56247	0.108	0.99971	-1.0199	-2.4152	0.041056	0.91702	0.015727	0.35382	1.80335		PLXDC2	4	0.088289	0.45708	0.79126	0.97977	0.64761	0.99028	-1.0615	-2.7263	0.032535	0.64523	0.0064053	0.32124	2.19346
C7orf65	4	0.066486	0.41381	0.84946	0.98154	0.67901	0.99971	-1.016	-3.0414	0.041624	0.91702	0.0023551	0.12065	2.62799		C2orf71	4	0.18876	1.2147	0.63004	0.956	0.22446	0.99028	-1.0584	-3.1542	0.032896	0.64523	0.0016096	0.11812	2.79328
OSBPL11	4	0.28784	1.6524	0.08836	0.6459	0.098449	0.99971	-1.0137	-2.8854	0.042037	0.91702	0.003909	0.16139	2.40793		PRR25	4	-0.099051	-0.41766	0.14062	0.74305	0.67619	0.99028	-1.0578	-2.1335	0.032896	0.64523	0.032884	0.82671	1.48302
HEYL	4	0.38774	1.8813	0.0097087	0.25931	0.059929	0.99971	-1.0136	-2.1969	0.042037	0.91702	0.028027	0.4765	1.55242		TTI2	4	-0.19428	-1.0638	0.043689	0.51585	0.28741	0.99028	-1.057	-2.86	0.032999	0.64523	0.0042359	0.23503	2.37305
GDF5	4	0.029846	0.20704	0.63928	0.96028	0.83598	0.99971	-1.0135	-3.3758	0.042037	0.91702	0.00073612	0.058419	3.13305		ALG13	4	0.089702	0.54847	0.79839	0.98078	0.58337	0.99028	-1.0561	-2.8705	0.032999	0.64523	0.0040981	0.23002	2.38742
UBN2	4	0.054193	0.29054	0.77262	0.97308	0.7714	0.99971	-1.0134	-2.8763	0.042088	0.91702	0.004023	0.16387	2.39545		RFESD	4	0.14892	1.0501	0.86191	0.98893	0.29365	0.99028	-1.054	-3.4031	0.033464	0.64865	0.00066622	0.062344	3.17638
ZNF668	4	0.11046	0.82611	0.86743	0.98495	0.40874	0.99971	-1.0125	-3.6162	0.042295	0.91702	0.00029895	0.034458	3.5244		PPP1R35	4	0.10342	0.44405	0.87611	0.99164	0.65701	0.99028	-1.0515	-2.0462	0.033774	0.64986	0.040732	0.88517	1.39006
SFTPD	4	0.201	1.3932	0.34977	0.88394	0.16357	0.99971	-1.0121	-3.3451	0.042295	0.91702	0.00082259	0.062711	3.08482		ADAL	4	0.18304	1.042	0.66236	0.96256	0.29739	0.99028	-1.0513	-2.7646	0.033774	0.64986	0.0056993	0.29747	2.24418
CYSLTR1	4	0.27703	1.3204	0.10783	0.68645	0.18669	0.99971	-1.012	-2.3358	0.042295	0.91702	0.019502	0.39803	1.70992		ARPC4	4	-0.14923	-0.66643	0.076792	0.62348	0.50514	0.99028	-1.0496	-2.2673	0.033981	0.64986	0.023371	0.71735	1.63132
ZFP91	4	0.25674	1.4115	0.15384	0.75082	0.15811	0.99971	-1.0113	-2.6373	0.042347	0.91702	0.0083579	0.24747	2.0779		TIPARP	4	-0.043492	-0.2125	0.25692	0.86372	0.83172	0.99028	-1.0496	-2.4051	0.033981	0.64986	0.016168	0.58194	1.79134
HBB	4	0.16358	0.93675	0.54271	0.9442	0.34889	0.99971	-1.0103	-2.8338	0.04245	0.91702	0.0045993	0.17706	2.33731		RARS2	4	-0.0051703	-0.026503	0.37275	0.89902	0.97886	0.99737	-1.0485	-2.6026	0.033981	0.64986	0.0092533	0.41865	2.0337
ACTR1B	4	-0.043817	-0.27797	0.32054	0.87421	0.78104	0.99971	-1.01	-3.1431	0.04245	0.91702	0.0016719	0.097024	2.77679		RPL26	4	-0.60322	-2.2324	0.00015493	0.02381	0.025588	0.99028	-1.0478	-2.1663	0.034032	0.64986	0.030291	0.8002	1.51869
DMPK	4	0.06308	0.28724	0.82844	0.97728	0.77393	0.99971	-1.0098	-2.3963	0.04245	0.91702	0.016562	0.36403	1.78089		PRKAR1B	4	0.3713	1.7708	0.050919	0.54766	0.076596	0.99028	-1.0446	-2.336	0.034239	0.64986	0.019493	0.64857	1.71012
ALAS2	4	0.066313	0.49279	0.84833	0.98101	0.62216	0.99971	-1.0094	-3.8723	0.042502	0.91702	0.00010781	0.020268	3.96734		CUEDC2	4	0.080145	0.42951	0.74411	0.97386	0.66755	0.99028	-1.0439	-2.5973	0.034342	0.64986	0.0093967	0.42218	2.02702
TBCD	4	-0.079976	-0.38838	0.21901	0.81511	0.69774	0.99971	-1.0089	-2.4432	0.042553	0.91702	0.014556	0.33971	1.83696		CCNB3	4	0.2171	0.90931	0.48162	0.93251	0.36318	0.99028	-1.0429	-2.021	0.034445	0.64986	0.043284	0.88517	1.36367
FOXN1	4	0.11736	1.161	0.82111	0.97716	0.24565	0.99971	-1.0085	-5.0083	0.042553	0.91702	5.492e-07	0.0010688	6.26027		H2AFB3	4	0.034284	0.14946	0.52365	0.93722	0.88119	0.99048	-1.0404	-2.3451	0.034859	0.64986	0.019024	0.64178	1.7207
GATSL2	4	0.19397	1.1316	0.38055	0.89358	0.25779	0.99971	-1.0084	-2.911	0.042553	0.91702	0.0036027	0.15389	2.44337		RAB11FIP5	4	0.041844	0.29109	0.55722	0.94137	0.77098	0.99028	-1.0394	-3.236	0.034859	0.64986	0.0012121	0.098204	2.91646
RBM6	4	-0.021439	-0.13415	0.39449	0.89749	0.89328	0.99971	-1.0079	-3.1935	0.042656	0.91702	0.0014054	0.087786	2.8522		KRR1	4	-0.29257	-1.3195	0.013272	0.33119	0.187	0.99028	-1.0379	-2.2855	0.035065	0.64986	0.022284	0.69805	1.65201
DNAJC19	4	0.065149	0.43896	0.84161	0.98028	0.66069	0.99971	-1.0072	-3.3786	0.042811	0.91702	0.00072869	0.058307	3.13746		FUK	4	0.32691	1.6515	0.11527	0.71538	0.098628	0.99028	-1.0379	-2.4156	0.035065	0.64986	0.015708	0.57343	1.80388
CYLD	4	0.31014	1.6867	0.056238	0.55869	0.091666	0.99971	-1.0053	-2.7027	0.043121	0.91702	0.0068781	0.21763	2.16253		HPR	4	0.1468	0.67394	0.87508	0.99164	0.50035	0.99028	-1.0339	-2.2245	0.035117	0.64986	0.026116	0.75179	1.58309
SYT4	4	0.10381	0.63068	0.91149	0.98902	0.52825	0.99971	-1.0053	-2.9732	0.043121	0.91702	0.0029467	0.13804	2.53066		CASP6	4	0.1228	0.56232	0.98513	0.99911	0.5739	0.99028	-1.0334	-2.1952	0.035117	0.64986	0.028149	0.77321	1.55054
PPT2	4	0.096815	0.42142	0.95662	0.99378	0.67345	0.99971	-1.0052	-2.2252	0.043121	0.91702	0.026066	0.46247	1.58393		PPP1R17	4	0.0059046	0.03473	0.41262	0.9121	0.97229	0.99733	-1.0329	-2.8963	0.035117	0.64986	0.0037764	0.21829	2.42292
MYL4	4	0.19719	0.86697	0.36542	0.88812	0.38596	0.99971	-1.0048	-2.2221	0.043276	0.91702	0.026277	0.46334	1.58042		NDUFA11	4	-0.25419	-1.5862	0.021173	0.39767	0.1127	0.99028	-1.0311	-3.039	0.03522	0.64986	0.0023734	0.15793	2.62463
SLCO1B7	4	0.097592	0.45816	0.95156	0.99356	0.64684	0.99971	-1.0044	-2.3165	0.043483	0.91702	0.020532	0.41199	1.68757		TRIP10	4	0.20021	1.0458	0.56806	0.94168	0.29563	0.99028	-1.0298	-2.5869	0.035323	0.64986	0.0096857	0.4271	2.01387
RAB18	4	0.012525	0.058501	0.54891	0.94632	0.95335	0.99971	-1.0041	-2.4227	0.043483	0.91702	0.015407	0.3517	1.81228		ZNF806	4	-0.0012149	-0.0049662	0.38711	0.90437	0.99604	0.99944	-1.0295	-1.9737	0.035375	0.64986	0.048412	0.88517	1.31505
RAB17	4	0.066624	0.46211	0.85024	0.98154	0.644	0.99971	-1.0028	-3.5292	0.043689	0.91702	0.00041676	0.042584	3.38011		ZNF426	4	-0.27238	-1.2797	0.017455	0.37199	0.20066	0.99028	-1.0291	-2.4874	0.035478	0.64986	0.012868	0.50037	1.89049
PIGS	4	0.052474	0.35605	0.76312	0.97089	0.7218	0.99971	-1.0026	-3.5021	0.043793	0.91702	0.00046164	0.044329	3.3357		CEBPE	4	0.22402	1.1857	0.44691	0.92441	0.23576	0.99028	-1.0286	-2.5203	0.03553	0.64986	0.011724	0.47783	1.93092
PSMC4	4	-0.0098595	-0.054884	0.44485	0.91289	0.95623	0.99971	-1.0024	-2.896	0.043844	0.91702	0.0037796	0.15893	2.42255		ANAPC13	4	-0.31165	-1.5656	0.0099669	0.29331	0.11744	0.99028	-1.0272	-2.5647	0.035736	0.64986	0.010327	0.44437	1.98603
SAGE1	4	0.18343	1.0749	0.43431	0.91289	0.28242	0.99971	-1.0023	-2.7198	0.043948	0.91702	0.0065329	0.21084	2.18489		FRMPD2	4	-0.13201	-0.52175	0.09497	0.67289	0.60184	0.99028	-1.0266	-2.0237	0.03584	0.64986	0.043004	0.88517	1.36649
N6AMT2	4	0.030146	0.18446	0.64098	0.96028	0.85365	0.99971	-1.0022	-3.2021	0.043948	0.91702	0.0013645	0.086424	2.86503		TRIM77	4	0.1258	0.56101	0.99737	0.99974	0.57479	0.99028	-1.0263	-2.2525	0.03584	0.64986	0.024293	0.72706	1.61452
ZNF320	4	0.12795	0.72901	0.75656	0.96994	0.466	0.99971	-1.0021	-2.9098	0.043948	0.91702	0.0036161	0.15389	2.44176		QARS	4	-0.10698	-0.60362	0.12854	0.73249	0.5461	0.99028	-1.0253	-2.5898	0.035995	0.64986	0.0096037	0.42685	2.01756
CHEK1	4	-0.19892	-1.1055	0.052314	0.54628	0.26893	0.99971	-0.99927	-2.9787	0.044825	0.91702	0.0028947	0.13605	2.5384		PRMT5	4	-0.59783	-2.3564	0.00015493	0.02381	0.018454	0.99028	-1.0211	-2.0192	0.036459	0.64986	0.043469	0.88517	1.36182
PSMB1	4	-0.37624	-1.8619	0.005629	0.20258	0.062617	0.99971	-0.99855	-2.6741	0.044929	0.91702	0.0074924	0.23029	2.12538		APOA1BP	4	0.18014	1.2715	0.67884	0.96566	0.20356	0.99028	-1.0203	-3.2737	0.036511	0.64986	0.0010613	0.088745	2.97416
PPP1R15B	4	0.10995	0.5106	0.87053	0.98495	0.60963	0.99971	-0.99811	-2.4212	0.04498	0.91702	0.015471	0.35208	1.81048		NMUR1	4	0.060873	0.44927	0.64863	0.95924	0.65324	0.99028	-1.0199	-3.4479	0.036511	0.64986	0.00056493	0.054325	3.24801
RBMS1	4	0.16545	1.2601	0.53207	0.93928	0.20764	0.99971	-0.99704	-3.947	0.045239	0.91702	7.9137e-05	0.016302	4.10162		SNX18	4	0.069204	0.30039	0.68782	0.96566	0.76388	0.99028	-1.0193	-2.1895	0.036614	0.64986	0.02856	0.77892	1.54424
AEBP1	4	0.049815	0.35549	0.74938	0.96994	0.72223	0.99971	-0.99513	-3.3333	0.045703	0.91702	0.00085837	0.064176	3.06633		USP17L17	4	-0.025556	-0.12402	0.30737	0.87295	0.9013	0.99216	-1.0191	-2.4068	0.036614	0.64986	0.016091	0.58024	1.79342
FH	4	0.033269	0.18316	0.65653	0.96028	0.85468	0.99971	-0.99479	-2.8131	0.045755	0.91702	0.0049061	0.18165	2.30926		UPF1	4	-0.018382	-0.095585	0.32974	0.88063	0.92385	0.99231	-1.0161	-2.6526	0.037079	0.64986	0.0079866	0.37628	2.09764
SAR1B	4	0.077953	0.5047	0.92104	0.98935	0.61377	0.99971	-0.9946	-3.1275	0.045755	0.91702	0.0017632	0.10042	2.7537		LAMTOR1	4	0.1812	1.1077	0.67279	0.96498	0.26797	0.99028	-1.0153	-2.9295	0.037131	0.64986	0.0033951	0.2046	2.46915
CCT7	4	-0.17772	-0.95093	0.067445	0.59175	0.34164	0.99971	-0.99397	-2.7873	0.04591	0.91702	0.0053143	0.18798	2.27455		SIGLEC9	4	-0.054208	-0.33562	0.23043	0.845	0.73716	0.99028	-1.0152	-3.1521	0.037131	0.64986	0.0016208	0.11843	2.79027
ORC3	4	-0.052669	-0.29831	0.28982	0.85695	0.76547	0.99971	-0.99381	-2.8808	0.04591	0.91702	0.0039667	0.16273	2.40157		PFDN2	4	-0.4077	-2.0825	0.0024788	0.14203	0.037294	0.99028	-1.0133	-2.6654	0.037234	0.64986	0.0076908	0.36771	2.11403
PTP4A1	4	0.1219	0.64673	0.79431	0.97535	0.51781	0.99971	-0.99327	-2.6594	0.04591	0.91702	0.0078269	0.23718	2.10641		ITIH4	4	0.16208	0.93059	0.78419	0.97841	0.35207	0.99028	-1.0132	-2.6366	0.037234	0.64986	0.008374	0.38886	2.07707
CD37	4	0.014757	0.079466	0.56011	0.94876	0.93666	0.99971	-0.99324	-2.8188	0.04591	0.91702	0.0048197	0.18052	2.31698		ANKRD39	4	0.36221	1.5452	0.061867	0.58846	0.1223	0.99028	-1.012	-2.0071	0.037337	0.65018	0.044738	0.88517	1.34932
MARCH5	4	0.14431	1.1074	0.65637	0.96028	0.26813	0.99971	-0.99176	-3.7615	0.04622	0.91702	0.00016889	0.024776	3.7724		SLC29A1	4	0.031033	0.19427	0.50981	0.93566	0.84596	0.99048	-1.0074	-2.9944	0.037905	0.65302	0.00275	0.17575	2.56067
LYSMD4	4	-0.023947	-0.13561	0.38546	0.89494	0.89213	0.99971	-0.9913	-2.9824	0.046323	0.91702	0.0028603	0.13542	2.54359		NDUFV1	4	0.021513	0.12373	0.47062	0.92933	0.90153	0.99216	-1.006	-2.7775	0.038009	0.65364	0.0054774	0.28822	2.26143
NAA25	4	-0.15813	-0.95423	0.084745	0.6358	0.33997	0.99971	-0.99113	-3.1795	0.046426	0.91702	0.0014755	0.090419	2.83106		PDK3	4	0.2061	1.0524	0.53734	0.93955	0.29263	0.99028	-1.006	-2.4302	0.038009	0.65364	0.015091	0.56196	1.82128
PTPN23	4	-0.1306	-1.0019	0.121	0.70752	0.31637	0.99971	-0.98994	-3.8299	0.046685	0.91702	0.00012819	0.021475	3.89215		LCP2	4	0.19394	0.90777	0.60215	0.94828	0.364	0.99028	-1.0052	-2.2076	0.038112	0.65368	0.027275	0.76407	1.56424
ARMT1	4	0.013132	0.059809	0.55175	0.94658	0.95231	0.99971	-0.98927	-2.2081	0.046839	0.91702	0.027239	0.47052	1.56481		ACSM5	4	0.15495	0.72652	0.82581	0.98316	0.46752	0.99028	-1.0024	-2.2061	0.038525	0.65729	0.027377	0.76407	1.56261
AP5M1	4	0.26124	1.1881	0.14367	0.74399	0.23479	0.99971	-0.98919	-2.279	0.046891	0.91702	0.022665	0.43158	1.64464		SEPT5	4	0.17771	0.8101	0.69216	0.96566	0.41789	0.99028	-0.99902	-2.1383	0.038938	0.6597	0.032492	0.82149	1.48822
PHF8	4	0.064307	0.38739	0.83609	0.9786	0.69846	0.99971	-0.98904	-2.8104	0.046891	0.91702	0.0049485	0.18287	2.30553		CCDC140	4	0.2138	0.98743	0.49892	0.93519	0.32343	0.99028	-0.9968	-2.2087	0.039506	0.66406	0.027193	0.76407	1.56554
CDK11B	4	0.1437	0.62151	0.66009	0.96028	0.53426	0.99971	-0.98897	-2.163	0.046891	0.91702	0.030541	0.49205	1.51512		C9orf84	4	-0.028139	-0.15627	0.3003	0.87295	0.87582	0.99048	-0.99613	-2.7405	0.03961	0.66464	0.0061337	0.31197	2.21228
ANKDD1B	4	0.26025	1.1937	0.14589	0.74617	0.23259	0.99971	-0.98757	-2.2082	0.047356	0.91702	0.027233	0.47052	1.5649		YIPF4	4	0.16445	0.81315	0.76999	0.97756	0.41613	0.99028	-0.99509	-2.3155	0.039713	0.66522	0.020584	0.66654	1.68647
PCDHAC2	4	-0.11289	-0.70517	0.151	0.74853	0.48071	0.99971	-0.98654	-3.2219	0.047511	0.91702	0.0012733	0.082533	2.89507		COA5	4	-0.083113	-0.4937	0.16763	0.78066	0.62152	0.99028	-0.99466	-2.8624	0.039713	0.66522	0.0042042	0.23394	2.37632
RXFP2	4	0.074098	0.64758	0.89801	0.98756	0.51726	0.99971	-0.98611	-4.4299	0.047666	0.91702	9.4287e-06	0.0041495	5.02555		GPC5	4	-0.0084898	-0.043299	0.36134	0.89538	0.96546	0.99595	-0.99385	-2.4817	0.039868	0.66582	0.013076	0.50642	1.88353
AAK1	4	-0.022093	-0.1232	0.39253	0.89723	0.90195	0.99971	-0.98592	-2.749	0.047666	0.91702	0.0059772	0.20087	2.2235		NUP35	4	-0.079331	-0.44906	0.17512	0.78807	0.65339	0.99028	-0.99019	-2.6611	0.040074	0.66582	0.0077881	0.37054	2.10857
ZNF367	4	0.19145	1.294	0.39315	0.89723	0.19566	0.99971	-0.98543	-3.2954	0.047717	0.91702	0.00098288	0.070491	3.0075		C1orf109	4	-0.30096	-1.243	0.011568	0.31068	0.21385	0.99028	-0.98941	-2.0247	0.040126	0.66582	0.042897	0.88517	1.36757
OR6C68	4	0.199	0.98851	0.35835	0.88609	0.3229	0.99971	-0.98444	-2.4129	0.047872	0.91702	0.015827	0.35382	1.8006		TAS2R19	4	-0.14076	-0.69269	0.085365	0.65181	0.48851	0.99028	-0.98883	-2.4745	0.040126	0.66582	0.013343	0.51469	1.87475
ZNF33A	4	0.12395	0.89669	0.78109	0.97339	0.36988	0.99971	-0.98438	-3.3683	0.047872	0.91702	0.00075629	0.059531	3.12131		RSPH10B2	4	0.050944	0.34873	0.59719	0.94566	0.72729	0.99028	-0.98864	-3.1738	0.040126	0.66582	0.0015046	0.11249	2.82258
TMEM40	4	0.12734	0.70861	0.76007	0.9702	0.47857	0.99971	-0.98382	-2.7795	0.047872	0.91702	0.0054447	0.19016	2.26403		AADAC	4	0.12274	0.73146	0.98492	0.99911	0.4645	0.99028	-0.98662	-2.7615	0.040436	0.66582	0.0057539	0.29871	2.24004
DHRS13	4	0.066802	0.41424	0.85127	0.9816	0.6787	0.99971	-0.98369	-3.199	0.047976	0.91702	0.0013791	0.086424	2.8604		PSMA4	4	-0.13275	-0.67736	0.094195	0.67169	0.49818	0.99028	-0.98662	-2.5258	0.040436	0.66582	0.011545	0.47442	1.93761
C16orf97	4	0.11431	0.66609	0.84182	0.98028	0.50535	0.99971	-0.98359	-2.8866	0.048027	0.91702	0.0038938	0.16111	2.40963		ZNF207	4	-0.29178	-1.4478	0.013375	0.3312	0.14768	0.99028	-0.98549	-2.3674	0.040539	0.66582	0.017912	0.61825	1.74686
ACTN2	4	0.20766	1.1816	0.31998	0.87421	0.23736	0.99971	-0.98145	-2.7205	0.048389	0.91702	0.0065191	0.21075	2.18581		ZC2HC1B	4	0.13405	0.6764	0.95032	0.99752	0.49878	0.99028	-0.98459	-2.285	0.040591	0.66582	0.022313	0.69805	1.65144
CC2D2B	4	0.068906	0.28389	0.86563	0.98438	0.77649	0.99971	-0.98139	-2.0845	0.048389	0.91702	0.037117	0.5215	1.43043		PHF12	4	0.034904	0.21016	0.52634	0.93836	0.83354	0.99028	-0.9839	-2.852	0.040642	0.66582	0.0043439	0.23964	2.36212
ADAMTSL5	4	0.10582	0.80943	0.89589	0.98697	0.41827	0.99971	-0.98112	-3.8269	0.04844	0.91702	0.00012976	0.021475	3.88686		FAM208A	4	0.022782	0.10525	0.47614	0.93098	0.91618	0.99231	-0.97977	-2.1565	0.041417	0.67282	0.031044	0.80366	1.50802
ANKMY1	4	0.1972	1.0336	0.36542	0.88812	0.30132	0.99971	-0.98068	-2.386	0.048492	0.91702	0.017033	0.3706	1.76871		ZNF675	4	0.016352	0.087848	0.45264	0.92653	0.93	0.99231	-0.97884	-2.6039	0.041624	0.67391	0.0092183	0.41804	2.03535
BCL2L2-PABPN1	4	-0.19778	-1.0365	0.05283	0.54677	0.29997	0.99971	-0.98027	-2.7826	0.048544	0.91702	0.0053927	0.18986	2.26819		UBE4B	4	0.28157	1.26	0.22459	0.83957	0.20767	0.99028	-0.97708	-2.0586	0.04183	0.675	0.039533	0.88517	1.40304
ERLIN1	4	0.055192	0.33274	0.77861	0.97339	0.73933	0.99971	-0.97994	-2.852	0.048595	0.91702	0.0043445	0.17169	2.36206		REV1	4	0.26645	1.3602	0.27417	0.86805	0.17376	0.99028	-0.97693	-2.3868	0.041882	0.67511	0.016996	0.5976	1.76965
SOWAHB	4	0.14839	1.0828	0.63102	0.96016	0.27888	0.99971	-0.97961	-3.5016	0.048595	0.91702	0.00046242	0.044329	3.33496		HIST2H4A	4	0.036719	0.20048	0.53486	0.93955	0.84111	0.99048	-0.97561	-2.5211	0.042088	0.67511	0.011697	0.47783	1.93193
TSR2	4	-0.037073	-0.24346	0.34001	0.882	0.80765	0.99971	-0.9794	-3.3868	0.048595	0.91702	0.00070711	0.057194	3.15051		PIK3CD	4	0.30015	1.3353	0.17218	0.78546	0.18176	0.99028	-0.97527	-2.0462	0.042088	0.67511	0.040738	0.88517	1.39
CHPT1	4	0.21153	1.1693	0.30422	0.86391	0.24229	0.99971	-0.97891	-2.6045	0.048699	0.91702	0.0092004	0.26175	2.03619		TBC1D3K	4	0.0091858	0.041357	0.42429	0.91763	0.96701	0.99634	-0.97389	-2.0824	0.042347	0.67511	0.037309	0.87358	1.42819
BRWD3	4	0.082054	0.52828	0.94681	0.99324	0.59731	0.99971	-0.9777	-3.2661	0.048905	0.91702	0.0010905	0.075685	2.96237		WDR81	4	0.099537	0.67446	0.85489	0.98877	0.50002	0.99028	-0.97366	-3.0831	0.042398	0.67511	0.0020488	0.14118	2.6885
PAICS	4	-0.28119	-1.4466	0.018126	0.35635	0.14802	0.99971	-0.97722	-2.5776	0.04906	0.91702	0.0099502	0.27565	2.00217		PIGM	4	-0.12777	-0.78179	0.10039	0.68594	0.43434	0.99028	-0.96954	-2.8497	0.043018	0.67511	0.0043762	0.24074	2.3589
IL36A	4	-0.034188	-0.22475	0.34936	0.88394	0.82217	0.99971	-0.97717	-3.2524	0.04906	0.91702	0.0011445	0.078868	2.94138		PAPPA	4	0.34189	1.6111	0.089909	0.66414	0.10715	0.99028	-0.96902	-2.114	0.043018	0.67511	0.034517	0.84605	1.46197
ZNF383	4	0.33422	1.4974	0.035117	0.4782	0.1343	0.99971	-0.97679	-2.0793	0.049112	0.91702	0.037587	0.52325	1.42496		GOT2	4	0.072206	0.5381	0.70326	0.96622	0.59051	0.99028	-0.96587	-3.4017	0.043431	0.67511	0.00066967	0.062344	3.17414
CA6	4	0.014805	0.08906	0.56037	0.94876	0.92903	0.99971	-0.97554	-2.8997	0.049267	0.91702	0.0037354	0.15827	2.42766		NAA38	4	0.0058245	0.035477	0.41231	0.9121	0.9717	0.99714	-0.96264	-2.7463	0.043741	0.67511	0.0060279	0.30961	2.21983
OR4K5	4	-0.026182	-0.12861	0.37714	0.89238	0.89766	0.99971	-0.975	-2.3499	0.04937	0.91702	0.018777	0.3914	1.72637		H2BFM	4	0.18235	1.377	0.6666	0.964	0.16852	0.99028	-0.96247	-3.3949	0.043741	0.67511	0.00068661	0.063012	3.16329
HIST1H2AI	4	0.14193	0.6654	0.67135	0.96314	0.50579	0.99971	-0.97482	-2.3757	0.04937	0.91702	0.017516	0.37604	1.75657		FOXP1	4	0.21934	1.1243	0.46989	0.92904	0.26088	0.99028	-0.96058	-2.3479	0.043896	0.67511	0.018881	0.63917	1.72398
TTLL5	4	0.054352	0.44199	0.77324	0.97311	0.6585	0.99971	-0.97363	-4.0941	0.049628	0.91702	4.2374e-05	0.01124	4.3729		SRF	4	0.058084	0.35423	0.63365	0.95699	0.72317	0.99028	-0.96001	-2.712	0.043896	0.67511	0.0066877	0.33036	2.17472
POLA1	4	-0.011493	-0.070622	0.43772	0.91289	0.9437	0.99971	-0.97362	-3.2187	0.049628	0.91702	0.0012875	0.083105	2.89025		CCDC106	4	0.083391	0.41106	0.76234	0.97722	0.68103	0.99028	-0.9599	-2.2448	0.043896	0.67511	0.024781	0.73261	1.60588
SLC35E2	4	0.019976	0.15518	0.58707	0.95371	0.87668	0.99971	-0.97351	-3.8527	0.049628	0.91702	0.00011684	0.020949	3.93241		LRRC69	4	0.085611	0.58472	0.77525	0.97759	0.55874	0.99028	-0.95788	-3.1276	0.044154	0.67511	0.0017623	0.12686	2.75392
TBCK	4	0.15214	0.79119	0.60881	0.95799	0.42883	0.99971	-0.97343	-2.5017	0.04968	0.91702	0.012361	0.31377	1.90795		PDZD8	4	0.16359	0.77781	0.77515	0.97759	0.43668	0.99028	-0.95776	-2.1449	0.044154	0.67511	0.031963	0.81546	1.49535
G6PC	4	0.10768	0.58004	0.88442	0.98584	0.56189	0.99971	-0.97216	-2.7176	0.050248	0.91702	0.0065759	0.21117	2.18204		SPATC1L	4	0.21954	1.5023	0.46901	0.9284	0.13303	0.99028	-0.95713	-2.8652	0.044206	0.67511	0.0041668	0.23252	2.3802
ZNF274	4	0.10956	0.70129	0.87332	0.98495	0.48312	0.99971	-0.97203	-3.0789	0.050248	0.91702	0.0020775	0.11113	2.68246		MTFMT	4	0.16653	0.82612	0.75759	0.97598	0.40874	0.99028	-0.95686	-2.2548	0.044206	0.67511	0.024143	0.72706	1.61721
PANX2	4	0.24056	1.884	0.19908	0.8	0.059567	0.99971	-0.97179	-3.6088	0.050351	0.91702	0.00030756	0.03522	3.51207		NOL7	4	-0.14083	-0.76652	0.085158	0.65075	0.44337	0.99028	-0.95571	-2.6342	0.044412	0.67511	0.0084338	0.39048	2.07398
PIBF1	4	-0.14439	-0.73036	0.10127	0.67365	0.46517	0.99971	-0.96911	-2.6296	0.051023	0.91702	0.0085491	0.25058	2.06808		WDR43	4	-0.038276	-0.26404	0.2704	0.86722	0.79175	0.99028	-0.95451	-3.0373	0.044567	0.67511	0.0023868	0.15828	2.62218
TDRD7	4	0.22147	1.1974	0.26529	0.84218	0.23117	0.99971	-0.96743	-2.6041	0.051281	0.91702	0.0092116	0.26175	2.03566		BTD	4	0.094021	0.63787	0.82163	0.98246	0.52356	0.99028	-0.9545	-3.0476	0.044567	0.67511	0.0023067	0.15618	2.63701
HIST1H2BJ	4	0.038507	0.21319	0.68509	0.96691	0.83118	0.99971	-0.96739	-2.7398	0.051281	0.91702	0.006148	0.20385	2.21127		ARL16	4	-0.10385	-0.81955	0.13339	0.73521	0.41247	0.99028	-0.95405	-3.6318	0.044619	0.67511	0.00028141	0.033653	3.55066
C1orf21	4	0.25785	1.5856	0.15162	0.74994	0.11282	0.99971	-0.96711	-2.9213	0.051384	0.91702	0.0034862	0.15035	2.45765		GEMIN7	4	-0.062071	-0.35569	0.21173	0.82501	0.72207	0.99028	-0.95275	-2.4569	0.045032	0.67511	0.014014	0.52932	1.85344
DLEC1	4	-0.057493	-0.24708	0.2753	0.84862	0.80485	0.99971	-0.96605	-2.1005	0.051384	0.91702	0.035683	0.51603	1.44754		SHANK1	4	0.0078373	0.036532	0.41913	0.91404	0.97086	0.99691	-0.95197	-2.1761	0.045084	0.67511	0.029546	0.79024	1.5295
GPR75-ASB3	4	0.033436	0.17173	0.65725	0.96028	0.86365	0.99971	-0.96599	-2.4469	0.051384	0.91702	0.014407	0.33734	1.84143		TTC3	4	0.044875	0.20289	0.57018	0.94168	0.83922	0.99048	-0.95083	-2.0498	0.045239	0.67511	0.040383	0.88517	1.3938
CARTPT	4	0.067644	0.40643	0.85747	0.98292	0.68443	0.99971	-0.96479	-2.9492	0.051539	0.91702	0.0031865	0.14399	2.49669		LINC00452	4	0.16528	1.3156	0.76461	0.97745	0.18829	0.99028	-0.94856	-3.4761	0.045548	0.67511	0.00050868	0.050769	3.29356
NTN5	4	0.022119	0.13468	0.59786	0.95575	0.89287	0.99971	-0.96228	-3.0198	0.052055	0.91702	0.002529	0.12753	2.59705		USP17L3	4	0.22389	1.2793	0.44769	0.92481	0.2008	0.99028	-0.94747	-2.5454	0.045703	0.67511	0.010914	0.45955	1.96202
GET4	4	0.15003	1.0292	0.6212	0.95874	0.30336	0.99971	-0.96211	-3.3768	0.052055	0.91702	0.00073324	0.058419	3.13475		DTX1	4	-0.091248	-0.55329	0.15178	0.76058	0.58007	0.99028	-0.94559	-2.7431	0.04591	0.67511	0.0060853	0.31103	2.21572
MTSS1L	4	0.11845	0.96451	0.81522	0.97716	0.33479	0.99971	-0.95925	-3.8348	0.052468	0.91702	0.00012567	0.021475	3.90077		MRPS12	4	-0.26342	-1.9178	0.018901	0.37616	0.055132	0.99028	-0.9452	-3.3255	0.04591	0.67511	0.00088268	0.077692	3.0542
TAX1BP1	4	0.02716	0.12992	0.62404	0.95874	0.89663	0.99971	-0.95905	-2.2415	0.052468	0.91702	0.024991	0.4535	1.60222		SLITRK6	4	0.25832	1.9137	0.30412	0.87295	0.055659	0.99028	-0.94503	-3.1903	0.045962	0.67511	0.0014212	0.10964	2.84734
LOXHD1	4	0.21115	1.1268	0.30536	0.86435	0.25984	0.99971	-0.95891	-2.5605	0.052468	0.91702	0.010453	0.2855	1.98076		ITIH5	4	0.072025	0.53188	0.70233	0.96622	0.59481	0.99028	-0.94311	-3.3116	0.046117	0.67511	0.00092759	0.080187	3.03264
FAM187B	4	0.20264	0.91332	0.34259	0.88227	0.36107	0.99971	-0.95881	-2.1355	0.052468	0.91702	0.03272	0.50351	1.48519		CSMD3	4	0.029835	0.17966	0.50516	0.93519	0.85742	0.99048	-0.94252	-2.6945	0.04622	0.67511	0.0070489	0.34382	2.15188
SNTG2	4	0.05058	0.38224	0.75325	0.96994	0.70228	0.99971	-0.95809	-3.6853	0.052572	0.91702	0.00022844	0.029148	3.64123		RAPGEF1	4	-0.026452	-0.21298	0.30515	0.87295	0.83134	0.99028	-0.94214	-3.5242	0.046271	0.67511	0.00042482	0.045198	3.3718
TPRG1L	4	0.1734	0.77441	0.48539	0.92247	0.43869	0.99971	-0.95676	-2.0728	0.052675	0.91702	0.03819	0.52341	1.41805		TNPO1	4	-0.23101	-1.4714	0.028197	0.43482	0.14117	0.99028	-0.94205	-2.7505	0.046271	0.67511	0.0059504	0.30645	2.22545
LRRC1	4	0.26941	1.7727	0.12373	0.71318	0.076281	0.99971	-0.95658	-3.109	0.052675	0.91702	0.0018775	0.10447	2.72642		KRT19	4	0.0089006	0.058373	0.42347	0.91683	0.95345	0.99445	-0.94143	-2.995	0.046375	0.67511	0.0027446	0.17575	2.56152
GIMAP6	4	0.085778	0.53964	0.97036	0.99629	0.58944	0.99971	-0.95477	-3.0315	0.052882	0.91702	0.0024337	0.12402	2.61373		STPG2	4	0.085372	0.57665	0.77345	0.97756	0.56418	0.99028	-0.94091	-2.9786	0.046375	0.67511	0.0028957	0.18324	2.53825
PRR14L	4	0.30682	1.3537	0.059234	0.56247	0.17584	0.99971	-0.95382	-2.0737	0.053088	0.91702	0.038108	0.52341	1.41898		TRIM54	4	0.25155	1.4685	0.32746	0.87947	0.14198	0.99028	-0.94057	-2.5571	0.046375	0.67511	0.010556	0.45024	1.9765
HNRNPL	4	-0.15069	-0.92225	0.092956	0.6573	0.3564	0.99971	-0.95362	-2.8929	0.053088	0.91702	0.0038172	0.1593	2.41826		FGF13	4	0.12284	0.56195	0.98544	0.99911	0.57415	0.99028	-0.94024	-1.9818	0.046375	0.67511	0.047498	0.88517	1.32332
C11orf40	4	0.098765	0.85617	0.94376	0.99324	0.3919	0.99971	-0.95315	-4.1564	0.053191	0.91702	3.2328e-05	0.0099366	4.49042		MARCH4	4	0.3076	1.8064	0.15389	0.76352	0.070862	0.99028	-0.93977	-2.5499	0.046478	0.67511	0.010775	0.45655	1.96758
ZNF133	4	0.1184	0.7186	0.81533	0.97716	0.47239	0.99971	-0.95306	-2.7797	0.053191	0.91702	0.0054404	0.19016	2.26437		LENG1	4	0.021467	0.14437	0.47046	0.92921	0.88521	0.99048	-0.93933	-2.9689	0.046478	0.67511	0.0029885	0.1882	2.52455
FUNDC2	4	0.18713	0.99622	0.41474	0.90569	0.31915	0.99971	-0.95193	-2.468	0.05345	0.91702	0.013588	0.32807	1.86684		ATP8B4	4	0.1849	0.981	0.65136	0.95969	0.32659	0.99028	-0.93907	-2.2748	0.046478	0.67511	0.022916	0.70885	1.63986
ALKBH8	4	0.22205	1.0476	0.26286	0.84071	0.29481	0.99971	-0.95165	-2.1765	0.053605	0.91702	0.029515	0.48724	1.52996		CCDC148	4	0.085784	0.5558	0.77608	0.97759	0.57834	0.99028	-0.93833	-2.5073	0.046581	0.67511	0.012167	0.48419	1.91482
SH3KBP1	4	0.21835	1.0617	0.27685	0.8491	0.28836	0.99971	-0.95154	-2.1485	0.053605	0.91702	0.031677	0.49676	1.49926		NVL	4	-0.11518	-0.67979	0.11749	0.71986	0.49664	0.99028	-0.93771	-2.4019	0.046633	0.67511	0.01631	0.58486	1.78755
CDO1	4	0.10536	0.77288	0.89966	0.98765	0.4396	0.99971	-0.95105	-3.3905	0.053708	0.91702	0.00069757	0.056995	3.15641		XRCC3	4	-0.22471	-1.21	0.030314	0.44893	0.22628	0.99028	-0.93749	-2.507	0.046633	0.67511	0.012175	0.48419	1.91453
MANEAL	4	-0.08104	-0.40095	0.21648	0.81488	0.68846	0.99971	-0.94892	-2.5075	0.054121	0.91702	0.012158	0.31265	1.91514		CYP2D6	4	0.021274	0.15655	0.4701	0.92916	0.8756	0.99048	-0.93711	-3.3498	0.046685	0.67511	0.00080857	0.071822	3.09228
TCTEX1D2	4	0.085934	0.49437	0.97129	0.99629	0.62105	0.99971	-0.94858	-2.6658	0.054276	0.91702	0.0076801	0.23388	2.11463		TUBB8	4	-0.19032	-1.124	0.046323	0.52765	0.26101	0.99028	-0.93666	-2.8349	0.046736	0.67511	0.0045834	0.25071	2.33881
BPY2C	4	0.14797	0.91345	0.63344	0.96016	0.36101	0.99971	-0.94841	-2.9189	0.054276	0.91702	0.0035129	0.15083	2.45433		SEC61G	4	-0.22697	-1.1274	0.029643	0.44669	0.25956	0.99028	-0.93083	-2.2583	0.047459	0.67973	0.023929	0.72706	1.62108
DRAM2	4	-0.0028406	-0.01619	0.47423	0.91666	0.98708	0.99971	-0.94825	-2.6877	0.054328	0.91702	0.007195	0.22363	2.14297		ZNF740	4	0.07427	0.52275	0.71323	0.96777	0.60115	0.99028	-0.92889	-2.9891	0.047717	0.68192	0.0027982	0.17824	2.55312
MAGEA4	4	0.061291	0.40126	0.81822	0.97716	0.68823	0.99971	-0.94776	-2.9905	0.054483	0.91702	0.0027856	0.13362	2.55508		ZNF304	4	0.020288	0.11105	0.46654	0.92809	0.91158	0.99231	-0.92826	-2.4152	0.047769	0.68215	0.015725	0.57343	1.80341
C2orf83	4	0.045955	0.38223	0.72728	0.96835	0.70229	0.99971	-0.9474	-3.858	0.054586	0.91702	0.0001143	0.020874	3.94195		TRAIP	4	-0.45586	-2.4547	0.0014976	0.11462	0.014101	0.99028	-0.92716	-2.5377	0.047976	0.68346	0.01116	0.46274	1.95234
FNDC7	4	0.13297	0.88772	0.72588	0.96825	0.37469	0.99971	-0.94732	-3.1993	0.054586	0.91702	0.0013774	0.086424	2.86094		CACNG5	4	0.2483	1.3645	0.34079	0.88376	0.17242	0.99028	-0.92585	-2.1812	0.048182	0.68346	0.029171	0.78703	1.53505
PLAGL2	4	0.14002	1.1279	0.68421	0.9668	0.25938	0.99971	-0.94707	-3.6906	0.054586	0.91702	0.00022368	0.029148	3.65037		DESI2	4	-0.064831	-0.4736	0.20507	0.81691	0.63578	0.99028	-0.92299	-3.1859	0.048492	0.68346	0.0014429	0.11044	2.84076
PPP2R5C	4	0.13296	0.77163	0.72593	0.96825	0.44033	0.99971	-0.94614	-2.6691	0.054844	0.91702	0.0076046	0.23227	2.11892		QRSL1	4	-0.050636	-0.22282	0.23946	0.85223	0.82367	0.99028	-0.92211	-1.9752	0.048647	0.68346	0.048251	0.88517	1.31649
L3MBTL3	4	0.067778	0.29052	0.85855	0.98292	0.77142	0.99971	-0.94575	-2.0778	0.054844	0.91702	0.037726	0.52341	1.42336		PRPF40A	4	-0.13211	-0.78072	0.094867	0.67289	0.43497	0.99028	-0.92199	-2.6825	0.048699	0.68346	0.0073067	0.35372	2.13628
SAFB2	4	0.22457	1.3203	0.25232	0.83302	0.18673	0.99971	-0.94555	-2.6743	0.054896	0.91702	0.0074878	0.23029	2.12565		METRNL	4	-0.039262	-0.22939	0.26761	0.86722	0.81856	0.99028	-0.92123	-2.5765	0.04875	0.68346	0.0099819	0.43338	2.00079
CADPS2	4	0.29679	1.2955	0.074726	0.61288	0.19515	0.99971	-0.94536	-2.0126	0.055102	0.91702	0.044152	0.53839	1.35505		FRAT2	4	0.16286	0.85977	0.77928	0.97771	0.38992	0.99028	-0.91778	-2.1959	0.049267	0.68346	0.028102	0.77321	1.55126
SLC38A1	4	-0.018898	-0.087912	0.4056	0.90141	0.92995	0.99971	-0.94505	-2.2552	0.055154	0.91702	0.024122	0.44613	1.61759		SKA2	4	-0.094537	-0.58961	0.14718	0.75046	0.55545	0.99028	-0.91712	-2.608	0.049318	0.68346	0.0091061	0.41587	2.04067
CD74	4	0.081042	0.57186	0.94025	0.99281	0.56742	0.99971	-0.94486	-2.9814	0.055154	0.91702	0.0028689	0.1355	2.54228		STUB1	4	-0.045798	-0.33011	0.25181	0.86016	0.74132	0.99028	-0.91518	-3.2146	0.049525	0.68346	0.0013061	0.10365	2.88402
NEK4	4	-0.012668	-0.09117	0.43245	0.91225	0.92736	0.99971	-0.94475	-3.3861	0.055206	0.91702	0.00070887	0.057194	3.14943		SEC24A	4	0.12619	0.69361	0.99525	0.99974	0.48793	0.99028	-0.912	-2.3625	0.049886	0.68462	0.018154	0.62109	1.74103
PP2D1	4	0.11893	0.64473	0.81187	0.97716	0.5191	0.99971	-0.94431	-2.6421	0.055464	0.91702	0.0082404	0.24587	2.08405		C6orf223	4	-0.032957	-0.21639	0.28641	0.87082	0.82868	0.99028	-0.90925	-2.8079	0.0503	0.6868	0.0049867	0.26528	2.30219
VPS8	4	-0.016413	-0.099117	0.41608	0.90599	0.92105	0.99971	-0.94303	-3.006	0.055825	0.91702	0.0026471	0.13031	2.57723		CPN2	4	0.33818	1.6301	0.095332	0.67371	0.10308	0.99028	-0.90844	-2.0268	0.050403	0.6868	0.042682	0.88517	1.36976
RFC2	4	-0.19682	-1.096	0.053553	0.55072	0.27308	0.99971	-0.9428	-2.7542	0.055877	0.91702	0.0058828	0.19915	2.23042		SUFU	4	0.15956	0.79408	0.79927	0.98093	0.42715	0.99028	-0.9079	-2.1818	0.050506	0.6868	0.029121	0.78703	1.53579
SETD4	4	0.034627	0.16084	0.6634	0.96028	0.87222	0.99971	-0.9425	-2.3181	0.055929	0.91702	0.020443	0.41193	1.68946		GAB1	4	-0.10635	-0.47421	0.12957	0.73275	0.63535	0.99028	-0.90759	-1.9921	0.050506	0.6868	0.046356	0.88517	1.33389
RNASE6	4	0.20567	0.863	0.32798	0.87546	0.38814	0.99971	-0.94195	-1.9893	0.055929	0.91702	0.046672	0.54581	1.33094		MGAT3	4	0.006847	0.033581	0.41541	0.91222	0.97321	0.99737	-0.90642	-2.0886	0.050713	0.68789	0.036746	0.86791	1.43479
AKAP8L	4	0.17447	0.98797	0.47976	0.91966	0.32317	0.99971	-0.94031	-2.6273	0.056393	0.9203	0.0086065	0.25099	2.06517		UNC5CL	4	0.24466	1.4088	0.35556	0.89216	0.15889	0.99028	-0.90202	-2.4155	0.051281	0.68789	0.015714	0.57343	1.80371
NUDT9	4	0.16804	0.95265	0.51715	0.93537	0.34077	0.99971	-0.93994	-2.593	0.056393	0.9203	0.0095151	0.2679	2.02159		TSC1	4	0.082101	0.40394	0.75496	0.9756	0.68626	0.99028	-0.89914	-2.1794	0.051539	0.68789	0.029299	0.78703	1.53315
C17orf58	4	0.029267	0.22554	0.63556	0.96028	0.82156	0.99971	-0.93905	-3.5669	0.0566	0.9203	0.00036118	0.038428	3.44228		ZNF446	4	0.089516	0.47244	0.79741	0.98032	0.63662	0.99028	-0.89859	-2.2235	0.051591	0.68789	0.026185	0.75179	1.58195
FLNC	4	0.21093	1.4118	0.30644	0.86489	0.15801	0.99971	-0.93837	-2.9628	0.056652	0.9203	0.0030486	0.1399	2.5159		KANK2	4	-0.066516	-0.42542	0.20125	0.81418	0.67053	0.99028	-0.89728	-2.7403	0.051797	0.68789	0.0061382	0.31197	2.21196
GPANK1	4	0.29454	1.3109	0.078445	0.62322	0.18988	0.99971	-0.93746	-2.0957	0.057013	0.92077	0.03611	0.51808	1.44237		DENND4C	4	-0.043592	-0.28894	0.25661	0.86342	0.77263	0.99028	-0.89655	-2.8916	0.051849	0.68789	0.003833	0.22025	2.41646
DARS2	4	0.051839	0.34071	0.75981	0.97019	0.73332	0.99971	-0.93615	-3.2442	0.057271	0.9216	0.0011777	0.079457	2.92897		PRIM1	4	-0.36833	-2.1131	0.0043379	0.19535	0.034594	0.99028	-0.89404	-2.4591	0.052107	0.68968	0.013929	0.52783	1.85608
OSTC	4	-0.087569	-0.48004	0.20166	0.80111	0.6312	0.99971	-0.93541	-2.7578	0.057426	0.9216	0.0058193	0.19839	2.23513		IGSF23	4	-0.096714	-0.62389	0.14424	0.74833	0.5327	0.99028	-0.8916	-2.9171	0.052365	0.69074	0.0035327	0.21114	2.45189
C6orf163	4	0.016188	0.13266	0.56677	0.95102	0.89446	0.99971	-0.935	-3.9645	0.057478	0.9216	7.3543e-05	0.01607	4.13346		ITPR3	4	0.0025684	0.014275	0.39909	0.90513	0.98861	0.99891	-0.88925	-2.3946	0.05252	0.69086	0.016638	0.5935	1.7789
BDKRB1	4	0.2074	1.1919	0.32101	0.87421	0.23331	0.99971	-0.93269	-2.548	0.058046	0.9216	0.010833	0.29013	1.96525		NPY5R	4	0.16996	0.99968	0.73688	0.97134	0.31747	0.99028	-0.88893	-2.4769	0.052572	0.69086	0.013252	0.51219	1.87772
F10	4	0.17995	0.98834	0.45233	0.91349	0.32299	0.99971	-0.93267	-2.5923	0.058046	0.9216	0.0095323	0.2679	2.0208		HNRNPUL1	4	0.19005	1.3338	0.62275	0.95389	0.18225	0.99028	-0.8887	-2.9148	0.052675	0.69086	0.0035595	0.21208	2.44861
ATP9A	4	0.092581	0.61061	0.98404	0.99733	0.54146	0.99971	-0.93176	-3.1727	0.058304	0.9216	0.0015105	0.091788	2.82088		MEGF10	4	-0.081501	-0.48558	0.17042	0.78403	0.62726	0.99028	-0.8873	-2.5948	0.053088	0.69086	0.0094632	0.4232	2.02396
OR2W3	4	0.16574	1.2643	0.53062	0.93909	0.20611	0.99971	-0.93164	-3.5044	0.058304	0.9216	0.00045764	0.044309	3.33948		KRTAP4-6	4	-0.17432	-1.0786	0.057736	0.5754	0.28078	0.99028	-0.88415	-2.5989	0.053656	0.69313	0.0093519	0.42194	2.0291
OR1N1	4	0.01617	0.068543	0.56667	0.95102	0.94535	0.99971	-0.9309	-2.0144	0.058511	0.9216	0.043971	0.53837	1.35683		CWC22	4	-0.13678	-0.70191	0.090064	0.66414	0.48273	0.99028	-0.88142	-2.093	0.054224	0.69538	0.036351	0.86744	1.43948
ANKRA2	4	0.11306	0.66437	0.8506	0.98154	0.50645	0.99971	-0.93067	-2.7902	0.058562	0.9216	0.0052681	0.18776	2.27835		MED21	4	-0.38669	-2.1437	0.0030469	0.15445	0.032053	0.99028	-0.88048	-2.5061	0.054483	0.69538	0.012206	0.48419	1.91343
CT45A5	4	0.20037	1.1177	0.3523	0.88394	0.26368	0.99971	-0.93014	-2.6171	0.058614	0.9216	0.008867	0.25578	2.05222		ATF5	4	-0.079229	-0.46229	0.17527	0.78807	0.64387	0.99028	-0.87999	-2.5398	0.054534	0.69538	0.01109	0.46184	1.95507
POLD2	4	-0.1997	-0.94542	0.051746	0.5457	0.34445	0.99971	-0.93013	-2.3234	0.058614	0.9216	0.020158	0.40959	1.69555		EEF1B2	4	0.10239	0.57868	0.87084	0.99037	0.56281	0.99028	-0.87924	-2.2751	0.054637	0.69538	0.022902	0.70885	1.64013
DUT	4	-0.32431	-1.7157	0.010483	0.26816	0.086209	0.99971	-0.92535	-2.4057	0.059853	0.9216	0.016142	0.35805	1.79204		MROH2A	4	0.25787	1.3043	0.30541	0.87295	0.19215	0.99028	-0.87859	-2.0448	0.054689	0.69538	0.040876	0.88517	1.38853
CGGBP1	4	0.19578	0.96644	0.37141	0.889	0.33383	0.99971	-0.92485	-2.1408	0.060008	0.9216	0.032292	0.50053	1.49091		ATP8B1	4	0.30975	1.9997	0.14919	0.7551	0.045528	0.99028	-0.87843	-2.6336	0.054689	0.69538	0.0084492	0.39048	2.07318
ANKFY1	4	0.015241	0.064738	0.56259	0.94956	0.94838	0.99971	-0.92457	-2.0045	0.06006	0.9216	0.04502	0.54105	1.34659		PHLDB3	4	0.205	1.2038	0.54276	0.94032	0.22867	0.99028	-0.87545	-2.463	0.055257	0.69538	0.013779	0.5265	1.86078
DUSP19	4	-0.041454	-0.18155	0.32746	0.87546	0.85593	0.99971	-0.92401	-2.0868	0.060215	0.9216	0.03691	0.52085	1.43286		G3BP1	4	-0.03206	-0.16786	0.28873	0.87082	0.86669	0.99048	-0.87456	-2.1383	0.055309	0.69538	0.032496	0.82149	1.48817
TBC1D2B	4	0.22469	1.0322	0.25191	0.83257	0.302	0.99971	-0.92321	-1.9654	0.060318	0.9216	0.049366	0.54938	1.30657		GZF1	4	0.085039	0.45147	0.77174	0.97756	0.65165	0.99028	-0.87405	-2.2232	0.055412	0.69538	0.026203	0.75179	1.58165
FPR1	4	-0.12619	-0.71585	0.12802	0.72322	0.47408	0.99971	-0.92294	-2.7472	0.06037	0.9216	0.006011	0.20113	2.22105		RBMX	4	0.00099726	0.0064341	0.39424	0.90513	0.99487	0.99944	-0.87297	-2.6569	0.055619	0.69538	0.0078864	0.37338	2.10312
NLRP12	4	-0.1491	-1.0688	0.094712	0.66042	0.28516	0.99971	-0.92256	-3.4886	0.06037	0.9216	0.00048564	0.044795	3.31369		EARS2	4	-0.040413	-0.34309	0.26508	0.86623	0.73153	0.99028	-0.87286	-3.51	0.055619	0.69538	0.00044815	0.046908	3.34858
ARPC3	4	-0.010465	-0.079996	0.44247	0.91289	0.93624	0.99971	-0.92085	-3.6014	0.060731	0.9216	0.00031647	0.03522	3.49967		CYP2B6	4	-0.019414	-0.14807	0.32586	0.87899	0.88229	0.99048	-0.87249	-3.0909	0.055619	0.69538	0.0019958	0.13852	2.69988
TBC1D3H	4	-0.13706	-0.71958	0.11206	0.69307	0.47179	0.99971	-0.91667	-2.4781	0.061764	0.9216	0.01321	0.32462	1.8791		VSIG10L	4	6.9651e-06	4.1196e-05	0.39093	0.90513	0.99997	0.99997	-0.87235	-2.4537	0.055619	0.69538	0.014138	0.53263	1.84961
VMO1	4	0.14264	0.95089	0.66675	0.96128	0.34166	0.99971	-0.91381	-2.8366	0.062074	0.9216	0.0045603	0.17645	2.34101		PFN3	4	0.17518	1.1332	0.70564	0.96622	0.25711	0.99028	-0.872	-2.6482	0.05567	0.69538	0.0080927	0.37761	2.09191
FAM188B	4	0.24844	1.0946	0.17507	0.77697	0.27369	0.99971	-0.91305	-1.9836	0.062229	0.9216	0.047299	0.54581	1.32515		TUBGCP3	4	-0.52677	-2.5941	0.00046478	0.04918	0.009483	0.99028	-0.87148	-2.2174	0.055774	0.69538	0.026594	0.75436	1.57522
CPSF4	4	-0.16353	-1.0207	0.080355	0.62706	0.30738	0.99971	-0.91289	-2.7915	0.062281	0.9216	0.0052468	0.18745	2.28011		SPCS2	4	-0.27108	-1.5477	0.017558	0.37199	0.1217	0.99028	-0.86937	-2.4602	0.056187	0.69538	0.013885	0.5272	1.85745
TDRD10	4	0.10387	0.77456	0.91092	0.98901	0.4386	0.99971	-0.91233	-3.3941	0.062435	0.9216	0.00068849	0.056783	3.1621		MFAP1	4	-0.33314	-1.5329	0.0075914	0.25654	0.12531	0.99028	-0.86881	-2.0553	0.056238	0.69538	0.039847	0.88517	1.3996
NPC1	4	0.12904	0.70834	0.75036	0.96994	0.47874	0.99971	-0.9122	-2.515	0.062487	0.9216	0.011905	0.30822	1.92427		CDH18	4	0.15712	1.1115	0.8129	0.98193	0.26637	0.99028	-0.8672	-2.8321	0.056497	0.69538	0.0046243	0.25153	2.33495
NPAS3	4	0.19482	1.1661	0.37606	0.8921	0.24359	0.99971	-0.91204	-2.6065	0.062487	0.9216	0.0091477	0.26126	2.03869		KLHL35	4	0.23393	1.5034	0.40162	0.90609	0.13274	0.99028	-0.86713	-2.5848	0.056497	0.69538	0.0097434	0.4271	2.01129
CTAGE1	4	0.11798	0.52406	0.81791	0.97716	0.60024	0.99971	-0.91197	-2.0909	0.062487	0.9216	0.036533	0.51863	1.43731		SP1	4	-0.31405	-1.7354	0.0096055	0.28704	0.082663	0.99028	-0.86666	-2.3146	0.0566	0.69538	0.020634	0.66704	1.68542
HAS1	4	0.1191	0.96429	0.81047	0.97716	0.3349	0.99971	-0.91183	-3.4785	0.062539	0.9216	0.00050431	0.045633	3.2973		NHLRC4	4	0.26099	1.3622	0.29379	0.87295	0.17313	0.99028	-0.86069	-2.0968	0.057323	0.69549	0.036008	0.86744	1.4436
PSMD14	4	-0.36151	-1.485	0.0069717	0.22425	0.13754	0.99971	-0.91182	-1.9835	0.062539	0.9216	0.047313	0.54581	1.32502		C14orf180	4	0.038843	0.22965	0.54395	0.94032	0.81836	0.99028	-0.85947	-2.5008	0.057633	0.69706	0.012391	0.48768	1.90689
GPR34	4	0.18379	1.3043	0.43266	0.91225	0.19214	0.99971	-0.91079	-3.0935	0.062745	0.9216	0.0019782	0.1079	2.70373		SENP3	4	0.0034199	0.017833	0.40255	0.90643	0.98577	0.99835	-0.8538	-2.1783	0.058459	0.69963	0.029383	0.78703	1.5319
PRPF39	4	0.12708	1.165	0.76188	0.97068	0.24401	0.99971	-0.90814	-4.0619	0.063107	0.9216	4.8683e-05	0.012569	4.31262		ACER2	4	0.079894	0.42025	0.74246	0.97379	0.6743	0.99028	-0.85373	-2.1592	0.058511	0.69981	0.030834	0.80366	1.51097
ZNF329	4	0.067525	0.4399	0.85633	0.98292	0.66001	0.99971	-0.90781	-2.758	0.063107	0.9216	0.0058159	0.19839	2.23538		ATP5L2	4	0.097842	0.64332	0.84497	0.98664	0.52002	0.99028	-0.85069	-2.5252	0.058872	0.70197	0.011564	0.47442	1.93689
DPM3	4	0.060379	0.43997	0.81264	0.97716	0.65996	0.99971	-0.90706	-3.2906	0.063158	0.9216	0.0009999	0.071184	3.00004		GRAP	4	-0.011171	-0.053058	0.3522	0.89011	0.95769	0.99475	-0.84752	-2.0124	0.059595	0.70538	0.044182	0.88517	1.35475
ZNF239	4	0.17298	0.91374	0.48776	0.92311	0.36085	0.99971	-0.90674	-2.3732	0.063158	0.9216	0.017632	0.37811	1.7537		E4F1	4	-0.49	-2.4867	0.00077463	0.072115	0.012893	0.99028	-0.84714	-2.0922	0.059595	0.70538	0.036419	0.86744	1.43867
DIAPH1	4	-0.053619	-0.4398	0.28656	0.85409	0.66008	0.99971	-0.90673	-3.7667	0.063158	0.9216	0.0001654	0.024637	3.78146		APOE	4	0.075395	0.44783	0.72	0.96907	0.65427	0.99028	-0.84573	-2.4273	0.059802	0.70595	0.01521	0.56314	1.81787
HTR3C	4	0.29335	1.6411	0.079787	0.62515	0.10078	0.99971	-0.90619	-2.3555	0.06321	0.9216	0.018498	0.38844	1.73288		SECISBP2	4	0.19995	1.3194	0.56946	0.94168	0.18704	0.99028	-0.84095	-2.5847	0.060525	0.70711	0.009746	0.4271	2.01117
LRRC66	4	0.22822	1.0626	0.24096	0.8301	0.28794	0.99971	-0.90576	-2.0922	0.063262	0.9216	0.03642	0.51863	1.43866		SLC25A30	4	-0.016947	-0.091214	0.33361	0.88115	0.92732	0.99231	-0.83927	-2.1743	0.060835	0.70711	0.029683	0.79114	1.52749
DNAJB13	4	0.025633	0.18468	0.61537	0.95815	0.85348	0.99971	-0.90427	-3.3982	0.063623	0.9216	0.00067837	0.056378	3.16853		OR8K3	4	0.20144	1.3654	0.56182	0.94168	0.17212	0.99028	-0.83819	-2.5818	0.060886	0.70711	0.0098292	0.42885	2.00748
TMEM217	4	0.09597	0.7109	0.9624	0.9953	0.47715	0.99971	-0.9041	-3.432	0.063675	0.9216	0.00059921	0.051569	3.22242		E2F2	4	0.15664	0.83512	0.81559	0.98193	0.40365	0.99028	-0.83697	-2.0809	0.061041	0.70711	0.037445	0.87359	1.42661
RIC1	4	-0.35853	-1.8316	0.0069717	0.22425	0.067005	0.99971	-0.90395	-2.4146	0.063675	0.9216	0.015752	0.35382	1.80266		AMFR	4	-0.095189	-0.7707	0.14615	0.74987	0.44089	0.99028	-0.83435	-3.1181	0.061506	0.70809	0.0018203	0.12818	2.73986
CD99L2	4	0.1447	0.74639	0.65364	0.96028	0.45543	0.99971	-0.90271	-2.1734	0.06414	0.9216	0.029749	0.48874	1.52653		CDK5	4	0.093648	0.50119	0.82008	0.98215	0.61624	0.99028	-0.83434	-2.0944	0.061506	0.70809	0.036225	0.86744	1.44099
PRDM13	4	0.062859	0.41307	0.827	0.97721	0.67955	0.99971	-0.90184	-2.9627	0.064295	0.9216	0.0030492	0.1399	2.51581		ATP8A2	4	0.020884	0.13381	0.4687	0.9284	0.89355	0.99085	-0.83215	-2.4471	0.061971	0.70922	0.014403	0.54052	1.84155
ATRN	4	0.14824	0.77537	0.63195	0.96016	0.43812	0.99971	-0.9018	-2.3436	0.064295	0.9216	0.019097	0.39498	1.71903		NLGN4Y	4	0.27834	1.539	0.23399	0.8458	0.12381	0.99028	-0.83201	-2.1511	0.061971	0.70922	0.03147	0.80606	1.5021
RARRES3	4	0.15681	1.2214	0.58046	0.95254	0.22192	0.99971	-0.899	-3.4862	0.064914	0.9216	0.00049002	0.044795	3.30979		AGAP3	4	-0.066751	-0.39809	0.20078	0.81418	0.69056	0.99028	-0.83113	-2.3896	0.062229	0.71009	0.016865	0.59651	1.77301
ATIC	4	0.037932	0.17762	0.68219	0.96664	0.85902	0.99971	-0.89737	-2.1604	0.065121	0.9216	0.030744	0.49242	1.51224		ATP6V0E2	4	0.085105	0.48962	0.772	0.97756	0.6244	0.99028	-0.82721	-2.2199	0.063055	0.71138	0.026425	0.7526	1.57799
THAP8	4	0.021045	0.15344	0.59228	0.9548	0.87805	0.99971	-0.89722	-3.4159	0.065121	0.9216	0.00063567	0.053752	3.19677		DUSP4	4	0.1048	0.63614	0.88391	0.99263	0.52468	0.99028	-0.82315	-2.1987	0.06383	0.71257	0.0279	0.77181	1.5544
LEMD1	4	0.031425	0.13811	0.64718	0.96028	0.89015	0.99971	-0.89644	-2.0416	0.065327	0.9216	0.041187	0.52888	1.38524		RPP21	4	-0.26953	-1.4791	0.017817	0.37257	0.13913	0.99028	-0.82095	-2.1375	0.064088	0.71257	0.032554	0.82187	1.4874
TYW5	4	0.18576	1.4039	0.42197	0.9086	0.16035	0.99971	-0.89523	-3.0926	0.065482	0.9216	0.0019839	0.10791	2.70248		MOXD1	4	-0.049577	-0.25502	0.24231	0.85433	0.79871	0.99028	-0.81984	-2.0466	0.06414	0.71257	0.040698	0.88517	1.39043
LDHAL6B	4	0.06827	0.44819	0.86144	0.98326	0.65401	0.99971	-0.8952	-3.0504	0.065482	0.9216	0.0022855	0.11833	2.64102		NPAS2	4	0.096565	0.68429	0.83712	0.98565	0.49379	0.99028	-0.81823	-2.7301	0.06414	0.71257	0.0063325	0.3185	2.19842
SLC15A2	4	0.18189	1.0634	0.44242	0.91289	0.28762	0.99971	-0.89518	-2.5292	0.065482	0.9216	0.011432	0.30077	1.94188		PTMA	4	0.024404	0.14128	0.48285	0.93286	0.88765	0.99048	-0.81793	-2.2473	0.064191	0.71257	0.024623	0.73129	1.60866
PRDM10	4	0.17347	1.0675	0.48508	0.92245	0.28574	0.99971	-0.89491	-2.4828	0.065534	0.9216	0.013034	0.32279	1.88492		RELB	4	-0.034472	-0.2065	0.28176	0.87082	0.8364	0.99028	-0.81256	-2.2055	0.065482	0.7154	0.027416	0.76407	1.562
TRIM44	4	0.21887	1.1004	0.27432	0.84775	0.27117	0.99971	-0.89476	-2.2878	0.065586	0.9216	0.022148	0.42763	1.65467		PHLDB2	4	0.15399	0.86526	0.83134	0.98399	0.3869	0.99028	-0.81247	-2.1569	0.065482	0.7154	0.031013	0.80366	1.50846
MRPL47	4	0.18982	1.0522	0.40209	0.8995	0.29272	0.99971	-0.89457	-2.4144	0.065586	0.9216	0.01576	0.35382	1.80244		UROC1	4	0.034358	0.25386	0.52401	0.93722	0.7996	0.99028	-0.81081	-2.8873	0.065741	0.7154	0.0038853	0.22118	2.41058
NETO2	4	0.25674	1.4684	0.15384	0.75082	0.14199	0.99971	-0.89421	-2.4103	0.065586	0.9216	0.015937	0.35514	1.79759		RCN1	4	0.080786	0.42442	0.74819	0.97436	0.67126	0.99028	-0.81039	-2.0166	0.065792	0.7154	0.043735	0.88517	1.35917
AGR2	4	0.10588	0.7389	0.89558	0.98697	0.45997	0.99971	-0.89294	-2.8913	0.065895	0.9216	0.0038363	0.15976	2.41609		FZD2	4	0.045771	0.33312	0.57488	0.94168	0.73904	0.99028	-0.81026	-2.7183	0.065792	0.7154	0.006561	0.32576	2.18303
AAED1	4	0.082771	0.68088	0.95104	0.99356	0.49595	0.99971	-0.89189	-3.7315	0.066205	0.9216	0.00019034	0.025823	3.72047		P2RX7	4	0.19644	1.2517	0.58759	0.94362	0.21069	0.99028	-0.80958	-2.3836	0.065999	0.7154	0.017146	0.59823	1.76584
ETHE1	4	-0.10737	-0.73187	0.16071	0.76181	0.46425	0.99971	-0.89088	-3.1351	0.066309	0.9216	0.001718	0.098136	2.76498		LGALS9	4	0.051239	0.28622	0.59884	0.94662	0.77471	0.99028	-0.80694	-2.0888	0.066567	0.71691	0.036722	0.86791	1.43507
RNF5	4	0.14681	0.79059	0.64026	0.96028	0.42918	0.99971	-0.89056	-2.4642	0.066515	0.9216	0.013731	0.33003	1.8623		ALG3	4	-0.20946	-1.1251	0.03584	0.48019	0.26054	0.99028	-0.80253	-2.1255	0.067341	0.71822	0.033546	0.83398	1.47436
OBSCN	4	-0.015581	-0.07957	0.4198	0.90756	0.93658	0.99971	-0.89016	-2.4514	0.066567	0.9216	0.014231	0.33615	1.84676		RNASEK	4	-0.29174	-1.6488	0.013375	0.3312	0.099193	0.99028	-0.8024	-2.063	0.067341	0.71822	0.039112	0.88374	1.40769
TUBB6	4	0.08883	0.54462	0.98998	0.99839	0.58602	0.99971	-0.88987	-2.7879	0.066618	0.9216	0.0053049	0.18798	2.27532		RNASE12	4	0.086832	0.52971	0.78259	0.97821	0.59631	0.99028	-0.80109	-2.2492	0.067548	0.71866	0.024497	0.7298	1.61089
CDH7	4	0.25207	1.1729	0.16531	0.7685	0.24082	0.99971	-0.88955	-2.0564	0.066722	0.9216	0.039742	0.52748	1.40075		CA7	4	0.086872	0.5266	0.78274	0.97821	0.59847	0.99028	-0.8	-2.3321	0.067806	0.71866	0.019695	0.65082	1.70564
PRG3	4	0.21562	1.2273	0.28785	0.85556	0.21972	0.99971	-0.88887	-2.3166	0.067032	0.9216	0.020524	0.41199	1.68774		RMDN2	4	0.077048	0.42328	0.72836	0.97091	0.67209	0.99028	-0.79513	-2.043	0.068839	0.72132	0.041048	0.88517	1.38671
SSTR5	4	0.1523	0.8775	0.60798	0.95782	0.38022	0.99971	-0.88811	-2.3479	0.067083	0.9216	0.018877	0.39188	1.72407		KLK14	4	-0.054095	-0.36951	0.23048	0.845	0.71175	0.99028	-0.79497	-2.6495	0.068839	0.72132	0.0080606	0.37761	2.09363
DDX17	4	0.044183	0.27886	0.71705	0.96825	0.78035	0.99971	-0.888	-2.778	0.067135	0.9216	0.0054698	0.19016	2.26203		MYRIP	4	0.091664	0.69307	0.80949	0.98193	0.48827	0.99028	-0.79422	-2.7379	0.068839	0.72132	0.0061827	0.31284	2.20882
PRPS2	4	0.23313	1.355	0.22428	0.8187	0.17541	0.99971	-0.88795	-2.48	0.067135	0.9216	0.01314	0.32371	1.8814		RRP36	4	-0.02903	-0.15234	0.29736	0.87295	0.87892	0.99048	-0.7915	-1.9682	0.069459	0.72405	0.049041	0.88517	1.30944
CNTN3	4	0.067412	0.4396	0.85566	0.98292	0.66023	0.99971	-0.88766	-2.6563	0.067135	0.9216	0.0078994	0.23826	2.10241		GNB5	4	-0.13142	-0.73149	0.096003	0.67537	0.46448	0.99028	-0.78955	-2.2304	0.069872	0.72455	0.025723	0.74829	1.58968
STX7	4	0.19636	1.4016	0.36888	0.889	0.16103	0.99971	-0.88692	-2.9364	0.067187	0.9216	0.0033202	0.14691	2.47884		SALL1	4	0.10872	0.69455	0.90482	0.99507	0.48734	0.99028	-0.78347	-2.381	0.07075	0.72455	0.017264	0.5991	1.76286
OR10AD1	4	0.12553	0.93193	0.77164	0.97266	0.35138	0.99971	-0.8869	-3.2125	0.067187	0.9216	0.001316	0.08438	2.88074		TENM4	4	-0.028697	-0.2129	0.29834	0.87295	0.83141	0.99028	-0.78332	-2.6732	0.07075	0.72455	0.0075134	0.36101	2.12416
POMT1	4	0.087005	0.59654	0.97903	0.99721	0.55081	0.99971	-0.88682	-2.8448	0.067187	0.9216	0.0044438	0.17419	2.35225		ATP6V1F	4	-0.36282	-1.9391	0.0046478	0.20134	0.052486	0.99028	-0.78227	-2.1095	0.070956	0.72455	0.034903	0.85335	1.45714
EPGN	4	0.062328	0.50804	0.82385	0.97721	0.61143	0.99971	-0.88506	-3.746	0.067496	0.9216	0.00017969	0.025398	3.74548		FAM163A	4	0.22448	1.4817	0.44464	0.92352	0.13843	0.99028	-0.77987	-2.3277	0.071524	0.72576	0.019929	0.65446	1.70051
FAM181B	4	0.1764	0.82924	0.46969	0.91584	0.40697	0.99971	-0.88477	-2.0716	0.067496	0.9216	0.038301	0.52341	1.41679		NCOA6	4	-0.03778	-0.21958	0.27179	0.86756	0.8262	0.99028	-0.77793	-2.1694	0.071886	0.72576	0.030051	0.79624	1.52214
SCGB2B2	4	0.1366	0.98859	0.70512	0.96738	0.32286	0.99971	-0.88453	-3.1992	0.067548	0.9216	0.0013783	0.086424	2.86066		CD81	4	0.20624	1.2665	0.53656	0.93955	0.20534	0.99028	-0.77558	-2.14	0.072351	0.72817	0.032355	0.82149	1.49006
C19orf47	4	0.17158	1.2554	0.49633	0.92745	0.20932	0.99971	-0.88396	-3.1638	0.067651	0.9216	0.0015571	0.092992	2.80768		ST20-MTHFS	4	-0.021775	-0.13535	0.31806	0.87823	0.89234	0.99085	-0.77246	-2.3114	0.07297	0.72976	0.02081	0.67161	1.68173
MR1	4	-0.03305	-0.30256	0.35339	0.88394	0.76222	0.99971	-0.88378	-4.0521	0.067651	0.9216	5.0763e-05	0.012602	4.29445		GPR151	4	0.22125	1.3253	0.46086	0.92654	0.18508	0.99028	-0.76765	-2.1397	0.07421	0.7348	0.032382	0.82149	1.4897
GNMT	4	0.17169	1.3531	0.49525	0.92702	0.17603	0.99971	-0.88373	-3.4223	0.067703	0.9216	0.00062101	0.053116	3.2069		ARFIP2	4	0.13973	0.79641	0.91608	0.99507	0.42579	0.99028	-0.76586	-2.0324	0.074623	0.7361	0.042118	0.88517	1.37553
SIGLECL1	4	-0.026018	-0.16933	0.37781	0.89238	0.86554	0.99971	-0.88286	-3.0548	0.06791	0.9216	0.002252	0.11768	2.64743		SLC25A14	4	0.070224	0.49084	0.69226	0.96566	0.62354	0.99028	-0.76508	-2.5062	0.074726	0.7361	0.012203	0.48419	1.91353
PDE4DIP	4	-0.13055	-0.77822	0.12105	0.70752	0.43644	0.99971	-0.88266	-2.7212	0.06791	0.9216	0.0065053	0.21065	2.18673		NCAPG2	4	0.067269	0.43492	0.67811	0.96566	0.66362	0.99028	-0.7642	-2.4209	0.075036	0.7361	0.015481	0.56883	1.8102
SERPINB3	4	0.00030764	0.0027017	0.48941	0.92448	0.99784	0.99971	-0.88209	-3.839	0.067961	0.9216	0.00012354	0.021359	3.90819		RNF138	4	-0.063419	-0.45258	0.20848	0.82177	0.65085	0.99028	-0.76362	-2.5213	0.075191	0.7361	0.011694	0.47783	1.93204
NSL1	4	-0.29197	-1.2261	0.015441	0.32359	0.22014	0.99971	-0.88197	-2.0231	0.067961	0.9216	0.043059	0.53643	1.36594		YY2	4	0.14401	0.88062	0.89057	0.99299	0.37852	0.99028	-0.76055	-2.1151	0.075759	0.73761	0.034421	0.84477	1.46318
CTH	4	0.10852	0.54382	0.87942	0.98555	0.58657	0.99971	-0.88117	-2.158	0.068064	0.9216	0.030926	0.49288	1.50968		FOXD4L1	4	-0.068033	-0.44736	0.19872	0.8122	0.65461	0.99028	-0.75908	-2.3463	0.076069	0.73761	0.018959	0.64071	1.72218
PARP15	4	0.067599	0.45011	0.857	0.98292	0.65263	0.99971	-0.88086	-3.0711	0.068116	0.9216	0.0021328	0.1131	2.67105		KDM8	4	0.08826	0.49913	0.79106	0.97977	0.61768	0.99028	-0.75883	-1.9791	0.076121	0.73774	0.047808	0.88517	1.3205
OXER1	4	0.25281	1.3968	0.16319	0.7655	0.16247	0.99971	-0.88029	-2.451	0.068323	0.9216	0.014248	0.33615	1.84625		PRR20E	4	0.084185	0.59139	0.76658	0.97756	0.55426	0.99028	-0.75696	-2.4339	0.07674	0.74041	0.014937	0.55729	1.82574
BTF3	4	-0.11543	-0.81353	0.14661	0.74718	0.41591	0.99971	-0.87952	-3.1069	0.068529	0.9216	0.0018905	0.10489	2.72342		ADAT3	4	0.010746	0.075739	0.43054	0.92094	0.93963	0.99318	-0.75547	-2.4226	0.07705	0.74059	0.015409	0.56724	1.81223
SCYL3	4	0.15421	1.0502	0.59631	0.95575	0.29362	0.99971	-0.87793	-2.9888	0.068839	0.9216	0.0028006	0.13362	2.55275		MCM6	4	-0.071277	-0.447	0.1918	0.80599	0.65487	0.99028	-0.75502	-2.0766	0.077153	0.74059	0.037837	0.87537	1.42208
HIST1H2BL	4	0.15832	0.94012	0.57183	0.95171	0.34715	0.99971	-0.87684	-2.5024	0.069252	0.9216	0.012337	0.31377	1.90879		ACTR2	4	0.10633	0.89327	0.8914	0.99299	0.37172	0.99028	-0.75328	-2.9015	0.077773	0.74265	0.0037144	0.21664	2.43011
SGTB	4	0.038633	0.33539	0.68586	0.96738	0.73733	0.99971	-0.87674	-3.7591	0.069252	0.9216	0.00017051	0.024788	3.76825		LILRB2	4	0.18288	1.1661	0.66319	0.96289	0.24356	0.99028	-0.75284	-2.2024	0.077876	0.74265	0.027635	0.76666	1.55854
CFP	4	0.23467	1.2619	0.21876	0.81511	0.20697	0.99971	-0.87664	-2.3758	0.069252	0.9216	0.01751	0.37604	1.75671		ARID2	4	0.18714	1.3763	0.63974	0.95845	0.16874	0.99028	-0.75133	-2.5438	0.078186	0.74265	0.010964	0.45955	1.96003
MORC1	4	0.1173	0.58493	0.82152	0.97716	0.5586	0.99971	-0.87479	-2.1605	0.069665	0.9216	0.030734	0.49242	1.51238		MYL12A	4	0.039806	0.22678	0.54803	0.94032	0.8206	0.99028	-0.75084	-2.031	0.07829	0.74265	0.042258	0.88517	1.37409
DNAJB6	4	0.030585	0.22614	0.6431	0.96028	0.82109	0.99971	-0.87453	-3.3081	0.069769	0.9216	0.0009392	0.067919	3.02724		DLGAP5	4	0.12712	0.79663	0.9905	0.99974	0.42567	0.99028	-0.75052	-2.242	0.078341	0.74265	0.02496	0.73566	1.60276
CXCL10	4	0.071181	0.57615	0.87869	0.98555	0.56451	0.99971	-0.87439	-3.6022	0.069872	0.9216	0.0003155	0.03522	3.501		TWF2	4	0.23142	1.4269	0.41391	0.9121	0.1536	0.99028	-0.74935	-2.1325	0.078703	0.74265	0.032963	0.82671	1.48197
NTPCR	4	0.16264	0.96934	0.54741	0.94584	0.33238	0.99971	-0.87435	-2.4728	0.069924	0.9216	0.013406	0.32605	1.8727		EID2	4	0.091612	0.52753	0.80929	0.98193	0.59782	0.99028	-0.74935	-2.0405	0.078703	0.74265	0.041299	0.88517	1.38406
LILRB5	4	0.13296	0.84647	0.72593	0.96825	0.39729	0.99971	-0.87384	-2.8249	0.069975	0.9216	0.0047291	0.17849	2.32522		TRIP11	4	0.14755	1.0082	0.87012	0.99037	0.31338	0.99028	-0.74928	-2.3182	0.078703	0.74265	0.020437	0.66391	1.68958
EOGT	4	0.091541	0.42605	0.9921	0.99875	0.67007	0.99971	-0.87384	-2.0931	0.069975	0.9216	0.036342	0.51863	1.43959		ATG4B	4	0.1398	1.0104	0.91546	0.99507	0.31229	0.99028	-0.74631	-2.462	0.079013	0.74265	0.013817	0.5265	1.85959
TTPA	4	0.18025	1.0422	0.45048	0.91349	0.29733	0.99971	-0.87375	-2.4357	0.069975	0.9216	0.014862	0.34548	1.82792		XAGE1E	4	-0.25559	-1.6867	0.02076	0.3945	0.091652	0.99028	-0.74537	-2.3199	0.079271	0.74265	0.020345	0.66213	1.69154
BACE1	4	-0.12047	-0.58314	0.13763	0.73598	0.5598	0.99971	-0.87338	-2.0956	0.070027	0.9216	0.036119	0.51808	1.44226		LOC102724957	4	-0.01557	-0.11569	0.338	0.88241	0.9079	0.99231	-0.74535	-2.5798	0.079271	0.74265	0.009885	0.43014	2.00502
CDC23	4	-0.12942	-0.73015	0.12322	0.71309	0.4653	0.99971	-0.87295	-2.6189	0.070182	0.9216	0.0088224	0.25536	2.05441		ADGRG5	4	0.29326	1.7111	0.18994	0.80288	0.087065	0.99028	-0.74406	-2.0157	0.079426	0.74265	0.043836	0.88517	1.35817
MTMR3	4	0.2976	1.4325	0.073022	0.60765	0.15199	0.99971	-0.87214	-2.0218	0.070388	0.9216	0.043195	0.5372	1.36457		SIRT6	4	0.042765	0.29357	0.56083	0.94168	0.76908	0.99028	-0.73725	-2.2946	0.080717	0.7453	0.021759	0.68733	1.66236
SMG7	4	-0.13073	-0.72253	0.12079	0.70752	0.46997	0.99971	-0.87158	-2.4931	0.070388	0.9216	0.012663	0.31717	1.89746		RNF148	4	0.045647	0.30171	0.57447	0.94168	0.76287	0.99028	-0.73062	-2.1548	0.081905	0.7453	0.031176	0.80467	1.50618
SLC12A6	4	0.028744	0.19148	0.63272	0.96016	0.84815	0.99971	-0.87148	-2.9828	0.07044	0.9216	0.0028566	0.13542	2.54415		UBQLNL	4	0.17641	1.1047	0.69929	0.96622	0.2693	0.99028	-0.72858	-2.079	0.082524	0.74616	0.037614	0.87438	1.42465
GEMIN6	4	0.014697	0.068575	0.5598	0.94876	0.94533	0.99971	-0.87072	-2.0554	0.070543	0.9216	0.039838	0.52748	1.3997		EIF4G2	4	-0.053072	-0.32209	0.23322	0.84553	0.74738	0.99028	-0.72723	-1.9635	0.082731	0.74616	0.049584	0.88517	1.30466
FAM71E2	4	0.0050084	0.030895	0.51146	0.93399	0.97535	0.99971	-0.86957	-2.7143	0.070801	0.9216	0.0066407	0.2122	2.17779		STK35	4	-0.039437	-0.35945	0.26735	0.86717	0.71926	0.99028	-0.72719	-2.9684	0.082731	0.74616	0.0029934	0.1882	2.52384
C20orf196	4	0.06284	0.52871	0.82684	0.97721	0.59701	0.99971	-0.86896	-3.6235	0.070905	0.9216	0.0002906	0.033699	3.5367		GCGR	4	-0.089086	-0.59408	0.1558	0.76808	0.55246	0.99028	-0.72712	-2.3089	0.082731	0.74616	0.020951	0.67354	1.6788
TRMU	4	0.22	1.4178	0.27024	0.84497	0.15625	0.99971	-0.86767	-2.6396	0.071163	0.9216	0.0083	0.24629	2.08092		FGF18	4	-0.13656	-0.92534	0.090322	0.66414	0.35479	0.99028	-0.72595	-2.3041	0.082937	0.7464	0.021217	0.67684	1.67332
CALCRL	4	-0.09207	-0.50779	0.19123	0.79545	0.6116	0.99971	-0.86608	-2.4823	0.071524	0.9216	0.013052	0.32279	1.88432		WWTR1	4	0.043333	0.28524	0.56357	0.94168	0.77546	0.99028	-0.72404	-2.1903	0.083351	0.74714	0.028502	0.77892	1.54512
ZNF565	4	0.15985	0.88283	0.56285	0.94956	0.37733	0.99971	-0.86579	-2.4508	0.071628	0.9216	0.014252	0.33615	1.84612		HSBP1	4	0.032695	0.21156	0.51704	0.93668	0.83245	0.99028	-0.72212	-2.1815	0.083815	0.74714	0.029145	0.78703	1.53544
GRIA4	4	0.056697	0.32993	0.7893	0.97535	0.74146	0.99971	-0.86566	-2.4845	0.071628	0.9216	0.012974	0.32239	1.88693		COL10A1	4	-0.033983	-0.21285	0.2831	0.87082	0.83144	0.99028	-0.72207	-2.1628	0.083867	0.74714	0.030557	0.80184	1.51489
TRAPPC5	4	-0.17515	-1.0304	0.069356	0.59742	0.30284	0.99971	-0.86344	-2.7325	0.072144	0.9216	0.0062862	0.2064	2.20161		BRCA1	4	-0.16475	-1.0405	0.064811	0.59422	0.29809	0.99028	-0.72147	-2.1641	0.08397	0.74714	0.030458	0.80184	1.5163
ARL17A	4	-0.0052083	-0.037606	0.46282	0.91458	0.97	0.99971	-0.86329	-3.0952	0.072247	0.9216	0.0019666	0.10758	2.70628		POLR2K	4	-0.22599	-1.3737	0.030056	0.44893	0.16952	0.99028	-0.72135	-2.0279	0.084022	0.74714	0.042566	0.88517	1.37094
COL21A1	4	0.15483	0.84298	0.59239	0.9548	0.39924	0.99971	-0.86304	-2.243	0.072247	0.9216	0.024895	0.45308	1.60389		OR5AP2	4	0.054957	0.37863	0.61728	0.95357	0.70496	0.99028	-0.72088	-2.3075	0.084125	0.74714	0.021025	0.67405	1.67726
SYNGAP1	4	0.20199	1.4769	0.34492	0.88312	0.13971	0.99971	-0.86217	-3.2019	0.072402	0.9216	0.0013654	0.086424	2.86474		CNN3	4	0.25932	1.7614	0.3003	0.87295	0.07817	0.99028	-0.71856	-2.2273	0.084848	0.74909	0.02593	0.74829	1.5862
GOLGA6D	4	-0.13781	-0.79271	0.11108	0.69201	0.42795	0.99971	-0.86206	-2.5441	0.072506	0.9216	0.010957	0.29183	1.96031		C22orf29	4	0.077354	0.49706	0.73017	0.97109	0.61915	0.99028	-0.71229	-2.1573	0.085984	0.75034	0.030984	0.80366	1.50886
KNTC1	4	0.15019	1.1887	0.62027	0.95874	0.23455	0.99971	-0.8615	-3.4445	0.072609	0.9216	0.00057212	0.04968	3.24251		MRPL39	4	-0.20272	-1.344	0.039093	0.49609	0.17894	0.99028	-0.70988	-2.3443	0.086862	0.75123	0.019064	0.64202	1.71979
PARVA	4	-0.16991	-0.79627	0.074003	0.61135	0.42587	0.99971	-0.86147	-2.1355	0.072609	0.9216	0.032723	0.50351	1.48515		SSX4	4	0.0014445	0.0092561	0.39563	0.90513	0.99261	0.99944	-0.70947	-2.1304	0.087017	0.7519	0.033136	0.82742	1.4797
LSM5	4	-0.15316	-0.97282	0.09058	0.65442	0.33064	0.99971	-0.8613	-2.7766	0.072609	0.9216	0.0054932	0.19041	2.26017		EMP3	4	0.038582	0.24151	0.54266	0.94032	0.80916	0.99028	-0.70722	-2.0549	0.087534	0.75434	0.03989	0.88517	1.39914
CCR10	4	0.097663	0.83482	0.95089	0.99356	0.40382	0.99971	-0.86106	-3.6701	0.072712	0.9216	0.00024242	0.030681	3.61543		NOTO	4	-0.14321	-0.89125	0.082937	0.64343	0.3728	0.99028	-0.70146	-2.051	0.089444	0.75919	0.040265	0.88517	1.39507
MGME1	4	0.016295	0.072362	0.56755	0.95102	0.94231	0.99971	-0.86086	-2.0022	0.072712	0.9216	0.045267	0.54105	1.34422		SLC25A3	4	0.024558	0.16078	0.48358	0.93286	0.87227	0.99048	-0.69975	-2.1261	0.090271	0.76036	0.033492	0.83398	1.47506
PHLDB1	4	0.10813	0.84868	0.88174	0.98584	0.39606	0.99971	-0.85954	-3.2455	0.07297	0.9216	0.0011724	0.079443	2.93092		FRMD3	4	-0.048334	-0.34508	0.24561	0.85941	0.73004	0.99028	-0.69738	-2.2616	0.090735	0.76036	0.023722	0.72224	1.62485
OR4C16	4	-0.10191	-0.68873	0.17109	0.77334	0.49099	0.99971	-0.85921	-2.9412	0.073074	0.9216	0.0032697	0.14555	2.48549		MAPK7	4	-0.060404	-0.37907	0.21473	0.8261	0.70464	0.99028	-0.69714	-2.1718	0.090787	0.76036	0.029873	0.7935	1.52472
TXNRD2	4	0.066114	0.56128	0.84724	0.98101	0.57461	0.99971	-0.85918	-3.6386	0.073074	0.9216	0.00027416	0.033102	3.562		DROSHA	4	0.018097	0.11863	0.45905	0.92654	0.90557	0.99216	-0.69058	-2.1804	0.092181	0.76113	0.029226	0.78703	1.53423
HCRT	4	0.1909	1.0699	0.39594	0.89851	0.28464	0.99971	-0.85904	-2.3871	0.073125	0.9216	0.01698	0.36986	1.77006		MEOX1	4	0.03014	0.17875	0.50615	0.93519	0.85813	0.99048	-0.68634	-1.9615	0.093266	0.76113	0.049822	0.88517	1.30258
UBA2	4	-0.069191	-0.35	0.2438	0.83116	0.72634	0.99971	-0.85782	-2.235	0.073487	0.9216	0.025415	0.4561	1.59491		ELOVL6	4	0.0433	0.28822	0.56342	0.94168	0.77318	0.99028	-0.68159	-2.0852	0.094092	0.76169	0.037055	0.86869	1.43115
BEST4	4	-0.09046	-0.50125	0.19516	0.79903	0.6162	0.99971	-0.85648	-2.5218	0.073642	0.9216	0.011675	0.30468	1.93274		PGS1	4	-0.18541	-1.1455	0.049835	0.54305	0.252	0.99028	-0.68022	-1.9817	0.09435	0.76188	0.047507	0.88517	1.32324
KDM2B	4	0.19067	1.0821	0.39744	0.89888	0.27921	0.99971	-0.85476	-2.4133	0.074107	0.9216	0.015807	0.35382	1.80115		ACY3	4	0.13674	1.0098	0.93379	0.99636	0.31257	0.99028	-0.67504	-2.2898	0.095796	0.76347	0.022032	0.69484	1.65695
NARFL	4	-0.38986	-2.3212	0.0044412	0.17879	0.020278	0.99971	-0.8547	-2.6575	0.074107	0.9216	0.0078718	0.2378	2.10393		ZNF839	4	0.044192	0.32298	0.56688	0.94168	0.74671	0.99028	-0.67384	-2.2273	0.096261	0.76516	0.025929	0.74829	1.58621
ZSCAN2	4	0.15317	0.77732	0.60266	0.9567	0.43697	0.99971	-0.85392	-2.2451	0.07421	0.9216	0.024761	0.45171	1.60623		CCT8	4	-0.11559	-0.81939	0.11687	0.71986	0.41256	0.99028	-0.66948	-2.25	0.097759	0.76625	0.024448	0.72945	1.61176
IFNA13	4	0.15497	1.1607	0.59197	0.9548	0.24575	0.99971	-0.8535	-3.0851	0.074262	0.9216	0.0020347	0.10939	2.6915		TIMM8B	4	0.069048	0.49157	0.68648	0.96566	0.62302	0.99028	-0.66823	-2.1952	0.097914	0.76625	0.028151	0.77321	1.55051
CA12	4	0.29031	1.4311	0.084797	0.63594	0.15239	0.99971	-0.85328	-2.0676	0.074468	0.9216	0.038681	0.52562	1.4125		RUNDC3A	4	-0.014444	-0.096882	0.3411	0.8842	0.92282	0.99231	-0.66505	-2.1012	0.099153	0.7692	0.035625	0.86338	1.44825
SLC35A1	4	0.20562	1.4957	0.32834	0.87546	0.13472	0.99971	-0.85282	-2.9621	0.074468	0.9216	0.003056	0.1399	2.51485		FRK	4	0.013566	0.10707	0.44144	0.92328	0.91473	0.99231	-0.66403	-2.3822	0.099618	0.76975	0.017211	0.5991	1.76419
ORAI3	4	0.16632	1.0503	0.52758	0.93819	0.29359	0.99971	-0.85264	-2.6848	0.074468	0.9216	0.0072572	0.22521	2.13923		SMS	4	0.0063199	0.044168	0.41391	0.9121	0.96477	0.99594	-0.65929	-2.0997	0.10153	0.77471	0.035756	0.86547	1.44665
TAS1R1	4	0.12449	0.99615	0.77804	0.97339	0.31918	0.99971	-0.85224	-3.2453	0.074675	0.9216	0.0011733	0.079443	2.93059		TTC39A	4	-0.12533	-0.89253	0.10375	0.69263	0.37211	0.99028	-0.65918	-2.2002	0.10153	0.77471	0.027793	0.76993	1.55606
EPS15	4	0.085034	0.77057	0.96576	0.99569	0.44096	0.99971	-0.85214	-3.7851	0.074675	0.9216	0.00015365	0.023802	3.81347		TRIM5	4	0.099345	0.68506	0.85385	0.9887	0.49331	0.99028	-0.658	-2.174	0.10179	0.77564	0.029703	0.79114	1.5272
C5orf64	4	0.097261	0.74345	0.95357	0.99356	0.45721	0.99971	-0.85073	-3.2884	0.074933	0.9216	0.0010077	0.07148	2.99667		ST8SIA5	4	0.19563	1.4982	0.59182	0.94392	0.13409	0.99028	-0.65746	-2.3418	0.10194	0.77564	0.01919	0.64401	1.71693
EXOC4	4	0.21441	1.0757	0.29281	0.85961	0.28206	0.99971	-0.84967	-2.0935	0.075036	0.9216	0.036307	0.51863	1.44001		ZNF576	4	0.15452	1.1621	0.82844	0.98351	0.24521	0.99028	-0.65725	-2.2458	0.10194	0.77564	0.024716	0.73261	1.60702
PCDHA7	4	0.045883	0.35242	0.72692	0.96835	0.72453	0.99971	-0.84941	-3.3429	0.075036	0.9216	0.00082923	0.062969	3.08132		GLIPR1	4	-0.15801	-1.0832	0.069562	0.60457	0.27871	0.99028	-0.65127	-2.0643	0.10401	0.78199	0.038986	0.88192	1.40909
FOLR2	4	0.098727	0.65817	0.94392	0.99324	0.51043	0.99971	-0.84934	-2.8066	0.075036	0.9216	0.0050069	0.18432	2.30043		ITFG2	4	-0.020394	-0.15096	0.32282	0.87899	0.88001	0.99048	-0.65038	-2.2154	0.10427	0.78199	0.026732	0.75569	1.57297
HAUS7	4	-0.015988	-0.11994	0.41799	0.90608	0.90453	0.99971	-0.84849	-3.1359	0.075243	0.9216	0.0017131	0.098136	2.76622		PRAC1	4	0.084686	0.57491	0.77019	0.97756	0.56535	0.99028	-0.64892	-2.0039	0.10504	0.7836	0.045078	0.88517	1.34604
TPPP3	4	0.16008	0.99122	0.56145	0.94902	0.32158	0.99971	-0.84485	-2.6127	0.075966	0.9216	0.0089832	0.25732	2.04657		CREB3	4	0.065359	0.49251	0.66975	0.96498	0.62236	0.99028	-0.64188	-2.2197	0.107	0.78425	0.02644	0.7526	1.57774
PIK3CG	4	0.15027	0.84484	0.61981	0.95874	0.3982	0.99971	-0.84433	-2.2968	0.076276	0.9216	0.021631	0.42096	1.66492		CCNYL1	4	0.18377	1.2673	0.65803	0.96079	0.20506	0.99028	-0.63888	-1.9879	0.10798	0.7851	0.046821	0.88517	1.32956
HTT	4	0.22522	1.1473	0.25015	0.83116	0.25125	0.99971	-0.84413	-2.1335	0.076327	0.9216	0.032883	0.50398	1.48303		CBX2	4	0.14855	0.97299	0.86428	0.98919	0.33056	0.99028	-0.6379	-1.983	0.10824	0.7851	0.047363	0.88517	1.32456
UNC5B	4	-0.12124	-0.66778	0.13608	0.73215	0.50427	0.99971	-0.84366	-2.4473	0.076379	0.9216	0.014395	0.33734	1.84179		COX7A2L	4	-0.023751	-0.17829	0.31244	0.87605	0.85849	0.99048	-0.63148	-2.2067	0.11041	0.79267	0.027336	0.76407	1.56327
FEZ2	4	0.1608	1.2392	0.55727	0.94833	0.21528	0.99971	-0.84258	-3.0909	0.076792	0.9216	0.0019958	0.10795	2.69988		PFN1	4	0.048558	0.34282	0.58645	0.94311	0.73173	0.99028	-0.63071	-2.1202	0.11077	0.79284	0.033991	0.83848	1.46864
NFE4	4	0.045693	0.27396	0.72593	0.96825	0.78411	0.99971	-0.84204	-2.5691	0.076999	0.9216	0.010195	0.28043	1.99161		C11orf52	4	0.1542	1.3763	0.8303	0.98374	0.16874	0.99028	-0.62885	-2.5983	0.1116	0.79545	0.0093696	0.42194	2.02828
HOXB4	4	0.029979	0.20356	0.6399	0.96028	0.8387	0.99971	-0.84147	-2.8792	0.077102	0.9216	0.0039865	0.16286	2.39941		SLC30A8	4	0.072783	0.54505	0.70574	0.96622	0.58572	0.99028	-0.62802	-2.1319	0.11186	0.79545	0.033018	0.82671	1.48125
STARD13	4	-0.23897	-1.5862	0.031812	0.46091	0.1127	0.99971	-0.8412	-2.8672	0.077153	0.9216	0.0041411	0.16637	2.38288		CYP27C1	4	0.1842	1.5779	0.6557	0.96069	0.1146	0.99028	-0.62323	-2.4857	0.11335	0.79964	0.012928	0.50168	1.88847
TTC7A	4	0.038107	0.25039	0.68317	0.9668	0.80229	0.99971	-0.84085	-2.7725	0.077257	0.9216	0.005562	0.19164	2.25477		TMCO1	4	-0.1638	-1.1245	0.065534	0.59448	0.26079	0.99028	-0.6227	-2.1234	0.11366	0.79993	0.033723	0.83398	1.47207
TAS2R39	4	0.22241	1.2222	0.26172	0.84058	0.22163	0.99971	-0.84015	-2.2532	0.077463	0.9216	0.024249	0.44677	1.61531		FBXO6	4	0.066358	0.46007	0.67424	0.96532	0.64547	0.99028	-0.621	-1.973	0.1147	0.80122	0.048492	0.88517	1.31433
PMEL	4	0.16779	1.0053	0.51895	0.93611	0.31473	0.99971	-0.83995	-2.5038	0.077463	0.9216	0.012286	0.31377	1.91059		PACSIN2	4	-0.064345	-0.48804	0.20662	0.81854	0.62552	0.99028	-0.61899	-2.2054	0.11532	0.80122	0.027423	0.76407	1.56189
TUBE1	4	0.060892	0.46741	0.81574	0.97716	0.64021	0.99971	-0.8397	-3.275	0.077618	0.9216	0.0010568	0.074145	2.97601		MRPS14	4	0.19174	1.3169	0.61382	0.95218	0.18788	0.99028	-0.61841	-1.9695	0.11552	0.80122	0.048897	0.88517	1.31072
KLF3	4	0.069349	0.43199	0.86821	0.98495	0.66575	0.99971	-0.83893	-2.5572	0.077928	0.9216	0.010553	0.28675	1.97662		MFAP2	4	0.086646	0.63424	0.78119	0.9779	0.52592	0.99028	-0.61398	-2.0943	0.11702	0.80383	0.03623	0.86744	1.44093
GPATCH1	4	-0.17001	-0.79687	0.0739	0.61102	0.42553	0.99971	-0.83798	-2.0785	0.078083	0.9216	0.037665	0.52341	1.42406		FAM212A	4	0.10438	1.0707	0.88143	0.9921	0.28431	0.99028	-0.61054	-2.8903	0.11836	0.80932	0.0038491	0.22051	2.41464
RPP14	4	-0.1253	-0.89744	0.12926	0.72362	0.36948	0.99971	-0.83594	-2.7917	0.079064	0.9216	0.0052431	0.18745	2.28041		OR2B2	4	0.053496	0.41662	0.60948	0.95078	0.67696	0.99028	-0.60903	-2.1942	0.11873	0.81013	0.028219	0.77397	1.54946
MTRNR2L8	4	-0.032859	-0.24575	0.35401	0.88394	0.80588	0.99971	-0.83512	-3.2487	0.079374	0.9216	0.0011592	0.079443	2.93584		OR2M4	4	-0.0511	-0.38562	0.23828	0.85098	0.69978	0.99028	-0.60881	-2.1033	0.11878	0.81013	0.035437	0.86098	1.45054
SLC17A7	4	-0.034025	-0.25676	0.34967	0.88394	0.79736	0.99971	-0.83187	-3.2317	0.080045	0.9216	0.0012307	0.081614	2.90985		IL13RA1	4	0.19553	1.4264	0.59228	0.94392	0.15374	0.99028	-0.60366	-2.0095	0.12069	0.81155	0.044481	0.88517	1.35183
THBD	4	0.042483	0.35734	0.70709	0.968	0.72083	0.99971	-0.83175	-3.5119	0.080045	0.9216	0.00044485	0.043726	3.35179		ST8SIA1	4	0.1854	1.4976	0.64837	0.95924	0.13424	0.99028	-0.60291	-2.2529	0.12089	0.81155	0.024263	0.72706	1.61506
SCAMP5	4	0.16639	0.98793	0.52711	0.93819	0.32319	0.99971	-0.83137	-2.4104	0.080097	0.9216	0.015936	0.35514	1.79762		FOXP4	4	0.17082	1.3076	0.73249	0.97109	0.19102	0.99028	-0.58413	-2.069	0.12776	0.82197	0.038544	0.87867	1.41404
TSPAN15	4	0.15293	0.77367	0.60385	0.9567	0.43912	0.99971	-0.82978	-2.1118	0.080407	0.9216	0.034705	0.5128	1.45961		C12orf49	4	0.086679	0.67379	0.7814	0.9779	0.50044	0.99028	-0.57848	-2.0588	0.12947	0.82197	0.039514	0.88517	1.40325
IQCA1L	4	0.31533	1.6014	0.050248	0.54116	0.10928	0.99971	-0.8296	-2.079	0.080407	0.9216	0.037615	0.52325	1.42464		LMX1A	4	0.11369	0.97542	0.93338	0.99636	0.32935	0.99028	-0.5686	-2.2381	0.13303	0.82866	0.025213	0.73949	1.59838
FBXO40	4	0.15926	0.97077	0.56641	0.95102	0.33167	0.99971	-0.82707	-2.445	0.08113	0.9216	0.014485	0.33876	1.83908		AANAT	4	0.092855	0.73791	0.81615	0.98193	0.46057	0.99028	-0.56332	-2.0238	0.1351	0.82866	0.042993	0.88517	1.3666
FAM151B	4	0.03263	0.17336	0.65338	0.96028	0.86237	0.99971	-0.82687	-2.1329	0.081233	0.9216	0.03293	0.50402	1.48241		RASL10B	4	-0.028521	-0.26935	0.29896	0.87295	0.78766	0.99028	-0.5566	-2.4258	0.13763	0.83177	0.015275	0.56448	1.81602
C16orf89	4	0.13865	0.93009	0.69319	0.96738	0.35232	0.99971	-0.82659	-2.5668	0.08144	0.9216	0.010263	0.28113	1.98873		HSFX1	4	0.094491	0.75662	0.82452	0.98307	0.44928	0.99028	-0.54432	-1.9833	0.14233	0.8387	0.047331	0.88517	1.32485
ENPP3	4	0.11033	0.56914	0.86852	0.98495	0.56926	0.99971	-0.82521	-2.08	0.081698	0.9216	0.03753	0.52325	1.42562		GPR55	4	0.03741	0.31736	0.5376	0.93955	0.75097	0.99028	-0.54283	-2.1213	0.14274	0.8391	0.033897	0.83722	1.46984
SOX5	4	-0.02049	-0.096785	0.39868	0.89888	0.9229	0.99971	-0.82518	-1.9789	0.081698	0.9216	0.047826	0.54696	1.32034		GGN	4	0.0042249	0.033566	0.40565	0.90804	0.97322	0.99737	-0.54118	-1.9927	0.14326	0.83922	0.046298	0.88517	1.33444
POLH	4	0.067743	0.46421	0.85809	0.98292	0.6425	0.99971	-0.82496	-2.9259	0.08175	0.9216	0.0034341	0.14977	2.46419		ZC3HC1	4	0.12776	1.0771	0.98631	0.99911	0.28145	0.99028	-0.53951	-2.0611	0.14429	0.83922	0.039291	0.88517	1.40571
GEMIN4	4	-0.27924	-1.3871	0.018798	0.36537	0.1654	0.99971	-0.8244	-2.1279	0.081801	0.9216	0.033343	0.50553	1.477		CAND1	4	0.15167	1.2928	0.84554	0.98664	0.19608	0.99028	-0.52059	-2.0528	0.15224	0.84728	0.040087	0.88517	1.397
C2orf27A	4	0.051118	0.33424	0.75563	0.96994	0.7382	0.99971	-0.82408	-2.7864	0.081801	0.9216	0.0053295	0.18798	2.27331		ZNF3	4	0.098039	0.99833	0.846	0.98664	0.31812	0.99028	-0.49725	-2.322	0.16319	0.86021	0.020233	0.6607	1.69394
DPY19L1	4	0.059176	0.3239	0.80386	0.9755	0.74601	0.99971	-0.82402	-2.3672	0.081853	0.9216	0.017924	0.38182	1.74657		GLIS2	4	-0.12004	-0.45504	0.11036	0.70451	0.64908	0.99028	-1.8871	-3.7817	0.0022723	0.47959	0.00015574	0.022505	3.8076
ZFHX3	4	0.13879	0.88795	0.69268	0.96738	0.37457	0.99971	-0.82363	-2.6907	0.082008	0.9216	0.0071295	0.22231	2.14694		LMLN	4	0.26417	1.6486	0.28274	0.87082	0.099227	0.99028	-1.5228	-4.293	0.0079529	0.53055	1.7626e-05	0.0046123	4.75385
CELF1	4	0.18733	0.97038	0.41386	0.90569	0.33186	0.99971	-0.82347	-2.1666	0.082059	0.9216	0.030262	0.49127	1.5191		IFNA8	4	-0.053164	-0.25982	0.23316	0.84553	0.795	0.99028	-1.4711	-3.6693	0.0092956	0.54328	0.00024326	0.03096	3.61393
SIRT1	4	0.060488	0.32569	0.81326	0.97716	0.74466	0.99971	-0.8224	-2.3427	0.082214	0.9216	0.019145	0.39516	1.71794		INTS6	4	-0.36741	-1.6812	0.0043896	0.19585	0.092715	0.99028	-1.3383	-3.0495	0.013634	0.55394	0.0022925	0.15576	2.63969
ITGAD	4	0.1309	0.6997	0.73941	0.9692	0.48412	0.99971	-0.82177	-2.1596	0.082214	0.9216	0.030807	0.49263	1.51135		ISG20L2	4	-0.045728	-0.24009	0.25196	0.86016	0.81026	0.99028	-1.3217	-3.3064	0.014305	0.56762	0.00094507	0.080618	3.02454
CGB8	4	-0.041216	-0.30204	0.32819	0.87546	0.76262	0.99971	-0.82161	-3.1223	0.082369	0.9216	0.0017946	0.10161	2.74603		SORCS2	4	0.23866	1.017	0.38071	0.89973	0.30913	0.99028	-1.3197	-2.6534	0.014511	0.56998	0.0079679	0.37628	2.09866
PPP4R2	4	0.12235	0.84418	0.79183	0.97535	0.39857	0.99971	-0.8213	-2.5928	0.082421	0.9216	0.0095197	0.2679	2.02138		SYMPK	4	-0.35192	-1.3696	0.0055774	0.22334	0.17081	0.99028	-1.316	-2.6961	0.014511	0.56998	0.0070162	0.34309	2.1539
MARCKS	4	0.16854	1.0116	0.51405	0.93399	0.31175	0.99971	-0.82114	-2.4224	0.082473	0.9216	0.01542	0.3517	1.81192		TSC22D2	4	0.12393	0.69903	0.992	0.99974	0.48453	0.99028	-1.3039	-3.4781	0.015234	0.57282	0.00050498	0.050665	3.29673
TCTN1	4	-0.065414	-0.34358	0.25351	0.83359	0.73116	0.99971	-0.82103	-2.2404	0.082473	0.9216	0.025067	0.4535	1.6009		TUBGCP2	4	-0.50331	-1.8029	0.00067135	0.065657	0.071411	0.99028	-1.2475	-2.6485	0.017868	0.57571	0.0080856	0.37761	2.09229
FAM9A	4	-0.027526	-0.24806	0.37188	0.88934	0.80409	0.99971	-0.82092	-3.7333	0.082524	0.9216	0.00018897	0.025823	3.72361		TFAP4	4	-0.1702	-0.60323	0.061144	0.58846	0.54636	0.99028	-1.1883	-2.0597	0.022568	0.6169	0.039423	0.88517	1.40425
GMDS	4	0.17	1.2813	0.50532	0.93208	0.20009	0.99971	-0.82062	-2.8731	0.082628	0.9216	0.0040642	0.16464	2.39102		DNMT1	4	-0.22605	-1.1964	0.030056	0.44893	0.23154	0.99028	-1.1512	-3.2661	0.025615	0.62705	0.0010904	0.090621	2.96241
HNRNPA0	4	0.040658	0.25277	0.69707	0.96738	0.80045	0.99971	-0.81816	-2.5686	0.083247	0.9216	0.010211	0.28045	1.99093		KANSL3	4	-0.11369	-0.85741	0.1196	0.72048	0.39122	0.99028	-1.0601	-3.8186	0.03269	0.64523	0.00013423	0.020629	3.87215
ELMO1	4	0.088087	0.5273	0.98616	0.9976	0.59798	0.99971	-0.81788	-2.4162	0.083299	0.9216	0.015685	0.35382	1.80452		TBCC	4	-0.015228	-0.083157	0.33893	0.88296	0.93373	0.99231	-1.0556	-2.7238	0.033051	0.64523	0.0064533	0.32124	2.19022
POLE	4	-0.086857	-0.43269	0.20357	0.80334	0.66524	0.99971	-0.81704	-2.1305	0.083505	0.9216	0.033132	0.50477	1.47975		SCD	4	-0.35132	-1.8867	0.0055774	0.22334	0.059197	0.99028	-1.0543	-2.9642	0.033361	0.64794	0.0030352	0.18898	2.51781
FAM160A1	4	0.038773	0.28846	0.68653	0.96738	0.773	0.99971	-0.81518	-3.1243	0.08397	0.9216	0.0017823	0.10121	2.74902		FAM25G	4	-0.29749	-1.3493	0.012394	0.32043	0.17724	0.99028	-1.0243	-2.2453	0.03615	0.64986	0.024747	0.73261	1.60648
FIGF	4	0.21111	1.2209	0.30552	0.86457	0.22211	0.99971	-0.81489	-2.2979	0.084074	0.9216	0.021568	0.42096	1.66619		PRC1	4	-0.39011	-1.8925	0.0027887	0.14634	0.05842	0.99028	-1.0056	-2.5161	0.03806	0.65368	0.011867	0.48073	1.92566
FXYD3	4	-0.088254	-0.57532	0.20022	0.80111	0.56508	0.99971	-0.81468	-2.7889	0.084125	0.9216	0.0052894	0.18793	2.27659		AFG3L2	4	-0.16069	-0.69623	0.067445	0.59881	0.48628	0.99028	-0.98015	-1.9989	0.041262	0.67143	0.045621	0.88517	1.34084
ARL1	4	0.10989	1.0474	0.87095	0.98495	0.29493	0.99971	-0.81438	-3.7765	0.084125	0.9216	0.00015902	0.024056	3.79855		TBP	4	-0.037104	-0.22164	0.27339	0.86773	0.82459	0.99028	-0.93458	-2.5545	0.046943	0.67584	0.010633	0.45154	1.97334
NME5	4	0.025434	0.13128	0.61465	0.95815	0.89555	0.99971	-0.81419	-2.1729	0.084177	0.9216	0.029784	0.48874	1.52602		OR4F17	4	-0.45471	-2.0522	0.0014976	0.11462	0.040155	0.99028	-0.92612	-2.2193	0.048131	0.68346	0.026468	0.7526	1.57728
PARD6G	4	-0.11756	-0.83601	0.14326	0.74399	0.40315	0.99971	-0.81347	-3.0092	0.084383	0.9216	0.0026197	0.12997	2.58175		BRF1	4	-0.42747	-2.5861	0.0021173	0.13141	0.0097082	0.99028	-0.9181	-2.7244	0.049215	0.68346	0.0064415	0.32124	2.19101
MPDU1	4	-0.07206	-0.34092	0.23699	0.82864	0.73316	0.99971	-0.81303	-2.0074	0.084487	0.9216	0.044703	0.54105	1.34966		CLEC16A	4	0.29784	1.6711	0.17755	0.78998	0.094701	0.99028	-0.89876	-2.3352	0.051591	0.68789	0.019535	0.64886	1.70919
FLG2	4	0.24101	1.1839	0.19763	0.79958	0.23646	0.99971	-0.81295	-1.9751	0.084538	0.9216	0.048253	0.54696	1.31648		C10orf2	4	0.044417	0.33945	0.56786	0.94168	0.73427	0.99028	-0.84398	-2.9992	0.060112	0.70631	0.0027072	0.17416	2.56748
PPM1F	4	0.1979	1.2693	0.36315	0.88812	0.20435	0.99971	-0.81274	-2.5128	0.084642	0.9216	0.011978	0.30886	1.92162		INCENP	4	-0.44276	-2.0522	0.0018591	0.13121	0.040147	0.99028	-0.83263	-2.0703	0.061816	0.70828	0.03842	0.87867	1.41544
CMPK2	4	0.07575	0.46708	0.90741	0.98813	0.64044	0.99971	-0.81173	-2.6617	0.085003	0.9216	0.0077757	0.236	2.10926		GNB2L1	4	-0.49649	-2.6181	0.00072299	0.068966	0.008842	0.99028	-0.78428	-1.9888	0.070543	0.72455	0.046726	0.88517	1.33044
RHOT1	4	0.010929	0.063668	0.5409	0.94352	0.94923	0.99971	-0.81152	-2.487	0.085003	0.9216	0.012884	0.32067	1.88995		RBMX2	4	-0.14265	-1.083	0.083557	0.64553	0.27881	0.99028	-0.78139	-2.7551	0.071163	0.72455	0.0058672	0.30297	2.23157
ADA	4	-0.13009	-0.78909	0.12167	0.7099	0.43006	0.99971	-0.81105	-2.4076	0.085261	0.9216	0.016059	0.35662	1.79428		LOC101060389	4	-0.64261	-3.1835	0.00010328	0.020833	0.0014551	0.99028	-0.77885	-1.9959	0.071731	0.72576	0.045944	0.88517	1.33777
PCP2	4	0.14089	0.95729	0.67811	0.96502	0.33842	0.99971	-0.81098	-2.796	0.085261	0.9216	0.0051743	0.18658	2.28615		TNS3	4	0.059022	0.38757	0.63856	0.9581	0.69833	0.99028	-0.72524	-2.2217	0.082989	0.7464	0.026302	0.75231	1.58001
RFTN2	4	0.065465	0.39842	0.84383	0.98062	0.69032	0.99971	-0.81091	-2.5459	0.085261	0.9216	0.0109	0.29112	1.96257		MRPS2	4	-0.14154	-0.93608	0.084848	0.64955	0.34923	0.99028	-0.64933	-2.0727	0.10489	0.78326	0.038201	0.87867	1.41793
NTF4	4	-0.077196	-0.4615	0.2249	0.81953	0.64444	0.99971	-0.81067	-2.4128	0.085313	0.9216	0.015829	0.35382	1.80055		MAST3	4	0.030958	0.23011	0.5094	0.93551	0.818	0.99028	-0.61866	-2.0886	0.11552	0.80122	0.036741	0.86791	1.43485
TARBP2	4	-0.10585	-0.78258	0.16371	0.76655	0.43387	0.99971	-0.81047	-3.0062	0.085416	0.9216	0.0026454	0.13031	2.57751		PER1	4	0.046706	0.41404	0.5785	0.94168	0.67885	0.99028	-0.61321	-2.5607	0.11733	0.80539	0.010446	0.44753	1.98105
KLHL26	4	0.12179	0.58749	0.79488	0.97535	0.55688	0.99971	-0.81016	-2.0191	0.085416	0.9216	0.043482	0.5378	1.36169		PPP1R15B	4	0.351	0.50861	0.075294	0.62043	0.61103	0.99028	-1.579	-1.1196	0.0069717	0.53055	0.26288	0.88517	0.580242
SOX3	4	0.18226	0.98349	0.44015	0.91289	0.32537	0.99971	-0.81015	-2.2088	0.085416	0.9216	0.027186	0.47052	1.56565		FXYD7	4	0.51614	1.2165	0.0019624	0.13141	0.22378	0.99028	-1.4388	-1.5038	0.010174	0.54521	0.13264	0.88517	0.877325
STARD10	4	0.19304	1.0469	0.38535	0.89494	0.29514	0.99971	-0.80786	-2.1715	0.086243	0.9216	0.029895	0.48874	1.5244		HIST1H2BJ	4	0.39108	0.93509	0.034032	0.47143	0.34974	0.99028	-1.2612	-1.3967	0.017507	0.57571	0.16252	0.88517	0.789093
ZSCAN1	4	0.084128	0.44899	0.95987	0.99481	0.65344	0.99971	-0.80752	-2.0621	0.086397	0.9216	0.039196	0.52708	1.40676		C21orf59	4	-0.12739	-0.13475	0.10112	0.68605	0.89281	0.99085	-1.257	-0.64557	0.017662	0.57571	0.51856	0.89172	0.285201
GRB2	4	0.089094	0.42543	0.99215	0.99875	0.67053	0.99971	-0.80721	-1.9808	0.086604	0.9216	0.047616	0.54694	1.32225		CRYAB	4	0.16267	0.31385	0.78073	0.9779	0.75364	0.99028	-1.251	-1.1949	0.017817	0.57571	0.23213	0.88517	0.634269
TACC3	4	-0.19287	-1.6975	0.056032	0.55841	0.089605	0.99971	-0.80707	-3.2379	0.086656	0.9216	0.001204	0.080673	2.91937		NACA	4	-0.16744	-0.18833	0.062694	0.58846	0.85062	0.99048	-1.2505	-0.71796	0.017868	0.57571	0.47278	0.88792	0.325341
ZNF737	4	0.13258	0.68885	0.72867	0.96835	0.49091	0.99971	-0.80707	-2.1225	0.086656	0.9216	0.0338	0.50736	1.47108		POLA1	4	-0.62571	-1.8919	0.00015493	0.02381	0.058498	0.99028	-1.139	-1.951	0.026492	0.62791	0.051058	0.88517	1.29194
RGS4	4	0.046173	0.22564	0.72836	0.96835	0.82148	0.99971	-0.80669	-2.0618	0.086811	0.9216	0.039228	0.52714	1.4064		ELOVL1	4	0.40976	1.4428	0.022878	0.40943	0.14907	0.99028	-1.1119	-1.8209	0.02861	0.63678	0.068629	0.88517	1.16349
CCDC169-SOHLH2	4	0.042382	0.2669	0.7061	0.96738	0.78954	0.99971	-0.8058	-2.584	0.086966	0.9216	0.0097664	0.27244	2.01027		TTC7A	4	-0.32422	-0.45321	0.008366	0.26733	0.65039	0.99028	-1.0812	-0.77109	0.030882	0.64021	0.44065	0.88546	0.355906
MUC21	4	0.062311	0.45243	0.82375	0.97721	0.65096	0.99971	-0.80561	-2.8214	0.086966	0.9216	0.0047821	0.17946	2.32038		TCERG1	4	0.10924	0.43121	0.90818	0.99507	0.66632	0.99028	-1.0801	-1.9511	0.030934	0.64021	0.051043	0.88517	1.29206
SMARCD2	4	-0.052651	-0.38959	0.28987	0.85695	0.69684	0.99971	-0.80541	-3.017	0.087017	0.9216	0.002553	0.12774	2.59295		ESCO2	4	0.24514	0.67755	0.35354	0.89092	0.49805	0.99028	-1.0359	-1.2614	0.035117	0.64986	0.20718	0.88517	0.683652
CNKSR2	4	0.10975	0.79905	0.87198	0.98495	0.42426	0.99971	-0.80232	-3.0006	0.087688	0.9216	0.0026948	0.13211	2.56947		HNRNPL	4	-0.31773	-0.93063	0.0091407	0.28031	0.35205	0.99028	-1.0325	-1.5496	0.035117	0.64986	0.12123	0.88517	0.91639
SPDYE1	4	-0.11684	-0.83901	0.14419	0.74453	0.40147	0.99971	-0.80205	-2.8144	0.087688	0.9216	0.004887	0.18129	2.31096		OSBPL11	4	0.18194	0.51967	0.66928	0.96498	0.60329	0.99028	-1.0207	-1.3572	0.036511	0.64986	0.17472	0.88517	0.757657
PKD2	4	0.14357	0.85347	0.66118	0.96028	0.3934	0.99971	-0.80051	-2.3544	0.088257	0.9216	0.018554	0.38844	1.73156		ZSCAN2	4	0.28293	1.1272	0.22036	0.83242	0.25966	0.99028	-1.0176	-1.9054	0.036873	0.64986	0.056731	0.88517	1.24618
YBEY	4	0.13085	0.94474	0.73977	0.96928	0.34479	0.99971	-0.79865	-2.7461	0.088515	0.9216	0.00603	0.20115	2.21968		BRAP	4	0.26939	0.87618	0.26446	0.86623	0.38093	0.99028	-0.97194	-1.4826	0.042708	0.67511	0.13817	0.88517	0.859586
C20orf173	4	0.018202	0.12294	0.5771	0.95189	0.90216	0.99971	-0.79823	-2.5794	0.088721	0.9216	0.0098978	0.27459	2.00446		PSMB5	4	-0.86299	-1.6032	0	0	0.10889	0.99028	-0.95507	-1.01	0.044464	0.67511	0.31249	0.88517	0.505164
SCNM1	4	0.22162	1.3902	0.26477	0.84187	0.16446	0.99971	-0.79798	-2.4765	0.088876	0.9216	0.013266	0.32517	1.87726		NOXO1	4	0.16332	0.61533	0.77629	0.97759	0.53834	0.99028	-0.95216	-1.659	0.045084	0.67511	0.097111	0.88517	1.01273
MGEA5	4	0.2345	1.3044	0.21907	0.81514	0.19209	0.99971	-0.79747	-2.1664	0.08898	0.9216	0.030278	0.49127	1.51887		DDX17	4	0.26223	0.90352	0.2892	0.87082	0.36625	0.99028	-0.94587	-1.4995	0.045858	0.67511	0.13375	0.88517	0.873706
TMBIM4	4	0.19989	1.4417	0.35421	0.88394	0.14939	0.99971	-0.79722	-2.8743	0.089031	0.9216	0.0040494	0.16439	2.39261		HIST1H4J	4	0.041336	0.091528	0.55521	0.94113	0.92707	0.99231	-0.9428	-0.94486	0.046168	0.67511	0.34473	0.88517	0.462521
VASN	4	0.21329	1.518	0.29782	0.86249	0.129	0.99971	-0.79575	-2.5738	0.089341	0.9216	0.010059	0.27787	1.99745		SAFB2	4	0.14579	0.56357	0.88065	0.9921	0.57305	0.99028	-0.93994	-1.7945	0.046478	0.67511	0.072726	0.88517	1.13831
DCDC2	4	0.17387	1.2606	0.48311	0.92223	0.20747	0.99971	-0.79533	-2.8573	0.089651	0.9216	0.0042725	0.16988	2.36932		TAS2R39	4	0.28553	1.101	0.21215	0.82501	0.27088	0.99028	-0.93898	-1.6791	0.04653	0.67511	0.093123	0.88517	1.03094
ZNF394	4	0.16856	1.0983	0.51384	0.93399	0.27206	0.99971	-0.7947	-2.4732	0.089651	0.9216	0.013389	0.32605	1.87325		ADAM12	4	0.22879	0.99277	0.42533	0.91776	0.32082	0.99028	-0.92435	-1.856	0.048285	0.68346	0.063447	0.88517	1.19759
RBBP6	4	-0.17636	-1.171	0.068478	0.59462	0.24159	0.99971	-0.79442	-2.7783	0.089857	0.9216	0.005465	0.19016	2.26241		ZFHX3	4	0.26023	0.98176	0.29689	0.87295	0.32622	0.99028	-0.92297	-1.6666	0.048492	0.68346	0.09559	0.88517	1.01959
BCL2L13	4	0.22545	1.1869	0.24948	0.83116	0.23529	0.99971	-0.79417	-1.9897	0.090012	0.9216	0.046629	0.54581	1.33134		MTHFD2L	4	0.49277	1.0723	0.0039248	0.18269	0.2836	0.99028	-0.91908	-0.91683	0.04906	0.68346	0.35923	0.88517	0.444627
PSMA3	4	-0.15029	-0.8265	0.093782	0.65809	0.40852	0.99971	-0.79376	-2.1913	0.090116	0.9216	0.028429	0.47994	1.54624		VPS52	4	-0.061874	-0.24791	0.21199	0.82501	0.8042	0.99028	-0.91363	-1.7319	0.049731	0.68346	0.083296	0.88517	1.07938
DCLK1	4	0.22413	1.2989	0.25465	0.83568	0.19398	0.99971	-0.79362	-2.1818	0.090116	0.9216	0.029125	0.48477	1.53573		HUWE1	4	-0.13976	-0.36861	0.087224	0.65862	0.71242	0.99028	-0.88354	-1.1225	0.053811	0.69374	0.26165	0.88517	0.582279
SELT	4	-0.017335	-0.10063	0.41221	0.90534	0.91984	0.99971	-0.79301	-2.4186	0.090426	0.9216	0.015581	0.35333	1.8074		CPED1	4	-0.11098	-0.37814	0.12265	0.72401	0.70532	0.99028	-0.85589	-1.4341	0.058201	0.6987	0.15155	0.88517	0.819444
LZTS1	4	0.22357	1.3852	0.25697	0.83648	0.16599	0.99971	-0.79207	-2.3606	0.090426	0.9216	0.018244	0.38525	1.73888		MPDU1	4	-0.1224	-0.4721	0.10736	0.70024	0.63685	0.99028	-0.84967	-1.5845	0.059234	0.70411	0.11309	0.88517	0.946576
PGBD5	4	0.1432	1.0037	0.6636	0.96028	0.31551	0.99971	-0.7916	-2.7318	0.090426	0.9216	0.0062996	0.20641	2.20069		XRN1	4	-0.088017	-0.23415	0.15823	0.77043	0.81487	0.99028	-0.84154	-1.0888	0.060421	0.70711	0.27624	0.88517	0.558713
NTRK1	4	0.077668	0.61674	0.91923	0.98933	0.5374	0.99971	-0.79036	-3.0251	0.090529	0.9216	0.0024853	0.12598	2.60462		PMEL	4	0.30848	1.5202	0.15209	0.76058	0.12846	0.99028	-0.83666	-1.8492	0.061093	0.70711	0.06443	0.88517	1.19091
POLR1D	4	-0.075724	-0.40209	0.228	0.82195	0.68762	0.99971	-0.79008	-2.1508	0.09058	0.9216	0.031494	0.49632	1.50177		DNAJC13	4	0.29005	1.0986	0.19887	0.81222	0.27193	0.99028	-0.83365	-1.4722	0.061661	0.70828	0.14096	0.88517	0.850904
MYBL2	4	0.065662	0.42103	0.84502	0.98088	0.67374	0.99971	-0.78947	-2.4794	0.090632	0.9216	0.013162	0.32385	1.88068		POLD2	4	-0.29501	-0.41542	0.012756	0.32457	0.67784	0.99028	-0.83327	-0.62464	0.061661	0.70828	0.53221	0.89218	0.273917
SMIM22	4	0.066775	0.35611	0.85106	0.98154	0.72176	0.99971	-0.78947	-2.1051	0.090632	0.9216	0.035285	0.5149	1.45241		ABCE1	4	-0.41536	-1.5423	0.0022723	0.13497	0.12299	0.99028	-0.8115	-1.487	0.065741	0.7154	0.137	0.88517	0.863279
ZNF529	4	0.1285	0.97863	0.75325	0.96994	0.32777	0.99971	-0.78742	-2.9644	0.091252	0.9216	0.0030325	0.13981	2.5182		ZNF626	4	-0.24846	-0.78604	0.022671	0.40871	0.43184	0.99028	-0.79698	-1.2736	0.068478	0.72132	0.2028	0.88517	0.692932
GOLGA6L10	4	-0.16314	-0.91163	0.080562	0.62706	0.36196	0.99971	-0.78694	-2.3196	0.091303	0.9216	0.02036	0.41149	1.69122		AKAP9	4	-0.088783	-0.27326	0.15642	0.76952	0.78465	0.99028	-0.78646	-1.1714	0.07013	0.72455	0.24145	0.88517	0.617173
HGH1	4	0.0079262	0.061303	0.52556	0.93789	0.95112	0.99971	-0.78651	-3.1213	0.091458	0.9216	0.0018005	0.10165	2.74461		KCNN4	4	0.32213	1.1993	0.12363	0.72523	0.23042	0.99028	-0.78306	-1.3575	0.07075	0.72455	0.17464	0.88517	0.757856
CWC15	4	-0.34729	-2.0484	0.0081078	0.24154	0.040524	0.99971	-0.7865	-2.3896	0.091458	0.9216	0.016867	0.36864	1.77296		ANKRD60	4	0.30713	1.2381	0.15518	0.76697	0.21568	0.99028	-0.77207	-1.4321	0.073022	0.72976	0.1521	0.88517	0.817871
CLTC	4	-0.21756	-1.1734	0.04121	0.50474	0.24064	0.99971	-0.78588	-2.2184	0.091613	0.9216	0.026527	0.4657	1.57631		SNAPIN	4	0.11468	0.50599	0.93942	0.99752	0.61286	0.99028	-0.77072	-1.5881	0.073332	0.73045	0.11227	0.88517	0.949736
VN1R1	4	0.26164	1.4493	0.14274	0.74341	0.14726	0.99971	-0.78513	-1.9862	0.09182	0.9216	0.04701	0.54581	1.32781		CTDNEP1	4	-0.010019	-0.053888	0.35571	0.89216	0.95702	0.99474	-0.75012	-1.8911	0.078393	0.74265	0.058608	0.88517	1.23204
TMOD2	4	-0.0095146	-0.066911	0.44609	0.91289	0.94665	0.99971	-0.78365	-2.7342	0.09213	0.9216	0.0062527	0.20591	2.20393		NARFL	4	-0.37548	-0.94634	0.0035633	0.17037	0.34397	0.99028	-0.7277	-0.88977	0.082679	0.74616	0.37359	0.88517	0.427605
QTRTD1	4	0.043456	0.24141	0.71256	0.96825	0.80923	0.99971	-0.78333	-2.071	0.092181	0.9216	0.03836	0.52384	1.41612		NPC1	4	0.14055	0.78071	0.91123	0.99507	0.43497	0.99028	-0.71777	-1.8256	0.085003	0.74909	0.067903	0.88517	1.16811
ZNF727	4	0.060894	0.35093	0.81574	0.97716	0.72564	0.99971	-0.78281	-2.2537	0.092336	0.9216	0.024215	0.44657	1.61592		TAS2R50	4	0.43078	0.92666	0.015441	0.35553	0.3541	0.99028	-0.701	-0.68868	0.089754	0.76028	0.49103	0.88854	0.308892
NPAT	4	-0.011371	-0.059079	0.43813	0.91289	0.95289	0.99971	-0.78196	-1.9765	0.092853	0.9216	0.048097	0.54696	1.31788		CGB8	4	0.11605	0.50177	0.94696	0.99752	0.61583	0.99028	-0.69715	-1.4185	0.090787	0.76036	0.15604	0.88517	0.806764
ATXN1	4	0.16713	0.93479	0.52308	0.93781	0.3499	0.99971	-0.78135	-2.0591	0.092956	0.9216	0.039483	0.52748	1.40359		MARCH5	4	-0.13561	-0.77723	0.091613	0.66729	0.43702	0.99028	-0.68939	-1.8799	0.092595	0.76113	0.060118	0.88517	1.221
SMYD1	4	0.044632	0.43205	0.71969	0.96825	0.66571	0.99971	-0.7806	-3.6875	0.093214	0.9216	0.00022649	0.029148	3.64495		TUBB4A	4	0.24039	0.9519	0.37379	0.89902	0.34115	0.99028	-0.6711	-1.2037	0.097242	0.76625	0.2287	0.88517	0.640734
SLC6A6	4	0.13739	0.87477	0.70048	0.96738	0.3817	0.99971	-0.78059	-2.5016	0.093266	0.9216	0.012362	0.31377	1.90791		TPRN	4	-0.16732	-1.0167	0.062797	0.58846	0.30932	0.99028	-0.65586	-1.938	0.10241	0.77643	0.052625	0.88517	1.27881
IQGAP1	4	0.029991	0.23638	0.64005	0.96028	0.81314	0.99971	-0.78024	-2.8471	0.093369	0.9216	0.0044123	0.1733	2.35533		TBC1D3H	4	-0.22381	-1.3131	0.030572	0.44985	0.18917	0.99028	-0.65063	-1.9039	0.10421	0.78199	0.056924	0.88517	1.2447
GABRQ	4	0.14311	1.2678	0.66412	0.96028	0.20489	0.99971	-0.78005	-3.2126	0.093421	0.9216	0.0013155	0.08438	2.88091		ANKFY1	4	0.072131	0.35749	0.7028	0.96622	0.72073	0.99028	-0.64795	-1.5591	0.1053	0.78363	0.11898	0.88517	0.924526
RAB21	4	0.045048	0.26556	0.72258	0.96825	0.79058	0.99971	-0.7796	-2.2703	0.093472	0.9216	0.023192	0.43729	1.63466		POC1B	4	0.1377	0.52301	0.92858	0.99613	0.60097	0.99028	-0.6398	-1.0861	0.10773	0.7851	0.27743	0.88517	0.556847
BHMT	4	0.15999	1.0315	0.56202	0.94956	0.30229	0.99971	-0.77845	-2.4207	0.093731	0.9216	0.015491	0.35208	1.80992		ENO1	4	-0.18423	-0.86182	0.050558	0.54766	0.38878	0.99028	-0.6382	-1.4365	0.10824	0.7851	0.15087	0.88517	0.821397
HIST2H2AC	4	-0.072909	-0.47802	0.23487	0.82685	0.63263	0.99971	-0.77786	-2.5836	0.093937	0.9216	0.0097783	0.27244	2.00974		DCAF4	4	0.055056	0.34777	0.618	0.95381	0.72801	0.99028	-0.637	-1.8798	0.10845	0.78593	0.060135	0.88517	1.22087
GNAT3	4	0.076089	0.6209	0.90911	0.98882	0.53467	0.99971	-0.77784	-3.2366	0.093937	0.9216	0.0012098	0.080784	2.91729		GTF2A1	4	-0.26267	-1.0321	0.019108	0.37949	0.30203	0.99028	-0.62632	-1.1959	0.11263	0.7973	0.23173	0.88517	0.635018
COL2A1	4	0.096042	0.87152	0.96173	0.99514	0.38347	0.99971	-0.77698	-3.5232	0.094144	0.9216	0.00042633	0.042838	3.37025		PLEKHA8	4	0.06319	0.33837	0.65968	0.96132	0.73508	0.99028	-0.62469	-1.6407	0.11304	0.79861	0.10086	0.88517	0.996281
GALR3	4	-0.080375	-0.51072	0.21819	0.81503	0.60955	0.99971	-0.7757	-2.5526	0.094609	0.9216	0.010692	0.2887	1.97094		TFIP11	4	-0.044665	-0.25193	0.25387	0.8617	0.80109	0.99028	-0.62056	-1.6412	0.1148	0.80122	0.10077	0.88517	0.996669
SRCAP	4	-0.16635	-1.109	0.077567	0.62322	0.26745	0.99971	-0.77559	-2.6407	0.094609	0.9216	0.0082731	0.24629	2.08233		OBSCN	4	0.55482	1.1375	0.00056806	0.057592	0.25532	0.99028	-0.62014	-0.57487	0.11501	0.80122	0.56538	0.89378	0.24766
MYO16	4	0.21197	1.3928	0.30247	0.86249	0.1637	0.99971	-0.77558	-2.4874	0.094609	0.9216	0.012869	0.32067	1.89046		ENPP3	4	0.12729	0.74493	0.98926	0.99974	0.45632	0.99028	-0.6182	-1.6897	0.11558	0.80122	0.091086	0.88517	1.04055
SESN3	4	0.058335	0.40133	0.79932	0.97535	0.68818	0.99971	-0.77484	-2.6959	0.094815	0.9216	0.0070201	0.22014	2.15366		PLAGL2	4	0.047775	0.20583	0.58294	0.94258	0.83692	0.99028	-0.61448	-1.2467	0.11666	0.80277	0.2125	0.88517	0.672641
CIB4	4	0.2263	1.2223	0.24731	0.83116	0.2216	0.99971	-0.77436	-2.0595	0.095022	0.9216	0.039447	0.52748	1.40399		PCDHGC3	4	0.1122	0.70265	0.9245	0.99613	0.48227	0.99028	-0.61398	-1.7157	0.11702	0.80383	0.08622	0.88517	1.06439
TMEM39A	4	0.12664	0.79195	0.7641	0.97099	0.42839	0.99971	-0.77379	-2.1595	0.095228	0.9216	0.030808	0.49263	1.51134		FYB	4	0.27148	0.77543	0.25728	0.86403	0.43808	0.99028	-0.60651	-0.79348	0.11945	0.8106	0.4275	0.88517	0.369064
TMEM191C	4	0.086675	0.64582	0.97702	0.99721	0.5184	0.99971	-0.77301	-2.7137	0.09559	0.9216	0.0066531	0.21224	2.17698		RHOT1	4	-0.020615	-0.077839	0.32204	0.87882	0.93796	0.99276	-0.60616	-1.134	0.11966	0.8106	0.25678	0.88517	0.590439
ZNF341	4	0.095365	0.65614	0.96602	0.99569	0.51173	0.99971	-0.77253	-2.5461	0.095745	0.9216	0.010893	0.29112	1.96285		CD99L2	4	0.36324	1.1621	0.060421	0.58676	0.24521	0.99028	-0.60579	-0.89562	0.11981	0.8106	0.37045	0.88517	0.43127
TSHR	4	0.10682	0.6637	0.88995	0.98631	0.50688	0.99971	-0.77204	-2.4254	0.0959	0.9216	0.01529	0.35092	1.81559		C9orf129	4	0.077092	0.50798	0.72878	0.97091	0.61147	0.99028	-0.60577	-1.8256	0.11981	0.8106	0.06791	0.88517	1.16807
GUCY1A3	4	0.15114	1.0274	0.61511	0.95815	0.30421	0.99971	-0.77161	-2.6557	0.096003	0.9216	0.0079136	0.23832	2.10163		ICE1	4	-0.31851	-1.2452	0.0089857	0.27885	0.21307	0.99028	-0.60305	-1.1194	0.12089	0.81155	0.26298	0.88517	0.580077
B3GALT5	4	0.17823	1.1002	0.46086	0.9138	0.27127	0.99971	-0.77011	-2.2097	0.096313	0.9216	0.027128	0.47052	1.56658		LZTS1	4	0.40317	1.3921	0.025873	0.4203	0.16388	0.99028	-0.60218	-0.90755	0.12141	0.81187	0.36411	0.88517	0.438767
MRPL46	4	-0.048217	-0.28678	0.30453	0.86432	0.77428	0.99971	-0.76958	-2.3116	0.096519	0.9216	0.020801	0.4144	1.68192		GEMIN2	4	-0.16065	-0.88622	0.067496	0.59881	0.3755	0.99028	-0.5968	-1.5891	0.12363	0.8154	0.11205	0.88517	0.950588
ZBED2	4	0.070505	0.38294	0.87456	0.98495	0.70176	0.99971	-0.76912	-2.1074	0.096623	0.9216	0.035084	0.51348	1.45489		INHBA	4	0.031879	0.21388	0.51327	0.9365	0.83064	0.99028	-0.58644	-1.816	0.12719	0.82197	0.069373	0.88517	1.15881
RAB42	4	0.14309	1.1194	0.66412	0.96028	0.26296	0.99971	-0.76852	-2.8581	0.096674	0.9216	0.0042621	0.16982	2.37038		LSM14A	4	0.063398	0.28119	0.6604	0.96187	0.77856	0.99028	-0.5854	-1.1925	0.1274	0.82197	0.23308	0.88517	0.632495
SELM	4	0.036507	0.23957	0.67486	0.96357	0.81066	0.99971	-0.76833	-2.5067	0.096778	0.9216	0.012187	0.31298	1.9141		FLG2	4	0.43873	1.2095	0.013014	0.32685	0.22645	0.99028	-0.57982	-0.72331	0.129	0.82197	0.46949	0.88792	0.328374
SCNN1A	4	0.080835	0.48979	0.93891	0.99252	0.62428	0.99971	-0.76796	-2.3675	0.096932	0.9216	0.01791	0.38182	1.7469		IL15RA	4	0.073284	0.50451	0.70822	0.96639	0.61391	0.99028	-0.57765	-1.8165	0.12967	0.8222	0.069289	0.88517	1.15934
OPN4	4	-0.083129	-0.44621	0.2123	0.81121	0.65545	0.99971	-0.76736	-2.1744	0.096984	0.9216	0.029676	0.48874	1.52759		YME1L1	4	0.21021	1.0139	0.51642	0.93668	0.31063	0.99028	-0.57088	-1.2174	0.1322	0.82742	0.22344	0.88517	0.650839
SMIM2	4	0.17741	1.0672	0.46545	0.91584	0.2859	0.99971	-0.76702	-2.2686	0.097139	0.9216	0.023295	0.43825	1.63274		MYO1B	4	0.26853	1.3277	0.26699	0.86717	0.18429	0.99028	-0.56238	-1.3071	0.13566	0.82866	0.19117	0.88517	0.71858
FAM84A	4	0.061541	0.32545	0.81951	0.97716	0.74484	0.99971	-0.76702	-2.1031	0.097139	0.9216	0.035454	0.51541	1.45033		PLEKHM1	4	-0.0006065	-0.0020406	0.38938	0.90496	0.99837	0.99944	-0.55434	-0.88347	0.13835	0.83354	0.37698	0.88517	0.423682
PPM1K	4	0.17133	1.2064	0.49768	0.928	0.22765	0.99971	-0.76679	-2.6289	0.097242	0.9216	0.0085665	0.25058	2.0672		C12orf45	4	-0.28948	-0.80449	0.013737	0.33628	0.42111	0.99028	-0.55229	-0.73872	0.13902	0.83369	0.46007	0.88675	0.337176
COASY	4	-0.036875	-0.21326	0.34058	0.882	0.83112	0.99971	-0.76603	-2.2816	0.097501	0.9216	0.022515	0.43124	1.64753		TMEM219	4	0.1867	0.85697	0.64217	0.95924	0.39146	0.99028	-0.55159	-1.1984	0.13943	0.83488	0.23077	0.88517	0.636821
BCAN	4	0.10846	0.55707	0.87957	0.98555	0.57748	0.99971	-0.76595	-1.9852	0.097501	0.9216	0.04712	0.54581	1.32679		YARS2	4	-0.39353	-1.2344	0.002737	0.1456	0.21704	0.99028	-0.55097	-0.85425	0.13969	0.83565	0.39297	0.88517	0.405641
CCDC170	4	0.0079679	0.058546	0.52582	0.93789	0.95331	0.99971	-0.76577	-2.8439	0.097501	0.9216	0.0044566	0.17434	2.351		SHQ1	4	0.17783	0.81542	0.69164	0.96566	0.41483	0.99028	-0.54953	-1.1991	0.14057	0.83717	0.23048	0.88517	0.637367
KLF9	4	0.082294	0.5274	0.94825	0.99324	0.59792	0.99971	-0.76408	-2.4611	0.09812	0.9216	0.01385	0.3311	1.85855		TYW5	4	0.34342	1.4972	0.087637	0.65955	0.13435	0.99028	-0.54937	-1.0814	0.14062	0.83717	0.27952	0.88517	0.553587
KRT77	4	0.00234	0.0155	0.49969	0.92869	0.98763	0.99971	-0.7638	-2.6228	0.098224	0.9216	0.0087203	0.25378	2.05947		SIGLECL1	4	-0.30796	-1.9546	0.01069	0.29957	0.050627	0.99028	-0.54766	-1.6967	0.1414	0.83812	0.089759	0.88517	1.04692
ZNF250	4	0.23781	1.3542	0.2074	0.80569	0.17566	0.99971	-0.76374	-2.1803	0.098224	0.9216	0.029236	0.48477	1.53408		EIF2B1	4	0.075204	0.30826	0.71839	0.96834	0.75789	0.99028	-0.54342	-1.0567	0.14258	0.8387	0.29065	0.88517	0.53663
SIVA1	4	0.10997	0.62828	0.87033	0.98495	0.52982	0.99971	-0.7624	-2.2134	0.098637	0.9216	0.026871	0.46877	1.57072		LRRC34	4	-0.04589	-0.23615	0.25165	0.86016	0.81332	0.99028	-0.53604	-1.2774	0.14548	0.83922	0.20145	0.88517	0.695833
PKP3	4	0.16517	0.96639	0.53372	0.94074	0.33385	0.99971	-0.76214	-2.2408	0.098688	0.9216	0.02504	0.4535	1.60137		PHF8	4	-0.18339	-0.92659	0.051074	0.54766	0.35414	0.99028	-0.53196	-1.241	0.14697	0.84052	0.21462	0.88517	0.66833
FBXO3	4	0.12405	0.86371	0.78068	0.97339	0.38775	0.99971	-0.76144	-2.577	0.098946	0.9216	0.009965	0.27566	2.00152		NSUN7	4	0.32789	1.0547	0.1133	0.71118	0.29156	0.99028	-0.52946	-0.76172	0.14816	0.84396	0.44623	0.88546	0.350441
HUWE1	4	-0.23781	-1.3155	0.032121	0.46228	0.18835	0.99971	-0.76049	-2.2029	0.099153	0.9216	0.0276	0.47253	1.55909		TRAPPC5	4	-0.22086	-1.2139	0.031553	0.45649	0.2248	0.99028	-0.52941	-1.4121	0.14821	0.84396	0.15791	0.88517	0.80159
HES2	4	0.26565	1.4986	0.13303	0.729	0.13399	0.99971	-0.7602	-1.9849	0.099153	0.9216	0.04716	0.54581	1.32643		IQGAP1	4	-0.062308	-0.44071	0.21111	0.82501	0.65942	0.99028	-0.52912	-1.6971	0.14832	0.84396	0.089673	0.88517	1.04734
ZADH2	4	0.063697	0.45232	0.83185	0.97786	0.65104	0.99971	-0.75981	-2.7187	0.099308	0.9216	0.0065548	0.21084	2.18344		SMPD3	4	0.058754	0.30381	0.63716	0.95784	0.76127	0.99028	-0.5263	-1.278	0.15012	0.8458	0.20126	0.88517	0.696243
NME1-NME2	4	0.23729	1.6392	0.20977	0.80892	0.10117	0.99971	-0.75777	-2.5873	0.099824	0.9216	0.0096724	0.27105	2.01447		SC5D	4	0.17762	0.57336	0.69252	0.96566	0.5664	0.99028	-0.5235	-0.80425	0.15131	0.84691	0.42126	0.88517	0.37545
STIM1	4	0.094365	0.49887	0.97232	0.99672	0.61787	0.99971	-0.75624	-1.9913	0.10008	0.9216	0.046448	0.54577	1.33303		SLC35G2	4	0.023237	0.097403	0.47831	0.93182	0.92241	0.99231	-0.51785	-1.0035	0.15327	0.84749	0.31564	0.88517	0.500808
TSEN54	4	-0.053503	-0.41877	0.28687	0.85424	0.67539	0.99971	-0.75565	-2.9566	0.10034	0.9216	0.0031106	0.14139	2.50716		TMEM110-MUSTN1	4	0.28214	1.0711	0.22304	0.83653	0.28414	0.99028	-0.51661	-0.90122	0.15379	0.8478	0.36747	0.88517	0.434778
MED17	4	0.021909	0.13772	0.59729	0.95575	0.89046	0.99971	-0.75429	-2.2998	0.10055	0.9216	0.021459	0.41985	1.66839		GUCY2F	4	0.46691	1.3763	0.0069201	0.24552	0.16874	0.99028	-0.50931	-0.69279	0.15797	0.85595	0.48844	0.88854	0.311189
VRK1	4	-0.0042618	-0.035957	0.46809	0.91584	0.97132	0.99971	-0.75225	-3.1515	0.10101	0.9216	0.0016243	0.095479	2.78933		NSL1	4	-0.3153	-0.55255	0.0095022	0.28616	0.58057	0.99028	-0.50718	-0.45395	0.1589	0.85647	0.64986	0.90874	0.18718
ZNF99	4	0.27461	1.6071	0.11248	0.69341	0.10803	0.99971	-0.75022	-2.2035	0.10158	0.9216	0.027556	0.47253	1.55978		ARL1	4	-0.11272	-0.83198	0.12058	0.7209	0.40542	0.99028	-0.50308	-1.7036	0.1605	0.85647	0.08846	0.88517	1.05325
BLVRA	4	0.16902	1.0246	0.51115	0.93399	0.30553	0.99971	-0.74975	-2.2679	0.10174	0.9216	0.023334	0.43825	1.63201		CCDC182	4	0.089795	0.49837	0.79911	0.98093	0.61822	0.99028	-0.49655	-1.2697	0.16324	0.86021	0.20418	0.88517	0.689987
MSRB3	4	0.17299	0.95378	0.48776	0.92311	0.34019	0.99971	-0.74873	-2.0268	0.10215	0.9216	0.042686	0.53434	1.36971		DNASE1L1	4	0.29243	0.85076	0.19257	0.80694	0.3949	0.99028	-0.49521	-0.67271	0.16365	0.86021	0.50113	0.89022	0.30005
WIZ	4	0.13723	1.0761	0.70125	0.96738	0.28187	0.99971	-0.74795	-2.9702	0.10241	0.9216	0.0029759	0.13849	2.52638		GLIS3	4	0.09396	0.58898	0.82142	0.9824	0.55587	0.99028	-0.49494	-1.4251	0.16376	0.86028	0.15413	0.88517	0.812113
SLC16A10	4	0.098416	0.57021	0.94593	0.99324	0.56854	0.99971	-0.74791	-2.1405	0.10241	0.9216	0.032311	0.50053	1.49065		CLDN9	4	0.11718	0.49056	0.9529	0.99752	0.62374	0.99028	-0.4931	-0.93011	0.16464	0.86116	0.35231	0.88517	0.453075
ENO1	4	-0.095959	-0.53337	0.18219	0.78551	0.59378	0.99971	-0.74769	-2.1522	0.10241	0.9216	0.031379	0.49632	1.50336		PKP3	4	0.40057	1.4062	0.027732	0.43387	0.15967	0.99028	-0.49092	-0.77617	0.16567	0.86178	0.43765	0.88546	0.358873
HECW2	4	0.08878	0.47231	0.98957	0.99839	0.63671	0.99971	-0.74737	-1.9792	0.10251	0.9216	0.047791	0.54694	1.32065		PFKFB2	4	0.12478	0.42587	0.99706	0.99974	0.67021	0.99028	-0.4895	-0.77948	0.16624	0.86242	0.43569	0.88546	0.360822
HSPA6	4	0.18407	1.1505	0.43137	0.9121	0.24993	0.99971	-0.74699	-2.3592	0.10261	0.9216	0.018313	0.38599	1.73724		TCTEX1D2	4	0.27981	0.93892	0.2297	0.84466	0.34777	0.99028	-0.48914	-0.74868	0.16639	0.86242	0.45405	0.88581	0.342896
ALDH2	4	0.09418	0.90736	0.97351	0.99709	0.36422	0.99971	-0.74693	-3.4643	0.10261	0.9216	0.00053163	0.046581	3.27439		SERINC4	4	0.032535	0.2487	0.51616	0.93668	0.80359	0.99028	-0.48909	-1.7348	0.16639	0.86242	0.082784	0.88517	1.08205
CNPY4	4	0.10775	0.81514	0.88406	0.98584	0.41499	0.99971	-0.74609	-2.8931	0.10272	0.9216	0.0038144	0.1593	2.41857		BIN2	4	0.067645	0.2367	0.68002	0.96566	0.81289	0.99028	-0.4879	-0.80899	0.16696	0.86242	0.41852	0.88517	0.378284
AZGP1	4	-0.048744	-0.36812	0.30226	0.86249	0.71278	0.99971	-0.74597	-2.7189	0.10277	0.9216	0.0065507	0.21084	2.18371		SLC6A20	4	0.05284	0.16617	0.607	0.94982	0.86802	0.99048	-0.48691	-0.73961	0.16758	0.86242	0.45954	0.88675	0.337677
GLIS3	4	0.22993	1.3014	0.23471	0.82681	0.19312	0.99971	-0.74581	-2.0426	0.10287	0.9216	0.041088	0.52866	1.38628		INTS3	4	-0.25205	-0.73372	0.021741	0.40287	0.46312	0.99028	-0.48559	-0.693	0.1683	0.86242	0.48831	0.88854	0.311304
UBE2D1	4	0.22838	1.2255	0.24065	0.8301	0.22037	0.99971	-0.74552	-1.9619	0.10297	0.9216	0.049774	0.55146	1.303		HIPK4	4	0.18183	0.96443	0.67001	0.96498	0.33483	0.99028	-0.48448	-1.1651	0.16861	0.86242	0.24396	0.88517	0.612681
PTPRQ	4	-0.014837	-0.096235	0.42305	0.90925	0.92333	0.99971	-0.74474	-2.4509	0.10323	0.9216	0.014249	0.33615	1.84622		TAS1R1	4	0.037035	0.16463	0.53605	0.93955	0.86923	0.99048	-0.48415	-0.99709	0.16877	0.86242	0.31872	0.88517	0.496591
ATG14	4	-0.0026257	-0.018775	0.47511	0.91697	0.98502	0.99971	-0.74462	-2.698	0.10323	0.9216	0.0069765	0.21966	2.15636		METTL16	4	-0.44462	-1.9049	0.0017042	0.125	0.056796	0.99028	-0.46953	-0.99735	0.17579	0.86242	0.3186	0.88517	0.496754
CCER2	4	-0.089219	-0.57572	0.198	0.79958	0.56481	0.99971	-0.74452	-2.4542	0.10323	0.9216	0.014121	0.33615	1.85013		VPS26A	4	0.12067	0.49449	0.97201	0.99767	0.62096	0.99028	-0.4691	-0.88603	0.17595	0.86242	0.3756	0.88517	0.425274
CACNA1B	4	0.12177	0.65815	0.79498	0.97535	0.51044	0.99971	-0.74451	-2.0408	0.10323	0.9216	0.041268	0.52931	1.38439		PMM2	4	0.058071	0.23754	0.6335	0.95699	0.81224	0.99028	-0.4661	-0.88134	0.17729	0.86378	0.37814	0.88517	0.422347
ABHD8	4	0.19355	1.1174	0.38257	0.89408	0.26382	0.99971	-0.74422	-2.1025	0.10339	0.9216	0.035507	0.51541	1.44969		CLPX	4	0.10681	0.65481	0.89408	0.99341	0.51259	0.99028	-0.46572	-1.3281	0.17744	0.86378	0.18415	0.88517	0.734828
MIIP	4	0.24682	1.5483	0.17987	0.78214	0.12155	0.99971	-0.7438	-2.2657	0.10349	0.9216	0.023467	0.44009	1.62954		TSSC1	4	-0.10972	-0.59885	0.12492	0.72774	0.54927	0.99028	-0.46417	-1.1606	0.17811	0.86484	0.24581	0.88517	0.6094
SUMO1	4	-0.0050211	-0.035836	0.46395	0.91524	0.97141	0.99971	-0.74359	-2.6795	0.10349	0.9216	0.0073739	0.22773	2.1323		ARL17A	4	0.19985	0.83952	0.56998	0.94168	0.40118	0.99028	-0.46117	-0.88314	0.17992	0.86709	0.37716	0.88517	0.423474
GUSB	4	0.072064	0.40474	0.88484	0.98591	0.68567	0.99971	-0.74269	-2.0302	0.10385	0.9216	0.042338	0.53434	1.37327		LCA5L	4	0.081866	0.45801	0.75387	0.97502	0.64695	0.99028	-0.46075	-1.1817	0.18013	0.86709	0.23732	0.88517	0.624666
DEAF1	4	0.11368	0.75944	0.84642	0.98101	0.44759	0.99971	-0.74257	-2.4546	0.1039	0.9216	0.014104	0.33615	1.85066		FAM188B	4	0.2154	0.62343	0.49055	0.93448	0.533	0.99028	-0.45764	-0.61671	0.18178	0.86709	0.53743	0.89218	0.269678
DDX20	4	-0.29769	-1.6673	0.014357	0.31208	0.09546	0.99971	-0.74221	-2.1417	0.10396	0.9216	0.032214	0.5003	1.49196		RGS4	4	0.17037	0.90827	0.73482	0.97134	0.36374	0.99028	-0.45736	-1.1094	0.18183	0.86709	0.26727	0.88517	0.57305
FAM173B	4	0.098763	0.57631	0.94376	0.99324	0.56441	0.99971	-0.74201	-2.1475	0.10406	0.9216	0.031757	0.49676	1.49816		CA6	4	0.13986	0.68912	0.91495	0.99507	0.49075	0.99028	-0.45624	-1.0674	0.18292	0.86709	0.28578	0.88517	0.543968
DCTN3	4	-0.026404	-0.17457	0.37632	0.89236	0.86142	0.99971	-0.74182	-2.462	0.10411	0.9216	0.013817	0.33072	1.85959		IGF2R	4	0.08093	0.3552	0.74933	0.97436	0.72244	0.99028	-0.45249	-0.92656	0.18493	0.86942	0.35416	0.88517	0.4508
TMEM14A	4	0.25355	1.5928	0.16123	0.76295	0.11119	0.99971	-0.74173	-2.313	0.10427	0.9216	0.020723	0.41368	1.68355		MTMR3	4	0.36381	1.3398	0.059698	0.58426	0.18032	0.99028	-0.45091	-0.76497	0.18591	0.87023	0.44429	0.88546	0.352333
CTC1	4	-0.031067	-0.21032	0.35974	0.88753	0.83342	0.99971	-0.74011	-2.4706	0.10478	0.9216	0.01349	0.32694	1.86999		TIMM9	4	-0.025266	-0.090722	0.30799	0.87295	0.92771	0.99231	-0.44816	-0.7895	0.18746	0.87176	0.42982	0.88517	0.366713
ABCG2	4	0.09844	0.82477	0.94588	0.99324	0.4095	0.99971	-0.73917	-2.9834	0.10489	0.9216	0.0028505	0.13542	2.54508		TAX1BP1	4	0.26448	0.59211	0.28176	0.87082	0.55378	0.99028	-0.44688	-0.42974	0.18849	0.87228	0.66738	0.9134	0.175627
FXYD7	4	0.10673	0.74539	0.89047	0.98631	0.45604	0.99971	-0.73881	-2.5398	0.10504	0.9216	0.011091	0.2949	1.95503		HIST1H2AI	4	-0.46157	-1.8398	0.001446	0.1129	0.065799	0.99028	-0.44624	-0.91154	0.1888	0.87255	0.36201	0.88517	0.441279
HIPK4	4	0.14658	0.81716	0.64207	0.96028	0.41384	0.99971	-0.73873	-2.0262	0.10504	0.9216	0.042744	0.53434	1.36912		EEFSEC	4	0.16982	0.87815	0.73786	0.97177	0.37986	0.99028	-0.44341	-1.0482	0.1902	0.87512	0.29456	0.88517	0.530826
CLHC1	4	0.17247	1.2843	0.49045	0.92448	0.19903	0.99971	-0.73866	-2.6951	0.10509	0.9216	0.0070373	0.22014	2.15259		GDF5	4	0.27779	1.3828	0.23564	0.84672	0.16672	0.99028	-0.44167	-1.0007	0.19066	0.87512	0.31699	0.88517	0.498954
CDT1	4	-0.15288	-1.2035	0.091045	0.65442	0.22877	0.99971	-0.73731	-2.8475	0.1054	0.9216	0.0044064	0.1733	2.35592		HPS1	4	0.0214	0.076275	0.47041	0.92921	0.9392	0.99299	-0.43954	-0.73943	0.19164	0.87565	0.45965	0.88675	0.337573
SHQ1	4	0.071523	0.3882	0.88086	0.98561	0.69787	0.99971	-0.73651	-2.0634	0.10571	0.9216	0.039079	0.52678	1.40806		GEMIN6	4	-0.081858	-0.52491	0.16954	0.78321	0.59965	0.99028	-0.43884	-1.3177	0.19216	0.87569	0.18759	0.88517	0.72679
DOPEY1	4	0.18155	1.334	0.44417	0.91289	0.1822	0.99971	-0.73636	-2.5926	0.10587	0.9216	0.0095262	0.2679	2.02108		ZNF727	4	0.0056536	0.037151	0.4118	0.91197	0.97036	0.99689	-0.43865	-1.2994	0.19226	0.87569	0.19382	0.88517	0.712601
ZNF577	4	0.20251	1.1339	0.34321	0.88227	0.25683	0.99971	-0.73582	-2.0112	0.10597	0.9216	0.044306	0.53993	1.35354		YBEY	4	0.27089	1.2241	0.25945	0.86463	0.2209	0.99028	-0.43707	-0.90889	0.19304	0.87569	0.36341	0.88517	0.439603
GRHL1	4	0.13455	1.0169	0.71659	0.96825	0.30919	0.99971	-0.73503	-2.7536	0.10649	0.9216	0.0058938	0.19918	2.2296		CSHL1	4	0.28942	0.79006	0.20068	0.81418	0.4295	0.99028	-0.43164	-0.52955	0.19588	0.87569	0.59642	0.90005	0.224448
SLC13A1	4	0.073049	0.55923	0.89078	0.98631	0.576	0.99971	-0.73487	-2.8084	0.10649	0.9216	0.0049786	0.18363	2.30289		CD24	4	0.030136	0.23119	0.50615	0.93519	0.81717	0.99028	-0.42974	-1.5212	0.19707	0.87664	0.12822	0.88517	0.892044
OSGIN2	4	0.18596	1.0595	0.42026	0.90756	0.28939	0.99971	-0.73448	-2.0128	0.10659	0.9216	0.044134	0.53839	1.35523		PPP2R5C	4	0.27623	0.86949	0.24101	0.85304	0.38458	0.99028	-0.42923	-0.62261	0.19727	0.87675	0.53354	0.89218	0.272833
UGGT1	4	-0.020336	-0.12614	0.3993	0.89888	0.89962	0.99971	-0.73272	-2.2797	0.10736	0.9216	0.022623	0.43158	1.64545		CENPJ	4	-0.019585	-0.1811	0.32555	0.87899	0.85629	0.99048	-0.4278	-1.8175	0.198	0.87778	0.069146	0.88517	1.16023
SLC9A5	4	0.008515	0.080541	0.52928	0.9389	0.93581	0.99971	-0.73205	-3.5203	0.10762	0.9216	0.00043112	0.043032	3.3654		SPDYE1	4	-0.23183	-1.3583	0.02799	0.43482	0.17436	0.99028	-0.41717	-1.1252	0.20383	0.88268	0.26048	0.88517	0.584226
ANGPT2	4	0.15839	1.1639	0.57116	0.95156	0.24447	0.99971	-0.73148	-2.6142	0.10793	0.9216	0.0089424	0.25692	2.04855		PAICS	4	-0.72202	-2.4588	5.1642e-05	0.013333	0.01394	0.99028	-0.4113	-0.67462	0.20714	0.88569	0.49992	0.88988	0.301099
SH2D6	4	0.1235	0.88298	0.78414	0.97396	0.37725	0.99971	-0.73133	-2.5001	0.10798	0.9216	0.012416	0.31377	1.90602		GABRQ	4	0.14417	1.1429	0.88974	0.99297	0.25307	0.99028	-0.40382	-1.4681	0.21137	0.88569	0.14207	0.88517	0.847498
TNFRSF11B	4	0.27771	1.8103	0.1068	0.685	0.070243	0.99971	-0.73065	-2.2753	0.10804	0.9216	0.022887	0.43424	1.64041		UBA7	4	0.34223	1.2996	0.089444	0.66414	0.19374	0.99028	-0.39899	-0.68191	0.21406	0.88569	0.49529	0.88854	0.30514
MAGEE2	4	0.0015057	0.012892	0.49525	0.92702	0.98971	0.99971	-0.72989	-2.9488	0.10824	0.9216	0.00319	0.14399	2.49621		NRXN1	4	0.30689	1.1744	0.15606	0.76876	0.24024	0.99028	-0.39766	-0.70564	0.21478	0.88571	0.48041	0.88802	0.318388
TRAK1	4	0.25742	1.5971	0.15245	0.75057	0.11024	0.99971	-0.72942	-2.2689	0.10829	0.9216	0.023276	0.43825	1.63309		DOPEY1	4	0.23363	1.2677	0.40327	0.90687	0.20491	0.99028	-0.39627	-0.95654	0.21561	0.88571	0.3388	0.88517	0.470057
EML6	4	-0.14439	-0.786	0.10132	0.67376	0.43186	0.99971	-0.72936	-2.0914	0.10829	0.9216	0.036491	0.51863	1.43781		CXCL10	4	0.11069	0.60904	0.91649	0.99507	0.5425	0.99028	-0.39549	-1.0041	0.21617	0.88571	0.31532	0.88517	0.501248
TTYH1	4	-0.054696	-0.32275	0.28321	0.85406	0.74688	0.99971	-0.72893	-2.1117	0.1085	0.9216	0.034715	0.5128	1.45948		NTF4	4	0.074666	0.21215	0.71535	0.96834	0.83199	0.99028	-0.39452	-0.51724	0.21669	0.88571	0.60499	0.90134	0.218252
CXCR3	4	0.14159	1.0487	0.673	0.96314	0.29433	0.99971	-0.7289	-2.6704	0.1085	0.9216	0.0075751	0.23209	2.12061		NMNAT1	4	0.054723	0.18268	0.61609	0.95335	0.85505	0.99048	-0.39369	-0.62328	0.217	0.88571	0.5331	0.89218	0.273191
PSKH2	4	0.15225	0.90702	0.60819	0.95782	0.3644	0.99971	-0.72792	-2.0344	0.10876	0.9216	0.041915	0.53327	1.37763		HSH2D	4	0.22338	0.60009	0.4498	0.92532	0.54845	0.99028	-0.39228	-0.48992	0.21783	0.8862	0.62419	0.90347	0.204683
EPDR1	4	0.074006	0.44976	0.89749	0.9875	0.65288	0.99971	-0.72633	-2.261	0.10912	0.9216	0.023759	0.44237	1.62417		TARBP2	4	0.27104	1.5833	0.25893	0.86463	0.11336	0.99028	-0.39083	-1.0468	0.2187	0.8862	0.2952	0.88517	0.529884
SYNPO	4	0.2161	1.3866	0.28605	0.85406	0.16557	0.99971	-0.72615	-2.3171	0.10922	0.9216	0.0205	0.41199	1.68825		CCNC	4	0.0063762	0.01586	0.41407	0.9121	0.98735	0.99864	-0.38548	-0.46826	0.22247	0.88793	0.6396	0.90594	0.194092
NPAS1	4	0.22432	1.4017	0.25346	0.83359	0.16101	0.99971	-0.72524	-2.2402	0.10958	0.9216	0.025075	0.4535	1.60076		SMG7	4	-0.25213	-0.38651	0.021741	0.40287	0.69912	0.99028	-0.37584	-0.29028	0.22862	0.88806	0.7716	0.93864	0.112608
CBX1	4	0.2008	1.3128	0.35055	0.88394	0.18926	0.99971	-0.72494	-2.2415	0.10974	0.9216	0.024992	0.4535	1.6022		TRNAU1AP	4	0.036529	0.20343	0.53393	0.93955	0.8388	0.99048	-0.37331	-0.97313	0.23048	0.88806	0.33049	0.88517	0.480842
NRARP	4	0.2127	1.3942	0.30009	0.86249	0.16327	0.99971	-0.72491	-2.1162	0.10979	0.9216	0.034331	0.5118	1.46431		USP44	4	0.10679	0.44261	0.89393	0.99341	0.65804	0.99028	-0.37317	-0.72413	0.23058	0.88806	0.46898	0.88792	0.328846
LUC7L3	4	-0.32591	-2.0491	0.010225	0.26649	0.040452	0.99971	-0.72451	-2.3588	0.10989	0.9216	0.018334	0.38599	1.73674		RD3	4	0.56445	1.237	0.00046478	0.04918	0.2161	0.99028	-0.37217	-0.36983	0.23115	0.88806	0.71151	0.9249	0.147819
RNF214	4	0.083332	0.49525	0.9545	0.99356	0.62042	0.99971	-0.72361	-2.1182	0.11015	0.9216	0.034155	0.51033	1.46655		SYNGAP1	4	0.29713	0.94616	0.17982	0.79505	0.34407	0.99028	-0.36934	-0.54911	0.23311	0.88806	0.58293	0.89666	0.234384
NOP10	4	-0.14505	-1.0138	0.1005	0.67288	0.3107	0.99971	-0.7236	-2.5565	0.11015	0.9216	0.010573	0.28675	1.9758		TMEM202	4	-0.041992	-0.11261	0.2611	0.86528	0.91034	0.99231	-0.3656	-0.45866	0.2359	0.89059	0.64648	0.90772	0.189445
ITPR2	4	0.075714	0.54203	0.9073	0.98813	0.5878	0.99971	-0.72273	-2.4988	0.11036	0.9216	0.012461	0.31377	1.90445		MRI1	4	0.086928	0.61278	0.783	0.97821	0.54003	0.99028	-0.36431	-1.1795	0.23647	0.89059	0.23821	0.88517	0.62304
KCNN4	4	0.050616	0.29762	0.75346	0.96994	0.766	0.99971	-0.72101	-2.0396	0.11088	0.9216	0.041389	0.52936	1.38312		ZNF99	4	0.065714	0.34083	0.67094	0.96498	0.73323	0.99028	-0.36401	-0.88685	0.23662	0.89059	0.37516	0.88517	0.425783
CHRNA2	4	0.082197	0.69483	0.94774	0.99324	0.48716	0.99971	-0.72078	-2.849	0.11088	0.9216	0.0043863	0.17299	2.3579		OTP	4	0.20307	0.88337	0.55288	0.94045	0.37704	0.99028	-0.35992	-0.67444	0.23921	0.89144	0.50003	0.88988	0.301004
TCEA1	4	0.087052	0.5576	0.97945	0.99721	0.57712	0.99971	-0.71997	-2.3248	0.11088	0.9216	0.020084	0.40853	1.69715		UBE2B	4	0.18508	0.85464	0.65007	0.95924	0.39275	0.99028	-0.3587	-0.76812	0.23993	0.89144	0.44241	0.88546	0.354175
DDX52	4	-0.21833	-1.4613	0.040797	0.50381	0.14392	0.99971	-0.71972	-2.349	0.11093	0.9216	0.018823	0.39151	1.72531		EXOC4	4	0.12216	0.6007	0.98136	0.99905	0.54804	0.99028	-0.35767	-0.82508	0.24055	0.89144	0.40933	0.88517	0.387926
SHISA2	4	0.077638	0.54683	0.91882	0.98933	0.58449	0.99971	-0.71903	-2.5668	0.11113	0.9216	0.010264	0.28113	1.98868		LEMD1	4	0.43361	0.96352	0.014615	0.34681	0.33529	0.99028	-0.35753	-0.35407	0.2407	0.89144	0.72328	0.92706	0.140694
GEMIN2	4	-0.21473	-1.2143	0.042966	0.51613	0.22464	0.99971	-0.7186	-2.1802	0.11124	0.9216	0.02924	0.48477	1.53402		TBCK	4	0.053872	0.29051	0.61144	0.95177	0.77143	0.99028	-0.35721	-0.90482	0.24086	0.89144	0.36556	0.88517	0.437041
GTF2A1	4	0.083918	0.4779	0.95858	0.99469	0.63272	0.99971	-0.71844	-1.9811	0.11124	0.9216	0.047577	0.54694	1.3226		CHMP7	4	0.2226	1.3143	0.45368	0.92654	0.18875	0.99028	-0.35124	-0.92239	0.24463	0.89254	0.35633	0.88517	0.448148
MED12L	4	0.11256	0.85917	0.85432	0.98285	0.39025	0.99971	-0.71722	-2.7732	0.11155	0.9216	0.0055501	0.19157	2.2557		DFFA	4	0.20004	0.93859	0.56884	0.94168	0.34794	0.99028	-0.35045	-0.75344	0.24489	0.89254	0.45118	0.88546	0.34565
AURKB	4	-0.22021	-1.5351	0.039558	0.49547	0.12476	0.99971	-0.71719	-2.4991	0.11155	0.9216	0.01245	0.31377	1.90483		AHSA2	4	0.18867	1.1565	0.6305	0.956	0.24747	0.99028	-0.34811	-0.97577	0.24675	0.89254	0.32918	0.88517	0.482567
TESK1	4	0.022251	0.16377	0.59838	0.95579	0.86991	0.99971	-0.717	-2.6067	0.1116	0.9216	0.0091422	0.26126	2.03895		AAK1	4	0.31855	1.062	0.13029	0.73359	0.28825	0.99028	-0.3471	-0.54365	0.247	0.89254	0.58668	0.89864	0.231599
PCDHB11	4	0.044347	0.26213	0.71793	0.96825	0.79322	0.99971	-0.71662	-2.1486	0.11165	0.9216	0.031663	0.49676	1.49945		PCDHA12	4	0.26788	1.0519	0.26952	0.86722	0.29286	0.99028	-0.34693	-0.61466	0.24706	0.89254	0.53878	0.89218	0.268589
UBA7	4	0.0068379	0.040876	0.51978	0.93611	0.9674	0.99971	-0.71608	-2.1388	0.11181	0.9216	0.03245	0.50179	1.48879		ZNF417	4	0.023719	0.15225	0.48032	0.93201	0.87899	0.99048	-0.34527	-0.99566	0.24835	0.89256	0.31942	0.88517	0.495638
MGAM	4	0.23362	1.5233	0.22263	0.81761	0.12767	0.99971	-0.71554	-2.2061	0.11191	0.9216	0.027375	0.47189	1.56265		NPAS1	4	0.0002166	0.0015574	0.39155	0.90513	0.99876	0.99944	-0.34223	-1.1623	0.25026	0.89492	0.24511	0.88517	0.610639
SLC19A1	4	0.033669	0.22623	0.65839	0.96028	0.82103	0.99971	-0.71527	-2.215	0.11196	0.9216	0.026763	0.46767	1.57247		DPH5	4	0.069595	0.35281	0.68948	0.96566	0.72423	0.99028	-0.33583	-0.79104	0.25423	0.89613	0.42892	0.88517	0.367624
NAE1	4	-0.022493	-0.13047	0.39088	0.89723	0.8962	0.99971	-0.71526	-2.079	0.11196	0.9216	0.037614	0.52325	1.42465		NOP10	4	-0.1473	-1.0215	0.079116	0.62993	0.30703	0.99028	-0.33529	-1.0859	0.25485	0.89677	0.27751	0.88517	0.556721
FAM168A	4	0.09831	0.69097	0.94645	0.99324	0.48959	0.99971	-0.71522	-2.4267	0.11196	0.9216	0.015238	0.35044	1.81707		KANSL2	4	0.31896	0.84859	0.12926	0.73259	0.39611	0.99028	-0.33485	-0.42129	0.25516	0.89677	0.67354	0.91494	0.171637
NMU	4	0.21079	1.643	0.30712	0.8656	0.10038	0.99971	-0.7132	-2.5322	0.11243	0.9216	0.011333	0.29948	1.94566		ZFYVE9	4	0.26004	1.3084	0.29756	0.87295	0.19073	0.99028	-0.3296	-0.73517	0.2595	0.90074	0.46224	0.88761	0.335132
TPK1	4	0.17624	1.1262	0.47062	0.91584	0.26007	0.99971	-0.71169	-2.2752	0.11315	0.9216	0.022896	0.43424	1.64024		WIZ	4	0.29363	1.2854	0.18917	0.80288	0.19866	0.99028	-0.32902	-0.65629	0.25992	0.90074	0.51164	0.89128	0.291036
IL36RN	4	0.076982	0.51501	0.915	0.98933	0.60655	0.99971	-0.71168	-2.3659	0.11315	0.9216	0.017985	0.38271	1.74509		DGKQ	4	0.18621	0.94219	0.64429	0.95924	0.3461	0.99028	-0.32893	-0.77099	0.25997	0.90074	0.44071	0.88546	0.355847
KRTAP9-2	4	-0.04681	-0.29462	0.30923	0.867	0.76829	0.99971	-0.71147	-2.1501	0.11335	0.9216	0.031548	0.49633	1.50103		TAAR6	4	0.21155	0.59148	0.51038	0.93566	0.5542	0.99028	-0.32824	-0.4339	0.26054	0.90074	0.66436	0.91241	0.177597
PPP4R1	4	0.057767	0.48676	0.79622	0.97535	0.62643	0.99971	-0.7107	-2.7934	0.11387	0.9216	0.0052158	0.18703	2.28268		TCTN1	4	0.26097	1.1581	0.29384	0.87295	0.24681	0.99028	-0.3257	-0.65375	0.26172	0.90074	0.51327	0.89165	0.289654
DEFB135	4	0.056548	0.31959	0.78806	0.97527	0.74928	0.99971	-0.71045	-2.0482	0.11387	0.9216	0.040542	0.52748	1.39209		MCTP2	4	-0.20268	-1.3105	0.039093	0.49609	0.19002	0.99028	-0.32281	-1.0206	0.26415	0.90074	0.30745	0.88517	0.512226
INHBA	4	0.2804	1.9255	0.10096	0.67365	0.054172	0.99971	-0.70998	-2.3223	0.11392	0.9216	0.020217	0.41	1.69428		RAB4B	4	0.23074	0.87394	0.41655	0.91235	0.38215	0.99028	-0.32237	-0.56682	0.2643	0.90074	0.57084	0.89378	0.243486
MUC22	4	0.18034	1.1503	0.44996	0.91305	0.25001	0.99971	-0.70908	-2.2375	0.11413	0.9216	0.025253	0.45447	1.59769		RAB3GAP2	4	0.13926	0.78233	0.91882	0.99536	0.43402	0.99028	-0.32223	-0.84202	0.26441	0.90074	0.39978	0.88517	0.398179
NLRP2	4	0.13448	0.8573	0.71705	0.96825	0.39128	0.99971	-0.70887	-2.2656	0.11413	0.9216	0.023477	0.44009	1.62936		FN1	4	0.1297	0.45791	0.97382	0.9981	0.64702	0.99028	-0.32034	-0.512	0.26575	0.90074	0.60865	0.90256	0.215632
LCA5L	4	0.12981	0.81636	0.74587	0.96947	0.41429	0.99971	-0.70757	-2.1687	0.11459	0.9216	0.030107	0.49074	1.52133		FPR1	4	0.082629	0.46406	0.75785	0.97612	0.64261	0.99028	-0.31993	-0.84006	0.26591	0.90074	0.40087	0.88517	0.396996
DGKQ	4	0.18971	1.0922	0.4024	0.8995	0.27473	0.99971	-0.70731	-2.0486	0.1148	0.9216	0.0405	0.52748	1.39254		CPEB1	4	0.17592	1.2463	0.70197	0.96622	0.21265	0.99028	-0.3191	-1.0371	0.26658	0.90074	0.29969	0.88517	0.523328
OR4A15	4	0.17913	1.1538	0.45641	0.9138	0.24859	0.99971	-0.70712	-2.2622	0.1149	0.9216	0.023685	0.44185	1.62553		SAGE1	4	0.036505	0.19879	0.53383	0.93955	0.84243	0.99048	-0.31738	-0.79531	0.26761	0.90074	0.42643	0.88517	0.370152
SERINC4	4	0.094084	0.54438	0.97418	0.99709	0.58618	0.99971	-0.70342	-2.0283	0.11604	0.9216	0.042529	0.53434	1.37131		CCER2	4	0.18351	0.78649	0.65937	0.96132	0.43158	0.99028	-0.31391	-0.61288	0.26978	0.90074	0.53996	0.89218	0.267638
EIF2B1	4	0.16108	1.1135	0.55624	0.94825	0.26551	0.99971	-0.70328	-2.3587	0.11604	0.9216	0.018339	0.38599	1.73662		SPSB1	4	0.20708	0.8448	0.53228	0.93955	0.39822	0.99028	-0.30996	-0.58491	0.27221	0.90074	0.55861	0.89218	0.252891
HSD17B12	4	-0.064548	-0.34527	0.25599	0.83648	0.72989	0.99971	-0.70328	-1.9685	0.11604	0.9216	0.049014	0.54861	1.30968		THOC7	4	-0.30121	-1.994	0.011516	0.31068	0.046154	0.99028	-0.30855	-0.98393	0.27334	0.90074	0.32515	0.88517	0.487916
ZNF541	4	-0.063077	-0.48739	0.26033	0.83919	0.62598	0.99971	-0.70178	-2.7614	0.1164	0.9216	0.0057548	0.19723	2.23997		CYLD	4	0.13746	0.62363	0.92971	0.99613	0.53287	0.99028	-0.30685	-0.63794	0.27422	0.90074	0.52351	0.89172	0.281075
ZNF469	4	0.088205	0.62684	0.98668	0.99775	0.53076	0.99971	-0.70098	-2.3714	0.11671	0.9216	0.017722	0.37918	1.75149		C18orf21	4	-0.19249	-0.98277	0.044516	0.52085	0.32572	0.99028	-0.3066	-0.74609	0.27438	0.90074	0.45562	0.88589	0.341397
PPCS	4	-0.094911	-0.74141	0.18509	0.78809	0.45845	0.99971	-0.70097	-2.636	0.11671	0.9216	0.0083894	0.24773	2.07627		IL36RN	4	0.15056	0.67704	0.85174	0.9876	0.49838	0.99028	-0.30542	-0.6297	0.27541	0.90083	0.52889	0.89218	0.276635
TRNAU1AP	4	-0.13802	-0.93409	0.11077	0.69201	0.35026	0.99971	-0.70052	-2.3913	0.11687	0.9216	0.01679	0.36779	1.77495		SNTG2	4	0.2713	0.57248	0.2578	0.86412	0.567	0.99028	-0.29505	-0.28333	0.283	0.90519	0.77692	0.94092	0.109624
SLC10A3	4	0.15466	0.9981	0.59363	0.95554	0.31823	0.99971	-0.69898	-2.1898	0.11754	0.9216	0.02854	0.48119	1.54455		JADE2	4	0.15226	0.62369	0.84177	0.98615	0.53283	0.99028	-0.29181	-0.5724	0.28579	0.9065	0.56705	0.89378	0.246379
SLC22A6	4	0.12126	0.98957	0.79777	0.97535	0.32238	0.99971	-0.69878	-2.8277	0.11759	0.9216	0.004688	0.178	2.32901		NPIPA2	4	-0.036608	-0.18493	0.27463	0.86851	0.85328	0.99048	-0.29092	-0.68003	0.28636	0.90661	0.49649	0.88936	0.304089
PRKCE	4	0.094228	0.90641	0.97325	0.99704	0.36472	0.99971	-0.69874	-3.3094	0.11759	0.9216	0.00093488	0.067919	3.02924		NLRP2	4	-0.16436	-1.2726	0.065069	0.59448	0.20317	0.99028	-0.28805	-1.0393	0.28827	0.90735	0.29866	0.88517	0.524823
ZNF672	4	0.12525	0.98342	0.77365	0.97311	0.3254	0.99971	-0.6987	-2.6225	0.11759	0.9216	0.0087285	0.25378	2.05906		SIK3	4	0.12381	0.95822	0.99117	0.99974	0.33795	0.99028	-0.28483	-1.0116	0.29064	0.90976	0.31171	0.88517	0.506249
BPIFA1	4	-0.045991	-0.34743	0.31171	0.86799	0.72827	0.99971	-0.69721	-2.7259	0.11811	0.9216	0.0064121	0.20868	2.193		AEBP1	4	0.023666	0.12101	0.48017	0.93201	0.90368	0.99216	-0.28245	-0.66361	0.29214	0.90976	0.50694	0.89128	0.295043
ITGA11	4	0.11215	0.71055	0.85669	0.98292	0.47737	0.99971	-0.69717	-2.0972	0.11811	0.9216	0.035976	0.5175	1.44399		ZNF329	4	-0.030921	-0.23157	0.29173	0.87216	0.81687	0.99028	-0.27835	-0.96916	0.29472	0.90976	0.33246	0.88517	0.478261
SPATA2	4	0.065904	0.57179	0.84621	0.98101	0.56747	0.99971	-0.69555	-2.9326	0.11836	0.9216	0.0033618	0.14761	2.47343		DARS2	4	0.083296	0.29413	0.76208	0.97722	0.76866	0.99028	-0.278	-0.46555	0.29483	0.90976	0.64154	0.90637	0.192776
HEY1	4	0.1385	0.84772	0.69433	0.96738	0.39659	0.99971	-0.695	-2.1809	0.11873	0.9216	0.029192	0.48477	1.53474		STH	4	0.18943	1.412	0.62627	0.95484	0.15794	0.99028	-0.27633	-0.93718	0.29617	0.91046	0.34867	0.88517	0.457585
MPV17	4	0.12578	0.79044	0.77004	0.97266	0.42927	0.99971	-0.69496	-2.1585	0.11878	0.9216	0.030888	0.49288	1.51021		TDRD10	4	0.27175	1.2131	0.25609	0.86228	0.2251	0.99028	-0.27151	-0.55531	0.29947	0.91354	0.57868	0.89549	0.237562
CLEC14A	4	0.14589	0.84826	0.64558	0.96028	0.39629	0.99971	-0.69494	-1.9886	0.11878	0.9216	0.04675	0.54581	1.33022		NTN5	4	0.11404	0.55392	0.93565	0.99637	0.57963	0.99028	-0.27034	-0.59629	0.3004	0.9152	0.55098	0.89218	0.258864
C12orf45	4	-0.27274	-1.6119	0.020502	0.38063	0.10698	0.99971	-0.69481	-2.1113	0.11883	0.9216	0.034748	0.5128	1.45907		RBM10	4	-0.096912	-0.26366	0.14388	0.74812	0.79204	0.99028	-0.26183	-0.33107	0.30706	0.91548	0.74059	0.93052	0.130422
ERICH3	4	0.11781	0.72681	0.81868	0.97716	0.46734	0.99971	-0.69408	-2.0467	0.11924	0.9216	0.040688	0.52748	1.39053		STT3B	4	-0.041645	-0.22936	0.26198	0.86528	0.81859	0.99028	-0.25835	-0.64983	0.30949	0.91548	0.5158	0.89172	0.287519
KLHL32	4	0.14116	1.0246	0.6761	0.96399	0.30554	0.99971	-0.69189	-2.4804	0.12012	0.9216	0.013124	0.32371	1.88193		STX7	4	0.064563	0.49679	0.66598	0.964	0.61934	0.99028	-0.25725	-0.89042	0.31037	0.91548	0.37324	0.88517	0.428012
DCAF4	4	0.14235	1.1595	0.66887	0.96226	0.24625	0.99971	-0.69148	-2.7781	0.12022	0.9216	0.0054674	0.19016	2.26222		ANGPT2	4	0.14496	0.94319	0.88499	0.9927	0.34558	0.99028	-0.25366	-0.7612	0.31306	0.91548	0.44654	0.88546	0.35014
GTSF1	4	0.023283	0.17926	0.60396	0.9567	0.85773	0.99971	-0.69101	-2.7486	0.12033	0.9216	0.0059856	0.20087	2.22289		VKORC1	4	0.26666	1.1494	0.27345	0.86774	0.2504	0.99028	-0.2519	-0.49665	0.3146	0.91548	0.61944	0.90332	0.208001
ARRDC2	4	0.10502	0.916	0.90214	0.9879	0.35967	0.99971	-0.68967	-2.9681	0.12074	0.9216	0.0029962	0.13849	2.52343		TBC1D2B	4	0.31192	0.97219	0.14377	0.74812	0.33095	0.99028	-0.25153	-0.35581	0.31481	0.91548	0.72198	0.92695	0.141475
SNAPIN	4	-0.090584	-0.67872	0.19479	0.79898	0.49732	0.99971	-0.68958	-2.5732	0.12079	0.9216	0.010075	0.27791	1.99675		FXYD3	4	0.30819	0.96296	0.15265	0.7608	0.33557	0.99028	-0.25141	-0.36126	0.31497	0.91548	0.7179	0.92587	0.143936
RBPJ	4	0.13849	0.84073	0.69443	0.96738	0.4005	0.99971	-0.68935	-2.1083	0.12089	0.9216	0.035008	0.51348	1.45583		L3MBTL3	4	0.11052	0.42939	0.91577	0.99507	0.66764	0.99028	-0.24726	-0.44697	0.31848	0.91745	0.6549	0.90966	0.183825
PMM1	4	0.07112	0.52831	0.87849	0.98555	0.59728	0.99971	-0.68779	-2.4724	0.12141	0.9216	0.01342	0.32605	1.87225		HYKK	4	-0.11257	-0.82021	0.12079	0.72102	0.4121	0.99028	-0.24705	-0.82025	0.31874	0.91777	0.41207	0.88517	0.385029
DUSP27	4	0.17801	1.2546	0.46199	0.91427	0.20961	0.99971	-0.68722	-2.3023	0.12162	0.9216	0.021317	0.4194	1.67127		KPNA3	4	0.18942	0.67556	0.62658	0.95484	0.49932	0.99028	-0.24668	-0.40698	0.31899	0.91799	0.68402	0.91905	0.164931
GPR65	4	0.036137	0.25813	0.67223	0.96314	0.79631	0.99971	-0.68646	-2.514	0.12177	0.9216	0.011938	0.30822	1.92307		CHRNA2	4	0.19277	1.1638	0.60819	0.95029	0.2445	0.99028	-0.24382	-0.66638	0.32163	0.92008	0.50517	0.89128	0.296562
SNCB	4	0.16526	1.2842	0.53331	0.94061	0.19907	0.99971	-0.68629	-2.4699	0.12177	0.9216	0.013515	0.32714	1.86918		ZBTB20	4	0.24432	1.0656	0.3568	0.89216	0.28658	0.99028	-0.23794	-0.47085	0.32648	0.92401	0.63775	0.90583	0.19535
RGPD2	4	0.22156	1.468	0.26498	0.84211	0.1421	0.99971	-0.68562	-2.2341	0.12203	0.9216	0.02548	0.45684	1.5938		DPCR1	4	0.15608	0.7267	0.81951	0.98215	0.46741	0.99028	-0.23462	-0.49929	0.32937	0.92466	0.61758	0.90327	0.209307
TEAD1	4	0.020041	0.12651	0.58733	0.95371	0.89933	0.99971	-0.68561	-2.0322	0.12203	0.9216	0.042128	0.53388	1.37543		TPK1	4	0.022617	0.16359	0.47537	0.93098	0.87006	0.99048	-0.23178	-0.78204	0.33098	0.92466	0.43419	0.88546	0.36232
SYNPO2	4	0.20264	1.6485	0.34259	0.88227	0.099252	0.99971	-0.68542	-2.6825	0.12203	0.9216	0.0073083	0.22607	2.13618		MLST8	4	-0.11246	-0.41211	0.12089	0.72142	0.68026	0.99028	-0.23053	-0.40616	0.33211	0.92466	0.68462	0.91905	0.16455
HMOX2	4	0.077893	0.6112	0.92083	0.98935	0.54106	0.99971	-0.68498	-2.5567	0.12219	0.9216	0.010567	0.28675	1.97605		UBE2D1	4	0.1357	0.81002	0.94025	0.99752	0.41793	0.99028	-0.23025	-0.6177	0.33242	0.92473	0.53677	0.89218	0.270212
PCDHB13	4	0.015762	0.13128	0.56476	0.95038	0.89555	0.99971	-0.68466	-2.9499	0.12224	0.9216	0.0031787	0.14399	2.49775		RBM6	4	0.20606	0.74281	0.53749	0.93955	0.4576	0.99028	-0.22988	-0.37953	0.33273	0.92479	0.70429	0.92371	0.152248
YARS2	4	-0.22364	-1.4941	0.037854	0.4875	0.13514	0.99971	-0.68463	-2.2846	0.12224	0.9216	0.022335	0.43071	1.65101		PDE10A	4	0.39651	1.3899	0.03083	0.45159	0.16457	0.99028	-0.22758	-0.36361	0.33521	0.92768	0.71615	0.92536	0.144996
PRUNE2	4	0.11247	0.66309	0.85478	0.98285	0.50728	0.99971	-0.6846	-1.9967	0.12224	0.9216	0.045858	0.54345	1.33858		STIM1	4	0.044348	0.1433	0.5675	0.94168	0.88605	0.99048	-0.22743	-0.34114	0.33521	0.92768	0.733	0.92891	0.134896
FAM84B	4	0.13931	0.91743	0.68906	0.96738	0.35892	0.99971	-0.68427	-2.3029	0.12234	0.9216	0.021285	0.4194	1.67193		ZC3H11A	4	-0.035415	-0.19953	0.27861	0.87058	0.84185	0.99048	-0.22514	-0.59275	0.33748	0.93002	0.55335	0.89218	0.257
PKN3	4	-0.027173	-0.25985	0.37337	0.89019	0.79498	0.99971	-0.68395	-3.151	0.1226	0.9216	0.0016271	0.095479	2.78859		C1orf21	4	0.17067	0.9286	0.73327	0.97109	0.35309	0.99028	-0.22399	-0.56595	0.33826	0.93027	0.57143	0.89378	0.243037
NEK2	4	0.13739	1.0775	0.70048	0.96738	0.28124	0.99971	-0.68367	-2.4689	0.12265	0.9216	0.013554	0.32767	1.86793		GALR3	4	0.070972	0.24393	0.69562	0.96607	0.80728	0.99028	-0.22265	-0.35756	0.3395	0.93124	0.72067	0.92645	0.142264
RWDD1	4	-0.16417	-1.1279	0.079271	0.62409	0.25936	0.99971	-0.68342	-2.3543	0.1227	0.9216	0.018555	0.38844	1.73154		HNRNPA0	4	0.42708	0.80873	0.016422	0.36426	0.41867	0.99028	-0.22244	-0.18897	0.33975	0.93124	0.85012	0.95997	0.0705198
NEK1	4	-0.032386	-0.29706	0.35561	0.88439	0.76642	0.99971	-0.68291	-3.032	0.12286	0.9216	0.0024293	0.12402	2.61452		HOXB4	4	0.3204	1.093	0.12663	0.7302	0.2744	0.99028	-0.21732	-0.33702	0.34487	0.93524	0.7361	0.92949	0.133063
MIF4GD	4	0.12846	0.85278	0.75351	0.96994	0.39378	0.99971	-0.68278	-2.257	0.12291	0.9216	0.024011	0.44535	1.61959		SYNPO	4	0.099795	0.53465	0.85571	0.9889	0.59289	0.99028	-0.21632	-0.53752	0.34528	0.93524	0.59091	0.89936	0.228479
TSPAN31	4	-0.099613	-0.64472	0.17548	0.77697	0.51911	0.99971	-0.67863	-2.2547	0.12425	0.9216	0.024153	0.44628	1.61703		CCT7	4	-0.34358	-1.6397	0.0064036	0.23755	0.10107	0.99028	-0.21536	-0.4789	0.34621	0.93524	0.63201	0.90505	0.199276
SPATA7	4	0.25137	1.8919	0.1666	0.76852	0.058506	0.99971	-0.67815	-2.4825	0.12446	0.9216	0.013047	0.32279	1.88449		PLEKHS1	4	0.26374	1.004	0.28393	0.87082	0.3154	0.99028	-0.2134	-0.36699	0.34817	0.93524	0.71363	0.92492	0.146527
LBR	4	0.15098	1.2761	0.61609	0.95815	0.20193	0.99971	-0.67719	-2.7284	0.12482	0.9216	0.0063643	0.20817	2.19625		OR4K5	4	0.14234	0.9673	0.90012	0.99413	0.33339	0.99028	-0.21295	-0.66074	0.34859	0.93524	0.50878	0.89128	0.29347
MAGOH	4	-0.010859	-0.070185	0.44077	0.91289	0.94405	0.99971	-0.67701	-2.2104	0.12487	0.9216	0.027074	0.47052	1.56745		MMP28	4	-0.17253	-0.73847	0.059182	0.58253	0.46023	0.99028	-0.21257	-0.43002	0.34889	0.93524	0.66718	0.91326	0.175757
CCSER1	4	0.12157	0.75638	0.79643	0.97535	0.44942	0.99971	-0.67496	-2.0729	0.12554	0.9216	0.03818	0.52341	1.41816		SH3KBP1	4	0.24377	1.2032	0.35881	0.89361	0.22891	0.99028	-0.2108	-0.47046	0.35044	0.93524	0.63803	0.90583	0.195159
LAMB2	4	0.061587	0.44582	0.81977	0.97716	0.65573	0.99971	-0.67402	-2.5143	0.12585	0.9216	0.011926	0.30822	1.92351		OSTC	4	-0.11699	-0.43097	0.11444	0.71277	0.66649	0.99028	-0.21066	-0.37503	0.35065	0.93524	0.70764	0.92461	0.150188
UPP2	4	0.15423	1.1057	0.59626	0.95575	0.26885	0.99971	-0.67396	-2.4156	0.1259	0.9216	0.015709	0.35382	1.80385		USP34	4	0.27847	0.56068	0.23363	0.8458	0.57501	0.99028	-0.20509	-0.18769	0.35447	0.93524	0.85112	0.96032	0.0700092
PELO	4	-0.24342	-1.6999	0.029849	0.44977	0.089148	0.99971	-0.67388	-2.4519	0.12596	0.9216	0.014211	0.33615	1.84738		ARRDC2	4	0.31618	1.4783	0.13432	0.73521	0.13933	0.99028	-0.20418	-0.43693	0.35499	0.93524	0.66216	0.91196	0.179037
COLEC11	4	0.11738	0.88805	0.82106	0.97716	0.37452	0.99971	-0.67379	-2.4991	0.12606	0.9216	0.012451	0.31377	1.9048		S100A7A	4	0.11968	0.55537	0.96674	0.99761	0.57864	0.99028	-0.20411	-0.41875	0.35504	0.93524	0.6754	0.91573	0.170439
DEPDC1B	4	0.035756	0.31008	0.6697	0.96252	0.7565	0.99971	-0.67378	-2.8703	0.12606	0.9216	0.004101	0.16579	2.38711		MALT1	4	0.42684	1.0213	0.016474	0.36457	0.3071	0.99028	-0.20368	-0.22355	0.35566	0.93524	0.82311	0.95417	0.0845421
PEX11A	4	0.056628	0.48317	0.78889	0.97535	0.62897	0.99971	-0.67335	-2.8009	0.12611	0.9216	0.0050958	0.18548	2.29279		SEZ6L2	4	0.18961	1.1879	0.62528	0.95421	0.23487	0.99028	-0.20089	-0.58687	0.3584	0.93524	0.55729	0.89218	0.253919
PXMP4	4	0.088975	0.64845	0.99122	0.99875	0.51669	0.99971	-0.67283	-2.3222	0.12632	0.9216	0.02022	0.41	1.69422		ZFP91	4	-0.1432	-0.97413	0.082937	0.64343	0.32999	0.99028	-0.20012	-0.63297	0.35938	0.93524	0.52675	0.89218	0.278395
ADCY2	4	0.077683	0.47228	0.91933	0.98933	0.63673	0.99971	-0.67212	-1.9957	0.12658	0.9216	0.045963	0.54435	1.33759		CISD1	4	-0.20632	-0.96622	0.037286	0.48751	0.33393	0.99028	-0.19981	-0.4505	0.35958	0.93524	0.65235	0.90874	0.185519
RFNG	4	-0.0096492	-0.079987	0.44552	0.91289	0.93625	0.99971	-0.67137	-2.6321	0.12678	0.9216	0.0084847	0.24968	2.07136		CADPS2	4	-0.070873	-0.19372	0.19257	0.80694	0.8464	0.99048	-0.19498	-0.24185	0.36382	0.93614	0.8089	0.95043	0.0921052
C15orf59	4	-0.070955	-0.6621	0.23931	0.82943	0.50791	0.99971	-0.66985	-3.0702	0.12714	0.9216	0.002139	0.1131	2.66979		VCAN	4	0.24017	0.97332	0.37461	0.89911	0.3304	0.99028	-0.19495	-0.36737	0.36382	0.93614	0.71335	0.92492	0.146697
PPP1R14A	4	0.10253	0.63227	0.91995	0.98935	0.52721	0.99971	-0.66942	-2.0864	0.12725	0.9216	0.03694	0.52085	1.4325		CHD2	4	0.23838	0.81642	0.38246	0.90134	0.41426	0.99028	-0.19275	-0.31013	0.36532	0.93615	0.75646	0.93531	0.121214
URGCP	4	-0.069406	-0.49665	0.24323	0.83083	0.61944	0.99971	-0.66915	-2.4486	0.12745	0.9216	0.014341	0.33734	1.84342		SPATA3	4	0.38158	1.0987	0.041417	0.50726	0.27188	0.99028	-0.19127	-0.25301	0.36671	0.93615	0.80026	0.94785	0.0967689
METTL16	4	0.01489	0.087711	0.56089	0.94881	0.93011	0.99971	-0.66914	-2.0485	0.12745	0.9216	0.040514	0.52748	1.39239		DNAJB13	4	0.30328	0.95486	0.16417	0.77802	0.33965	0.99028	-0.19095	-0.27974	0.36697	0.93615	0.77967	0.9417	0.108089
ARAP2	4	0.065211	0.48287	0.84192	0.98028	0.62919	0.99971	-0.66907	-2.3982	0.12745	0.9216	0.016477	0.36403	1.78312		SLC10A3	4	0.11909	0.50112	0.96339	0.99761	0.61629	0.99028	-0.18969	-0.36773	0.36826	0.93615	0.71307	0.9249	0.146868
DPY19L4	4	0.024951	0.17652	0.61237	0.95815	0.85989	0.99971	-0.66852	-2.2211	0.12771	0.9216	0.026346	0.46378	1.57929		TNFSF4	4	0.015726	0.1078	0.45037	0.92559	0.91415	0.99231	-0.18865	-0.60236	0.36919	0.93615	0.54693	0.89218	0.262068
UBE2Q1	4	0.058001	0.46142	0.79777	0.97535	0.64449	0.99971	-0.66803	-2.4922	0.12787	0.9216	0.012694	0.31717	1.8964		RFC2	4	-0.2516	-1.5884	0.021793	0.40306	0.1122	0.99028	-0.18851	-0.55359	0.36935	0.93615	0.57986	0.89577	0.236677
ETFB	4	0.07014	0.4222	0.87234	0.98495	0.67288	0.99971	-0.6679	-1.9984	0.12797	0.9216	0.045671	0.54256	1.34036		FURIN	4	-0.31344	-1.6198	0.0096055	0.28704	0.10528	0.99028	-0.18534	-0.46967	0.37198	0.93615	0.63859	0.90583	0.194778
AGBL1	4	0.13587	0.89639	0.70879	0.96825	0.37004	0.99971	-0.66696	-2.2093	0.12823	0.9216	0.027156	0.47052	1.56613		GPATCH1	4	0.11317	0.30351	0.93044	0.9963	0.7615	0.99028	-0.18488	-0.23165	0.37265	0.93615	0.81681	0.9527	0.087879
ARFGAP2	4	0.20566	1.6825	0.32798	0.87546	0.092476	0.99971	-0.66682	-2.7417	0.12833	0.9216	0.0061127	0.20338	2.21377		BMI1	4	0.32141	1.0365	0.12466	0.72755	0.29995	0.99028	-0.18444	-0.27208	0.37301	0.93615	0.78556	0.94396	0.104821
PCDHA12	4	0.033645	0.22623	0.65828	0.96028	0.82102	0.99971	-0.66655	-2.1256	0.12838	0.9216	0.033537	0.50553	1.47448		TIMM8A	4	0.36177	1.0083	0.062332	0.58846	0.31331	0.99028	-0.1824	-0.23188	0.37554	0.93827	0.81663	0.95255	0.0879747
GPR160	4	0.18293	1.1565	0.437	0.91289	0.24747	0.99971	-0.66601	-1.9678	0.12864	0.9216	0.049096	0.54872	1.30895		ATIC	4	-0.58533	-0.84253	0.00015493	0.02381	0.39949	0.99028	-0.1788	-0.13257	0.37947	0.93992	0.89453	0.97368	0.0484051
C1orf105	4	0.088762	0.56932	0.98926	0.99833	0.56914	0.99971	-0.66325	-2.0542	0.12931	0.9216	0.03996	0.52748	1.39837		ARRB1	4	0.083582	0.63847	0.76332	0.97722	0.52316	0.99028	-0.17703	-0.61405	0.38102	0.93992	0.53918	0.89218	0.268266
BIN2	4	-0.092004	-0.62298	0.19159	0.7958	0.5333	0.99971	-0.66214	-2.3539	0.12988	0.9216	0.018575	0.38844	1.73107		LRAT	4	0.31612	1.0678	0.13463	0.73521	0.28563	0.99028	-0.173	-0.25891	0.38484	0.93992	0.79571	0.9469	0.0992452
MAP2K1	4	-0.37931	-2.1695	0.0052675	0.19729	0.030041	0.99971	-0.66181	-1.9781	0.12998	0.9216	0.047912	0.54696	1.31956		C15orf59	4	0.35526	1.1073	0.069717	0.60457	0.26816	0.99028	-0.17209	-0.2466	0.38572	0.93992	0.80522	0.94937	0.0940854
ZBTB20	4	0.15242	0.95479	0.60721	0.95734	0.33969	0.99971	-0.66101	-1.9797	0.13019	0.9216	0.047737	0.54694	1.32114		NPAS3	4	0.283	1.4723	0.22005	0.83174	0.14093	0.99028	-0.17179	-0.40107	0.38608	0.93992	0.68837	0.92018	0.162178
HSPB11	4	0.057074	0.37204	0.79142	0.97535	0.70987	0.99971	-0.66071	-2.1544	0.13024	0.9216	0.031209	0.49632	1.50572		DDX20	4	-0.29337	-1.4859	0.013014	0.32685	0.13731	0.99028	-0.16959	-0.39964	0.38783	0.93992	0.68942	0.92018	0.161516
SUGCT	4	0.077747	0.67649	0.9197	0.98935	0.49873	0.99971	-0.66034	-2.8307	0.13034	0.9216	0.0046442	0.17766	2.33309		KLF3	4	0.13571	0.62521	0.94015	0.99752	0.53183	0.99028	-0.16851	-0.35303	0.38897	0.94089	0.72407	0.92748	0.140219
EDC3	4	0.21245	1.3098	0.30107	0.86249	0.19026	0.99971	-0.66013	-1.9881	0.1304	0.9216	0.046804	0.54581	1.32972		MARCKS	4	0.23341	0.8563	0.40426	0.907	0.39183	0.99028	-0.16659	-0.26991	0.39078	0.94089	0.78723	0.94468	0.103898
XRN1	4	-0.068969	-0.43191	0.24416	0.83116	0.6658	0.99971	-0.65787	-2.0481	0.13112	0.9216	0.040548	0.52748	1.39203		VKORC1L1	4	0.14319	0.84695	0.89506	0.99341	0.39702	0.99028	-0.16296	-0.43936	0.39434	0.94171	0.6604	0.91165	0.180193
CNPY2	4	-0.042437	-0.26396	0.32457	0.87507	0.79181	0.99971	-0.65746	-2.078	0.13127	0.9216	0.037714	0.52341	1.4235		CEACAM21	4	0.018509	0.11704	0.46024	0.92654	0.90683	0.99231	-0.15774	-0.46478	0.3994	0.94219	0.64209	0.90642	0.192404
NR2F2	4	0.095246	0.72644	0.96664	0.99569	0.46757	0.99971	-0.65721	-2.3785	0.13127	0.9216	0.017383	0.37483	1.75988		PCP2	4	0.29683	1.0215	0.1808	0.79532	0.307	0.99028	-0.15653	-0.24762	0.40059	0.94219	0.80443	0.94917	0.0945117
HIC1	4	0.11365	0.74503	0.84673	0.98101	0.45625	0.99971	-0.6571	-2.0896	0.13127	0.9216	0.036652	0.5192	1.4359		TMEM14A	4	0.010992	0.075488	0.43152	0.92095	0.93983	0.99318	-0.15263	-0.48865	0.40353	0.94287	0.62509	0.90396	0.204057
LSM14A	4	0.11766	0.90279	0.81982	0.97716	0.36664	0.99971	-0.65597	-2.5507	0.13174	0.9216	0.010752	0.28877	1.96851		DDX52	4	-0.3123	-2.0425	0.009812	0.29141	0.041102	0.99028	-0.15166	-0.46094	0.40472	0.94287	0.64484	0.9071	0.190548
LOC653602	4	0.0074874	0.059346	0.52345	0.93781	0.95268	0.99971	-0.65349	-2.4841	0.13251	0.9216	0.012986	0.32239	1.88652		MYBL2	4	0.10094	0.41028	0.86248	0.98893	0.6816	0.99028	-0.14662	-0.26877	0.40947	0.94601	0.7881	0.94468	0.103419
SP140L	4	0.076757	0.65803	0.91365	0.98933	0.51052	0.99971	-0.6533	-2.755	0.13257	0.9216	0.0058693	0.19913	2.23141		SAR1B	4	0.20115	1.1072	0.56331	0.94168	0.26821	0.99028	-0.14504	-0.37058	0.41138	0.94644	0.71095	0.9249	0.148161
ANGPTL5	4	0.049154	0.32797	0.74582	0.96947	0.74294	0.99971	-0.65325	-2.1255	0.13262	0.9216	0.033547	0.50553	1.47435		LPIN2	4	0.2024	0.80185	0.55629	0.94129	0.42264	0.99028	-0.13757	-0.25018	0.42011	0.94985	0.80244	0.94824	0.0955874
NDUFC1	4	-0.012808	-0.076388	0.43173	0.9121	0.93911	0.99971	-0.65312	-1.9861	0.13262	0.9216	0.047024	0.54581	1.32768		SCGB2B2	4	0.0013632	0.006447	0.39532	0.90513	0.99486	0.99944	-0.13682	-0.2977	0.42088	0.94985	0.76593	0.93722	0.115811
AHSA2	4	0.069478	0.49363	0.86893	0.98495	0.62157	0.99971	-0.65097	-2.2252	0.13319	0.9216	0.026065	0.46247	1.58394		RGPD2	4	0.22499	1.1261	0.44263	0.92338	0.26011	0.99028	-0.13637	-0.31547	0.4214	0.94985	0.75241	0.93437	0.123545
RTTN	4	0.024931	0.25067	0.61232	0.95815	0.80207	0.99971	-0.65028	-3.1543	0.13334	0.9216	0.0016088	0.095255	2.7935		RPE	4	0.071323	0.34734	0.69779	0.96622	0.72834	0.99028	-0.13571	-0.30355	0.42212	0.94985	0.76147	0.93633	0.118347
EP400	4	-0.15279	-1.2344	0.091045	0.65442	0.21706	0.99971	-0.64857	-2.6894	0.13422	0.9216	0.0071586	0.22286	2.14517		DUT	4	-0.3795	-1.863	0.0033567	0.16497	0.062462	0.99028	-0.13568	-0.30628	0.42223	0.94985	0.75939	0.9358	0.119535
DSCAML1	4	0.075527	0.68104	0.90658	0.98807	0.49585	0.99971	-0.64804	-2.8794	0.13437	0.9216	0.0039843	0.16286	2.39965		DLL1	4	0.13138	0.68549	0.96426	0.99761	0.49303	0.99028	-0.13508	-0.32285	0.42295	0.94985	0.74681	0.93121	0.12679
HOXD11	4	0.20865	1.3748	0.31559	0.87016	0.1692	0.99971	-0.64779	-2.0229	0.13453	0.9216	0.043079	0.53643	1.36573		MANEAL	4	0.068233	0.37504	0.68183	0.96566	0.70763	0.99028	-0.1345	-0.34811	0.42341	0.94985	0.72776	0.92806	0.138012
RHBDD3	4	0.021108	0.15387	0.59265	0.95482	0.87771	0.99971	-0.64768	-2.2971	0.13453	0.9216	0.021612	0.42096	1.66531		RPP14	4	-0.20545	-1.4346	0.037544	0.48893	0.15141	0.99028	-0.13412	-0.42815	0.42393	0.94985	0.66854	0.91353	0.174873
DEPDC4	4	0.15362	1.1647	0.59993	0.95617	0.24412	0.99971	-0.64596	-2.3455	0.1351	0.9216	0.019	0.39349	1.72125		CCDC169-SOHLH2	4	0.30942	0.88983	0.14971	0.75539	0.37356	0.99028	-0.13306	-0.17122	0.42486	0.94985	0.86405	0.96407	0.0634611
C11orf94	4	0.1525	1.1667	0.60669	0.95734	0.24332	0.99971	-0.64502	-2.4125	0.13535	0.9216	0.015842	0.35382	1.80019		ZNF69	4	0.06753	0.37116	0.67971	0.96566	0.71052	0.99028	-0.1323	-0.33965	0.42589	0.94985	0.73412	0.92916	0.134233
NPIPA2	4	-0.096533	-0.64427	0.1808	0.78357	0.5194	0.99971	-0.64422	-2.2146	0.13556	0.9216	0.026784	0.46767	1.57212		HIST2H2AC	4	0.24207	0.73039	0.36692	0.89846	0.46515	0.99028	-0.13207	-0.18349	0.42625	0.94985	0.85441	0.96127	0.0683337
ZNF121	4	0.025192	0.23171	0.61351	0.95815	0.81677	0.99971	-0.641	-2.8847	0.13711	0.9216	0.0039181	0.16139	2.40692		MRPL46	4	-0.18791	-0.73077	0.047614	0.5323	0.46492	0.99028	-0.12991	-0.23774	0.42837	0.94985	0.81208	0.9506	0.0904012
TMEM232	4	0.10501	0.86789	0.90219	0.9879	0.38546	0.99971	-0.63989	-2.6168	0.13737	0.9216	0.0088766	0.25578	2.05175		CC2D2B	4	0.075154	0.31301	0.71793	0.96834	0.75427	0.99028	-0.12979	-0.24664	0.42853	0.94985	0.80519	0.94937	0.0941016
HIST1H4J	4	0.059209	0.42421	0.80407	0.9755	0.67141	0.99971	-0.63882	-2.0328	0.13778	0.9216	0.042071	0.53372	1.37602		GOLGA6D	4	-0.15584	-0.95507	0.071473	0.61077	0.33954	0.99028	-0.128	-0.36483	0.43008	0.94985	0.71524	0.92529	0.145548
IPPK	4	0.059929	0.43236	0.80949	0.97708	0.66548	0.99971	-0.63789	-2.3136	0.13804	0.9216	0.020687	0.4134	1.6843		ZIC5	4	0.24906	0.85713	0.33774	0.88241	0.39137	0.99028	-0.12496	-0.1996	0.43328	0.95002	0.84179	0.95885	0.0747962
KCNA7	4	0.16297	1.2258	0.54586	0.94502	0.22027	0.99971	-0.63781	-2.1816	0.13804	0.9216	0.029136	0.48477	1.53557		ZNF541	4	0.21304	0.65018	0.50315	0.93519	0.51558	0.99028	-0.12477	-0.17518	0.43338	0.95002	0.86094	0.96287	0.0650271
CCDC102B	4	-0.014973	-0.099683	0.42249	0.909	0.9206	0.99971	-0.63778	-2.1591	0.13804	0.9216	0.030846	0.49282	1.5108		TMEM132B	4	0.3095	0.79911	0.14956	0.75539	0.42422	0.99028	-0.12473	-0.14802	0.43338	0.95002	0.88233	0.97054	0.054369
EML4	4	-0.14745	-1.0409	0.096932	0.66349	0.29791	0.99971	-0.63704	-2.1275	0.1383	0.9216	0.033382	0.50553	1.47649		ANKRD11	4	0.13778	0.65211	0.92811	0.99613	0.51433	0.99028	-0.12304	-0.26535	0.43483	0.95002	0.79074	0.94489	0.101966
PDIA3	4	0.18757	1.1931	0.41293	0.90569	0.23283	0.99971	-0.63447	-1.9981	0.13923	0.9216	0.045705	0.54263	1.34004		FARS2	4	-0.12215	-0.74472	0.10762	0.70145	0.45644	0.99028	-0.12232	-0.34178	0.43581	0.95002	0.73252	0.92891	0.135181
WT1	4	0.26606	2.255	0.13195	0.72709	0.024131	0.99971	-0.63439	-2.4926	0.13923	0.9216	0.01268	0.31717	1.89688		TBCD	4	-0.14669	-0.73734	0.079632	0.63145	0.46092	0.99028	-0.11373	-0.25696	0.44454	0.95114	0.79721	0.94751	0.0984273
MAN2A1	4	0.073527	0.67913	0.89413	0.98645	0.49705	0.99971	-0.63401	-2.7756	0.13943	0.9216	0.0055095	0.19051	2.25889		NR2F2	4	-0.11749	-0.67642	0.11392	0.71263	0.49877	0.99028	-0.11258	-0.29447	0.44541	0.95114	0.7684	0.93759	0.114413
C11orf45	4	0.23187	1.8164	0.22816	0.82195	0.069313	0.99971	-0.63398	-2.3635	0.13949	0.9216	0.018105	0.38357	1.7422		FAM181B	4	0.16461	0.75172	0.769	0.97756	0.45222	0.99028	-0.11087	-0.22678	0.44691	0.95114	0.82059	0.95339	0.0858738
GLYAT	4	0.1451	0.98467	0.65033	0.96028	0.32479	0.99971	-0.63186	-2.0314	0.13995	0.9216	0.042215	0.53428	1.37453		C20orf196	4	0.40856	0.90291	0.0236	0.4103	0.36658	0.99028	-0.11072	-0.11181	0.44707	0.95114	0.91097	0.97816	0.0404959
HS6ST3	4	-0.13247	-0.99253	0.11862	0.70547	0.32094	0.99971	-0.63134	-2.3053	0.14011	0.9216	0.021152	0.4194	1.67465		EP400	4	-0.2017	-0.71611	0.039661	0.49678	0.47392	0.99028	-0.10719	-0.18036	0.45027	0.95114	0.85687	0.96222	0.0670851
CHRNA5	4	0.074874	0.51952	0.90317	0.98804	0.6034	0.99971	-0.62638	-2.1062	0.14155	0.9216	0.035186	0.51383	1.45363		OR4A15	4	0.294	0.83826	0.18813	0.80288	0.40189	0.99028	-0.10702	-0.13723	0.45037	0.95114	0.89085	0.97218	0.0501954
MIS18BP1	4	-0.11873	-0.90663	0.14129	0.74134	0.3646	0.99971	-0.62509	-2.489	0.14207	0.9216	0.012812	0.3197	1.89238		MGEA5	4	0.031898	0.20419	0.51332	0.9365	0.83821	0.99028	-0.10297	-0.30248	0.45471	0.95114	0.76229	0.93639	0.11788
C6orf106	4	-0.068227	-0.44011	0.24633	0.83116	0.65986	0.99971	-0.6236	-2.029	0.14248	0.9216	0.042458	0.53434	1.37204		ACTR1B	4	-0.057961	-0.40926	0.22062	0.83275	0.68235	0.99028	-0.10143	-0.33858	0.456	0.95114	0.73493	0.92927	0.133754
ALDH1A2	4	0.24603	1.6502	0.1823	0.78551	0.098896	0.99971	-0.62302	-2.0359	0.14264	0.9216	0.041762	0.53203	1.37922		TTLL5	4	0.18411	0.97067	0.65611	0.96069	0.33171	0.99028	-0.099989	-0.23987	0.4575	0.95114	0.81043	0.95043	0.0912845
TMEM202	4	-0.091347	-0.69887	0.19314	0.79863	0.48463	0.99971	-0.62244	-2.4473	0.14295	0.9216	0.014393	0.33734	1.84185		SLC12A6	4	0.1043	0.42124	0.88096	0.9921	0.67358	0.99028	-0.099198	-0.18879	0.45848	0.95114	0.85026	0.95997	0.0704483
SPP1	4	0.18791	1.2485	0.41118	0.90512	0.21186	0.99971	-0.62007	-1.9763	0.14367	0.9216	0.048117	0.54696	1.3177		NAE1	4	-0.53544	-2.2815	0.0003615	0.041176	0.022517	0.99028	-0.097703	-0.19983	0.46003	0.95114	0.84162	0.95876	0.074884
NR1D1	4	0.081808	0.61843	0.94541	0.99324	0.53629	0.99971	-0.619	-2.2006	0.14419	0.92201	0.027766	0.47497	1.55649		RAB17	4	-0.035599	-0.16005	0.27789	0.8702	0.87285	0.99048	-0.094407	-0.19693	0.46297	0.95114	0.84388	0.95965	0.0737193
WSB2	4	0.061094	0.42172	0.81672	0.97716	0.67323	0.99971	-0.61781	-2.0862	0.14465	0.92201	0.036958	0.52085	1.43229		CCSER1	4	-0.1829	-1.4912	0.051332	0.54766	0.1359	0.99028	-0.093621	-0.35473	0.46416	0.95114	0.72279	0.92695	0.140988
CNOT6L	4	0.12148	0.87094	0.79694	0.97535	0.38379	0.99971	-0.61781	-2.0452	0.14465	0.92201	0.040834	0.52748	1.38898		PCDHB13	4	0.37164	1.228	0.050661	0.54766	0.21947	0.99028	-0.093115	-0.14178	0.46468	0.95114	0.88726	0.97159	0.0519491
SRY	4	0.065637	0.69909	0.84487	0.98082	0.48449	0.99971	-0.61763	-3.2561	0.14465	0.92201	0.0011295	0.078112	2.94711		FAM124A	4	0.52944	0.88528	0.0014976	0.11462	0.37601	0.99028	-0.092207	-0.07027	0.4654	0.95114	0.94398	0.98859	0.0250372
CEP135	4	0.1239	0.83963	0.78145	0.97339	0.40112	0.99971	-0.61757	-2.0965	0.14465	0.92201	0.036042	0.51774	1.44319		UBE2Q1	4	0.1206	0.79794	0.9716	0.99767	0.42491	0.99028	-0.091274	-0.27681	0.46633	0.95193	0.78192	0.94273	0.106838
EXPH5	4	0.19434	1.3734	0.37812	0.89238	0.16961	0.99971	-0.61677	-2.0746	0.14496	0.92275	0.038024	0.52341	1.41994		NME5	4	0.11276	0.22279	0.92796	0.99613	0.8237	0.99028	-0.089744	-0.0821	0.46778	0.95205	0.93457	0.98414	0.0293882
CBWD6	4	0.036784	0.29992	0.6761	0.96399	0.76424	0.99971	-0.61337	-2.4731	0.1462	0.92516	0.013393	0.32605	1.87312		SCNN1A	4	0.10887	0.64501	0.90606	0.99507	0.51892	0.99028	-0.089153	-0.24336	0.46865	0.95205	0.80773	0.95029	0.0927338
CYP3A43	4	0.046259	0.38455	0.72883	0.96835	0.70057	0.99971	-0.61163	-2.5582	0.14708	0.92558	0.010523	0.28675	1.97786		DEFB135	4	0.20875	1.123	0.52376	0.93722	0.26142	0.99028	-0.08801	-0.21496	0.47015	0.95205	0.8298	0.95593	0.0810266
TIMM8A	4	0.069898	0.49836	0.8712	0.98495	0.61823	0.99971	-0.61122	-1.9948	0.14708	0.92558	0.046065	0.54475	1.33663		ZNF239	4	0.0025713	0.016095	0.39909	0.90513	0.98716	0.99861	-0.087795	-0.25565	0.47025	0.95205	0.79822	0.94769	0.0978774
B3GNT9	4	0.11542	0.80956	0.83351	0.97786	0.41819	0.99971	-0.60825	-2.0802	0.14816	0.92613	0.037506	0.52325	1.4259		RIC1	4	-0.70712	-3.184	5.1642e-05	0.013333	0.0014525	0.99028	-0.086576	-0.19603	0.47134	0.95205	0.84458	0.95976	0.0733592
ZFAND2B	4	0.11533	0.94989	0.83397	0.97786	0.34217	0.99971	-0.60813	-2.3902	0.14821	0.92613	0.01684	0.36846	1.77366		AURKB	4	-0.13595	-0.66685	0.091097	0.66641	0.50486	0.99028	-0.085137	-0.19236	0.47253	0.95205	0.84746	0.95976	0.0718808
ZNF784	4	-0.12868	-1.1226	0.1242	0.71488	0.26161	0.99971	-0.60758	-2.5959	0.14852	0.92674	0.0094342	0.26708	2.02529		SYNPO2	4	0.31982	1.4057	0.12802	0.73194	0.15982	0.99028	-0.084903	-0.16993	0.47268	0.95205	0.86506	0.96458	0.0629538
CENPJ	4	0.11476	0.91633	0.83841	0.97896	0.3595	0.99971	-0.60625	-2.3926	0.14888	0.92674	0.016728	0.36684	1.77656		SRCAP	4	0.15661	0.60296	0.81579	0.98193	0.54654	0.99028	-0.080577	-0.14277	0.47681	0.95294	0.88647	0.97157	0.052336
CCDC182	4	-0.012464	-0.087411	0.43348	0.91279	0.93034	0.99971	-0.60595	-2.0745	0.14894	0.92674	0.038033	0.52341	1.41984		MYL4	4	0.016776	0.082736	0.4543	0.92654	0.93406	0.99231	-0.080242	-0.18617	0.47723	0.95307	0.85231	0.96101	0.0694024
COX7C	4	0.0052669	0.042178	0.51229	0.93399	0.96636	0.99971	-0.60524	-2.2649	0.14945	0.92727	0.023519	0.44044	1.62858		CBWD6	4	0.041781	0.19721	0.55701	0.94137	0.84367	0.99048	-0.079382	-0.17069	0.47852	0.95316	0.86447	0.96432	0.0632501
WWP2	4	0.13347	0.94652	0.72304	0.96825	0.34388	0.99971	-0.60499	-2.0765	0.14961	0.92734	0.03785	0.52341	1.42193		MTRNR2L5	4	0.27088	1.093	0.2595	0.86463	0.2744	0.99028	-0.078651	-0.14134	0.47919	0.95316	0.8876	0.97165	0.0517827
PCK1	4	0.1069	0.79725	0.88943	0.98631	0.42531	0.99971	-0.60326	-2.2165	0.15023	0.92764	0.026657	0.46673	1.57419		SETD4	4	0.057925	0.29396	0.63282	0.95699	0.76879	0.99028	-0.077907	-0.18431	0.47976	0.95316	0.85377	0.96107	0.0686591
CLEC19A	4	0.16604	1.2871	0.52902	0.93878	0.19806	0.99971	-0.60265	-2.1892	0.15033	0.92764	0.028586	0.48133	1.54385		CLIP2	4	0.32439	0.80078	0.11955	0.72048	0.42326	0.99028	-0.077682	-0.087237	0.47991	0.95316	0.93048	0.98316	0.031293
TLR5	4	0.1454	0.98166	0.64857	0.96028	0.32627	0.99971	-0.60192	-2.0193	0.15054	0.92764	0.043453	0.5378	1.36198		CHD3	4	0.2322	0.9264	0.4103	0.91091	0.35424	0.99028	-0.077034	-0.14082	0.48058	0.95316	0.88801	0.97171	0.0515821
TAS2R50	4	0.021403	0.15721	0.59471	0.95575	0.87508	0.99971	-0.60123	-2.0916	0.15095	0.92764	0.036473	0.51863	1.43803		KRTAP10-1	4	0.26377	0.96084	0.28377	0.87082	0.33663	0.99028	-0.074427	-0.12473	0.4826	0.95316	0.90074	0.97637	0.0454006
TMPRSS11B	4	0.12064	1.0833	0.80149	0.97535	0.27869	0.99971	-0.60106	-2.5052	0.15095	0.92764	0.012239	0.31377	1.91225		PNRC1	4	-0.014658	-0.057093	0.34053	0.88334	0.95447	0.99449	-0.072123	-0.13245	0.4844	0.95316	0.89463	0.97373	0.0483565
TSHB	4	-0.029241	-0.20536	0.36604	0.88815	0.83729	0.99971	-0.59995	-2.0718	0.15131	0.9281	0.038281	0.52341	1.41702		TPPP3	4	0.20908	0.87947	0.52257	0.93722	0.37914	0.99028	-0.071795	-0.13662	0.48487	0.95327	0.89133	0.97222	0.0499615
KRTAP1-1	4	0.035707	0.26895	0.66939	0.96236	0.78797	0.99971	-0.5986	-2.1995	0.15183	0.92821	0.027841	0.47542	1.55532		HEYL	4	0.19825	0.59481	0.57834	0.94168	0.55197	0.99028	-0.070155	-0.09719	0.48673	0.95398	0.92258	0.98151	0.034996
CYB561D2	4	0.1873	1.2665	0.41396	0.90569	0.20532	0.99971	-0.59786	-1.9852	0.15219	0.92821	0.047126	0.54581	1.32674		ZNF33A	4	-0.161	-0.88401	0.067238	0.59853	0.37669	0.99028	-0.066966	-0.16854	0.48998	0.95423	0.86616	0.96475	0.0624019
GRK7	4	0.242	1.7974	0.19479	0.79898	0.072278	0.99971	-0.59589	-2.0876	0.15276	0.9299	0.036831	0.52085	1.43379		THBD	4	0.21617	0.92467	0.48668	0.93448	0.35514	0.99028	-0.066459	-0.12995	0.49045	0.95423	0.8966	0.97478	0.0474013
TAB1	4	0.057093	0.38106	0.79162	0.97535	0.70316	0.99971	-0.59566	-2.0316	0.15296	0.93086	0.042194	0.53428	1.37475		HECW2	4	-0.0089243	-0.034233	0.35995	0.89429	0.97269	0.99733	-0.064238	-0.11374	0.49313	0.95423	0.90945	0.97787	0.0412212
ACOT9	4	0.11246	0.79404	0.85478	0.98285	0.42717	0.99971	-0.59515	-2.0207	0.15333	0.93193	0.043306	0.5378	1.36345		GMDS	4	0.22168	1.1415	0.45853	0.92654	0.25365	0.99028	-0.064186	-0.15019	0.49323	0.95423	0.88061	0.97003	0.0552164
IMPACT	4	0.089606	0.69604	0.99546	0.99917	0.4864	0.99971	-0.5925	-2.2244	0.15462	0.93402	0.02612	0.46275	1.58303		GEMIN4	4	-0.26331	-1.3812	0.018901	0.37616	0.16723	0.99028	-0.064013	-0.15607	0.49344	0.95423	0.87598	0.96831	0.0575058
PRSS42	4	0.2259	1.5602	0.24824	0.83116	0.11871	0.99971	-0.59201	-1.9927	0.15488	0.93402	0.046294	0.54555	1.33448		STX16	4	0.30697	1.2653	0.15575	0.76808	0.20578	0.99028	-0.061178	-0.11459	0.49644	0.95423	0.90877	0.97772	0.041546
MGAT5	4	0.1075	0.88046	0.88587	0.9862	0.37861	0.99971	-0.59082	-2.3802	0.15534	0.93402	0.017304	0.37396	1.76185		PIGS	4	0.12104	0.67078	0.97459	0.9981	0.50236	0.99028	-0.060323	-0.15438	0.49742	0.95423	0.87731	0.96887	0.0568469
SF1	4	-0.33554	-2.3522	0.0092956	0.25788	0.018664	0.99971	-0.59064	-2.0991	0.15534	0.93402	0.035808	0.51668	1.44602		USO1	4	-0.21479	-1.3217	0.033929	0.47063	0.18626	0.99028	-0.058191	-0.16335	0.49933	0.95423	0.87025	0.96625	0.060356
VIPR2	4	0.042891	0.29964	0.70956	0.96825	0.76445	0.99971	-0.59044	-2.0444	0.15539	0.93402	0.040915	0.52748	1.38812		THNSL1	4	0.25559	1.1984	0.31311	0.87639	0.23074	0.99028	-0.056044	-0.12	0.5017	0.95498	0.90448	0.97687	0.043601
DCTN2	4	-0.24214	-1.7846	0.030417	0.4535	0.074333	0.99971	-0.5885	-2.1981	0.15622	0.93402	0.027941	0.47586	1.55376		TEAD1	4	0.17438	0.61974	0.71024	0.96702	0.53543	0.99028	-0.053932	-0.088192	0.50408	0.95526	0.92972	0.98314	0.0316478
FASTKD3	4	0.097862	0.81977	0.94924	0.99341	0.41235	0.99971	-0.58844	-2.4718	0.15622	0.93402	0.013444	0.32622	1.87147		CD37	4	0.22598	0.68393	0.43725	0.92171	0.49402	0.99028	-0.05324	-0.075779	0.50475	0.95526	0.9396	0.98673	0.027057
ANKRD61	4	0.1516	1.1683	0.61253	0.95815	0.24271	0.99971	-0.58619	-2.2071	0.1571	0.93402	0.027304	0.47123	1.56377		SOX3	4	-0.091803	-0.56977	0.15111	0.75882	0.56884	0.99028	-0.051246	-0.15007	0.50744	0.95526	0.88071	0.97003	0.0551671
SLC25A11	4	0.14556	1.0155	0.64754	0.96028	0.30986	0.99971	-0.58353	-2.0571	0.15844	0.93402	0.039677	0.52748	1.40146		ZNF274	4	0.1377	0.66611	0.92842	0.99613	0.50534	0.99028	-0.050858	-0.11409	0.5079	0.95526	0.90917	0.97787	0.0413549
CPEB1	4	0.024118	0.16732	0.60845	0.95782	0.86712	0.99971	-0.5824	-2.0146	0.1587	0.93402	0.043943	0.53837	1.35711		LTBP1	4	0.42351	0.87166	0.017713	0.37257	0.38339	0.99028	-0.050782	-0.047609	0.50806	0.95526	0.96203	0.99277	0.0168114
SMPD3	4	0.1094	0.78087	0.87415	0.98495	0.43488	0.99971	-0.58187	-2.0825	0.15885	0.93402	0.0373	0.523	1.42829		ANKDD1B	4	0.14422	0.83332	0.88933	0.99297	0.40466	0.99028	-0.048869	-0.12949	0.50976	0.95526	0.89697	0.97478	0.0472221
SIK3	4	0.1184	0.85046	0.81533	0.97716	0.39507	0.99971	-0.58126	-2.0174	0.15901	0.93402	0.043655	0.5378	1.35997		USP17L8	4	0.1273	0.50913	0.98916	0.99974	0.61066	0.99028	-0.048707	-0.091099	0.50981	0.95526	0.92741	0.98252	0.0327282
YME1L1	4	-0.033604	-0.26272	0.35163	0.88394	0.79276	0.99971	-0.58031	-2.2085	0.15932	0.93402	0.02721	0.47052	1.56527		C11orf45	4	0.031804	0.239	0.51301	0.9365	0.81111	0.99028	-0.046358	-0.16057	0.51255	0.95526	0.87243	0.96704	0.0592694
ANKRD60	4	0.093811	0.66536	0.97619	0.99721	0.50582	0.99971	-0.57885	-2.0227	0.15988	0.93402	0.043105	0.53643	1.36547		TEX35	4	0.57986	0.92505	0.00025821	0.033784	0.35494	0.99028	-0.046154	-0.032665	0.51286	0.95526	0.97394	0.99464	0.0114678
CUX2	4	0.19503	1.4054	0.37503	0.89148	0.15991	0.99971	-0.57879	-2.0289	0.15999	0.93402	0.04247	0.53434	1.37192		CYP3A4	4	0.24102	0.98965	0.37157	0.89902	0.32234	0.99028	-0.042584	-0.08073	0.51678	0.9556	0.93566	0.98468	0.0288819
DENND6A	4	0.095001	0.96082	0.96834	0.99602	0.33664	0.99971	-0.57815	-2.8425	0.16025	0.93402	0.0044768	0.17477	2.34903		RBBP6	4	-0.14615	-0.88439	0.080252	0.63299	0.37649	0.99028	-0.042394	-0.1221	0.51709	0.95581	0.90282	0.9765	0.0443988
RPL39	4	-0.14216	-0.9446	0.10458	0.67794	0.34486	0.99971	-0.57629	-1.9861	0.16107	0.93402	0.047021	0.54581	1.32771		PELO	4	-0.44611	-2.5808	0.0016526	0.12261	0.0098574	0.99028	-0.041472	-0.11152	0.51797	0.95654	0.9112	0.97816	0.0403863
WDR83OS	4	0.082994	0.73202	0.95239	0.99356	0.46415	0.99971	-0.57569	-2.5248	0.16133	0.93402	0.011575	0.30329	1.93648		ALKBH8	4	0.059868	0.32342	0.6431	0.95924	0.74638	0.99028	-0.040909	-0.1032	0.51875	0.95654	0.9178	0.98037	0.0372519
TMEM41A	4	0.10585	0.82315	0.89568	0.98697	0.41042	0.99971	-0.57478	-2.0969	0.1618	0.93402	0.035998	0.5175	1.44372		SLC17A7	4	0.074173	0.55326	0.71308	0.96777	0.58008	0.99028	-0.04088	-0.14051	0.5188	0.95654	0.88826	0.97171	0.0514599
WNT9B	4	0.12925	0.92013	0.74902	0.96994	0.35751	0.99971	-0.57131	-1.9888	0.16309	0.93402	0.046725	0.54581	1.33045		IQCA1L	4	0.22585	1.0529	0.43808	0.92207	0.29237	0.99028	-0.034774	-0.074761	0.52598	0.95787	0.9404	0.98703	0.0266874
KIF12	4	0.031823	0.28997	0.6494	0.96028	0.77184	0.99971	-0.56758	-2.6484	0.16489	0.93402	0.0080885	0.24283	2.09213		COLEC10	4	0.01483	0.084309	0.44681	0.92441	0.93281	0.99231	-0.033033	-0.085885	0.52845	0.95787	0.93156	0.98316	0.0307892
LPIN1	4	0.1	0.87463	0.93545	0.99179	0.38178	0.99971	-0.5667	-2.4153	0.16567	0.93402	0.015724	0.35382	1.80344		SELT	4	0.071431	0.3873	0.69872	0.96622	0.69854	0.99028	-0.032459	-0.082734	0.52918	0.95787	0.93406	0.98414	0.0296252
ZNF229	4	-0.014592	-0.10112	0.42419	0.90925	0.91946	0.99971	-0.56448	-1.9664	0.16655	0.93402	0.049251	0.54905	1.30758		ZNF383	4	-0.086004	-0.45248	0.16236	0.77802	0.65092	0.99028	-0.030392	-0.075061	0.53222	0.95892	0.94017	0.98701	0.0267936
UBE2U	4	0.1342	0.92776	0.7187	0.96825	0.35353	0.99971	-0.56358	-1.9638	0.16665	0.93402	0.049559	0.55089	1.30488		MRGBP	4	-0.22406	-1.512	0.030417	0.44893	0.13052	0.99028	-0.028204	-0.091659	0.53491	0.95952	0.92697	0.98245	0.0329343
CD86	4	0.12135	0.86197	0.79746	0.97535	0.3887	0.99971	-0.56341	-2.0059	0.16665	0.93402	0.044871	0.54105	1.34803		PIK3CG	4	0.3564	0.94751	0.068271	0.60082	0.34338	0.99028	-0.027867	-0.034157	0.53522	0.95952	0.97275	0.99447	0.0119988
ARHGEF40	4	0.12798	0.95264	0.75646	0.96994	0.34077	0.99971	-0.56191	-2.0203	0.16701	0.93402	0.043357	0.5378	1.36294		C5orf28	4	0.15569	0.69617	0.8222	0.98272	0.48632	0.99028	-0.024229	-0.050342	0.54044	0.95965	0.95985	0.99229	0.0177966
SPATA19	4	0.17187	1.3696	0.49422	0.92677	0.17081	0.99971	-0.56183	-2.1781	0.16701	0.93402	0.0294	0.48575	1.53165		AGR2	4	-0.019289	-0.14931	0.32643	0.87923	0.88131	0.99048	-0.019828	-0.0704	0.54581	0.96004	0.94388	0.98859	0.0250832
PSRC1	4	0.091091	0.64855	0.99478	0.99896	0.51663	0.99971	-0.56006	-1.9845	0.16753	0.93402	0.047199	0.54581	1.32607		PRSS42	4	0.047618	0.38454	0.58247	0.94258	0.70058	0.99028	-0.018635	-0.069036	0.54699	0.96004	0.94496	0.98904	0.0245866
SLURP1	4	0.12461	1.0982	0.77691	0.97322	0.27212	0.99971	-0.55957	-2.4175	0.16789	0.93402	0.015628	0.35357	1.8061		COASY	4	-0.020703	-0.11741	0.32158	0.87875	0.90654	0.99231	-0.015676	-0.040988	0.55051	0.96004	0.96731	0.99376	0.0144343
DEFB110	4	0.11708	0.90681	0.82297	0.97721	0.36451	0.99971	-0.55754	-2.0717	0.16872	0.93402	0.038292	0.52341	1.41689		KIF12	4	0.16728	0.76431	0.75294	0.97488	0.44468	0.99028	-0.012689	-0.026954	0.55391	0.96052	0.9785	0.99567	0.00943917
SFXN1	4	0.079445	0.67889	0.93018	0.99072	0.49721	0.99971	-0.55576	-2.3357	0.16913	0.93402	0.019507	0.39803	1.70981		SF1	4	-0.20311	-1.0453	0.038577	0.49339	0.29589	0.99028	-0.011957	-0.028203	0.55469	0.96091	0.9775	0.99528	0.00988323
MRPS18C	4	-0.012213	-0.098951	0.43483	0.91289	0.92118	0.99971	-0.55357	-2.3167	0.16995	0.93441	0.020521	0.41199	1.6878		CDT1	4	-0.20971	-1.4481	0.035736	0.48019	0.14758	0.99028	-0.0098977	-0.031378	0.55732	0.96208	0.97497	0.99494	0.0110087
LPXN	4	0.14191	1.0683	0.67145	0.96314	0.28537	0.99971	-0.55254	-2.0174	0.17052	0.93516	0.04365	0.5378	1.36002		MAGEA4	4	-0.11319	-0.68886	0.12007	0.72048	0.49091	0.99028	-0.0087885	-0.024648	0.55861	0.96208	0.98034	0.99604	0.00862328
SH2D1A	4	0.17374	1.4335	0.48368	0.9224	0.15171	0.99971	-0.54392	-2.0993	0.17429	0.93864	0.035787	0.51668	1.44627		NNAT	4	0.1645	0.86138	0.76973	0.97756	0.38903	0.99028	-0.0087562	-0.020773	0.55867	0.96208	0.98343	0.99692	0.00725655
CTSK	4	-0.020022	-0.17395	0.40033	0.89911	0.86191	0.99971	-0.53891	-2.2614	0.17651	0.93864	0.023735	0.44236	1.62461		IFNA10	4	0.20656	0.96514	0.53455	0.93955	0.33448	0.99028	-0.0084541	-0.018025	0.55892	0.96208	0.98562	0.99701	0.00629049
CFAP99	4	0.14681	1.1961	0.64016	0.96028	0.23167	0.99971	-0.53841	-2.1027	0.17667	0.93864	0.035489	0.51541	1.44991		NME1-NME2	4	0.1841	0.79912	0.65617	0.96069	0.42422	0.99028	-0.0033217	-0.0064996	0.56522	0.96271	0.99481	0.99915	0.00225986
KHDRBS1	4	-0.20307	-1.5126	0.049731	0.5404	0.13039	0.99971	-0.53796	-2.1077	0.17682	0.93864	0.035056	0.51348	1.45524		SLC19A1	4	0.16516	0.62378	0.76539	0.97745	0.53277	0.99028	-0.0019823	-0.0034012	0.56698	0.96295	0.99729	0.99976	0.00117854
AP2A1	4	-0.24821	-1.9113	0.027887	0.43548	0.055968	0.99971	-0.53655	-2.0652	0.17765	0.93864	0.038901	0.52603	1.41004		TNNI3	4	0.076764	0.4283	0.72728	0.97091	0.66843	0.99028	-0.00068375	-0.00176	0.56858	0.96295	0.9986	0.99983	0.000608438
PIN4	4	0.091169	0.71032	0.99427	0.99875	0.47751	0.99971	-0.53598	-2.0458	0.1778	0.93864	0.040778	0.52748	1.38957		AP2A1	4	0.13881	0.61771	0.92166	0.9957	0.53677	0.99028	0.00063939	0.0013056	0.57018	0.96302	0.99896	0.99983	0.000451901
CPNE4	4	0.094745	0.78753	0.96994	0.99629	0.43097	0.99971	-0.53396	-2.1797	0.17873	0.93864	0.029279	0.48499	1.53344		FAM151B	4	0.26674	0.4798	0.27324	0.86766	0.63137	0.99028	0.0009532	0.00077002	0.57096	0.9631	0.99939	0.99983	0.000265
CPED1	4	-0.091678	-0.65339	0.19221	0.797	0.5135	0.99971	-0.53324	-1.9799	0.17889	0.93864	0.047709	0.54694	1.3214		WSB2	4	0.10618	0.43061	0.89067	0.99299	0.66675	0.99028	0.0011685	0.002203	0.57127	0.9631	0.99824	0.99983	0.000765032
WEE2	4	0.09152	0.74373	0.99231	0.99875	0.45704	0.99971	-0.53257	-2.0554	0.17899	0.93864	0.039841	0.52748	1.39967		ITGAV	4	-0.083998	-0.62209	0.16603	0.7788	0.53388	0.99028	0.0033891	0.011375	0.574	0.96351	0.99092	0.9981	0.00396141
C4orf51	4	0.091578	0.84076	0.99174	0.99875	0.40048	0.99971	-0.53213	-2.2482	0.17925	0.93864	0.024562	0.44998	1.60974		CHEK1	4	-0.071552	-0.22531	0.19097	0.80374	0.82174	0.99028	0.004208	0.006096	0.57519	0.96426	0.99514	0.99919	0.00211582
CSNK1A1L	4	0.16884	1.3439	0.5125	0.93399	0.17899	0.99971	-0.53109	-2.0497	0.17971	0.93864	0.040397	0.52748	1.39365		USP17L24	4	0.096563	0.46301	0.83712	0.98565	0.64335	0.99028	0.0052354	0.011522	0.57684	0.9648	0.99081	0.9981	0.00400962
GTPBP1	4	0.086532	0.65897	0.97583	0.99721	0.50991	0.99971	-0.52844	-1.9722	0.18049	0.93864	0.048589	0.54827	1.31346		PDIA3	4	0.10118	0.59198	0.86382	0.98906	0.55386	0.99028	0.0056789	0.015217	0.57736	0.9648	0.98786	0.99736	0.0053046
CXCL17	4	0.025868	0.20607	0.61681	0.95815	0.83673	0.99971	-0.51972	-2.0509	0.18467	0.94229	0.04028	0.52748	1.39491		TAB1	4	0.13771	0.70976	0.92842	0.99613	0.47785	0.99028	0.0063315	0.014776	0.57803	0.96497	0.98821	0.99736	0.00515076
C10orf120	4	0.13178	1.5117	0.73384	0.96837	0.13062	0.99971	-0.51704	-2.7114	0.18617	0.94481	0.0066999	0.21303	2.17393		C4orf51	4	-0.026573	-0.2172	0.30474	0.87295	0.82805	0.99028	0.0064354	0.02411	0.57808	0.96497	0.98076	0.99604	0.00843726
ABHD14A	4	0.10265	0.92925	0.91928	0.98933	0.35276	0.99971	-0.51655	-2.2729	0.18633	0.94481	0.023034	0.436	1.63763		CLEC19A	4	0.30069	1.3507	0.17032	0.78393	0.17681	0.99028	0.0094319	0.019445	0.58211	0.96506	0.98449	0.997	0.00678869
KRTAP4-8	4	-0.043616	-0.36996	0.32116	0.87421	0.71141	0.99971	-0.51356	-2.1098	0.18762	0.94481	0.034877	0.5128	1.45746		TMBIM4	4	0.1791	1.1805	0.6839	0.96566	0.2378	0.99028	0.016355	0.049148	0.59084	0.96543	0.9608	0.99256	0.017367
TFIP11	4	-0.20582	-1.5839	0.047408	0.52427	0.11322	0.99971	-0.51257	-2.0053	0.18813	0.94481	0.044934	0.54105	1.34742		LOC728485	4	-0.30106	-1.088	0.011568	0.31068	0.27659	0.99028	0.01675	0.029211	0.59115	0.96543	0.9767	0.99509	0.0102388
KRT83	4	-0.038122	-0.33513	0.3366	0.87967	0.73753	0.99971	-0.50998	-2.299	0.18942	0.94481	0.021502	0.42015	1.66752		MYO16	4	0.23911	1.1086	0.3788	0.89973	0.26762	0.99028	0.017429	0.037045	0.59213	0.96543	0.97045	0.99386	0.0130268
HSPB9	4	-0.027416	-0.23641	0.37244	0.88938	0.81311	0.99971	-0.49829	-2.1646	0.19392	0.94481	0.030417	0.49205	1.51688		ARFGAP2	4	0.34129	1.1609	0.090529	0.66427	0.24569	0.99028	0.020698	0.032393	0.59642	0.96543	0.97416	0.99469	0.0113697
KRTAP4-2	4	0.0056565	0.053138	0.51394	0.93399	0.95762	0.99971	-0.49729	-2.2324	0.19407	0.94481	0.025588	0.45767	1.59196		DIAPH1	4	0.24619	1.2063	0.34962	0.88787	0.22769	0.99028	0.02081	0.046954	0.59657	0.96543	0.96255	0.99286	0.0165767
ADAT2	4	-0.10222	-0.83431	0.17063	0.77323	0.40411	0.99971	-0.49686	-2.0351	0.19448	0.94481	0.04184	0.53267	1.37841		EDC3	4	0.11921	0.56831	0.96432	0.99761	0.56983	0.99028	0.028449	0.062126	0.60551	0.96682	0.95046	0.99032	0.0220662
SYNGR4	4	0.014358	0.1428	0.55815	0.94833	0.88644	0.99971	-0.49091	-2.3829	0.19696	0.9473	0.017176	0.37204	1.76508		CTU2	4	-0.18256	-1.0356	0.051487	0.54871	0.3004	0.99028	0.02911	0.078998	0.60654	0.96691	0.93703	0.98519	0.0282465
ZNF687	4	-0.1449	-1.2297	0.10065	0.67288	0.21882	0.99971	-0.48066	-2.0421	0.2013	0.9473	0.041146	0.5287	1.38567		ZSCAN1	4	0.33105	1.1488	0.10711	0.70024	0.25065	0.99028	0.031417	0.049123	0.60948	0.96726	0.96082	0.99256	0.017358
ENO2	4	-0.066254	-0.62799	0.25129	0.83236	0.53001	0.99971	-0.48061	-2.2888	0.20135	0.9473	0.022093	0.42763	1.65575		GPR75-ASB3	4	-0.18243	-1.0979	0.051539	0.5489	0.27225	0.99028	0.03216	0.089464	0.61	0.96726	0.92871	0.98291	0.0321199
EGFLAM	4	-0.03985	-0.3379	0.33159	0.87779	0.73544	0.99971	-0.47812	-2.0077	0.20254	0.9478	0.044677	0.54105	1.34992		CYTH3	4	0.17918	0.46668	0.68333	0.96566	0.64073	0.99028	0.034488	0.041219	0.61377	0.96897	0.96712	0.99376	0.0145196
TNNI3	4	0.010371	0.087394	0.53775	0.94189	0.93036	0.99971	-0.47792	-1.9859	0.20264	0.9478	0.047041	0.54581	1.32752		ADCY2	4	0.13618	0.53059	0.9371	0.99698	0.5957	0.99028	0.039424	0.070715	0.62022	0.97015	0.94362	0.98859	0.0252029
OR52R1	4	0.045682	0.47331	0.72588	0.96825	0.63599	0.99971	-0.47787	-2.3841	0.20264	0.9478	0.017119	0.37122	1.76652		VRK1	4	-0.079567	-0.39733	0.17455	0.78807	0.69112	0.99028	0.041858	0.094955	0.62368	0.97075	0.92435	0.9819	0.0341636
CBY1	4	0.021246	0.19068	0.59352	0.95554	0.84878	0.99971	-0.47741	-2.0637	0.20295	0.9478	0.039046	0.52678	1.40842		PDE4DIP	4	-0.086743	-0.37109	0.16087	0.77496	0.71057	0.99028	0.044702	0.090286	0.62823	0.97181	0.92806	0.98261	0.0324239
SLC35G2	4	0.11941	1.177	0.80851	0.97673	0.23921	0.99971	-0.44808	-2.1716	0.21741	0.95189	0.029883	0.48874	1.52458		ACTN2	4	-0.10538	-0.51859	0.13117	0.73432	0.60405	0.99028	0.045006	0.10181	0.62849	0.97181	0.91891	0.98062	0.036727
PRR11	4	-0.0069336	-0.074698	0.4561	0.9138	0.94046	0.99971	-0.44181	-2.2722	0.22025	0.95189	0.023077	0.43638	1.63682		DUSP27	4	0.31724	1.0418	0.13267	0.7352	0.29753	0.99028	0.046257	0.068965	0.63014	0.97212	0.94502	0.98905	0.024559
SPRR2E	4	0.070118	0.6293	0.87229	0.98495	0.52915	0.99971	-0.43837	-1.9624	0.22211	0.95189	0.049718	0.55146	1.30349		SOWAHB	4	0.14601	1.0047	0.87952	0.9921	0.31504	0.99028	0.051277	0.16257	0.6368	0.97471	0.87086	0.96643	0.0600517
RIMBP3B	4	-0.064852	-0.66029	0.25542	0.83632	0.50906	0.99971	-0.43148	-2.1263	0.22619	0.95448	0.033482	0.50553	1.47519		RCVRN	4	0.010333	0.062819	0.42879	0.92032	0.94991	0.99435	0.052854	0.14879	0.63923	0.97539	0.88172	0.9703	0.0546693
C19orf26	4	0.17981	1.1666	0.4529	0.91349	0.24339	0.99971	-1.1865	-3.8946	0.019417	0.8955	9.836e-05	0.018858	4.00718		SHANK3	4	0.19281	0.78594	0.60804	0.95029	0.4319	0.99028	0.05316	0.099818	0.63974	0.97539	0.92049	0.98127	0.0359809
EIF2S2	4	-0.012844	-0.059034	0.43157	0.9121	0.95292	0.99971	-1.0957	-2.5492	0.028971	0.8955	0.010797	0.28956	1.9667		TMEM211	4	0.028697	0.1423	0.50077	0.93519	0.88684	0.99048	0.054368	0.12398	0.64155	0.97611	0.90133	0.97637	0.0451162
HAUS2	4	0.049125	0.22699	0.74561	0.96947	0.82043	0.99971	-1.0513	-2.5941	0.035065	0.91702	0.0094826	0.2679	2.02307		GUSB	4	0.41889	1.0366	0.019417	0.38289	0.29993	0.99028	0.055215	0.062846	0.64279	0.97617	0.94989	0.99018	0.0223267
SMCO3	4	0.10574	0.86571	0.89641	0.9872	0.38665	0.99971	-1.0411	-4.4426	0.037131	0.91702	8.8888e-06	0.0041495	5.05116		COPS7B	4	0.21807	0.55196	0.47702	0.93098	0.58098	0.99028	0.055459	0.064334	0.64289	0.97617	0.9487	0.98989	0.0228711
DDX41	4	-0.17237	-1.0847	0.072196	0.60677	0.27805	0.99971	-1.0409	-3.3657	0.037182	0.91702	0.0007634	0.059848	3.11725		MYLK3	4	-0.0024417	-0.012062	0.38189	0.90096	0.99038	0.99927	0.059757	0.13445	0.64868	0.97686	0.89305	0.97341	0.0491242
SNRNP70	4	-0.048411	-0.20981	0.30366	0.86384	0.83381	0.99971	-0.99111	-2.283	0.046426	0.91702	0.02243	0.43124	1.64917		EXOC3	4	-0.12656	-0.62632	0.10194	0.68872	0.53111	0.99028	0.062312	0.14058	0.65183	0.97686	0.88821	0.97171	0.0514843
ZNHIT6	4	-0.00021453	-0.0011966	0.48642	0.9228	0.99905	0.99971	-0.96723	-2.7406	0.051384	0.91702	0.0061321	0.20367	2.21239		SEMA4D	4	0.057575	0.27533	0.63045	0.956	0.78306	0.99028	0.063895	0.14208	0.65353	0.97686	0.88702	0.97159	0.0520666
CFC1	4	-0.037085	-0.18445	0.34001	0.882	0.85366	0.99971	-0.95055	-2.2265	0.053863	0.91702	0.02598	0.46247	1.58536		FASTKD3	4	0.10547	0.66785	0.88721	0.99297	0.50423	0.99028	0.066702	0.19372	0.65704	0.97688	0.8464	0.95976	0.0724243
GJA9	4	0.16873	0.93485	0.51317	0.93399	0.34987	0.99971	-0.92961	-2.504	0.05882	0.9216	0.012279	0.31377	1.91084		PARP15	4	0.048589	0.2151	0.58645	0.94311	0.82969	0.99028	0.069931	0.1423	0.66118	0.97763	0.88684	0.97159	0.0521547
MAP3K1	4	0.073414	0.63179	0.89315	0.98631	0.52752	0.99971	-0.84968	-3.6849	0.075036	0.9216	0.0002288	0.029148	3.64054		DEPDC1B	4	0.068518	0.4436	0.68359	0.96566	0.65733	0.99028	0.07342	0.21704	0.66608	0.97846	0.82818	0.95543	0.0818753
FBXO10	4	0.13333	0.74079	0.72371	0.96825	0.45882	0.99971	-0.83306	-2.339	0.079994	0.9216	0.019333	0.39699	1.7137		ATP5SL	4	0.035613	0.22927	0.52954	0.93893	0.81866	0.99028	0.073862	0.21756	0.66655	0.97847	0.82777	0.95543	0.0820903
OR8B8	4	0.040561	0.23976	0.69603	0.96738	0.81052	0.99971	-0.81565	-2.4252	0.083919	0.9216	0.015299	0.35092	1.81534		MIF4GD	4	0.2302	0.8793	0.41902	0.91404	0.37924	0.99028	0.074011	0.12958	0.66691	0.97867	0.8969	0.97478	0.047256
ISCA2	4	-0.034951	-0.19708	0.34652	0.88394	0.84376	0.99971	-0.7455	-2.1347	0.10297	0.9216	0.032789	0.50351	1.48427		NMU	4	0.18548	0.42502	0.64795	0.95924	0.67082	0.99028	0.075745	0.079247	0.66861	0.97898	0.93684	0.98513	0.0283346
PPP1R21	4	0.18518	1.225	0.42507	0.90925	0.22056	0.99971	-0.62131	-2.0084	0.14331	0.9216	0.044606	0.54105	1.35061		POLE	4	-0.18759	-0.87488	0.047924	0.53303	0.38164	0.99028	0.076507	0.16569	0.66985	0.97942	0.8684	0.96585	0.0612802
SPANXN1	4	-0.067163	-0.55765	0.24892	0.83116	0.57708	0.99971	-0.51266	-2.2459	0.18813	0.94481	0.024708	0.45171	1.60716		ARPC3	4	-0.16219	-0.49389	0.066515	0.59759	0.62138	0.99028	0.076765	0.10945	0.67016	0.97942	0.91285	0.97843	0.0396006
ARL5A	4	0.34736	1.2869	0.026183	0.42285	0.19814	0.99971	-0.96313	-1.7097	0.051797	0.91702	0.08733	0.58876	1.05884		UBXN4	4	0.084368	0.33641	0.76771	0.97756	0.73656	0.99028	0.079403	0.14637	0.6745	0.9802	0.88363	0.97087	0.0537295
TMEM110	4	0.24952	0.79281	0.17156	0.77426	0.42789	0.99971	-0.92579	-1.3811	0.059802	0.9216	0.16726	0.58876	0.776608		RASSF6	4	0.0948	0.50643	0.82622	0.98316	0.61256	0.99028	0.079411	0.19447	0.6745	0.9802	0.84581	0.95976	0.0727272
HIST2H4A	4	0.21552	0.96073	0.28837	0.85644	0.33669	0.99971	-0.87089	-1.9144	0.070543	0.9216	0.055575	0.55805	1.25512		TMPRSS11B	4	0.21596	0.31885	0.48792	0.93448	0.74984	0.99028	0.079608	0.053891	0.67502	0.9802	0.95702	0.99203	0.019079
PFN1	4	0.16431	0.73122	0.53914	0.94258	0.46464	0.99971	-0.85222	-1.7484	0.074675	0.9216	0.0804	0.58876	1.09474		CT47A12	4	-0.00043939	-0.0020822	0.39	0.90496	0.99834	0.99944	0.08464	0.18067	0.68261	0.98129	0.85663	0.96222	0.0672067
EIF4G2	4	-0.10994	-0.48354	0.15648	0.75643	0.62871	0.99971	-0.82042	-1.808	0.082679	0.9216	0.070603	0.58731	1.15118		SUN1	4	0.20375	0.44953	0.54968	0.94032	0.65305	0.99028	0.085002	0.085993	0.68333	0.9814	0.93147	0.98316	0.0308311
SNRNP200	4	-0.27234	-1.0475	0.020657	0.38227	0.29488	0.99971	-0.81264	-1.6799	0.084642	0.9216	0.092974	0.58876	1.03164		ADA	4	0.17019	0.82131	0.736	0.97134	0.41147	0.99028	0.086042	0.18558	0.68462	0.9814	0.85278	0.96101	0.069163
ARFIP1	4	0.22096	0.98825	0.26699	0.84312	0.32303	0.99971	-0.79748	-1.7993	0.08898	0.9216	0.071963	0.58731	1.14289		PIN4	4	0.092186	0.50474	0.81269	0.98193	0.61374	0.99028	0.087135	0.21614	0.68596	0.9814	0.82888	0.95572	0.0815083
ATF5	4	0.1329	0.47709	0.72614	0.96832	0.6333	0.99971	-0.79704	-1.3085	0.089031	0.9216	0.1907	0.58876	0.719649		NAA25	4	0.14995	0.5962	0.85551	0.9889	0.55104	0.99028	0.087331	0.15995	0.68638	0.9814	0.87292	0.96714	0.0590256
ZNF576	4	0.30607	1.4235	0.060112	0.56423	0.15458	0.99971	-0.79384	-1.6595	0.090064	0.9216	0.097015	0.58876	1.01316		CLTC	4	-0.3161	-0.92343	0.0093472	0.28326	0.35578	0.99028	0.087883	0.12495	0.68705	0.9814	0.90056	0.97637	0.0454873
STXBP3	4	0.10564	0.38609	0.89744	0.9875	0.69943	0.99971	-0.77887	-1.3926	0.093679	0.9216	0.16374	0.58876	0.785845		PSKH2	4	0.24297	1.0477	0.36335	0.89662	0.29476	0.99028	0.091323	0.18015	0.69159	0.98182	0.85704	0.96222	0.0669989
SPTBN4	4	0.1532	0.28767	0.60256	0.9567	0.7736	0.99971	-0.77262	-0.75233	0.095745	0.9216	0.45185	0.65612	0.345006		SUMO1	4	0.090128	0.42782	0.80087	0.98116	0.66878	0.99028	0.091431	0.20052	0.6918	0.98197	0.84107	0.95876	0.0751679
MED7	4	-0.27987	-1.2448	0.018488	0.36226	0.21319	0.99971	-0.76134	-1.8172	0.098998	0.9216	0.069194	0.58612	1.15993		CTH	4	0.042324	0.12466	0.55898	0.94168	0.90079	0.99216	0.09225	0.12833	0.69299	0.98199	0.89789	0.97502	0.0467769
EFTUD1	4	-0.043339	-0.17679	0.32199	0.87507	0.85967	0.99971	-0.743	-1.6044	0.10375	0.9216	0.10864	0.58876	0.96401		B3GNT9	4	0.23583	0.93225	0.39408	0.90513	0.35121	0.99028	0.09234	0.16696	0.69319	0.98199	0.8674	0.96537	0.0617806
DUSP4	4	0.2619	1.2034	0.14171	0.74162	0.22881	0.99971	-0.74149	-1.5692	0.10427	0.9216	0.11661	0.58876	0.933264		OR4C16	4	0.00060852	0.0029845	0.39295	0.90513	0.99762	0.99944	0.092393	0.21073	0.69325	0.98199	0.8331	0.95672	0.0793029
NCBP1	4	-0.37568	-1.8523	0.0056806	0.20258	0.063987	0.99971	-0.729	-1.9019	0.1084	0.9216	0.057187	0.56143	1.2427		CALCOCO2	4	-0.060358	-0.26636	0.21478	0.8261	0.78996	0.99028	0.095763	0.19571	0.69887	0.98343	0.84484	0.95976	0.0732255
HAS2	4	0.1594	0.64211	0.56569	0.95102	0.5208	0.99971	-0.72174	-1.453	0.11057	0.9216	0.14622	0.58876	0.834993		CNPY2	4	-0.16096	-0.97577	0.067238	0.59853	0.32918	0.99028	0.096341	0.26575	0.69965	0.98346	0.79043	0.94468	0.102137
ZNF664	4	0.22133	0.5953	0.26596	0.84218	0.55164	0.99971	-0.7114	-0.90841	0.11341	0.9216	0.36366	0.61832	0.439304		KRTAP20-1	4	0.21347	0.84872	0.50067	0.93519	0.39604	0.99028	0.099919	0.18174	0.7044	0.9842	0.85578	0.96195	0.0676379
EXOC3L1	4	0.20488	1.0953	0.33196	0.87826	0.2734	0.99971	-0.70613	-1.8732	0.11527	0.9216	0.061046	0.5726	1.21434		OR1N1	4	-0.028556	-0.12701	0.2987	0.87295	0.89893	0.99207	0.10132	0.20974	0.70626	0.98455	0.83387	0.95672	0.0789017
ABCB7	4	-0.24266	-1.2621	0.030056	0.44977	0.2069	0.99971	-0.65632	-1.7563	0.13164	0.9216	0.079032	0.58876	1.1022		C19orf43	4	-0.18136	-1.0855	0.052314	0.55325	0.2777	0.99028	0.10264	0.28386	0.70801	0.98464	0.77652	0.94072	0.109847
DDX59	4	-0.16482	-0.76571	0.078858	0.62322	0.44385	0.99971	-0.64414	-1.5378	0.13556	0.9216	0.12411	0.58876	0.906193		COX7C	4	-0.0106	-0.075615	0.35385	0.89092	0.93973	0.99318	0.10298	0.33279	0.70843	0.98464	0.73929	0.93013	0.131185
PRMT5	4	-0.52255	-2.2764	0.00051642	0.050761	0.022825	0.99971	-0.64344	-1.4179	0.13592	0.9216	0.15622	0.58876	0.806263		FBXL21	4	-0.02785	-0.13204	0.30076	0.87295	0.89496	0.99089	0.10362	0.22576	0.70956	0.98473	0.82139	0.95374	0.0854506
SPATA21	4	0.13295	0.78831	0.72593	0.96825	0.43052	0.99971	-0.64227	-1.9063	0.13649	0.9216	0.056615	0.55933	1.24707		SERPINA11	4	-0.14336	-0.67263	0.082886	0.64343	0.50118	0.99028	0.10471	0.22972	0.71117	0.98533	0.81831	0.95316	0.0870821
XRCC5	4	-0.21295	-0.84222	0.044051	0.51625	0.39967	0.99971	-0.62694	-1.2887	0.1415	0.9216	0.19751	0.58876	0.704411		RAB5C	4	-0.087639	-0.5402	0.15875	0.77081	0.58906	0.99028	0.10519	0.30537	0.71209	0.98533	0.76009	0.93613	0.119135
H2AFB3	4	-0.2059	-1.0706	0.047408	0.52427	0.28435	0.99971	-0.625	-1.7343	0.14207	0.9216	0.082866	0.58876	1.08162		BPY2C	4	0.15782	0.71568	0.80949	0.98193	0.47419	0.99028	0.10556	0.21843	0.71251	0.98533	0.82709	0.95543	0.0824472
FOXD4L4	4	0.10369	0.54562	0.91288	0.98933	0.58533	0.99971	-0.60985	-1.5371	0.14759	0.92613	0.12428	0.58876	0.905599		PRDM10	4	-0.078098	-0.61846	0.17729	0.78924	0.53627	0.99028	0.10668	0.38349	0.71395	0.98533	0.70136	0.92353	0.154059
IFIT5	4	-0.087196	-0.51959	0.2027	0.80163	0.60335	0.99971	-0.60926	-1.903	0.14785	0.92613	0.057039	0.56143	1.24383		ZNF469	4	0.29757	1.0272	0.17863	0.79262	0.30434	0.99028	0.1103	0.17291	0.71901	0.98533	0.86272	0.9637	0.0641301
EIF2B2	4	-0.23448	-1.2003	0.033309	0.46909	0.23004	0.99971	-0.60603	-1.5509	0.14888	0.92674	0.12092	0.58876	0.917502		PPCS	4	-0.20918	-1.2391	0.035995	0.48019	0.21532	0.99028	0.11093	0.30206	0.72005	0.98533	0.76261	0.93651	0.117698
CDH13	4	0.21275	1.13	0.29999	0.86249	0.25848	0.99971	-0.59965	-1.5583	0.15147	0.92821	0.11916	0.58876	0.92387		CFAP99	4	0.40878	1.271	0.0236	0.4103	0.20373	0.99028	0.11422	0.16376	0.72402	0.98533	0.86992	0.96611	0.0605207
RNASEK	4	-0.095614	-0.68947	0.18276	0.78627	0.49053	0.99971	-0.59345	-1.9541	0.1541	0.9325	0.050693	0.55276	1.29505		SRP68	4	-0.074788	-0.16944	0.18379	0.79834	0.86545	0.99048	0.11443	0.12113	0.72423	0.98533	0.90359	0.97673	0.0440286
CUL3	4	0.16466	0.86086	0.53661	0.94121	0.38932	0.99971	-0.59004	-1.4558	0.15555	0.93402	0.14545	0.58876	0.837286		MFSD1	4	-0.067215	-0.40785	0.20011	0.81418	0.68339	0.99028	0.11484	0.32334	0.72464	0.98533	0.74644	0.93113	0.127005
GGPS1	4	-0.52497	-2.1956	0.00051642	0.050761	0.028123	0.99971	-0.58132	-1.2609	0.15901	0.93402	0.20734	0.58876	0.683317		TSHB	4	0.19798	0.55164	0.57948	0.94168	0.5812	0.99028	0.12001	0.15148	0.73177	0.98533	0.8796	0.96985	0.0557148
TRPV3	4	0.30744	1.2236	0.058769	0.56247	0.2211	0.99971	-0.57945	-1.0816	0.15957	0.93402	0.27945	0.59847	0.553696		TMEM39A	4	0.18777	0.28444	0.63623	0.95749	0.77608	0.99028	0.121	0.083521	0.7328	0.98533	0.93344	0.98411	0.0299136
CWC22	4	-0.0054575	-0.021811	0.46168	0.9142	0.9826	0.99971	-0.57649	-1.174	0.16102	0.93402	0.24038	0.59147	0.619102		ORC3	4	-0.29609	-1.5171	0.012549	0.32143	0.12924	0.99028	0.12518	0.29932	0.73972	0.98616	0.76469	0.93698	0.116515
PDZD8	4	0.26754	1.5267	0.12833	0.72322	0.12683	0.99971	-0.57344	-1.5268	0.16236	0.93402	0.1268	0.58876	0.896881		CELF1	4	-0.19486	-1.3883	0.043173	0.51131	0.16504	0.99028	0.12638	0.41285	0.7421	0.98681	0.67972	0.91707	0.16767
SLC25A3	4	0.079082	0.40861	0.92796	0.98981	0.68282	0.99971	-0.56699	-1.3821	0.16541	0.93402	0.16693	0.58876	0.777466		C2orf83	4	0.24177	0.95565	0.36867	0.89902	0.33925	0.99028	0.12652	0.22549	0.74251	0.98716	0.82159	0.95374	0.0853449
STK35	4	0.15052	1.0214	0.61836	0.95823	0.30704	0.99971	-0.56651	-1.7825	0.16587	0.93402	0.074666	0.58876	1.12688		DTNB	4	0.23718	0.78012	0.3883	0.90496	0.43532	0.99028	0.12693	0.19133	0.74344	0.98745	0.84827	0.95976	0.0714659
SLC11A2	4	0.26134	1.3108	0.14351	0.74399	0.18992	0.99971	-0.55906	-1.3626	0.16815	0.93402	0.17301	0.58876	0.761929		TSEN54	4	0.030242	0.17927	0.50692	0.93519	0.85773	0.99048	0.12756	0.34842	0.74447	0.98753	0.72753	0.92806	0.138149
TBC1D3K	4	-0.32392	-1.4897	0.010483	0.26816	0.1363	0.99971	-0.55654	-1.3492	0.16902	0.93402	0.17726	0.58876	0.751389		VPS8	4	-0.016299	-0.087112	0.33593	0.88241	0.93058	0.99231	0.13026	0.32103	0.74804	0.98761	0.74819	0.93183	0.125988
ST20-MTHFS	4	-0.02536	-0.1226	0.38045	0.89358	0.90242	0.99971	-0.55432	-1.3595	0.16954	0.93402	0.17398	0.58876	0.759501		MSRB3	4	-0.0014831	-0.010022	0.38608	0.90401	0.992	0.99944	0.13046	0.40401	0.7483	0.98761	0.68621	0.91972	0.163543
NPIPA1	4	-0.2921	-1.336	0.015389	0.32356	0.18155	0.99971	-0.55003	-1.3501	0.17171	0.93818	0.17698	0.58876	0.752076		LOXHD1	4	0.04068	0.25048	0.5519	0.94045	0.80222	0.99028	0.13159	0.37533	0.75005	0.98796	0.70742	0.92461	0.150323
GH2	4	0.087269	0.15652	0.9811	0.99733	0.87562	0.99971	-0.54569	-0.47512	0.17352	0.93829	0.6347	0.7667	0.197432		SHANK2	4	0.18588	0.65016	0.6461	0.95924	0.51559	0.99028	0.13245	0.21371	0.75139	0.98848	0.83077	0.95631	0.0805192
ARFRP1	4	-0.205	-0.93782	0.048131	0.52985	0.34834	0.99971	-0.54257	-1.3042	0.17476	0.93864	0.19215	0.58876	0.71636		RNF214	4	0.068646	0.59172	0.68441	0.96566	0.55404	0.99028	0.13353	0.52864	0.75305	0.98848	0.59705	0.90005	0.223989
NVL	4	0.029956	0.083355	0.63985	0.96028	0.93357	0.99971	-0.54175	-0.66608	0.17502	0.93864	0.50536	0.68445	0.296399		ARSE	4	0.30631	0.95026	0.1573	0.76952	0.34198	0.99028	0.13484	0.19	0.75501	0.98848	0.84931	0.95996	0.0709338
SMC2	4	-0.44857	-1.7122	0.0019624	0.11838	0.086867	0.99971	-0.53656	-1.0912	0.17765	0.93864	0.27521	0.59831	0.560336		LRRC66	4	0.25679	1.2341	0.3083	0.87332	0.21716	0.99028	0.13512	0.29556	0.75542	0.98848	0.76757	0.93743	0.114882
XAGE1E	4	-0.071445	-0.46238	0.23848	0.82867	0.64381	0.99971	-0.53461	-1.7061	0.17827	0.93864	0.087983	0.58876	1.0556		GRB2	4	0.21594	0.84593	0.48792	0.93448	0.39759	0.99028	0.13634	0.24553	0.75682	0.98848	0.80605	0.9499	0.093638
RBM28	4	0.056797	0.26154	0.79002	0.97535	0.79367	0.99971	-0.53212	-1.1378	0.17925	0.93864	0.25521	0.59385	0.593102		TMEM130	4	0.25264	1.0106	0.32405	0.87899	0.31223	0.99028	0.13793	0.253	0.75904	0.98848	0.80027	0.94785	0.0967635
MRPL39	4	0.17627	0.75969	0.47056	0.91584	0.44744	0.99971	-0.52871	-1.1545	0.18044	0.93864	0.24829	0.59361	0.605041		CDK11B	4	0.017879	0.076751	0.45812	0.92654	0.93882	0.99276	0.13837	0.27124	0.75997	0.98848	0.78621	0.94432	0.104461
TRAIP	4	-0.27282	-1.6435	0.020502	0.38063	0.10028	0.99971	-0.52654	-1.6406	0.18168	0.93942	0.10087	0.58876	0.996238		C1orf105	4	0.13203	0.55671	0.9606	0.99761	0.57773	0.99028	0.13864	0.26518	0.76043	0.98848	0.79087	0.94493	0.101895
ACSM5	4	0.32135	1.4153	0.044464	0.51681	0.15699	0.99971	-0.52515	-1.094	0.18209	0.93952	0.27394	0.59813	0.562345		SLC6A8	4	0.26447	0.50662	0.28176	0.87082	0.61242	0.99028	0.13911	0.12231	0.76069	0.98848	0.90265	0.9765	0.0444806
ATP8B4	4	0.19752	0.4756	0.36423	0.88812	0.63436	0.99971	-0.52482	-0.60866	0.18225	0.93981	0.54275	0.70651	0.2654		GTPBP1	4	0.25922	0.99473	0.30092	0.87295	0.31987	0.99028	0.14188	0.24978	0.76503	0.98848	0.80275	0.9483	0.0954197
ODF1	4	0.20232	0.98652	0.34363	0.88227	0.32388	0.99971	-0.52441	-1.1823	0.18256	0.94066	0.23709	0.59146	0.625087		L3MBTL2	4	0.33903	1.2067	0.094195	0.67169	0.22753	0.99028	0.14375	0.23422	0.76756	0.98848	0.81481	0.95152	0.0889436
PAPPA	4	0.14603	0.74097	0.6448	0.96028	0.45871	0.99971	-0.51999	-1.2723	0.18452	0.942	0.20326	0.58876	0.691948		ABHD14A	4	0.10943	0.61518	0.90978	0.99507	0.53843	0.99028	0.14376	0.37381	0.76756	0.98848	0.70855	0.92461	0.149629
ZNF304	4	-0.057564	-0.22039	0.27515	0.84862	0.82557	0.99971	-0.51798	-1.0122	0.18581	0.94411	0.31144	0.60617	0.506626		PRPF39	4	0.039809	0.29602	0.54803	0.94032	0.76721	0.99028	0.14405	0.49153	0.76823	0.98848	0.62305	0.90347	0.205477
SMS	4	-0.014013	-0.06727	0.42672	0.90992	0.94637	0.99971	-0.51484	-1.204	0.18694	0.94481	0.22861	0.58936	0.640905		SLC6A6	4	0.077879	0.49435	0.73224	0.97109	0.62106	0.99028	0.14674	0.42519	0.77257	0.98848	0.67069	0.91424	0.173478
JTB	4	0.070031	0.5097	0.87203	0.98495	0.61026	0.99971	-0.51478	-1.8521	0.187	0.94481	0.064016	0.58034	1.19371		ADRB1	4	0.30591	1.0865	0.15818	0.77043	0.27726	0.99028	0.14677	0.23519	0.77262	0.98848	0.81406	0.95152	0.0893436
TRAPPC4	4	-0.20637	-1.3185	0.047201	0.52427	0.18734	0.99971	-0.50543	-1.686	0.19133	0.94481	0.09179	0.58876	1.0372		MRPL47	4	0.18653	0.78222	0.64289	0.95924	0.43409	0.99028	0.14953	0.28605	0.7766	0.98848	0.77484	0.93974	0.110788
MSANTD3	4	0.0099242	0.061655	0.53563	0.94121	0.95084	0.99971	-0.50521	-1.5257	0.19144	0.94481	0.12708	0.58876	0.895923		ZFAND2B	4	0.38179	1.0865	0.041417	0.50726	0.27727	0.99028	0.1515	0.19657	0.77954	0.98848	0.84417	0.95973	0.0735701
LILRA5	4	0.066416	0.48439	0.84889	0.98131	0.62811	0.99971	-0.49708	-1.759	0.19438	0.94481	0.078577	0.58876	1.1047		PEX11A	4	0.19905	1.3327	0.57426	0.94168	0.18263	0.99028	0.15175	0.47015	0.77969	0.98848	0.63825	0.90583	0.195009
SLC7A5	4	-0.15187	-1.018	0.091975	0.65515	0.30867	0.99971	-0.49693	-1.5994	0.19448	0.94481	0.10972	0.58876	0.959714		MR1	4	0.014266	0.10737	0.44443	0.92352	0.9145	0.99231	0.15363	0.53144	0.78248	0.98848	0.59511	0.90005	0.225403
RPRML	4	0.24063	0.99457	0.19877	0.8	0.31994	0.99971	-0.4944	-1.0044	0.19536	0.94622	0.31521	0.60783	0.5014		AZGP1	4	0.12794	0.73819	0.98487	0.99911	0.4604	0.99028	0.15367	0.40733	0.78248	0.98848	0.68377	0.91905	0.16509
ARG1	4	0.33861	1.0155	0.031967	0.46091	0.30985	0.99971	-0.49325	-0.69579	0.19588	0.94707	0.48656	0.67337	0.312864		MAN2A1	4	0.2508	0.91321	0.33092	0.88113	0.36113	0.99028	0.15455	0.25679	0.78372	0.98848	0.79734	0.94751	0.0983564
FARSB	4	-0.22222	-1.3367	0.03837	0.48817	0.18131	0.99971	-0.49216	-1.5144	0.19629	0.9473	0.12992	0.58876	0.886324		UNC5B	4	0.26351	0.83586	0.28491	0.87082	0.40324	0.99028	0.15498	0.22113	0.78419	0.98848	0.82499	0.9546	0.0835513
SEMA6B	4	0.1031	0.3944	0.9168	0.98933	0.69329	0.99971	-0.49039	-0.9639	0.19722	0.9473	0.33509	0.61273	0.474839		SLC22A6	4	0.16958	1.0085	0.73941	0.97243	0.31323	0.99028	0.1553	0.42517	0.7845	0.98848	0.67071	0.91424	0.173465
DNAJB11	4	0.14886	0.61965	0.62802	0.95936	0.53549	0.99971	-0.48356	-1.0038	0.19986	0.9473	0.3155	0.60789	0.501001		LSS	4	-0.28437	-1.4449	0.014821	0.35036	0.1485	0.99028	0.15598	0.37909	0.78563	0.98848	0.70462	0.9238	0.152045
RNF138	4	0.091396	0.44902	0.99303	0.99875	0.65342	0.99971	-0.47809	-1.0892	0.20254	0.9478	0.27608	0.59831	0.558965		PRPS2	4	0.27333	1.2023	0.25098	0.86016	0.22927	0.99028	0.15612	0.31363	0.78579	0.98848	0.7538	0.9347	0.122744
AHNAK2	4	0.21818	1.1743	0.27716	0.8491	0.24026	0.99971	-0.47231	-1.2075	0.20533	0.94838	0.22725	0.58936	0.643496		FH	4	0.060976	0.24576	0.64909	0.95924	0.80587	0.99028	0.15698	0.29648	0.78687	0.98848	0.76686	0.93738	0.115284
SACM1L	4	-0.21792	-1.5651	0.041004	0.50381	0.11757	0.99971	-0.46643	-1.6378	0.20822	0.94838	0.10146	0.58876	0.993705		MS4A13	4	0.27773	0.76275	0.23585	0.847	0.44561	0.99028	0.15874	0.19853	0.78966	0.98848	0.84263	0.95913	0.0743631
DAD1	4	-0.50693	-2.1752	0.00082628	0.072072	0.029616	0.99971	-0.45846	-1.0839	0.21246	0.95161	0.27841	0.59845	0.555315		NLRP3	4	0.11272	0.51048	0.9278	0.99613	0.60971	0.99028	0.15949	0.3364	0.79069	0.98848	0.73657	0.92949	0.132786
TIPARP	4	0.17132	1.0529	0.49768	0.928	0.29239	0.99971	-0.45619	-1.3465	0.21364	0.95189	0.17813	0.58876	0.749263		ETFB	4	0.014009	0.093666	0.4435	0.92348	0.92537	0.99231	0.15953	0.48937	0.79075	0.98848	0.62458	0.90365	0.204412
BRCA1	4	-0.059598	-0.35261	0.26921	0.84421	0.72438	0.99971	-0.45458	-1.3201	0.21411	0.95189	0.18679	0.58876	0.728646		LRRC75B	4	0.23005	0.73643	0.41944	0.91404	0.46147	0.99028	0.16043	0.23752	0.79214	0.98848	0.81225	0.9506	0.0903103
GTF2B	4	-0.4533	-2.2177	0.0019624	0.11838	0.026572	0.99971	-0.4429	-1.1347	0.21989	0.95189	0.25651	0.59387	0.590896		PTPN23	4	-0.17294	-0.96633	0.058614	0.57908	0.33388	0.99028	0.16079	0.41406	0.79255	0.98848	0.67883	0.91685	0.168239
ST8SIA1	4	0.34396	1.4304	0.028868	0.44542	0.1526	0.99971	-0.4397	-0.81887	0.22144	0.95189	0.41286	0.63792	0.384197		TSR2	4	-0.36461	-1.3872	0.0045445	0.19955	0.16537	0.99028	0.16121	0.29771	0.79307	0.98848	0.76592	0.93722	0.115817
CCDC106	4	-0.16451	-1.3929	0.079013	0.62322	0.16365	0.99971	-0.43924	-1.829	0.22175	0.95189	0.067404	0.58156	1.17131		TSC2	4	0.086115	0.47794	0.77789	0.97761	0.63269	0.99028	0.16213	0.40603	0.7941	0.98848	0.68472	0.91905	0.164487
DENND4C	4	0.15541	0.56208	0.58939	0.95451	0.57406	0.99971	-0.43471	-0.75751	0.22428	0.95328	0.44874	0.6542	0.348005		TPRG1L	4	0.21525	0.79736	0.49163	0.93448	0.42524	0.99028	0.16329	0.27667	0.79576	0.98848	0.78203	0.9428	0.106777
GPN1	4	-0.69141	-2.7185	0	0	0.0065583	0.99971	-0.42723	-0.89709	0.22826	0.95452	0.36967	0.62148	0.432186		EGFLAM	4	0.10553	0.38359	0.88768	0.99297	0.70128	0.99028	0.16554	0.27335	0.79823	0.98874	0.78458	0.94353	0.105363
PFDN2	4	-0.48595	-2.3994	0.0012911	0.097656	0.01642	0.99971	-0.42721	-1.0462	0.22826	0.95452	0.29546	0.60216	0.529501		LRIT2	4	0.31842	0.74099	0.13055	0.73372	0.4587	0.99028	0.16567	0.17747	0.79839	0.98875	0.85914	0.96248	0.0659361
ZNF735	4	0.10336	0.59959	0.915	0.98933	0.54878	0.99971	-0.42445	-1.2192	0.22996	0.95452	0.22278	0.58936	0.652124		QRICH1	4	0.29689	0.82225	0.1807	0.79505	0.41094	0.99028	0.16633	0.21247	0.79958	0.98882	0.83174	0.95636	0.0800124
SMG9	4	-0.046312	-0.32452	0.31078	0.86767	0.74554	0.99971	-0.42213	-1.4236	0.23079	0.95452	0.15457	0.58876	0.810875		MYCN	4	0.1379	0.64907	0.9276	0.99613	0.51629	0.99028	0.17216	0.36973	0.80851	0.98988	0.71159	0.9249	0.14777
MOXD1	4	0.21421	0.96506	0.29384	0.86043	0.33452	0.99971	-0.41941	-0.94466	0.23213	0.95452	0.34483	0.6135	0.462395		FMOD	4	0.32154	1.0596	0.12451	0.72755	0.28933	0.99028	0.17377	0.26162	0.81145	0.99104	0.79362	0.94593	0.100387
ATP6V1F	4	-0.11285	-0.5731	0.151	0.74853	0.56657	0.99971	-0.41663	-1.0507	0.23301	0.95452	0.29338	0.60143	0.532569		ATP6V0D2	4	0.076853	0.37152	0.72764	0.97091	0.71025	0.99028	0.17683	0.3955	0.81626	0.99157	0.69247	0.92073	0.159599
NOTO	4	0.18856	0.65667	0.40803	0.9028	0.51139	0.99971	-0.41531	-0.70118	0.23347	0.95452	0.48319	0.67192	0.315882		FAM21A	4	0.0025337	0.010533	0.39894	0.90513	0.9916	0.99944	0.17713	0.3415	0.81662	0.99157	0.73273	0.92891	0.135056
PDCD7	4	-0.21135	-1.1978	0.044671	0.51823	0.23101	0.99971	-0.41087	-1.2068	0.2359	0.95606	0.22749	0.58936	0.643038		DEAF1	4	0.21382	1.0138	0.49881	0.93519	0.31067	0.99028	0.17733	0.37961	0.81708	0.99157	0.70423	0.92371	0.152285
WDR43	4	-0.26292	-1.3382	0.0236	0.40675	0.18085	0.99971	-0.41072	-1.0155	0.236	0.95606	0.30989	0.60614	0.508792		WWP2	4	0.13102	0.82877	0.96571	0.99761	0.40724	0.99028	0.17843	0.5197	0.81905	0.99157	0.60327	0.9011	0.219488
DTL	4	-0.42613	-1.8692	0.0024788	0.12869	0.061591	0.99971	-0.40905	-0.94339	0.23683	0.95606	0.34548	0.61372	0.461577		PP2D1	4	0.30727	0.99085	0.15503	0.76697	0.32176	0.99028	0.18133	0.26756	0.82313	0.99157	0.78904	0.94468	0.102901
ADAT3	4	-0.059239	-0.39721	0.27009	0.84491	0.69121	0.99971	-0.40327	-1.3088	0.23941	0.95737	0.19061	0.58876	0.719854		DPM3	4	-0.083838	-0.44868	0.16613	0.7788	0.65366	0.99028	0.18178	0.45142	0.82369	0.99157	0.65169	0.90874	0.185959
ZNF740	4	0.16251	1.0637	0.54818	0.94625	0.28747	0.99971	-0.4005	-1.2724	0.24065	0.95737	0.20324	0.58876	0.691991		CYB561D2	4	0.17229	0.67638	0.72284	0.96972	0.4988	0.99028	0.18301	0.3289	0.8254	0.99157	0.74223	0.93074	0.129461
MEGF10	4	0.26921	1.588	0.12415	0.71488	0.11229	0.99971	-0.40024	-1.1182	0.24076	0.95737	0.26347	0.59477	0.579269		DSPP	4	0.31965	0.7991	0.12833	0.73196	0.42423	0.99028	0.18331	0.21129	0.82597	0.99157	0.83266	0.95655	0.0795323
SECISBP2	4	0.089441	0.52206	0.99406	0.99875	0.60163	0.99971	-0.39939	-1.1601	0.24117	0.95737	0.24599	0.59285	0.609083		TDRD7	4	0.25146	0.69114	0.32782	0.8795	0.48948	0.99028	0.18332	0.23098	0.82602	0.99157	0.81733	0.95302	0.0876026
USP17L29	4	-0.27933	-1.1345	0.018746	0.36519	0.25659	0.99971	-0.39761	-0.8532	0.24225	0.95737	0.39355	0.63034	0.405		LRCH4	4	0.14024	0.59754	0.91319	0.99507	0.55015	0.99028	0.1842	0.36529	0.8271	0.99157	0.7149	0.92519	0.145755
XRCC3	4	-0.13933	-0.56175	0.10979	0.69201	0.57429	0.99971	-0.39669	-0.74523	0.24277	0.95766	0.45613	0.65764	0.340911		TLR1	4	0.30207	0.81206	0.16701	0.77933	0.41675	0.99028	0.18451	0.22856	0.82741	0.99157	0.81921	0.95316	0.0866048
RFC5	4	-0.10345	-0.47647	0.16815	0.76852	0.63374	0.99971	-0.39655	-0.95416	0.24287	0.95766	0.34	0.61299	0.468521		ZNF133	4	0.17318	0.66325	0.71767	0.96834	0.50717	0.99028	0.1851	0.32096	0.82839	0.99157	0.74824	0.93183	0.125959
SRF	4	0.099074	0.55257	0.94159	0.99281	0.58056	0.99971	-0.39145	-1.0587	0.24577	0.95893	0.28975	0.60025	0.537977		METTL23	4	-0.028715	-0.13495	0.29834	0.87295	0.89265	0.99085	0.18616	0.40112	0.83036	0.99157	0.68834	0.92018	0.162197
RABGGTA	4	-0.21338	-1.3089	0.043896	0.51625	0.19058	0.99971	-0.39093	-1.2289	0.24597	0.95893	0.21912	0.58936	0.659318		DSCAML1	4	0.123	0.97184	0.98626	0.99911	0.33113	0.99028	0.18655	0.67991	0.83128	0.99157	0.49656	0.88938	0.304028
TANGO6	4	-0.44044	-1.7066	0.0020657	0.12012	0.087894	0.99971	-0.38991	-0.80935	0.24633	0.95937	0.41831	0.64024	0.378502		IFNL1	4	0.16518	0.65375	0.76529	0.97745	0.51327	0.99028	0.18816	0.34287	0.83351	0.99157	0.73169	0.92887	0.135673
ECD	4	-0.43403	-1.629	0.0022723	0.12536	0.10331	0.99971	-0.383	-0.78047	0.25021	0.95993	0.43511	0.64628	0.361401		ETHE1	4	0.1531	0.5254	0.83604	0.98509	0.59931	0.99028	0.19238	0.29895	0.84006	0.99157	0.76498	0.93706	0.11635
CDC42SE1	4	0.2289	1.0805	0.23854	0.82867	0.27993	0.99971	-0.37683	-0.84606	0.25294	0.95993	0.39752	0.63112	0.400641		TMEM265	4	0.3576	1.016	0.06667	0.59806	0.30964	0.99028	0.19425	0.25312	0.84316	0.99157	0.80017	0.94785	0.0968177
RARS2	4	0.047117	0.33987	0.73322	0.96837	0.73395	0.99971	-0.37561	-1.385	0.25336	0.95993	0.16604	0.58876	0.779787		HSPBAP1	4	0.12859	0.51039	0.98074	0.99905	0.60977	0.99028	0.19943	0.35955	0.85215	0.99157	0.71918	0.92612	0.143162
GFM1	4	-0.17203	-1.0535	0.072506	0.607	0.29211	0.99971	-0.37054	-1.1284	0.25661	0.95993	0.25914	0.59387	0.586466		WEE2	4	0.2435	0.95574	0.36036	0.89496	0.3392	0.99028	0.2013	0.36398	0.85427	0.99157	0.71587	0.92536	0.145166
RPL26	4	-0.50239	-2.1389	0.0010328	0.086066	0.032447	0.99971	-0.35633	-0.8062	0.26338	0.95993	0.42013	0.64099	0.376616		ADGRA1	4	0.1046	0.35693	0.88288	0.99234	0.72114	0.99028	0.20153	0.31174	0.85447	0.99157	0.75524	0.93529	0.121915
E4F1	4	-0.26064	-1.7945	0.02422	0.41032	0.072727	0.99971	-0.35328	-1.1339	0.26456	0.95993	0.25684	0.59387	0.590337		SYNGR4	4	0.16398	0.60225	0.77298	0.97756	0.54701	0.99028	0.20331	0.34405	0.85726	0.99157	0.73081	0.92885	0.136196
ACER2	4	0.1776	0.78388	0.4638	0.91512	0.43311	0.99971	-0.34443	-0.73615	0.26947	0.95993	0.46164	0.66089	0.335697		DLEC1	4	-0.090341	-0.46657	0.15343	0.76277	0.64081	0.99028	0.20419	0.48147	0.85871	0.99157	0.63018	0.90485	0.200535
ATP6V0C	4	-0.77321	-2.5063	0	0	0.0122	0.99971	-0.34224	-0.58964	0.27076	0.95993	0.55543	0.71439	0.255371		EPGN	4	-0.072982	-0.52267	0.18787	0.80221	0.6012	0.99028	0.20427	0.66996	0.85891	0.99157	0.50289	0.89086	0.298527
LENG1	4	-0.019876	-0.13502	0.4009	0.89933	0.89259	0.99971	-0.3341	-0.99842	0.27577	0.95993	0.31808	0.60803	0.497464		COL2A1	4	0.19075	0.73829	0.61909	0.95381	0.46034	0.99028	0.20445	0.35265	0.85912	0.99157	0.72435	0.92748	0.140052
EIF6	4	-0.55457	-3.6266	0.00025821	0.028736	0.00028719	0.34296	-0.31469	-1.0402	0.28656	0.95993	0.29823	0.60256	0.525449		PKN3	4	0.27382	1.012	0.24902	0.86016	0.31152	0.99028	0.20489	0.34832	0.85964	0.99157	0.7276	0.92806	0.138107
CEP350	4	-0.17185	-0.95434	0.072661	0.60757	0.33991	0.99971	-0.31413	-0.88429	0.28703	0.95993	0.37654	0.62378	0.424189		ZNF229	4	-0.2188	-0.99875	0.032018	0.45655	0.31791	0.99028	0.20598	0.43843	0.86103	0.99157	0.66107	0.91188	0.179753
POLR3B	4	-0.33078	-1.151	0.0096055	0.25931	0.24972	0.99971	-0.31296	-0.56255	0.28744	0.95993	0.57374	0.72699	0.241285		RFK	4	-0.18334	-1.4857	0.051074	0.54766	0.13735	0.99028	0.20604	0.76302	0.86108	0.99157	0.44545	0.88546	0.351201
NUP155	4	-0.28749	-1.6949	0.016784	0.34211	0.090095	0.99971	-0.31131	-0.88102	0.28832	0.95993	0.37831	0.62441	0.422152		SP5	4	0.079822	0.51975	0.74194	0.9737	0.60324	0.99028	0.20728	0.60115	0.86273	0.99157	0.54774	0.89218	0.261426
C8orf59	4	0.11052	0.59836	0.86728	0.98495	0.5496	0.99971	-0.29946	-0.80541	0.29426	0.95993	0.42058	0.64113	0.376151		SUGCT	4	0.11155	0.59677	0.92078	0.99553	0.55066	0.99028	0.20772	0.5098	0.86351	0.99157	0.61019	0.90274	0.214535
ATP2B3	4	-0.079285	-0.43587	0.22082	0.81761	0.66293	0.99971	-0.29882	-0.82556	0.29472	0.95993	0.40905	0.63589	0.388224		HCRT	4	0.30635	0.97605	0.1573	0.76952	0.32904	0.99028	0.20901	0.30278	0.86496	0.99157	0.76206	0.93639	0.118011
FRK	4	0.11867	0.55075	0.81362	0.97716	0.58181	0.99971	-0.29452	-0.62091	0.29751	0.95993	0.53466	0.70152	0.271922		GGT6	4	0.2792	1.006	0.23125	0.84522	0.3144	0.99028	0.20905	0.34359	0.86511	0.99157	0.73115	0.92885	0.135994
SUMO2	4	-0.18271	-0.54058	0.06321	0.57838	0.5888	0.99971	-0.2944	-0.42547	0.29751	0.95993	0.67049	0.79018	0.173608		CTAGE1	4	0.041759	0.19415	0.55686	0.94137	0.84606	0.99048	0.20979	0.44652	0.86599	0.99157	0.65522	0.90978	0.183613
PSMD7	4	-0.32785	-1.7713	0.0098637	0.26093	0.076518	0.99971	-0.29146	-0.79774	0.29937	0.95993	0.42502	0.64244	0.371591		ZNF668	4	-0.07329	-0.63252	0.18725	0.8015	0.52704	0.99028	0.20998	0.83153	0.86614	0.99157	0.40567	0.88517	0.391827
CHURC1-FNTB	4	-0.049865	-0.1159	0.29911	0.86249	0.90773	0.99971	-0.28612	-0.33259	0.30237	0.95993	0.73945	0.83622	0.131091		BNIPL	4	0.22907	0.88861	0.42455	0.91763	0.37421	0.99028	0.20999	0.37578	0.86614	0.99157	0.70708	0.92461	0.150531
GAB1	4	0.014794	0.072165	0.56032	0.94876	0.94247	0.99971	-0.28591	-0.70729	0.30247	0.95993	0.47939	0.67009	0.319311		DPP4	4	0.38304	0.55315	0.040436	0.50321	0.58016	0.99028	0.21178	0.1369	0.86888	0.99157	0.89111	0.97219	0.0500687
UNC5CL	4	0.21157	1.4144	0.30417	0.86391	0.15726	0.99971	-0.28568	-0.88952	0.30257	0.95993	0.37372	0.62272	0.427454		TUBB6	4	0.22542	1.0081	0.4402	0.92241	0.31342	0.99028	0.21251	0.43686	0.87007	0.99157	0.66221	0.91196	0.179004
FRMPD2	4	0.19939	0.97215	0.3568	0.88486	0.33097	0.99971	-0.28291	-0.649	0.30443	0.95993	0.51634	0.69106	0.287064		CARTPT	4	0.011391	0.0485	0.43323	0.92095	0.96132	0.99545	0.21264	0.41483	0.87038	0.99157	0.67827	0.9166	0.168597
NDUFV1	4	0.095974	0.56428	0.96235	0.9953	0.57256	0.99971	-0.28244	-0.81054	0.30453	0.95993	0.41763	0.63994	0.379208		AKT1S1	4	-0.35096	-1.6992	0.0055774	0.22334	0.089276	0.99028	0.21354	0.50576	0.87188	0.99157	0.61302	0.90318	0.212525
RCN1	4	0.179	1.2671	0.45703	0.9138	0.20514	0.99971	-0.28065	-0.96958	0.30577	0.95993	0.33225	0.61228	0.478535		GIMAP6	4	0.093825	0.47747	0.8209	0.98215	0.63303	0.99028	0.21374	0.49361	0.87229	0.99157	0.62158	0.90332	0.206503
ARMC7	4	-0.46564	-2.1787	0.0016526	0.11511	0.029352	0.99971	-0.27996	-0.65176	0.30619	0.95993	0.51456	0.68973	0.288564		TMPRSS4	4	0.25431	0.94859	0.3177	0.878	0.34283	0.99028	0.21479	0.36966	0.87353	0.99157	0.71164	0.9249	0.14774
RABGEF1	4	0.079193	0.27639	0.92858	0.98987	0.78225	0.99971	-0.27828	-0.46645	0.30696	0.95993	0.64089	0.77112	0.193217		KDM2B	4	0.27812	1.0245	0.23456	0.8458	0.30558	0.99028	0.21627	0.36387	0.87528	0.99157	0.71595	0.92536	0.145117
TBC1D3L	4	-0.20067	-0.5243	0.051332	0.5455	0.60007	0.99971	-0.27603	-0.33864	0.3081	0.95993	0.73488	0.83364	0.133784		VN1R1	4	0.21209	0.72824	0.5078	0.93519	0.46647	0.99028	0.21657	0.33639	0.87554	0.99157	0.73658	0.92949	0.13278
WBP4	4	0.095472	0.604	0.96514	0.99569	0.54584	0.99971	-0.27382	-0.83056	0.30949	0.95993	0.40622	0.63412	0.391239		AP5M1	4	0.0034477	0.016582	0.4026	0.90643	0.98677	0.99853	0.21802	0.47809	0.87797	0.99157	0.63259	0.90515	0.198878
ZNF207	4	-0.50265	-2.4801	0.0009812	0.084071	0.013134	0.99971	-0.26779	-0.67653	0.3128	0.95993	0.4987	0.68107	0.302161		HGH1	4	0.38714	0.74959	0.037286	0.48751	0.4535	0.99028	0.21849	0.19472	0.87838	0.99157	0.84561	0.95976	0.0728299
PSMB7	4	-0.76552	-2.5359	0	0	0.011216	0.99971	-0.26216	-0.48238	0.316	0.95993	0.62954	0.7636	0.200977		TXNRD2	4	-0.089391	-0.6045	0.15513	0.76697	0.54551	0.99028	0.21912	0.67806	0.879	0.99157	0.49773	0.88957	0.303006
ATXN3	4	0.2056	0.96951	0.32844	0.87546	0.33229	0.99971	-0.25942	-0.58266	0.31817	0.95993	0.56013	0.71782	0.251711		CPNE4	4	0.31121	1.0845	0.14579	0.7498	0.27816	0.99028	0.21923	0.35166	0.87916	0.99157	0.72509	0.92763	0.139608
CEACAM8	4	-0.066559	-0.55137	0.25036	0.83116	0.58138	0.99971	-0.258	-1.0356	0.31884	0.95993	0.30039	0.60355	0.522315		C17orf58	4	0.22885	0.95631	0.42522	0.91764	0.33891	0.99028	0.21962	0.42152	0.87967	0.99157	0.67338	0.91491	0.17174
YWHAG	4	0.20113	0.97066	0.3491	0.88394	0.33172	0.99971	-0.25545	-0.58721	0.32013	0.95993	0.55706	0.71541	0.254098		NRARP	4	0.23755	0.85909	0.38654	0.90401	0.39029	0.99028	0.2215	0.36359	0.88241	0.99157	0.71616	0.92536	0.14499
INTS1	4	-0.46088	-1.561	0.0017042	0.11538	0.11853	0.99971	-0.25505	-0.43818	0.32044	0.95993	0.66126	0.78344	0.179628		C20orf173	4	-0.049933	-0.3823	0.24169	0.85355	0.70224	0.99028	0.22171	0.77608	0.88303	0.99157	0.4377	0.88546	0.358823
DNER	4	0.16079	0.88077	0.55727	0.94833	0.37844	0.99971	-0.25236	-0.65897	0.32209	0.95993	0.50992	0.68741	0.292498		OPN4	4	0.32443	1.0301	0.1195	0.72048	0.30297	0.99028	0.22206	0.32359	0.8838	0.99157	0.74625	0.93112	0.127116
SAMD4B	4	0.086377	0.67379	0.97464	0.99715	0.50044	0.99971	-0.25139	-0.94924	0.3223	0.95993	0.3425	0.61331	0.465339		DCTN3	4	0.10594	0.39492	0.89005	0.99297	0.6929	0.99028	0.22213	0.38008	0.88391	0.99157	0.70388	0.92371	0.152501
PCBP1	4	-0.49837	-2.2837	0.0010845	0.086066	0.022392	0.99971	-0.25058	-0.61797	0.32282	0.95993	0.5366	0.70275	0.270349		SCYL3	4	0.29099	0.55897	0.19629	0.81088	0.57618	0.99028	0.22864	0.20176	0.89393	0.9926	0.84011	0.95855	0.0756638
SKA2	4	-0.19908	-1.1944	0.052159	0.54628	0.23231	0.99971	-0.247	-0.71443	0.32452	0.95993	0.47496	0.66781	0.323343		DCDC2	4	0.22555	0.6741	0.43958	0.92241	0.50025	0.99028	0.22974	0.31381	0.89589	0.99308	0.75367	0.9347	0.122819
CDH2	4	0.10448	0.58971	0.90591	0.98807	0.55538	0.99971	-0.24648	-0.65447	0.32514	0.95993	0.51281	0.68886	0.290044		RIMBP3B	4	-0.033348	-0.12746	0.28527	0.87082	0.89858	0.99207	0.23126	0.40532	0.89826	0.99411	0.68524	0.91905	0.164157
ATXN10	4	-0.38114	-1.6959	0.0050093	0.19208	0.089897	0.99971	-0.24162	-0.5589	0.32782	0.95993	0.57623	0.7283	0.239404		POTED	4	-0.057757	-0.28207	0.22108	0.83353	0.77789	0.99028	0.23327	0.52547	0.90131	0.99422	0.59926	0.90028	0.222385
CCT8	4	0.058788	0.29458	0.802	0.97535	0.76832	0.99971	-0.24146	-0.59738	0.32782	0.95993	0.55025	0.71096	0.25944		TBC1D7	4	0.274	0.64792	0.24876	0.86016	0.51704	0.99028	0.23811	0.25622	0.90849	0.99453	0.79778	0.94769	0.0981169
ALG3	4	0.21299	0.9049	0.29932	0.86249	0.36552	0.99971	-0.23829	-0.49148	0.32974	0.96149	0.62309	0.75917	0.205449		WDR83OS	4	0.13106	0.78513	0.96561	0.99761	0.43238	0.99028	0.24057	0.66224	0.91257	0.99453	0.50782	0.89128	0.29429
PPIAL4D	4	-0.041062	-0.14345	0.32844	0.87546	0.88593	0.99971	-0.23745	-0.40366	0.3301	0.96149	0.68646	0.80122	0.163385		SRSF2	4	-0.34703	-1.7112	0.0058356	0.22421	0.087053	0.99028	0.24178	0.54944	0.91464	0.99453	0.5827	0.89666	0.234555
TELO2	4	-0.22051	-1.2021	0.039455	0.49547	0.22931	0.99971	-0.23693	-0.6481	0.33025	0.9618	0.51692	0.69135	0.286577		CXCL17	4	0.25987	0.91659	0.29803	0.87295	0.35936	0.99028	0.24372	0.39745	0.91758	0.99453	0.69103	0.92073	0.160503
DBP	4	0.17387	0.44419	0.48316	0.92223	0.6569	0.99971	-0.23106	-0.29407	0.33459	0.96288	0.7687	0.85576	0.114243		SLC15A2	4	0.27534	0.91951	0.24396	0.85688	0.35783	0.99028	0.24387	0.37321	0.91763	0.99453	0.709	0.9249	0.149354
CERS3	4	0.010385	0.059439	0.53791	0.94189	0.9526	0.99971	-0.22977	-0.62096	0.33573	0.96396	0.53462	0.70152	0.271955		TMOD2	4	0.013006	0.055699	0.43922	0.92241	0.95558	0.99474	0.2448	0.47862	0.91918	0.99453	0.63221	0.90505	0.199139
EIF1AX	4	-0.45137	-2.2606	0.0019624	0.11838	0.023783	0.99971	-0.22976	-0.59927	0.33573	0.96396	0.54899	0.71013	0.260436		PPP4R1	4	0.06373	0.28931	0.6621	0.96254	0.77235	0.99028	0.24507	0.50769	0.9197	0.99453	0.61167	0.90289	0.213483
ZNF675	4	-0.10422	-0.57883	0.16691	0.76852	0.5627	0.99971	-0.22906	-0.64568	0.33598	0.96396	0.51849	0.69232	0.28526		RBMS1	4	0.36811	0.70838	0.054173	0.55532	0.47871	0.99028	0.24587	0.21698	0.92047	0.99453	0.82822	0.95543	0.0818543
ATG4B	4	0.254	1.1569	0.15988	0.7612	0.24733	0.99971	-0.22569	-0.46007	0.33841	0.96414	0.64547	0.77372	0.190124		IMPG2	4	0.19054	0.66157	0.62038	0.95381	0.50825	0.99028	0.24699	0.38775	0.92238	0.99453	0.6982	0.92305	0.15602
CCDC115	4	-0.064876	-0.28357	0.25522	0.83593	0.77674	0.99971	-0.2243	-0.5028	0.33944	0.96414	0.6151	0.75359	0.211054		ARHGEF7	4	0.053769	0.30912	0.61103	0.95177	0.75723	0.99028	0.24756	0.65456	0.92316	0.99453	0.51275	0.89156	0.290094
ITIH4	4	0.29154	1.4383	0.082834	0.6309	0.15034	0.99971	-0.22394	-0.49651	0.3397	0.96414	0.61953	0.75679	0.207938		TEX30	4	-0.030777	-0.14028	0.29209	0.87244	0.88844	0.99048	0.24835	0.51736	0.9245	0.99453	0.60491	0.90134	0.218309
CDC27	4	-0.065048	-0.15524	0.25475	0.83568	0.87663	0.99971	-0.21645	-0.26491	0.34342	0.96478	0.79108	0.86942	0.10178		CYP27B1	4	0.32895	1.0426	0.11057	0.70451	0.29714	0.99028	0.24866	0.35895	0.92522	0.99453	0.71963	0.92636	0.142891
SEPHS2	4	-0.19478	-1.192	0.054741	0.55434	0.23325	0.99971	-0.21602	-0.64175	0.34399	0.96478	0.52104	0.69396	0.283129		THOC1	4	0.16929	0.46755	0.74148	0.97349	0.64011	0.99028	0.25074	0.31613	0.92842	0.99453	0.7519	0.93386	0.12384
BUD31	4	-0.31207	-1.6841	0.012136	0.28745	0.092168	0.99971	-0.20582	-0.55613	0.3506	0.96547	0.57812	0.72962	0.237982		ZNF341	4	-0.027141	-0.19143	0.30268	0.87295	0.84819	0.99048	0.25083	0.81965	0.92853	0.99453	0.41242	0.88517	0.38466
RGMB	4	0.07847	0.43049	0.92502	0.98981	0.66684	0.99971	-0.20509	-0.56122	0.35117	0.96547	0.57465	0.72741	0.240597		GOT1	4	0.13496	0.45793	0.94454	0.99752	0.647	0.99028	0.25323	0.39282	0.9325	0.99483	0.69445	0.9217	0.158359
RASL10B	4	0.20409	1.3648	0.33542	0.8795	0.17232	0.99971	-0.19941	-0.63336	0.35468	0.96547	0.5265	0.69711	0.278602		SPATA2	4	0.19829	0.63562	0.57798	0.94168	0.52502	0.99028	0.25352	0.37545	0.93297	0.99483	0.70733	0.92461	0.150378
C19orf84	4	0.062461	0.33223	0.82457	0.97721	0.73971	0.99971	-0.19585	-0.51317	0.357	0.96568	0.60783	0.74935	0.216218		ACOT13	4	0.23033	0.74171	0.4183	0.91319	0.45826	0.99028	0.25465	0.37615	0.93426	0.99489	0.70681	0.92455	0.150697
ATP8A2	4	0.19773	0.95557	0.36372	0.88812	0.33929	0.99971	-0.19044	-0.42856	0.36036	0.96644	0.66825	0.78882	0.175061		GPANK1	4	-0.061238	-0.43814	0.21344	0.8261	0.66128	0.99028	0.25539	0.83584	0.93534	0.99506	0.40324	0.88517	0.394436
RHEB	4	-0.28662	-1.9062	0.016939	0.34346	0.056624	0.99971	-0.18559	-0.60421	0.36377	0.96663	0.5457	0.70767	0.263046		CMKLR1	4	0.30398	0.83546	0.16293	0.77802	0.40346	0.99028	0.25605	0.32368	0.93663	0.99506	0.74618	0.93112	0.127156
VPS13D	4	-0.046863	-0.12268	0.30908	0.867	0.90236	0.99971	-0.18459	-0.23832	0.36434	0.96663	0.81164	0.88295	0.0906366		BCL2L13	4	0.17734	0.70869	0.69464	0.96607	0.47851	0.99028	0.25761	0.46987	0.93875	0.99511	0.63845	0.90583	0.194873
GLIPR1	4	0.011311	0.069221	0.5426	0.94419	0.94481	0.99971	-0.18087	-0.54392	0.3662	0.96663	0.58649	0.73571	0.231739		C5orf64	4	0.13045	0.74889	0.96948	0.99767	0.45393	0.99028	0.26052	0.69111	0.94366	0.99511	0.4895	0.88854	0.310247
ADCY5	4	0.060195	0.28814	0.81125	0.97716	0.77324	0.99971	-0.18012	-0.41512	0.36661	0.96663	0.67805	0.79502	0.168738		BACE1	4	0.25995	0.7724	0.29782	0.87295	0.43988	0.99028	0.26065	0.35486	0.94381	0.99511	0.7227	0.92695	0.141042
DROSHA	4	0.15857	0.59006	0.57013	0.95131	0.55515	0.99971	-0.17857	-0.33052	0.36738	0.96663	0.741	0.8371	0.130182		PPP4R2	4	0.1063	0.44217	0.89119	0.99299	0.65837	0.99028	0.26313	0.49909	0.94732	0.99541	0.61772	0.90327	0.209208
RPP21	4	-0.60149	-3.966	0.00010328	0.016529	7.3075e-05	0.1415	-0.17587	-0.58054	0.36986	0.96663	0.56155	0.71888	0.250612		PANX2	4	-0.0058179	-0.036671	0.37089	0.89902	0.97075	0.99689	0.26552	0.76569	0.95182	0.99541	0.44386	0.88546	0.352754
QARS	4	-0.5973	-2.2995	0.00010328	0.016529	0.021479	0.99971	-0.17313	-0.33771	0.37167	0.96663	0.73558	0.83394	0.13337		LBR	4	0.12263	0.39846	0.9843	0.99911	0.69029	0.99028	0.2672	0.39916	0.95461	0.99586	0.68978	0.92031	0.161289
GPR63	4	0.06195	0.33275	0.82183	0.97716	0.73932	0.99971	-0.17181	-0.45064	0.37255	0.96663	0.65225	0.77767	0.185586		OR52R1	4	0.20869	0.99578	0.52412	0.93722	0.31936	0.99028	0.26761	0.59148	0.95507	0.99586	0.5542	0.89218	0.256333
C12orf49	4	-0.016121	-0.1313	0.41768	0.90608	0.89554	0.99971	-0.16949	-0.64701	0.3741	0.96663	0.51762	0.69178	0.285989		FBXO3	4	0.1484	0.72311	0.86542	0.98933	0.46961	0.99028	0.26836	0.59311	0.95616	0.99586	0.55311	0.89218	0.257188
CYTH2	4	-0.024605	-0.17261	0.38272	0.89408	0.86296	0.99971	-0.15998	-0.53455	0.38107	0.96663	0.59296	0.73973	0.226975		KRTAP4-8	4	0.055133	0.29592	0.61847	0.95381	0.76729	0.99028	0.26943	0.6656	0.95822	0.99609	0.50567	0.89128	0.296133
NCOA6	4	-0.25561	-1.5639	0.025356	0.41823	0.11784	0.99971	-0.15818	-0.46748	0.38241	0.96663	0.64016	0.7707	0.193711		SNX29	4	0.091527	0.34781	0.80861	0.98193	0.72799	0.99028	0.26974	0.47346	0.95879	0.99609	0.63588	0.90525	0.196625
RCC1	4	-0.55092	-2.5263	0.00025821	0.028736	0.011528	0.99971	-0.15274	-0.35022	0.38587	0.96663	0.72617	0.82737	0.138962		BCO2	4	0.20254	0.7708	0.55552	0.94113	0.44082	0.99028	0.26979	0.46671	0.959	0.99609	0.6407	0.90594	0.193345
DHPS	4	-0.52339	-2.7642	0.00051642	0.050761	0.005707	0.99971	-0.14396	-0.37548	0.39207	0.96663	0.70731	0.81504	0.15039		TM9SF4	4	0.07361	0.34126	0.71018	0.96702	0.73291	0.99028	0.27002	0.57161	0.95925	0.99609	0.56759	0.89378	0.245965
ATAD5	4	0.15327	0.70014	0.60189	0.9567	0.48384	0.99971	-0.14251	-0.31828	0.3931	0.96663	0.75027	0.84333	0.124782		NFE4	4	0.28431	0.65389	0.21566	0.82759	0.51318	0.99028	0.27091	0.28654	0.96132	0.99626	0.77446	0.93941	0.111001
PHLDB2	4	0.14423	0.34524	0.6571	0.96028	0.72991	0.99971	-0.141	-0.1582	0.39408	0.96663	0.8743	0.92317	0.0583395		SFTPD	4	0.049728	0.27426	0.59156	0.94392	0.78389	0.99028	0.27171	0.68818	0.96246	0.99626	0.49134	0.88854	0.308618
NLE1	4	-0.56151	-2.9213	0.00020657	0.027027	0.0034859	0.90002	-0.14061	-0.37433	0.39429	0.96663	0.70816	0.81584	0.149869		ATXN1	4	0.059021	0.34134	0.63856	0.9581	0.73285	0.99028	0.27245	0.71789	0.96364	0.99626	0.47283	0.88792	0.325295
PDZD11	4	0.19725	0.76184	0.36527	0.88812	0.44616	0.99971	-0.13942	-0.25841	0.39532	0.96663	0.79609	0.87278	0.0990378		CDO1	4	0.14551	0.72351	0.88174	0.9921	0.46936	0.99028	0.27313	0.6193	0.96504	0.99626	0.53572	0.89218	0.271062
C19orf33	4	0.27391	0.82537	0.11434	0.69931	0.40916	0.99971	-0.13933	-0.20166	0.39537	0.96663	0.84019	0.90165	0.0756225		NEK2	4	0.052288	0.21833	0.60416	0.94875	0.82717	0.99028	0.2732	0.52335	0.96504	0.99626	0.60073	0.90047	0.221321
ACY3	4	0.25467	0.68136	0.15828	0.75979	0.49564	0.99971	-0.13624	-0.1635	0.39713	0.96663	0.87012	0.92069	0.0604208		CNOT6L	4	0.071483	0.39583	0.69903	0.96622	0.69223	0.99028	0.27485	0.69511	0.96783	0.99626	0.48699	0.88854	0.31248
CCDC51	4	0.10401	0.43077	0.90957	0.98883	0.66664	0.99971	-0.13052	-0.2687	0.40121	0.96663	0.78816	0.86755	0.103386		SSTR5	4	0.29	0.87927	0.19903	0.81222	0.37926	0.99028	0.27582	0.37868	0.96963	0.99626	0.70493	0.92392	0.151854
TOP2A	4	-0.53235	-2.5381	0.00046478	0.048128	0.011147	0.99971	-0.12975	-0.32545	0.40178	0.96663	0.74484	0.83992	0.127937		CTC1	4	-0.027474	-0.11018	0.30164	0.87295	0.91227	0.99231	0.27625	0.51036	0.96989	0.99626	0.6098	0.90263	0.214813
LSM4	4	-0.65234	-2.8646	5.1642e-05	0.013158	0.0041759	0.98613	-0.12963	-0.30368	0.40193	0.96663	0.76137	0.85101	0.118404		MORC1	4	0.091121	0.27327	0.80675	0.98193	0.78465	0.99028	0.27722	0.38331	0.97108	0.99626	0.70149	0.92353	0.153979
DDX21	4	-0.44251	-1.5626	0.0020657	0.12012	0.11814	0.99971	-0.12694	-0.2419	0.40369	0.96663	0.80886	0.88107	0.0921266		C1orf53	4	0.19928	0.71168	0.57328	0.94168	0.47666	0.99028	0.27932	0.45386	0.97459	0.99626	0.64993	0.90874	0.187133
NUPL1	4	-0.013024	-0.060682	0.43106	0.9121	0.95161	0.99971	-0.12591	-0.29079	0.40457	0.96716	0.77121	0.85729	0.112827		C20orf62	4	0.077008	0.36963	0.7281	0.97091	0.71166	0.99028	0.27966	0.61912	0.97521	0.99626	0.53584	0.89218	0.270965
ATP1A2	4	0.13421	0.89351	0.71855	0.96825	0.37158	0.99971	-0.12518	-0.38687	0.40508	0.96716	0.69886	0.80942	0.15561		UBE2S	4	0.069502	0.3186	0.6888	0.96566	0.75003	0.99028	0.28073	0.58242	0.97666	0.99626	0.56028	0.89251	0.251595
MVB12B	4	0.15882	0.48027	0.56874	0.95112	0.63104	0.99971	-0.12402	-0.16567	0.40591	0.96716	0.86842	0.91946	0.0612702		SLC13A1	4	0.33637	0.88036	0.09843	0.68104	0.37866	0.99028	0.28171	0.34057	0.97872	0.99695	0.73343	0.92916	0.134641
DNAI2	4	-0.16722	-0.3773	0.076482	0.61967	0.70595	0.99971	-0.1178	-0.13854	0.40973	0.96721	0.88981	0.93369	0.0507027		RHBDL2	4	0.11086	0.76141	0.91742	0.99507	0.44641	0.99028	0.2839	0.89867	0.9827	0.99697	0.36883	0.88517	0.433174
FRMD3	4	0.14774	0.82134	0.63473	0.96017	0.41145	0.99971	-0.11527	-0.3033	0.4119	0.9689	0.76166	0.85121	0.118239		PRUNE2	4	0.092975	0.34149	0.81667	0.98193	0.73273	0.99028	0.28445	0.47887	0.98384	0.99697	0.63203	0.90505	0.199262
ARFIP2	4	0.11514	0.58186	0.83536	0.97817	0.56066	0.99971	-0.11198	-0.27184	0.41438	0.9699	0.78575	0.86627	0.104716		C20orf203	4	0.0056191	0.021007	0.41169	0.91197	0.98324	0.99833	0.28474	0.49402	0.9844	0.99697	0.62129	0.90332	0.206706
AMELY	4	0.040893	0.2364	0.69841	0.96738	0.81312	0.99971	-0.11116	-0.31264	0.41505	0.97018	0.75455	0.84638	0.122312		PRRC1	4	0.17579	0.4473	0.70244	0.96622	0.65466	0.99028	0.28486	0.32992	0.98451	0.99697	0.74146	0.9306	0.129912
KIF18A	4	-0.52287	-2.2977	0.00051642	0.050761	0.021578	0.99971	-0.10932	-0.25065	0.41639	0.97049	0.80209	0.87652	0.0957769		HP	4	0.2789	0.66827	0.23213	0.84553	0.50396	0.99028	0.28505	0.31336	0.98482	0.99697	0.75401	0.9347	0.122623
C1orf109	4	-0.15933	-1.1316	0.083609	0.63292	0.25782	0.99971	-0.10837	-0.38603	0.41727	0.97049	0.69947	0.80979	0.155231		LYSMD4	4	0.13487	0.41532	0.9449	0.99752	0.67791	0.99028	0.28523	0.40581	0.98513	0.99707	0.68488	0.91905	0.164386
OR2M4	4	0.12181	0.64381	0.79477	0.97535	0.5197	0.99971	-0.10504	-0.26418	0.41944	0.97071	0.79164	0.86965	0.101472		FBXL12	4	-0.085959	-0.66926	0.16262	0.77802	0.50333	0.99028	0.28672	1.0204	0.98771	0.99786	0.30755	0.88517	0.512084
C19orf67	4	0.10784	0.60622	0.8836	0.98584	0.54437	0.99971	-0.10353	-0.27862	0.42032	0.97071	0.78053	0.86303	0.10761		MMAA	4	0.44304	0.67358	0.011723	0.3131	0.50058	0.99028	0.28999	0.19865	0.99323	0.99881	0.84254	0.95913	0.0744095
PTH2	4	0.1365	0.49636	0.70559	0.96738	0.61964	0.99971	-0.10177	-0.18139	0.42119	0.97072	0.85606	0.91171	0.0674958		S100Z	4	0.04757	0.21144	0.58211	0.9424	0.83254	0.99028	0.29021	0.58738	0.99349	0.99881	0.55695	0.89218	0.254184
PHLDB3	4	0.11519	0.57973	0.83505	0.97793	0.5621	0.99971	-0.09795	-0.23274	0.4244	0.9717	0.81596	0.88576	0.0883311		CXADR	4	0.29312	0.67194	0.1903	0.80301	0.50162	0.99028	0.29088	0.305	0.99473	0.99902	0.76037	0.93624	0.118975
KRTDAP	4	-0.16252	-0.848	0.081285	0.62873	0.39644	0.99971	-0.093132	-0.22978	0.4277	0.97233	0.81826	0.88717	0.0871087		SPP1	4	0.30987	0.99641	0.14883	0.75406	0.31905	0.99028	0.29164	0.43502	0.99561	0.99902	0.66355	0.9123	0.178126
RRP36	4	-0.21774	-0.40463	0.041107	0.50412	0.68575	0.99971	-0.090292	-0.084747	0.42925	0.97233	0.93246	0.9612	0.0303698		SESN3	4	0.31337	1.1045	0.14042	0.74305	0.26939	0.99028	0.29314	0.47636	0.9984	0.99943	0.63382	0.90516	0.198034
MAPK7	4	-0.21098	-1.0978	0.044774	0.51823	0.27227	0.99971	-0.08847	-0.23244	0.43044	0.97233	0.8162	0.88586	0.0882034		DEFB110	4	0.055986	0.37406	0.62219	0.95389	0.70836	0.99028	0.29557	0.90431	0.99695	0.99912	0.36583	0.88517	0.436721
TNPO1	4	-0.34521	-2.4011	0.0083144	0.24211	0.016348	0.99971	-0.085539	-0.2871	0.4325	0.97233	0.77404	0.85889	0.111237		KRT83	4	0.040058	0.14743	0.54922	0.94032	0.88279	0.99048	0.29586	0.50219	0.99628	0.99907	0.61553	0.90318	0.210751
TTC27	4	-0.47097	-2.1391	0.0014976	0.10781	0.032424	0.99971	-0.08191	-0.19178	0.43519	0.97254	0.84791	0.90648	0.0716502		PARVA	4	-0.042499	-0.18425	0.25966	0.86463	0.85382	0.99048	0.29629	0.59599	0.99592	0.99902	0.55118	0.89218	0.258707
HNF4A	4	0.21264	1.1207	0.3003	0.86249	0.26242	0.99971	-0.078571	-0.19112	0.43803	0.97338	0.84843	0.90676	0.071384		GOLGA6L10	4	-0.039086	-0.18173	0.26807	0.86722	0.8558	0.99048	0.2975	0.63266	0.99375	0.99886	0.52696	0.89218	0.278222
RNF139	4	0.046625	0.34804	0.73063	0.96835	0.72781	0.99971	-0.075297	-0.27131	0.44066	0.97453	0.78615	0.86652	0.104495		FOLR2	4	0.393	0.91377	0.033154	0.46623	0.36084	0.99028	0.30088	0.32205	0.98833	0.99786	0.74741	0.93163	0.126441
KRT84	4	0.10353	0.46776	0.91396	0.98933	0.63996	0.99971	-0.074804	-0.16579	0.44108	0.97489	0.86832	0.91946	0.0613202		MITD1	4	0.11327	0.2711	0.93106	0.9963	0.78631	0.99028	0.3009	0.33238	0.98833	0.99786	0.7396	0.93022	0.131003
ATP5L2	4	-0.11043	-0.4894	0.15549	0.75464	0.62456	0.99971	-0.071909	-0.15537	0.44294	0.97555	0.87653	0.92471	0.0572332		HIST1H2BL	4	-0.1051	-0.48505	0.13169	0.73435	0.62764	0.99028	0.30192	0.64732	0.98678	0.99781	0.51743	0.89172	0.286148
PRPF4B	4	-0.40881	-1.7752	0.0034084	0.15603	0.075869	0.99971	-0.069601	-0.14461	0.44459	0.97697	0.88502	0.93048	0.0530469		ELMO1	4	0.15326	0.9035	0.83516	0.98466	0.36626	0.99028	0.30454	0.82666	0.98187	0.99697	0.40843	0.88517	0.388882
SNX18	4	0.010365	0.067207	0.53775	0.94189	0.94642	0.99971	-0.068731	-0.21924	0.44526	0.97744	0.82646	0.89286	0.0827782		GRHL1	4	0.18954	0.95056	0.62554	0.95439	0.34183	0.99028	0.30769	0.71132	0.97676	0.99626	0.47689	0.88792	0.321582
C2orf71	4	0.032347	0.1631	0.6524	0.96028	0.87044	0.99971	-0.065095	-0.15972	0.44784	0.9778	0.8731	0.92294	0.058936		HSD17B12	4	-0.24616	-1.1106	0.023549	0.4103	0.26673	0.99028	0.30794	0.64883	0.97645	0.99626	0.51645	0.89172	0.286972
FOXD4L1	4	-0.14249	-1.1139	0.10401	0.67697	0.26532	0.99971	-0.064235	-0.23508	0.44846	0.97826	0.81414	0.88458	0.0893009		STARD13	4	-0.055779	-0.36442	0.22578	0.84044	0.71555	0.99028	0.30869	0.92837	0.97547	0.99626	0.35322	0.88517	0.451955
PACSIN2	4	0.089888	0.55412	0.99752	0.99953	0.5795	0.99971	-0.062655	-0.18474	0.44975	0.97908	0.85343	0.91017	0.0688321		PCDHAC2	4	0.21537	0.5449	0.49081	0.93448	0.58582	0.99028	0.30967	0.35428	0.97464	0.99626	0.72313	0.92704	0.140784
ELL	4	-0.36343	-1.88	0.0067135	0.22425	0.060109	0.99971	-0.061876	-0.16297	0.45042	0.97908	0.87054	0.92095	0.0602113		SYN1	4	0.14446	0.74809	0.88845	0.99297	0.4544	0.99028	0.30997	0.73622	0.97433	0.99626	0.4616	0.8875	0.335734
CA7	4	0.23316	1.0486	0.22423	0.8187	0.29434	0.99971	-0.058291	-0.12634	0.45311	0.97908	0.89947	0.94035	0.0460133		TLR5	4	-0.068886	-0.30949	0.19717	0.81096	0.75695	0.99028	0.31258	0.64629	0.96932	0.99626	0.51809	0.89172	0.285595
RPS17	4	-0.44568	-2.3206	0.0019624	0.11838	0.020306	0.99971	-0.056589	-0.14585	0.45419	0.97908	0.88404	0.92966	0.0535281		IGLON5	4	0.11952	0.49574	0.96623	0.99761	0.62008	0.99028	0.31299	0.60086	0.96845	0.99626	0.54794	0.89218	0.261267
KIAA1462	4	0.28827	1.1001	0.087637	0.64256	0.27131	0.99971	-0.056418	-0.091414	0.45424	0.97908	0.92716	0.95768	0.0328453		RTTN	4	-0.019225	-0.14205	0.32679	0.87923	0.88704	0.99048	0.31415	1.069	0.96669	0.99626	0.28506	0.88517	0.545064
HARS2	4	-0.16933	-0.74641	0.074365	0.61251	0.45542	0.99971	-0.054964	-0.11558	0.45538	0.97908	0.90799	0.94628	0.0419189		YTHDF2	4	0.30945	0.75409	0.14966	0.75539	0.45079	0.99028	0.3155	0.35246	0.96411	0.99626	0.72449	0.92748	0.139968
CACNG5	4	0.064979	0.35685	0.84012	0.97976	0.7212	0.99971	-0.046897	-0.11624	0.46204	0.97908	0.90746	0.94586	0.0421725		FBXO40	4	0.23858	0.87757	0.38122	0.90013	0.38018	0.99028	0.31695	0.5336	0.96168	0.99626	0.59362	0.89979	0.226491
CCDC148	4	0.07847	0.44836	0.92502	0.98981	0.65389	0.99971	-0.046756	-0.11702	0.46215	0.97908	0.90684	0.94546	0.0424693		HES2	4	0.18588	0.90837	0.6461	0.95924	0.36368	0.99028	0.31756	0.70283	0.96034	0.99626	0.48216	0.88827	0.316809
BTD	4	0.22697	1.1175	0.24499	0.83116	0.26376	0.99971	-0.044311	-0.10421	0.46421	0.97908	0.917	0.9516	0.0376307		MAD2L1BP	4	-0.01692	-0.076518	0.33366	0.88115	0.93901	0.9929	0.31841	0.66523	0.959	0.99609	0.5059	0.89128	0.295935
IGSF23	4	0.12608	0.69925	0.76802	0.97248	0.48439	0.99971	-0.042925	-0.11153	0.46514	0.97908	0.91119	0.94847	0.0403911		ZAP70	4	0.08525	0.4132	0.77257	0.97756	0.67946	0.99028	0.32121	0.71291	0.95394	0.99574	0.4759	0.88792	0.322484
HUS1	4	-0.078984	-0.7682	0.22149	0.81761	0.44237	0.99971	-0.042112	-0.19754	0.46586	0.97908	0.84341	0.90395	0.0739613		PSMD14	4	-0.31739	-0.96721	0.0091407	0.28031	0.33344	0.99028	0.32122	0.46101	0.95394	0.99574	0.64479	0.9071	0.190582
NCAPD2	4	-0.3907	-2.1388	0.0044412	0.17879	0.032452	0.99971	-0.034915	-0.089216	0.47129	0.97908	0.92891	0.95882	0.0320264		HTR3C	4	0.14744	0.34816	0.8712	0.99038	0.72772	0.99028	0.32287	0.34524	0.9512	0.99541	0.72991	0.92867	0.136731
ACTR2	4	-0.09357	-0.68255	0.18824	0.79377	0.49489	0.99971	-0.034809	-0.12043	0.47139	0.97908	0.90414	0.94375	0.0437643		BHMT	4	0.085867	0.34888	0.7768	0.97759	0.72718	0.99028	0.32366	0.60316	0.94986	0.99541	0.5464	0.89218	0.262489
RFPL4AL1	4	0.057944	0.35617	0.79751	0.97535	0.72172	0.99971	-0.027917	-0.083836	0.47661	0.97908	0.93319	0.96154	0.0300299		IPPK	4	0.032275	0.17493	0.51513	0.93668	0.86113	0.99048	0.32367	0.80866	0.94986	0.99541	0.41871	0.88517	0.378087
S100A1	4	0.28938	1.0923	0.085984	0.64041	0.2747	0.99971	-0.026119	-0.044946	0.47821	0.97908	0.96415	0.98004	0.0158554		ZNF649	4	0.31132	1.0009	0.14558	0.74973	0.31686	0.99028	0.32409	0.47416	0.94893	0.99541	0.63538	0.90525	0.196966
KIF27	4	0.20096	0.48958	0.34998	0.88394	0.62443	0.99971	-0.022642	-0.02538	0.48084	0.97908	0.97975	0.98909	0.00888473		ATG14	4	0.28604	0.93475	0.2106	0.82501	0.34992	0.99028	0.32721	0.49226	0.94325	0.99511	0.62254	0.90347	0.205833
COA5	4	-0.27331	-1.6813	0.020347	0.38063	0.092706	0.99971	-0.021792	-0.065809	0.48125	0.97908	0.94753	0.97018	0.023407		SLURP1	4	0.23682	0.91291	0.38995	0.90496	0.36129	0.99028	0.32881	0.58617	0.94102	0.99511	0.55776	0.89218	0.253553
SMU1	4	-0.72356	-2.3876	0	0	0.01696	0.99971	-0.021079	-0.03667	0.48182	0.97908	0.97075	0.98397	0.0128926		NAPRT	4	0.17854	0.58509	0.68736	0.96566	0.55849	0.99028	0.32905	0.49291	0.94066	0.99511	0.62208	0.90334	0.206154
MCM6	4	-0.037677	-0.16854	0.33826	0.88075	0.86616	0.99971	-0.020494	-0.043119	0.48213	0.97908	0.96561	0.98096	0.0151982		MIS18BP1	4	-0.2439	-1.1004	0.024014	0.4112	0.27117	0.99028	0.32916	0.69356	0.94025	0.99511	0.48796	0.88854	0.311616
HNRNPUL1	4	-0.050707	-0.33198	0.29612	0.86213	0.7399	0.99971	-0.015346	-0.048797	0.4858	0.97908	0.96108	0.97836	0.0172405		ORAI3	4	0.19863	0.97163	0.57617	0.94168	0.33123	0.99028	0.33058	0.74608	0.93787	0.99511	0.45562	0.88589	0.341397
GABRE	4	0.066224	0.35276	0.84776	0.98101	0.72427	0.99971	-0.007119	-0.017295	0.49143	0.97908	0.9862	0.9927	0.006035		RAB18	4	-0.05397	-0.2928	0.23058	0.845	0.76968	0.99028	0.33498	0.84052	0.93033	0.99481	0.40062	0.88517	0.397267
NUBP2	4	-0.1414	-1.0719	0.10576	0.68153	0.28375	0.99971	-0.005789	-0.021031	0.4922	0.97908	0.98322	0.99064	0.0073493		URGCP	4	-0.080495	-0.56143	0.17259	0.78561	0.5745	0.99028	0.33502	1.0728	0.93018	0.99481	0.28335	0.88517	0.547677
IL13RA1	4	0.32911	1.5178	0.03806	0.4875	0.12907	0.99971	-0.0054921	-0.011174	0.49241	0.97908	0.99108	0.99535	0.00389129		ADAT2	4	-0.099427	-0.60291	0.1399	0.74193	0.54657	0.99028	0.33548	0.93535	0.92951	0.99469	0.34961	0.88517	0.456416
CDK7	4	-0.31473	-2.1769	0.011413	0.27869	0.029488	0.99971	-0.002838	-0.0097304	0.49437	0.97908	0.99224	0.99598	0.00338327		C6orf106	4	0.14011	0.62056	0.91386	0.99507	0.53489	0.99028	0.33555	0.68711	0.9293	0.99458	0.49201	0.88854	0.308026
CCAR1	4	-0.06195	-0.43724	0.26312	0.84076	0.66194	0.99971	0.0015511	0.0052271	0.49861	0.97908	0.99583	0.99778	0.00181479		THAP8	4	0.099832	0.53299	0.85592	0.98893	0.59404	0.99028	0.33703	0.82562	0.92713	0.99453	0.40902	0.88517	0.388255
PRPF40A	4	-0.24391	-1.0926	0.029694	0.44977	0.27459	0.99971	0.0032921	0.0072821	0.5	0.97908	0.99419	0.99709	0.00253061		FLNC	4	0.25134	0.75713	0.32844	0.87979	0.44897	0.99028	0.33922	0.46799	0.92471	0.99453	0.63979	0.90594	0.193963
PPP1CB	4	-0.071379	-0.39352	0.23859	0.82867	0.69393	0.99971	0.003306	0.0084435	0.5	0.97908	0.99326	0.99656	0.00293705		B3GALT5	4	0.19854	0.87515	0.57659	0.94168	0.38149	0.99028	0.33944	0.68914	0.9245	0.99453	0.49073	0.88854	0.309157
PMPCB	4	-0.21102	-1.2255	0.044774	0.51823	0.22038	0.99971	0.0041652	0.011772	0.50077	0.97908	0.99061	0.99508	0.00409729		SNCB	4	0.17666	1.0752	0.69815	0.96622	0.28229	0.99028	0.34349	0.97039	0.91768	0.99453	0.33185	0.88517	0.479058
CYP8B1	4	-0.0080679	-0.047864	0.45135	0.91349	0.96183	0.99971	0.00478	0.013587	0.50119	0.97908	0.98916	0.99435	0.00473345		ARMT1	4	0.092727	0.50458	0.81553	0.98193	0.61385	0.99028	0.34561	0.84016	0.91448	0.99453	0.40082	0.88517	0.397051
DDX10	4	-0.6058	-3.4329	0.00010328	0.016529	0.0005971	0.48738	0.0085494	0.0243	0.50449	0.97908	0.98061	0.98944	0.00850368		ACVR2A	4	0.17851	0.641	0.68767	0.96566	0.52152	0.99028	0.34664	0.56932	0.91283	0.99453	0.56914	0.89378	0.244781
ASAP1	4	-0.137	-0.40741	0.11217	0.69341	0.68371	0.99971	0.0099012	0.014966	0.50516	0.97908	0.98806	0.9937	0.00521668		LIPC	4	0.25265	0.96856	0.32395	0.87899	0.33276	0.99028	0.34725	0.60616	0.91164	0.99453	0.54441	0.89218	0.264074
VPS25	4	-0.54712	-1.5979	0.00025821	0.028736	0.11007	0.99971	0.01028	0.015026	0.50532	0.97908	0.98801	0.9937	0.00523866		SLC38A1	4	0.12872	0.56954	0.97991	0.99905	0.56899	0.99028	0.34775	0.71289	0.91092	0.99453	0.47591	0.88792	0.322475
NOC4L	4	-0.22688	-2.0681	0.036511	0.48658	0.038628	0.99971	0.010497	0.047091	0.50547	0.97908	0.96244	0.97908	0.0166263		JAG2	4	0.14584	0.3557	0.8805	0.9921	0.72207	0.99028	0.34964	0.39658	0.90751	0.99453	0.69168	0.92073	0.160095
PRSS58	4	0.081373	0.57168	0.94226	0.99293	0.56754	0.99971	0.014396	0.048468	0.508	0.97908	0.96134	0.97848	0.017123		MED17	4	0.15095	0.48638	0.8491	0.98721	0.6267	0.99028	0.35109	0.51733	0.90549	0.99422	0.60492	0.90134	0.218302
SOCS1	4	0.21116	1.2063	0.30536	0.86435	0.22769	0.99971	0.018347	0.046826	0.51064	0.97959	0.96265	0.97916	0.0165316		CALCRL	4	0.24555	0.83852	0.35205	0.89011	0.40174	0.99028	0.35138	0.54926	0.90503	0.99422	0.58283	0.89666	0.234458
GPHB5	4	0.18305	0.57566	0.43633	0.91289	0.56485	0.99971	0.019358	0.02957	0.51146	0.98011	0.97641	0.98696	0.0103678		HAUS7	4	-0.10329	-0.57238	0.13406	0.73521	0.56707	0.99028	0.35282	0.89883	0.90245	0.99422	0.36874	0.88517	0.43328
ATP1A1	4	-0.498	-2.5055	0.0010845	0.086066	0.012227	0.99971	0.022166	0.054302	0.51363	0.98174	0.95669	0.97559	0.0192288		FEZ2	4	0.194	0.62523	0.60174	0.94828	0.53182	0.99028	0.35318	0.52144	0.90209	0.99422	0.60206	0.90089	0.22036
ARPC4	4	0.020295	0.11244	0.58862	0.95451	0.91047	0.99971	0.025448	0.067354	0.51673	0.98259	0.9463	0.96948	0.0239712		HOXD11	4	0.090453	0.51309	0.80237	0.98116	0.60789	0.99028	0.35337	0.91007	0.90178	0.99422	0.36279	0.88517	0.440345
KLHL35	4	0.027033	0.1936	0.62342	0.95874	0.84649	0.99971	0.02875	0.096365	0.51921	0.98259	0.92323	0.95514	0.0346901		DHRS13	4	0.27374	0.95143	0.24954	0.86016	0.34139	0.99028	0.35399	0.56755	0.90074	0.99422	0.57034	0.89378	0.243866
NFS1	4	-0.62308	-2.7418	0.00010328	0.016529	0.0061097	0.99971	0.029476	0.06635	0.51999	0.98259	0.9471	0.97004	0.0236042		ZNF394	4	0.15846	0.9022	0.80598	0.98193	0.36695	0.99028	0.35424	0.93434	0.90023	0.99422	0.35013	0.88517	0.455771
KRR1	4	-0.14426	-0.61945	0.10158	0.67409	0.53562	0.99971	0.035695	0.075313	0.52551	0.98259	0.93997	0.96549	0.026886		GALT	4	0.030594	0.15032	0.508	0.93519	0.88051	0.99048	0.35622	0.80059	0.89661	0.99342	0.42337	0.88517	0.37328
GEMIN7	4	-0.017188	-0.12645	0.41272	0.90569	0.89938	0.99971	0.040124	0.1269	0.52892	0.98259	0.89902	0.94009	0.0462306		PPP1R14A	4	0.021745	0.10183	0.47155	0.92966	0.91889	0.99231	0.35834	0.77206	0.8932	0.99237	0.44008	0.88546	0.356468
ECT2L	4	0.072362	0.44544	0.88701	0.98628	0.656	0.99971	0.040195	0.12169	0.52902	0.98259	0.90314	0.94298	0.0442449		UPP2	4	0.19011	0.5684	0.62255	0.95389	0.56976	0.99028	0.35855	0.49288	0.89295	0.99237	0.6221	0.90334	0.20614
TBC1D3F	4	-0.28444	-0.85991	0.017558	0.3516	0.38984	0.99971	0.043091	0.066154	0.53191	0.98259	0.94726	0.97005	0.0235308		CNTN3	4	0.25421	0.73139	0.31843	0.87875	0.46454	0.99028	0.36341	0.47594	0.88494	0.99157	0.63412	0.90516	0.197829
CEBPE	4	-0.042167	-0.19642	0.3254	0.87546	0.84428	0.99971	0.047285	0.10609	0.53537	0.98259	0.91551	0.95067	0.0383369		FMN2	4	0.19371	0.75031	0.60323	0.94868	0.45307	0.99028	0.36657	0.6512	0.88055	0.99157	0.51492	0.89172	0.28826
PHF12	4	-0.035309	-0.17644	0.34518	0.88343	0.85995	0.99971	0.057381	0.14498	0.54209	0.98259	0.88472	0.93027	0.0531942		PSMA3	4	-0.36402	-2.4111	0.0045962	0.20045	0.015905	0.99028	0.36779	1.1203	0.87849	0.99157	0.26259	0.88517	0.580722
BRD8	4	0.10632	0.49118	0.89289	0.98631	0.6233	0.99971	0.06246	0.14057	0.5457	0.98259	0.88821	0.93242	0.0514843		MTOR	4	-0.029453	-0.099706	0.29596	0.87295	0.92058	0.99231	0.36829	0.57594	0.87756	0.99157	0.56465	0.89378	0.248221
FAM103A1	4	0.16116	0.34314	0.55583	0.94825	0.7315	0.99971	0.064888	0.067848	0.54751	0.98259	0.94591	0.96926	0.0241502		CLEC4C	4	0.1601	0.79123	0.7956	0.97984	0.42881	0.99028	0.36836	0.82121	0.87745	0.99157	0.41153	0.88517	0.385598
MPP4	4	0.011862	0.069236	0.54503	0.9446	0.9448	0.99971	0.066197	0.1756	0.5488	0.98259	0.86061	0.91471	0.0651936		OR2T2	4	0.084541	0.47648	0.76885	0.97756	0.63373	0.99028	0.3703	0.95849	0.87404	0.99157	0.33782	0.88517	0.471315
RPAP3	4	-0.2637	-1.3607	0.023291	0.40448	0.1736	0.99971	0.068178	0.16829	0.5503	0.98259	0.86636	0.91838	0.0623016		NR1H4	4	0.22192	0.675	0.45729	0.92654	0.49968	0.99028	0.37063	0.51086	0.87337	0.99157	0.60945	0.90256	0.215062
CAND1	4	0.097362	0.87139	0.9527	0.99356	0.38354	0.99971	0.071095	0.30363	0.55216	0.98259	0.76141	0.85101	0.118381		OR10AD1	4	0.32778	0.96995	0.11361	0.7122	0.33207	0.99028	0.37172	0.50639	0.87141	0.99157	0.61258	0.90318	0.212837
NPAS2	4	0.27642	1.1223	0.10881	0.68946	0.26172	0.99971	0.076799	0.14936	0.55655	0.98259	0.88127	0.92784	0.054891		LPIN1	4	-0.17013	-1.1822	0.061196	0.58846	0.23713	0.99028	0.37657	1.2009	0.86237	0.99157	0.2298	0.88517	0.63865
NR2E1	4	0.15303	0.71692	0.60354	0.9567	0.47343	0.99971	0.077558	0.16895	0.55727	0.98259	0.86584	0.91819	0.0625624		ATRN	4	0.20963	0.63541	0.51978	0.93722	0.52516	0.99028	0.37757	0.5225	0.86082	0.99157	0.60132	0.90061	0.220894
SENP3	4	-0.16758	-1.1926	0.076172	0.61949	0.23302	0.99971	0.079945	0.27834	0.55954	0.98259	0.78075	0.86314	0.107488		GPR160	4	0.21825	0.82784	0.47599	0.93098	0.40776	0.99028	0.37844	0.6407	0.85912	0.99157	0.52172	0.89172	0.282563
SRSF7	4	-0.71679	-2.638	0	0	0.0083385	0.99971	0.080152	0.15968	0.5596	0.98259	0.87313	0.92294	0.0589211		EPS15	4	0.27625	0.92596	0.24096	0.85304	0.35447	0.99028	0.37965	0.58729	0.85762	0.99157	0.55701	0.89218	0.254137
PPP4C	4	-0.50759	-2.7619	0.00082628	0.072072	0.0057465	0.99971	0.082664	0.22936	0.5614	0.98259	0.81859	0.88733	0.0869336		PCK1	4	0.26056	0.94522	0.29591	0.87295	0.34454	0.99028	0.38198	0.64007	0.85432	0.99157	0.52213	0.89172	0.282221
EPB41	4	0.023101	0.127	0.60297	0.9567	0.89894	0.99971	0.085414	0.21551	0.56373	0.98259	0.82937	0.89491	0.0812517		IMPACT	4	0.13866	0.79799	0.92233	0.99587	0.42487	0.99028	0.3847	1.0182	0.84977	0.99157	0.3086	0.88517	0.510604
CDK1	4	-0.79338	-2.9299	0	0	0.0033903	0.90002	0.086673	0.17331	0.56507	0.98259	0.86241	0.916	0.0642862		CFP	4	0.065239	0.26411	0.66908	0.96498	0.7917	0.99028	0.38483	0.7243	0.84951	0.99157	0.46888	0.88792	0.328938
DOCK9	4	0.17327	0.79809	0.48595	0.92264	0.42482	0.99971	0.092121	0.20002	0.56853	0.98259	0.84146	0.90247	0.0749665		TRMU	4	-0.035231	-0.21218	0.27918	0.87081	0.83197	0.99028	0.38924	1.0754	0.8427	0.99157	0.28218	0.88517	0.549474
E2F2	4	0.0054906	0.034187	0.51332	0.93399	0.97273	0.99971	0.093518	0.27974	0.56941	0.98259	0.77968	0.8625	0.108084		ARL6IP4	4	0.18799	0.77126	0.63484	0.95699	0.44056	0.99028	0.39209	0.74309	0.83831	0.99157	0.45743	0.88641	0.339675
INTS10	4	-0.099501	-0.23336	0.17589	0.77747	0.81548	0.99971	0.093999	0.1121	0.56977	0.98259	0.91075	0.94816	0.0406008		HMCES	4	-0.061273	-0.33011	0.21339	0.8261	0.74132	0.99028	0.39303	0.97288	0.83681	0.99157	0.33061	0.88517	0.480684
HSBP1	4	-0.17456	-1.4714	0.06982	0.59823	0.14118	0.99971	0.098039	0.38953	0.57359	0.98336	0.69688	0.80782	0.156842		SLFN12	4	0.044235	0.24494	0.56703	0.94168	0.8065	0.99028	0.39433	1.0063	0.835	0.99157	0.31429	0.88517	0.502669
RUNDC3A	4	-0.055986	-0.4169	0.27944	0.85213	0.67675	0.99971	0.099153	0.35423	0.57473	0.98376	0.72317	0.82572	0.14076		MIIP	4	0.23546	0.98697	0.39589	0.90513	0.32366	0.99028	0.39436	0.76196	0.83495	0.99157	0.44608	0.88546	0.350587
PRAC1	4	0.013285	0.084895	0.55252	0.94669	0.93234	0.99971	0.10997	0.33585	0.58351	0.98376	0.73699	0.83481	0.132538		SCNM1	4	0.39137	0.90347	0.033877	0.47025	0.36628	0.99028	0.39518	0.42134	0.83387	0.99157	0.67351	0.91494	0.171656
PRKAR1B	4	0.087194	0.4775	0.98032	0.99733	0.63301	0.99971	0.11151	0.28668	0.58464	0.98376	0.77435	0.85899	0.111063		SPATA7	4	0.22085	0.90547	0.46256	0.92654	0.36522	0.99028	0.39781	0.75351	0.82953	0.99157	0.45115	0.88546	0.345679
SLC30A8	4	0.13033	0.56601	0.74329	0.96947	0.57139	0.99971	0.11457	0.23725	0.58707	0.98376	0.81246	0.8834	0.090198		GNPTG	4	0.21565	0.75149	0.48941	0.93448	0.45236	0.99028	0.39788	0.63751	0.82948	0.99157	0.52379	0.89172	0.280843
C16orf62	4	0.20632	0.70376	0.32519	0.87546	0.48158	0.99971	0.11601	0.19195	0.588	0.98376	0.84778	0.90639	0.0717168		SFXN1	4	0.29539	1.0501	0.18457	0.79946	0.29368	0.99028	0.39872	0.6576	0.82803	0.99157	0.5108	0.89128	0.291749
EARS2	4	-0.20692	-1.4828	0.046839	0.52395	0.13813	0.99971	0.12151	0.39717	0.59306	0.98376	0.69124	0.80455	0.160371		DNAJC25	4	0.2838	0.72467	0.21741	0.83054	0.46865	0.99028	0.40107	0.46967	0.82436	0.99157	0.63859	0.90583	0.194778
NUP35	4	-0.23225	-0.69469	0.034136	0.47421	0.48725	0.99971	0.12184	0.17851	0.59327	0.98376	0.85832	0.91351	0.0663508		PUS3	4	0.011099	0.018621	0.43183	0.92095	0.98514	0.99833	0.40145	0.30966	0.82405	0.99157	0.75682	0.93535	0.121007
TTI2	4	-0.30169	-1.8734	0.013737	0.30787	0.061019	0.99971	0.12232	0.371	0.59373	0.98376	0.71063	0.81749	0.148356		LIPM	4	0.16342	0.75064	0.77577	0.97759	0.45287	0.99028	0.40182	0.85064	0.82333	0.99157	0.39497	0.88517	0.403436
NPHS1	4	0.081712	0.49906	0.94454	0.99324	0.61774	0.99971	0.12302	0.34813	0.5942	0.98376	0.72774	0.82861	0.138024		DPY19L1	4	-0.21118	-1.2517	0.035272	0.47829	0.21069	0.99028	0.40264	1.1085	0.82178	0.99157	0.26764	0.88517	0.572449
TWF2	4	-0.018975	-0.20401	0.40529	0.90136	0.83835	0.99971	0.12352	0.62891	0.5943	0.98376	0.52941	0.69891	0.276208		MUC22	4	0.20538	0.85809	0.54095	0.94032	0.39084	0.99028	0.40328	0.7739	0.82096	0.99157	0.43899	0.88546	0.357545
SEC61G	4	0.095838	0.30983	0.96323	0.9953	0.75669	0.99971	0.12677	0.20267	0.59714	0.98376	0.83939	0.90113	0.0760362		MCRS1	4	-0.050896	-0.25361	0.23885	0.85144	0.7998	0.99028	0.40412	0.91937	0.82003	0.99157	0.3579	0.88517	0.446238
FAM50A	4	0.047385	0.18801	0.73477	0.96837	0.85087	0.99971	0.13012	0.23667	0.60024	0.98376	0.81291	0.88374	0.0899575		GET4	4	-0.23724	-1.5504	0.025718	0.41919	0.12103	0.99028	0.40662	1.226	0.81553	0.99157	0.2202	0.88517	0.657183
CELSR3	4	0.11899	0.25233	0.8112	0.97716	0.80079	0.99971	0.13376	0.1365	0.60313	0.98376	0.89143	0.93513	0.0499128		MPV17	4	0.1408	0.6658	0.90947	0.99507	0.50554	0.99028	0.40719	0.88002	0.8145	0.99157	0.37885	0.88517	0.421533
MGA	4	-0.0045846	-0.023359	0.46623	0.91584	0.98136	0.99971	0.13945	0.35398	0.60711	0.98376	0.72336	0.82579	0.140646		FBXO30	4	0.023362	0.11085	0.47872	0.93182	0.91173	0.99231	0.4076	0.88237	0.81378	0.99157	0.37758	0.88517	0.422991
EID2	4	0.077638	0.27766	0.91882	0.98933	0.78127	0.99971	0.14055	0.24771	0.6084	0.98376	0.80436	0.87824	0.0945495		PSMC4	4	-0.41307	-1.2989	0.0022723	0.13497	0.19397	0.99028	0.40764	0.6085	0.81378	0.99157	0.54286	0.89218	0.265312
MTPAP	4	-0.10065	-0.52868	0.17372	0.77555	0.59703	0.99971	0.14249	0.36564	0.61	0.98376	0.71463	0.81985	0.145919		OSGIN2	4	0.044604	0.20858	0.56905	0.94168	0.83478	0.99028	0.40896	0.87991	0.8114	0.99104	0.37891	0.88517	0.421464
TTC39A	4	0.070007	0.40629	0.87177	0.98495	0.68453	0.99971	0.14274	0.39622	0.6101	0.98376	0.69194	0.80478	0.159932		PRG3	4	0.23124	0.74249	0.41484	0.9121	0.45779	0.99028	0.41008	0.59836	0.80975	0.9904	0.5496	0.89218	0.259953
AGAP3	4	0.0083743	0.054531	0.52845	0.93864	0.95651	0.99971	0.14331	0.44741	0.61072	0.98435	0.65458	0.77911	0.184037		HTT	4	0.10315	0.47206	0.87456	0.99128	0.63688	0.99028	0.41037	0.86326	0.80923	0.99008	0.38799	0.88517	0.411179
MEOX2	4	0.20964	1.0623	0.31197	0.8681	0.28808	0.99971	0.14634	0.34611	0.61366	0.98468	0.72926	0.82965	0.137118		TUBE1	4	-0.0074129	-0.03777	0.3649	0.89662	0.96987	0.99689	0.41096	0.96294	0.80779	0.98988	0.33558	0.88517	0.474204
MED4	4	-0.55504	-2.9415	0.00025821	0.028736	0.0032668	0.90002	0.14747	0.39721	0.6147	0.98486	0.69121	0.80455	0.16039		PCDHB11	4	0.1732	0.6846	0.71757	0.96834	0.49359	0.99028	0.41276	0.74602	0.80464	0.98958	0.45566	0.88589	0.341359
STPG2	4	0.19982	0.68182	0.35437	0.88394	0.49535	0.99971	0.15612	0.24826	0.6227	0.98612	0.80393	0.87787	0.0947818		ARFGEF1	4	-0.01882	-0.072749	0.32813	0.87979	0.94201	0.99336	0.41315	0.72717	0.80402	0.98958	0.46712	0.8878	0.330572
AANAT	4	0.087706	0.40995	0.98399	0.99733	0.68184	0.99971	0.15669	0.33357	0.62317	0.98612	0.7387	0.83577	0.131532		NUDT9	4	0.19549	0.50667	0.59239	0.94392	0.61239	0.99028	0.41399	0.48307	0.80283	0.98958	0.62904	0.90429	0.201322
OR2T1	4	0.18661	0.86674	0.41727	0.90608	0.38608	0.99971	0.16379	0.33358	0.62936	0.98741	0.7387	0.83577	0.131532		CHRNA5	4	0.029152	0.059285	0.50227	0.93519	0.95273	0.99445	0.41632	0.3878	0.79906	0.98882	0.69816	0.92305	0.156045
SEC24A	4	0.15733	0.51665	0.57741	0.9519	0.6054	0.99971	0.16836	0.26832	0.63344	0.98741	0.78845	0.86773	0.103226		DLEU7	4	0.2157	0.69906	0.48921	0.93448	0.48451	0.99028	0.41635	0.62168	0.79901	0.98882	0.53415	0.89218	0.272337
FUK	4	0.14471	0.83812	0.65364	0.96028	0.40196	0.99971	0.16843	0.45478	0.63355	0.98741	0.64927	0.77622	0.187575		PIWIL2	4	0.049135	0.15131	0.58882	0.94392	0.87973	0.99048	0.41747	0.58774	0.79746	0.98848	0.55671	0.89218	0.254371
POLR2K	4	-0.49604	-3.0132	0.0010845	0.086066	0.0025853	0.87829	0.17231	0.50505	0.63711	0.98741	0.61353	0.75268	0.212164		CGGBP1	4	0.16202	0.40926	0.7845	0.97842	0.68235	0.99028	0.41757	0.48054	0.79736	0.98848	0.63085	0.90505	0.200074
SMG1	4	-0.4584	-2.4704	0.0019108	0.11838	0.013496	0.99971	0.17865	0.48376	0.64207	0.98753	0.62856	0.7629	0.201653		NDEL1	4	-0.1611	-0.93732	0.067187	0.59853	0.3486	0.99028	0.41799	1.1125	0.79674	0.98848	0.26591	0.88517	0.575265
GZF1	4	-0.12385	-0.93333	0.13148	0.72709	0.35065	0.99971	0.1793	0.65337	0.64258	0.98763	0.51352	0.68898	0.289443		PSG3	4	0.26793	0.74237	0.26937	0.86722	0.45786	0.99028	0.41953	0.5343	0.79415	0.98848	0.59313	0.8997	0.22685
FGF13	4	0.13828	0.56168	0.69531	0.96738	0.57434	0.99971	0.17963	0.33502	0.64295	0.98763	0.73761	0.83524	0.132173		KCMF1	4	-0.31754	-1.0745	0.0091407	0.28031	0.28259	0.99028	0.42076	0.66641	0.79199	0.98848	0.50515	0.89128	0.29658
PGS1	4	-0.23755	-1.2874	0.032276	0.46228	0.19797	0.99971	0.18162	0.46096	0.6448	0.98818	0.64483	0.7736	0.190555		SGTB	4	0.19886	0.71929	0.57504	0.94168	0.47196	0.99028	0.42131	0.69905	0.79131	0.98848	0.48452	0.88854	0.314688
ITGA8	4	0.052146	0.23362	0.76115	0.97068	0.81528	0.99971	0.18278	0.39274	0.64604	0.98818	0.69451	0.80651	0.158321		RFNG	4	0.17177	0.6677	0.7264	0.97091	0.50433	0.99028	0.42187	0.75378	0.79018	0.98848	0.45098	0.88546	0.345843
SEC23B	4	-0.041181	-0.24229	0.32824	0.87546	0.80856	0.99971	0.18479	0.50959	0.6477	0.98818	0.61034	0.75081	0.214428		TSHR	4	0.29799	0.84384	0.17713	0.78924	0.39876	0.99028	0.42365	0.55345	0.78677	0.98848	0.57996	0.89577	0.236602
BCL2A1	4	0.1456	0.64207	0.64739	0.96028	0.52083	0.99971	0.18788	0.38704	0.65012	0.98834	0.69873	0.80941	0.155691		TMEM41A	4	-0.038428	-0.31033	0.26983	0.86722	0.75631	0.99028	0.42553	1.573	0.7846	0.98848	0.11572	0.88517	0.936592
ADAMTSL1	4	0.19714	0.53605	0.36558	0.88812	0.59192	0.99971	0.18811	0.24575	0.65038	0.98834	0.80588	0.8793	0.0937296		FAM9A	4	-0.026754	-0.13265	0.30417	0.87295	0.89447	0.99085	0.42577	0.97351	0.78414	0.98848	0.3303	0.88517	0.481091
COX7A2L	4	0.013758	0.083126	0.55536	0.94824	0.93375	0.99971	0.19089	0.52902	0.6525	0.98834	0.59679	0.74202	0.224178		TACC3	4	-0.045659	-0.27157	0.25207	0.86016	0.78595	0.99028	0.428	1.1648	0.78083	0.98848	0.2441	0.88517	0.612432
TENM4	4	0.25963	0.67656	0.14759	0.74732	0.49869	0.99971	0.1912	0.2219	0.65265	0.98834	0.82439	0.8917	0.0838673		GATSL2	4	0.20445	0.83899	0.54576	0.94032	0.40148	0.99028	0.42809	0.80926	0.78068	0.98848	0.41837	0.88517	0.378439
SLC29A1	4	0.072992	0.30881	0.89047	0.98631	0.75747	0.99971	0.19145	0.36831	0.65296	0.98834	0.71264	0.81875	0.14713		KRTAP12-1	4	0.0099334	0.059721	0.42739	0.91976	0.95238	0.99445	0.42813	1.1712	0.78068	0.98848	0.24152	0.88517	0.617047
YIPF4	4	0.08795	0.46128	0.98549	0.9976	0.6446	0.99971	0.19258	0.48344	0.65426	0.98834	0.62879	0.76309	0.201494		MRPS18C	4	-0.049821	-0.24038	0.24184	0.85363	0.81004	0.99028	0.42828	0.95275	0.78042	0.98848	0.34072	0.88517	0.467602
ITIH5	4	0.17323	0.76666	0.48616	0.9228	0.44328	0.99971	0.19487	0.40672	0.65627	0.98834	0.68422	0.79944	0.164804		PRR11	4	0.021129	0.13305	0.46943	0.9284	0.89416	0.99085	0.42831	1.2456	0.78042	0.98848	0.21293	0.88517	0.671763
USP39	4	-0.31736	-2.1735	0.011258	0.27771	0.029744	0.99971	0.19704	0.59691	0.6587	0.98842	0.55057	0.71122	0.259187		ANKMY1	4	0.054084	0.23156	0.61263	0.95193	0.81688	0.99028	0.42833	0.84496	0.78026	0.98848	0.39813	0.88517	0.399975
CPSF3L	4	-0.38667	-1.6008	0.0045962	0.18427	0.10943	0.99971	0.19825	0.40031	0.65957	0.98842	0.68893	0.80291	0.161825		TSPAN2	4	0.12967	0.39456	0.97408	0.9981	0.69317	0.99028	0.43026	0.59463	0.77696	0.98848	0.55209	0.89218	0.25799
NCAPD3	4	-0.015854	-0.12597	0.41877	0.90705	0.89975	0.99971	0.20202	0.7681	0.66298	0.98842	0.44243	0.65139	0.354155		CBY1	4	0.16155	0.68992	0.78749	0.97976	0.49024	0.99028	0.4308	0.84494	0.77567	0.98848	0.39814	0.88517	0.399964
OR52A5	4	-0.24764	-1.0872	0.028093	0.43695	0.27697	0.99971	0.20447	0.44309	0.6652	0.98842	0.6577	0.78093	0.181972		SIAE	4	0.094469	0.43813	0.82442	0.98307	0.66129	0.99028	0.43298	0.92787	0.77241	0.98848	0.35347	0.88517	0.451647
CPSF3	4	-0.31665	-1.552	0.01131	0.27792	0.12066	0.99971	0.20579	0.50217	0.66613	0.98842	0.61555	0.75378	0.210737		ADAMTSL5	4	0.19765	0.70163	0.58103	0.94169	0.48291	0.99028	0.43367	0.70808	0.77122	0.98848	0.47889	0.88792	0.319764
EIF2B5	4	-0.65119	-2.5978	5.1642e-05	0.013158	0.0093831	0.99971	0.2064	0.42708	0.66675	0.98842	0.66932	0.78943	0.174366		FOXN1	4	0.15088	0.67022	0.84972	0.98728	0.50272	0.99028	0.43396	0.88766	0.77066	0.98848	0.37472	0.88517	0.426293
CLP1	4	-0.50511	-2.4516	0.00082628	0.072072	0.014221	0.99971	0.21773	0.50779	0.67682	0.98842	0.6116	0.7516	0.213533		C16orf97	4	0.16235	0.6716	0.78243	0.97821	0.50184	0.99028	0.43404	0.82859	0.7703	0.98848	0.40734	0.88517	0.390043
USP17L3	4	0.18381	0.77944	0.43261	0.91225	0.43572	0.99971	0.21861	0.43382	0.67775	0.98842	0.66442	0.78569	0.177557		EPPK1	4	0.27563	0.79846	0.24323	0.8559	0.4246	0.99028	0.43532	0.58345	0.76844	0.98848	0.55959	0.89218	0.25213
ITPR3	4	0.060919	0.28487	0.81595	0.97716	0.77575	0.99971	0.21892	0.47766	0.67801	0.98842	0.6329	0.76558	0.198665		DNHD1	4	0.26595	0.61807	0.27613	0.86851	0.53653	0.99028	0.43598	0.46509	0.76771	0.98848	0.64187	0.9064	0.192553
RPL15	4	-0.5397	-2.6471	0.00025821	0.028736	0.0081184	0.99971	0.21924	0.54217	0.67848	0.98842	0.5877	0.73635	0.230844		MRPL49	4	0.23921	0.57473	0.37838	0.89973	0.56547	0.99028	0.43753	0.48466	0.76498	0.98848	0.62792	0.90425	0.202096
DLG1	4	0.22811	0.70558	0.24153	0.83069	0.48045	0.99971	0.22112	0.33064	0.68059	0.98842	0.74092	0.83705	0.130229		IYD	4	0.32286	0.42775	0.12167	0.72285	0.66883	0.99028	0.44096	0.26447	0.7593	0.98848	0.79142	0.94512	0.101593
C14orf2	4	0.064715	0.21478	0.83857	0.97896	0.82994	0.99971	0.22801	0.3735	0.68782	0.98842	0.70878	0.81614	0.149489		LDHAL6B	4	0.25682	0.77802	0.3081	0.87299	0.43656	0.99028	0.44144	0.61669	0.75868	0.98848	0.53744	0.89218	0.26967
ITFG2	4	0.018182	0.10991	0.577	0.95189	0.91248	0.99971	0.23155	0.65397	0.69051	0.98842	0.51313	0.68896	0.289773		RAB7A	4	0.22002	0.47933	0.46705	0.92832	0.6317	0.99028	0.44193	0.43819	0.7578	0.98848	0.66125	0.9119	0.179634
EMP3	4	-0.066745	-0.41338	0.24979	0.83116	0.67933	0.99971	0.23596	0.69814	0.69557	0.98842	0.48509	0.67281	0.314178		MBIP	4	0.14817	0.64324	0.86645	0.98933	0.52007	0.99028	0.4468	0.88235	0.75098	0.98848	0.37759	0.88517	0.42298
CCDC140	4	0.38529	0.78474	0.010432	0.26816	0.43261	0.99971	0.23695	0.22676	0.69619	0.98842	0.82061	0.88892	0.0858632		HSPA6	4	0.25031	0.8073	0.33289	0.88115	0.41949	0.99028	0.45046	0.66755	0.74432	0.98753	0.50442	0.89128	0.297208
ATOH8	4	0.0059376	0.017167	0.51549	0.93473	0.9863	0.99971	0.23953	0.33387	0.69862	0.98842	0.73848	0.83566	0.131661		EOGT	4	0.027427	0.14204	0.4954	0.93455	0.88705	0.99048	0.45133	1.0683	0.74262	0.98723	0.28538	0.88517	0.544576
EXD3	4	0.23162	0.62411	0.22929	0.82421	0.53256	0.99971	0.24575	0.30759	0.7045	0.98842	0.7584	0.84896	0.120102		ARMC10	4	0.3635	0.78175	0.060008	0.58451	0.43436	0.99028	0.45153	0.44687	0.742	0.98681	0.65497	0.90968	0.183779
COX6B1	4	-0.18654	-1.1216	0.060163	0.56444	0.26202	0.99971	0.24598	0.71808	0.70466	0.98842	0.47271	0.6674	0.325405		NAT10	4	-0.11674	-0.55522	0.1148	0.71374	0.57874	0.99028	0.45565	0.99211	0.73575	0.98534	0.32114	0.88517	0.493306
REV1	4	-0.10458	-0.76863	0.16613	0.7685	0.44211	0.99971	0.25075	0.89549	0.70894	0.98842	0.37053	0.62148	0.431177		PISD	4	-0.14974	-0.69302	0.076379	0.62211	0.4883	0.99028	0.45672	0.9714	0.7342	0.98533	0.33135	0.88517	0.479713
GAPDH	4	-0.24569	-1.2958	0.029075	0.44683	0.19504	0.99971	0.25286	0.65	0.71034	0.98842	0.51569	0.69063	0.287611		LRRC56	4	0.17216	0.54489	0.72382	0.97023	0.58583	0.99028	0.45708	0.66488	0.73327	0.98533	0.50613	0.89128	0.295738
UPF1	4	-0.29795	-1.1466	0.014305	0.31194	0.25155	0.99971	0.25341	0.47601	0.71075	0.98842	0.63406	0.76647	0.19787		RPL39	4	-0.086841	-0.49537	0.1605	0.77448	0.62034	0.99028	0.45886	1.1859	0.73012	0.98533	0.23565	0.88517	0.627733
SLC30A5	4	0.28241	0.80929	0.097346	0.6649	0.41835	0.99971	0.25611	0.3437	0.71385	0.98842	0.73107	0.83078	0.136041		EML6	4	0.20817	0.65638	0.52727	0.93839	0.51158	0.99028	0.46117	0.66959	0.72614	0.98533	0.50312	0.89112	0.298328
ATAD1	4	-0.068454	-0.36974	0.24561	0.83116	0.71158	0.99971	0.26494	0.66489	0.72077	0.98842	0.50612	0.68497	0.295747		RAB42	4	0.28316	0.98746	0.21974	0.83174	0.32342	0.99028	0.46193	0.74307	0.7248	0.98533	0.45744	0.88641	0.339666
MED21	4	-0.24567	-1.402	0.029075	0.44683	0.16091	0.99971	0.26643	0.7408	0.72206	0.98842	0.45881	0.6594	0.338367		C11orf94	4	0.087313	0.49487	0.78517	0.97845	0.6207	0.99028	0.46276	1.215	0.72356	0.98533	0.22437	0.88517	0.649035
NPAS4	4	-0.034771	-0.083046	0.34714	0.88394	0.93382	0.99971	0.27187	0.32373	0.72723	0.98842	0.74614	0.8408	0.12718		ZBTB48	4	0.14585	0.64235	0.88045	0.9921	0.52064	0.99028	0.46542	0.94389	0.71865	0.98533	0.34522	0.88517	0.461904
CSTA	4	0.27507	0.86526	0.11175	0.69201	0.3869	0.99971	0.27535	0.41062	0.73043	0.98842	0.68135	0.79738	0.16663		NR1D1	4	-0.078837	-0.45196	0.17605	0.78807	0.6513	0.99028	0.46801	1.2189	0.71493	0.98533	0.22289	0.88517	0.651909
SEC13	4	-0.94889	-3.3814	0	0	0.00072117	0.48738	0.27692	0.54164	0.73177	0.98842	0.58807	0.73644	0.230571		MAGEE2	4	0.044382	0.2252	0.56765	0.94168	0.82182	0.99028	0.46974	1.0963	0.71204	0.98533	0.27297	0.88517	0.563885
VPS72	4	-0.18776	-1.0656	0.05975	0.56344	0.2866	0.99971	0.27779	0.76467	0.73265	0.98842	0.44447	0.6525	0.352158		TSSK4	4	0.072785	0.32464	0.70574	0.96622	0.74545	0.99028	0.46992	0.96743	0.71147	0.98533	0.33333	0.88517	0.477126
GPR151	4	-0.071686	-0.24671	0.23802	0.82867	0.80514	0.99971	0.27858	0.47266	0.73327	0.98842	0.63645	0.76791	0.196236		AGBL1	4	-0.01377	-0.064395	0.34301	0.88526	0.94866	0.9943	0.47113	1.0062	0.70915	0.98466	0.31434	0.88517	0.5026
MRPS14	4	-0.033877	-0.16597	0.35055	0.88394	0.86818	0.99971	0.27939	0.64168	0.73409	0.98842	0.52108	0.69396	0.283096		ENO2	4	0.16547	0.78694	0.76369	0.97722	0.43132	0.99028	0.47279	1.0379	0.70652	0.98455	0.29932	0.88517	0.523864
MARCH4	4	0.024112	0.21905	0.60835	0.95782	0.82661	0.99971	0.28371	1.1769	0.73761	0.98842	0.23922	0.59147	0.621203		CARF	4	0.15711	0.6104	0.8129	0.98193	0.5416	0.99028	0.4739	0.85153	0.7044	0.9842	0.39448	0.88517	0.403975
TTK	4	-0.47323	-2.6026	0.001446	0.10487	0.0092524	0.99971	0.2846	0.79101	0.73797	0.98842	0.42894	0.64387	0.367603		SMARCD2	4	0.07088	0.36661	0.69521	0.96607	0.71391	0.99028	0.47431	1.1283	0.70399	0.9842	0.2592	0.88517	0.586365
TBC1D3C	4	-0.46178	-2.2714	0.0017042	0.11538	0.023121	0.99971	0.29283	0.70516	0.74602	0.98842	0.48071	0.67069	0.318117		RBPJ	4	0.42948	0.66325	0.015854	0.35991	0.50717	0.99028	0.47438	0.33285	0.70394	0.9842	0.73924	0.93013	0.131215
SRSF3	4	-0.16611	-0.72952	0.077722	0.62322	0.46568	0.99971	0.29288	0.60819	0.74602	0.98842	0.54306	0.70659	0.265152		ZKSCAN4	4	0.22126	0.55894	0.4608	0.92654	0.5762	0.99028	0.475	0.54884	0.70285	0.98374	0.58312	0.89666	0.234242
SLC25A30	4	0.19994	0.88752	0.35406	0.88394	0.3748	0.99971	0.29627	0.62221	0.74974	0.98842	0.53381	0.70126	0.272613		SHISA2	4	-0.16009	-0.80557	0.06791	0.60018	0.42049	0.99028	0.47666	1.1048	0.70006	0.98346	0.26925	0.88517	0.569844
RAD9A	4	0.0023742	0.011221	0.49979	0.9287	0.99105	0.99971	0.29676	0.67298	0.7501	0.98842	0.50096	0.68234	0.300197		MED12L	4	0.030199	0.077852	0.5064	0.93519	0.93795	0.99276	0.48022	0.56639	0.69464	0.98199	0.57113	0.89378	0.243265
VSIG10L	4	0.026367	0.15498	0.6196	0.95874	0.87683	0.99971	0.30426	0.86659	0.75599	0.98842	0.38617	0.62727	0.413221		ZNF687	4	0.070677	0.36728	0.69423	0.96607	0.71341	0.99028	0.48248	1.1532	0.69102	0.98182	0.24883	0.88517	0.604097
GAREML	4	0.0044235	0.024953	0.50914	0.93383	0.98009	0.99971	0.31486	0.84704	0.76534	0.98842	0.39697	0.63112	0.401242		CIB4	4	0.32781	0.64347	0.11351	0.71202	0.51992	0.99028	0.48355	0.43557	0.68932	0.9814	0.66315	0.91228	0.178388
RAB11FIP5	4	0.19899	0.7371	0.3584	0.88611	0.46106	0.99971	0.31494	0.55104	0.76539	0.98842	0.58161	0.73237	0.235368		AHSG	4	0.3748	0.55371	0.047511	0.5321	0.57978	0.99028	0.48369	0.32803	0.68911	0.9814	0.74289	0.93083	0.129075
TUBGCP3	4	-0.48285	-2.6668	0.0013943	0.10305	0.0076581	0.99971	0.3284	0.87574	0.77737	0.98842	0.38117	0.62522	0.418881		TSPAN31	4	0.085416	0.35598	0.77381	0.97756	0.72186	0.99028	0.48547	0.9342	0.68627	0.9814	0.3502	0.88517	0.455684
FTO	4	0.12984	0.43926	0.74566	0.96947	0.66047	0.99971	0.32946	0.52453	0.7782	0.98842	0.59991	0.74365	0.221914		CT45A5	4	-0.18145	-0.48162	0.052262	0.55325	0.63008	0.99028	0.4855	0.58913	0.68627	0.9814	0.55578	0.89218	0.255097
MEPCE	4	-0.0088868	-0.015106	0.44825	0.91289	0.98795	0.99971	0.32952	0.27509	0.7782	0.98842	0.78325	0.86446	0.1061		CCR10	4	0.14771	0.63195	0.8695	0.99037	0.52742	0.99028	0.48942	0.96942	0.67899	0.98086	0.33233	0.88517	0.47843
ZMAT3	4	0.0119	0.043899	0.54555	0.9449	0.96498	0.99971	0.33046	0.57281	0.77923	0.98842	0.56677	0.72194	0.246593		CBX1	4	0.19629	0.75426	0.58841	0.94384	0.45069	0.99028	0.49029	0.85408	0.67739	0.98086	0.39306	0.88517	0.405541
DUSP6	4	0.26986	0.83657	0.12255	0.71206	0.40284	0.99971	0.33345	0.47924	0.7814	0.98842	0.63177	0.76498	0.199441		CASC1	4	-0.21989	-1.0631	0.031863	0.45649	0.28773	0.99028	0.49171	1.1055	0.67502	0.9802	0.26893	0.88517	0.570361
NUDC	4	-0.052298	-0.33191	0.2908	0.85801	0.73996	0.99971	0.33441	1.013	0.78186	0.98842	0.31105	0.60614	0.50717		PACS1	4	0.22204	0.70284	0.45678	0.92654	0.48216	0.99028	0.49218	0.71805	0.6744	0.9802	0.47273	0.88792	0.325387
TRIP11	4	-0.13633	-1.2107	0.11341	0.6967	0.22599	0.99971	0.33539	1.3662	0.78279	0.98842	0.17188	0.58876	0.764775		VIPR2	4	0.10095	0.43471	0.86253	0.98893	0.66377	0.99028	0.49238	0.97398	0.67414	0.9802	0.33007	0.88517	0.481394
CBX2	4	0.16329	0.77982	0.54436	0.94457	0.4355	0.99971	0.33547	0.75612	0.78305	0.98842	0.44958	0.65466	0.347193		CDH7	4	0.11211	0.47152	0.92409	0.99613	0.63727	0.99028	0.49324	0.95592	0.67295	0.9802	0.33911	0.88517	0.469659
ACLY	4	-0.090403	-0.37524	0.19526	0.79903	0.70749	0.99971	0.33733	0.63847	0.78501	0.98842	0.52317	0.69497	0.281357		STK16	4	-0.026046	-0.1149	0.30598	0.87295	0.90852	0.99231	0.49504	1.0068	0.66985	0.97942	0.31405	0.88517	0.503001
OR4X2	4	-0.010235	-0.065489	0.44335	0.91289	0.94778	0.99971	0.34518	1.0388	0.79183	0.98948	0.29888	0.60281	0.524503		NLRP12	4	0.17507	0.64238	0.70605	0.96622	0.52063	0.99028	0.49586	0.83526	0.66799	0.97867	0.40357	0.88517	0.394081
WBSCR22	4	-0.14464	-0.71915	0.10106	0.67365	0.47205	0.99971	0.3478	0.83122	0.79436	0.98948	0.40585	0.63398	0.391634		ZADH2	4	0.075585	0.28005	0.72118	0.96932	0.77944	0.99028	0.50198	0.84252	0.65916	0.97696	0.3995	0.88517	0.398483
ADGRL2	4	0.066426	0.14128	0.84895	0.98132	0.88765	0.99971	0.34802	0.36019	0.79467	0.98948	0.71871	0.82276	0.143446		LILRB5	4	0.16102	0.74276	0.79095	0.97977	0.45763	0.99028	0.50282	1.0651	0.65761	0.97688	0.28685	0.88517	0.542345
LCP2	4	0.16354	0.63755	0.54302	0.94449	0.52376	0.99971	0.3549	0.64915	0.80211	0.99055	0.51624	0.69106	0.287148		SEPT9	4	0.072008	0.35296	0.70233	0.96622	0.72412	0.99028	0.50504	1.1311	0.654	0.97686	0.258	0.88517	0.58838
MYL12A	4	0.10658	0.24618	0.89119	0.98631	0.80554	0.99971	0.35607	0.38952	0.80324	0.99055	0.69689	0.80782	0.156836		SYT4	4	0.28616	0.68626	0.21013	0.82469	0.49255	0.99028	0.50796	0.54457	0.65054	0.97686	0.58605	0.89852	0.232065
PELI2	4	0.20268	0.81699	0.34249	0.88227	0.41393	0.99971	0.3578	0.68012	0.8049	0.99055	0.49643	0.67969	0.304142		CYP3A43	4	0.2012	0.74593	0.56316	0.94168	0.45571	0.99028	0.50859	0.86316	0.64961	0.97686	0.38805	0.88517	0.411112
TPSB2	4	0.18774	0.78739	0.4119	0.90534	0.43105	0.99971	0.36475	0.72326	0.8114	0.99055	0.46952	0.66514	0.328346		COL21A1	4	0.11302	0.44259	0.92987	0.99613	0.65806	0.99028	0.51207	0.92223	0.64357	0.97632	0.35641	0.88517	0.44805
RMDN2	4	0.048043	0.23806	0.73879	0.9692	0.81184	0.99971	0.36721	0.85816	0.81388	0.99055	0.3908	0.62944	0.408045		SCAMP5	4	0.049991	0.22217	0.59254	0.94392	0.82418	0.99028	0.51212	1.0509	0.64341	0.97632	0.2933	0.88517	0.532688
RPL28	4	-0.22427	-1.3186	0.037441	0.4875	0.1873	0.99971	0.37702	1.0815	0.82266	0.99055	0.27949	0.59847	0.553634		TRIM49D1	4	0.1139	0.45563	0.93478	0.99637	0.64865	0.99028	0.51431	0.94701	0.64	0.97539	0.34363	0.88517	0.463909
CPB1	4	0.25434	0.705	0.15906	0.76087	0.48081	0.99971	0.37819	0.48773	0.82369	0.99055	0.62574	0.76074	0.203606		CA4	4	0.28419	0.86737	0.21607	0.82773	0.38574	0.99028	0.51461	0.72268	0.63954	0.97539	0.46988	0.88792	0.328013
DESI2	4	0.048676	0.26461	0.74293	0.96947	0.79131	0.99971	0.37873	0.9699	0.82421	0.99055	0.3321	0.61228	0.478731		C2orf27A	4	0.20385	0.74532	0.54927	0.94032	0.45608	0.99028	0.51468	0.8696	0.63938	0.97539	0.38452	0.88517	0.415081
TRMT6	4	-0.12429	-0.72266	0.13081	0.72641	0.46989	0.99971	0.37926	1.0307	0.82452	0.99055	0.3027	0.60397	0.518988		ITGA11	4	0.25249	0.66734	0.32431	0.87899	0.50456	0.99028	0.51601	0.62782	0.63685	0.97471	0.53012	0.89218	0.275626
CMTR1	4	-0.15646	-0.534	0.086346	0.64051	0.59334	0.99971	0.38195	0.62723	0.82726	0.99055	0.53051	0.69954	0.275306		SEMA5B	4	-0.091604	-0.47314	0.15136	0.75933	0.63611	0.99028	0.5186	1.233	0.63298	0.97347	0.21759	0.88517	0.662361
KRTAP4-6	4	-0.15957	-1.0345	0.083557	0.63292	0.30092	0.99971	0.38308	1.1264	0.82808	0.99055	0.26	0.59477	0.585027		KLHL26	4	0.24155	0.55172	0.36966	0.89902	0.58114	0.99028	0.52049	0.54704	0.62983	0.97203	0.58435	0.89786	0.233327
ZNRF2	4	0.046991	0.18384	0.7326	0.96837	0.85414	0.99971	0.38325	0.71466	0.82829	0.99055	0.47482	0.66781	0.323471		PAIP2B	4	0.019169	0.085832	0.4624	0.92654	0.9316	0.99231	0.52075	1.0747	0.62957	0.97203	0.28253	0.88517	0.548935
DLGAP5	4	-0.34035	-1.9126	0.0088825	0.25292	0.055794	0.99971	0.38478	1.0457	0.83015	0.99056	0.29571	0.60216	0.529134		VPS33B	4	0.090275	0.30178	0.80128	0.98116	0.76282	0.99028	0.52219	0.8054	0.62735	0.97161	0.42059	0.88517	0.376141
SHANK1	4	-0.010612	-0.055306	0.44185	0.91289	0.95589	0.99971	0.38505	0.93124	0.83051	0.99056	0.35173	0.61579	0.453791		TMEM191C	4	0.052139	0.21533	0.60328	0.94868	0.82951	0.99028	0.52253	0.98886	0.62688	0.97151	0.32273	0.88517	0.491161
PMF1-BGLAP	4	-0.092727	-0.42081	0.19015	0.79525	0.67389	0.99971	0.38606	0.82846	0.83165	0.99056	0.40741	0.63494	0.389968		G6PC	4	0.053153	0.21707	0.60809	0.95029	0.82816	0.99028	0.52312	0.97939	0.62621	0.97151	0.32739	0.88517	0.484935
KDM8	4	-0.011003	-0.073697	0.44025	0.91289	0.94125	0.99971	0.38774	1.204	0.83361	0.99056	0.22858	0.58936	0.640962		ANXA10	4	0.14219	0.54414	0.90111	0.99413	0.58635	0.99028	0.52329	0.91853	0.6259	0.97151	0.35834	0.88517	0.445705
DRAM1	4	0.055633	0.2818	0.78161	0.97339	0.7781	0.99971	0.38831	0.88609	0.83418	0.99056	0.37557	0.62334	0.425309		RNASE6	4	0.20344	0.54008	0.55118	0.94032	0.58914	0.99028	0.524	0.6367	0.62461	0.97103	0.52432	0.89172	0.280404
DHX29	4	0.16386	0.53946	0.54142	0.94391	0.58957	0.99971	0.39504	0.60212	0.84037	0.99171	0.54709	0.70862	0.261941		POLR1D	4	-0.23582	-0.92861	0.026338	0.42429	0.35309	0.99028	0.52403	0.94791	0.62461	0.97103	0.34317	0.88517	0.464491
NLGN4Y	4	0.21168	0.84118	0.3034	0.86346	0.40025	0.99971	0.39656	0.72943	0.84228	0.99174	0.46574	0.66323	0.331856		SPIN3	4	0.12425	0.31285	0.99416	0.99974	0.7544	0.99028	0.52537	0.60136	0.6225	0.97015	0.5476	0.89218	0.261537
ARL16	4	0.16629	0.58399	0.52789	0.93857	0.55923	0.99971	0.39929	0.6394	0.84543	0.99242	0.52256	0.69465	0.281864		BPIFA1	4	0.10738	0.54939	0.89723	0.99371	0.58274	0.99028	0.52623	1.241	0.62167	0.97015	0.21459	0.88517	0.668391
NCAPG2	4	0.014346	0.062035	0.55805	0.94833	0.95053	0.99971	0.40106	0.8371	0.84729	0.99279	0.40254	0.63293	0.395191		KRTAP9-2	4	0.056495	0.21309	0.62503	0.95389	0.83126	0.99028	0.52732	0.91657	0.61966	0.97015	0.35937	0.88517	0.444458
TTF1	4	-0.09661	-0.41096	0.18064	0.78357	0.6811	0.99971	0.40873	0.81473	0.85551	0.99279	0.41523	0.63928	0.381711		PXMP4	4	0.14813	0.58313	0.86666	0.98933	0.5598	0.99028	0.52876	0.95491	0.61774	0.96968	0.33962	0.88517	0.469007
GRAP	4	0.29838	0.82206	0.071783	0.60609	0.41104	0.99971	0.40925	0.52548	0.85623	0.99279	0.59925	0.74321	0.222392		RFTN2	4	0.20325	0.68494	0.55206	0.94045	0.49338	0.99028	0.5291	0.81567	0.61749	0.96951	0.41469	0.88517	0.382276
RAB11A	4	0.019542	0.048348	0.5849	0.95371	0.96144	0.99971	0.41187	0.48663	0.85845	0.99279	0.62652	0.76129	0.203065		CEP135	4	-0.29397	-1.3931	0.012911	0.32595	0.16359	0.99028	0.53031	1.1629	0.61521	0.96923	0.24486	0.88517	0.611082
CLVS2	4	-0.12061	-0.55375	0.13732	0.73555	0.57975	0.99971	0.41188	0.87198	0.85845	0.99279	0.38322	0.62595	0.416552		IFNA13	4	0.24274	0.74676	0.36449	0.89662	0.45521	0.99028	0.53104	0.75655	0.61423	0.96897	0.44932	0.88546	0.347444
CENPI	4	0.0090772	0.035053	0.53207	0.93928	0.97204	0.99971	0.41581	0.76551	0.86315	0.99279	0.44397	0.65203	0.352646		MPZL1	4	-0.051179	-0.18068	0.23812	0.85089	0.85662	0.99048	0.53342	0.86698	0.61026	0.96726	0.38595	0.88517	0.413469
MRPS12	4	-0.21343	-1.5553	0.043896	0.51625	0.11986	0.99971	0.41674	1.446	0.86403	0.99279	0.14818	0.58876	0.82921		MTRNR2L8	4	0.0060118	0.026151	0.41309	0.9121	0.97914	0.99737	0.53369	1.0673	0.61005	0.96726	0.28585	0.88517	0.543862
VPS45	4	0.13967	0.6522	0.68627	0.96738	0.51427	0.99971	0.41867	0.91604	0.86625	0.99279	0.35965	0.61792	0.44412		CEP170	4	0.087407	0.38442	0.78568	0.97858	0.70067	0.99028	0.5388	1.0731	0.60215	0.96543	0.28324	0.88517	0.547845
ARL8B	4	0.21725	0.8308	0.28181	0.85288	0.40608	0.99971	0.4192	0.76397	0.86687	0.99279	0.44488	0.65268	0.351757		PPM1F	4	0.075351	0.38519	0.71958	0.96892	0.70009	0.99028	0.53894	1.265	0.60179	0.96543	0.20587	0.88517	0.686407
UBE4B	4	0.096503	0.4839	0.95894	0.99475	0.62846	0.99971	0.4247	1.0043	0.87234	0.99279	0.31522	0.60783	0.501386		SMYD1	4	0.056406	0.29921	0.62446	0.95389	0.76478	0.99028	0.53906	1.3201	0.60158	0.96543	0.18679	0.88517	0.728646
HSD17B10	4	-0.43938	-2.4996	0.0021173	0.12166	0.012434	0.99971	0.43062	1.127	0.87854	0.99279	0.25972	0.59448	0.585495		ABCG2	4	0.24977	0.75048	0.3349	0.88171	0.45296	0.99028	0.53948	0.74857	0.60106	0.96543	0.45412	0.88581	0.342829
TUBD1	4	-0.20654	-1.4127	0.047098	0.52427	0.15773	0.99971	0.43195	1.4035	0.88009	0.99279	0.16047	0.58876	0.794606		DCLK1	4	0.1697	0.77342	0.73869	0.97214	0.43927	0.99028	0.53965	1.1291	0.60091	0.96543	0.25885	0.88517	0.586952
MROH2A	4	-0.057469	-0.31669	0.27546	0.84869	0.75148	0.99971	0.43373	1.1195	0.88179	0.99279	0.26292	0.59477	0.580176		SOX5	4	0.1097	0.47388	0.91149	0.99507	0.63558	0.99028	0.54003	1.0738	0.60044	0.96543	0.2829	0.88517	0.548367
MTX2	4	-0.2452	-2.1907	0.029281	0.44751	0.028477	0.99971	0.43381	1.8081	0.88189	0.99279	0.070594	0.58731	1.15123		IFT74	4	0.036817	0.13467	0.53517	0.93955	0.89288	0.99085	0.54045	0.89973	0.59988	0.96543	0.36827	0.88517	0.433834
SPATC1L	4	0.019366	0.1092	0.58366	0.95319	0.91304	0.99971	0.43647	1.1058	0.88417	0.99279	0.26882	0.5957	0.570538		MCEMP1	4	0.17054	0.66248	0.73378	0.97109	0.50767	0.99028	0.5405	0.9644	0.59977	0.96543	0.33484	0.88517	0.475163
PTRHD1	4	0.21594	0.70923	0.28651	0.85406	0.47818	0.99971	0.43755	0.673	0.8852	0.99279	0.50095	0.68234	0.300206		CXCR3	4	0.070896	0.31672	0.69526	0.96607	0.75146	0.99028	0.54054	1.1089	0.59972	0.96543	0.26748	0.88517	0.572709
USP17L17	4	-0.097596	-0.39853	0.17904	0.78171	0.69024	0.99971	0.44361	0.87484	0.89083	0.99279	0.38166	0.62522	0.418323		UBASH3B	4	0.16849	0.61705	0.74623	0.97424	0.5372	0.99028	0.54401	0.91712	0.59512	0.96543	0.35908	0.88517	0.444809
RRM2	4	0.019546	0.081616	0.5849	0.95371	0.93495	0.99971	0.44759	0.85719	0.8948	0.99279	0.39134	0.62969	0.407446		USP17L15	4	-0.21594	-1.3084	0.033309	0.46739	0.19073	0.99028	0.54459	1.5112	0.59435	0.96543	0.13074	0.88517	0.883592
TIMM8B	4	0.067223	0.34362	0.85416	0.98285	0.73113	0.99971	0.45192	1.0684	0.89997	0.99279	0.28536	0.59981	0.544607		OXER1	4	0.13681	0.33467	0.93348	0.99636	0.73788	0.99028	0.54582	0.61593	0.5928	0.96543	0.53794	0.89218	0.269266
H2BFM	4	0.012146	0.09338	0.54699	0.94529	0.9256	0.99971	0.45194	1.6153	0.89997	0.99279	0.10625	0.58876	0.973671		GPR65	4	0.10952	0.47798	0.91009	0.99507	0.63266	0.99028	0.54752	1.0889	0.58981	0.96543	0.27621	0.88517	0.558761
ARHGAP32	4	0.25705	0.69033	0.15327	0.75082	0.48999	0.99971	0.46251	0.57582	0.91066	0.99279	0.56474	0.72125	0.248151		CWC15	4	-0.32682	-1.8997	0.0080562	0.26174	0.057478	0.99028	0.54844	1.4633	0.58841	0.96506	0.1434	0.88517	0.843451
FLII	4	-0.10555	-0.34835	0.16422	0.76663	0.72758	0.99971	0.46289	0.70867	0.91118	0.99279	0.47853	0.66953	0.320091		SLC9A5	4	-0.0027491	-0.010667	0.38091	0.89973	0.99149	0.9994	0.54859	0.97839	0.58815	0.96506	0.32788	0.88517	0.484285
ZNF251	4	0.24486	0.6239	0.1855	0.78872	0.53269	0.99971	0.46507	0.52934	0.91334	0.99279	0.59657	0.742	0.224339		PCDHB15	4	0.30804	0.668	0.15307	0.76195	0.50413	0.99028	0.55186	0.54867	0.58283	0.96506	0.58323	0.89666	0.23416
FOXP4	4	0.21673	0.86401	0.28377	0.85406	0.38758	0.99971	0.46758	0.87191	0.91629	0.99279	0.38326	0.62596	0.416507		LGALS2	4	0.14606	0.62483	0.87936	0.9921	0.53208	0.99028	0.55477	1.0953	0.57834	0.96497	0.2734	0.88517	0.563201
NUP62	4	-0.1715	-1.0433	0.072919	0.60757	0.29679	0.99971	0.46865	1.2999	0.91701	0.99279	0.19363	0.58876	0.713027		CYP3A5	4	0.13596	0.42875	0.93849	0.99704	0.6681	0.99028	0.55689	0.79989	0.57426	0.96377	0.42377	0.88517	0.37287
PRR25	4	0.18799	0.72509	0.41071	0.90468	0.46839	0.99971	0.469	0.8286	0.91727	0.99279	0.40733	0.63491	0.390054		UBE2U	4	0.23764	0.60776	0.38634	0.90401	0.54335	0.99028	0.56115	0.66106	0.56775	0.96295	0.50858	0.89128	0.293641
CYP27C1	4	-0.031639	-0.22297	0.35773	0.88535	0.82356	0.99971	0.47466	1.5563	0.92429	0.99401	0.11964	0.58876	0.922124		KRTAP1-1	4	-0.18856	-0.56557	0.047304	0.53163	0.57169	0.99028	0.56266	0.77526	0.56517	0.96271	0.43819	0.88546	0.358338
SEC16A	4	-0.12211	-0.6176	0.13442	0.73087	0.53684	0.99971	0.48066	1.1828	0.93054	0.99407	0.23687	0.59146	0.62549		PRKCE	4	0.25517	0.74866	0.3145	0.87682	0.45406	0.99028	0.56304	0.76772	0.5645	0.96271	0.44265	0.88546	0.35394
APOA1BP	4	-0.032905	-0.17555	0.35385	0.88394	0.86065	0.99971	0.4847	1.1755	0.93421	0.99407	0.23979	0.59147	0.620169		RPL30	4	-0.29254	-1.4675	0.013272	0.33119	0.14223	0.99028	0.56372	1.3002	0.56347	0.96263	0.19352	0.88517	0.713274
ZSCAN29	4	0.13196	0.62035	0.7327	0.96837	0.53503	0.99971	0.48524	1.0458	0.93467	0.9942	0.29565	0.60216	0.529222		CACNA1B	4	0.17275	0.55447	0.71994	0.96907	0.57926	0.99028	0.56472	0.83195	0.56171	0.96263	0.40544	0.88517	0.392073
RFT1	4	-0.14578	-0.74337	0.099463	0.67015	0.45726	0.99971	0.49147	1.1525	0.94206	0.99531	0.24913	0.59377	0.603574		HAS1	4	0.078304	0.37912	0.73389	0.97109	0.7046	0.99028	0.56496	1.2628	0.5613	0.96263	0.20665	0.88517	0.684765
CASD1	4	-0.12282	-0.52166	0.13308	0.729	0.60191	0.99971	0.49236	1.006	0.94309	0.99531	0.31441	0.60761	0.502504		DNAJB6	4	0.0084764	0.051251	0.42202	0.91635	0.95913	0.99498	0.56599	1.5778	0.56006	0.96255	0.11461	0.88517	0.940777
INO80	4	0.0062548	0.030322	0.51684	0.93533	0.97581	0.99971	0.49477	1.1409	0.94614	0.9954	0.25392	0.59385	0.595303		GTSF1	4	0.15863	0.51762	0.80448	0.98129	0.60472	0.99028	0.56619	0.84413	0.55975	0.96218	0.3986	0.88517	0.399463
DDX47	4	-0.35838	-1.4449	0.0069717	0.22425	0.14849	0.99971	0.49613	0.9737	0.94748	0.9954	0.33021	0.61228	0.48121		BDKRB1	4	0.12082	0.32849	0.9734	0.9981	0.74254	0.99028	0.56885	0.71281	0.555	0.9611	0.47596	0.88792	0.32243
LDLR	4	-0.079658	-0.45701	0.21974	0.81654	0.64766	0.99971	0.50037	1.285	0.95177	0.99572	0.19878	0.58876	0.701627		GLYAT	4	0.14293	0.49513	0.89641	0.99365	0.62051	0.99028	0.56919	0.90049	0.55433	0.96071	0.36786	0.88517	0.434317
CRKL	4	-0.52452	-3.648	0.00051642	0.050761	0.00026426	0.34296	0.50069	1.6595	0.95223	0.99572	0.09702	0.58876	1.01314		FAM84A	4	0.3274	0.76158	0.11434	0.71277	0.44631	0.99028	0.56931	0.60866	0.55402	0.96052	0.54275	0.89218	0.2654
CUEDC2	4	0.14433	0.61926	0.65622	0.96028	0.53575	0.99971	0.5065	0.99314	0.95765	0.99572	0.32064	0.60905	0.493982		MUC21	4	0.2033	0.60835	0.55169	0.94032	0.54296	0.99028	0.56995	0.78139	0.55309	0.96037	0.43458	0.88546	0.36193
SUFU	4	-0.046254	-0.23033	0.31094	0.8677	0.81784	0.99971	0.51562	1.2214	0.9669	0.99719	0.22195	0.58936	0.653745		LAMB2	4	0.10454	0.29762	0.8822	0.9921	0.76599	0.99028	0.57035	0.74782	0.55237	0.96006	0.45457	0.88581	0.342399
SPAG9	4	0.065577	0.28381	0.84451	0.98082	0.77655	0.99971	0.51592	1.0409	0.96731	0.99719	0.29793	0.60234	0.525886		PRR14L	4	0.16634	0.70832	0.75873	0.97654	0.47875	0.99028	0.57084	1.1071	0.55133	0.96006	0.26826	0.88517	0.571444
USP21	4	0.12777	0.49691	0.75744	0.96999	0.61925	0.99971	0.5174	0.91708	0.96927	0.99719	0.3591	0.61782	0.444785		STON1-GTF2A1L	4	0.32367	0.88283	0.12043	0.7209	0.37733	0.99028	0.57191	0.71888	0.54968	0.96004	0.47222	0.88792	0.325856
CENPE	4	0.083209	0.33778	0.95363	0.99356	0.73553	0.99971	0.5177	0.98812	0.96984	0.99719	0.32309	0.61022	0.490676		CDC26	4	0.17772	0.63563	0.69211	0.96566	0.52502	0.99028	0.57397	0.94849	0.54668	0.96004	0.34288	0.88517	0.464858
SERPINA3	4	0.34639	0.66873	0.026957	0.42985	0.50366	0.99971	0.52154	0.46262	0.97371	0.9973	0.64364	0.77271	0.191357		LSM5	4	-0.044726	-0.21961	0.25377	0.8617	0.82617	0.99028	0.57489	1.2955	0.54555	0.96004	0.19515	0.88517	0.709631
PPA2	4	0.23895	0.62855	0.20332	0.80281	0.52965	0.99971	0.52422	0.62892	0.97599	0.99731	0.5294	0.69891	0.276216		BCHE	4	0.084041	0.34976	0.76565	0.97752	0.72652	0.99028	0.57654	1.1007	0.54328	0.95995	0.27104	0.88517	0.566967
TNFRSF21	4	0.19028	0.78678	0.39935	0.89888	0.43141	0.99971	0.52722	1.0288	0.97981	0.99805	0.30357	0.60417	0.517741		VASN	4	0.01254	0.065761	0.43725	0.92171	0.94757	0.99429	0.57809	1.3909	0.54137	0.95965	0.16426	0.88517	0.784468
PRIM1	4	-0.56491	-2.9245	0.00020657	0.027027	0.0034496	0.90002	0.52835	1.2888	0.98105	0.99853	0.19747	0.58876	0.704499		KRTAP4-2	4	-0.065129	-0.37621	0.20424	0.81612	0.70676	0.99028	0.5813	1.5538	0.53667	0.95952	0.12024	0.88517	0.919951
LGALS9	4	-0.14252	-0.8024	0.10396	0.67697	0.42232	0.99971	0.5322	1.4087	0.98549	0.99916	0.15891	0.58876	0.798849		PMM1	4	0.19665	0.73122	0.58598	0.94311	0.46464	0.99028	0.5822	0.99865	0.53574	0.95952	0.31797	0.88517	0.497614
CLINT1	4	0.18604	0.68009	0.4199	0.90756	0.49645	0.99971	0.54474	0.9111	0.99814	0.99969	0.36224	0.61815	0.441004		SLC35A1	4	0.013563	0.06217	0.44144	0.92328	0.95043	0.99435	0.58342	1.2112	0.53388	0.95935	0.22582	0.88517	0.646238
HTN1	4	0.088672	0.40431	0.98916	0.99833	0.68598	0.99971	0.55431	1.107	0.99236	0.99969	0.26827	0.59567	0.571428		ZNF737	4	0.15546	0.51365	0.82349	0.98299	0.6075	0.99028	0.58373	0.8773	0.53326	0.95922	0.38032	0.88517	0.419851
KIAA0907	4	0.12257	0.57526	0.79013	0.97535	0.56512	0.99971	0.5628	1.1851	0.98327	0.99895	0.23598	0.59132	0.627125		ABCC5	4	0.28345	0.85742	0.21845	0.83082	0.39121	0.99028	0.58435	0.81048	0.53228	0.95892	0.41767	0.88517	0.379167
FIGNL1	4	0.1144	0.31593	0.8412	0.98028	0.75205	0.99971	0.56455	0.74599	0.9812	0.99853	0.45567	0.65764	0.34135		HIC1	4	0.064386	0.27771	0.66536	0.96394	0.78124	0.99028	0.58571	1.1653	0.52959	0.95796	0.24389	0.88517	0.612806
ZNF3	4	-0.00058111	-0.002396	0.48477	0.92245	0.99809	0.99971	0.57184	1.0977	0.9734	0.9973	0.27232	0.59812	0.56492		FAM188A	4	-0.11139	-0.73146	0.12234	0.72401	0.4645	0.99028	0.58758	1.7731	0.52665	0.95787	0.076212	0.88517	1.11798
RAPGEF1	4	-0.066166	-0.40058	0.25165	0.83257	0.68873	0.99971	0.5788	1.6306	0.96602	0.99712	0.10298	0.58876	0.987247		NETO2	4	0.24951	0.63977	0.33619	0.88241	0.52232	0.99028	0.58828	0.68341	0.52598	0.95787	0.49435	0.88854	0.305965
NLRC3	4	0.14857	0.44903	0.62957	0.95939	0.65341	0.99971	0.58002	0.80523	0.96452	0.99664	0.42069	0.64116	0.376038		ITPR2	4	0.19362	0.57403	0.60401	0.94875	0.56595	0.99028	0.59059	0.80227	0.52257	0.95722	0.4224	0.88517	0.374276
SF3A3	4	-0.33616	-1.8991	0.0091923	0.25685	0.057545	0.99971	0.58265	1.466	0.96184	0.9961	0.14265	0.58876	0.845728		TMEM232	4	0.042662	0.25541	0.56073	0.94168	0.7984	0.99028	0.59059	1.6319	0.52257	0.95722	0.10269	0.88517	0.988472
TRPS1	4	0.11749	0.43084	0.82044	0.97716	0.66658	0.99971	0.58458	1.0001	0.95956	0.99572	0.31725	0.60789	0.498598		BEST4	4	0.26993	0.67107	0.26265	0.86528	0.50217	0.99028	0.59156	0.68027	0.52097	0.95675	0.49633	0.88926	0.304229
FIGN	4	0.014608	0.065547	0.55954	0.94876	0.94774	0.99971	0.5851	1.2426	0.95853	0.99572	0.21403	0.58876	0.669525		RAB21	4	0.009581	0.045378	0.426	0.91849	0.96381	0.9959	0.59232	1.2739	0.51999	0.95654	0.20271	0.88517	0.693125
ST8SIA5	4	0.18514	0.58074	0.42512	0.90925	0.56142	0.99971	0.58648	0.85199	0.95729	0.99572	0.39422	0.63034	0.404261		SPATA18	4	0.39145	0.75879	0.033877	0.47025	0.44798	0.99028	0.59501	0.53076	0.51611	0.95555	0.59559	0.90005	0.225053
CTBP2	4	0.24145	0.57951	0.1965	0.79903	0.56224	0.99971	0.58823	0.65374	0.95554	0.99572	0.51328	0.68898	0.289646		NTRK1	4	0.22192	0.95524	0.45729	0.92654	0.33946	0.99028	0.59587	1.1933	0.51487	0.95526	0.23276	0.88517	0.633092
TMCO1	4	0.089898	0.35385	0.99762	0.99953	0.72345	0.99971	0.58872	1.0967	0.95492	0.99572	0.27278	0.59812	0.564187		DCTN2	4	0.17227	0.44123	0.72304	0.96987	0.65905	0.99028	0.59759	0.70165	0.5127	0.95526	0.4829	0.88849	0.316143
ERO1L	4	0.031013	0.10964	0.64542	0.96028	0.9127	0.99971	0.59058	0.99789	0.95275	0.99572	0.31833	0.60815	0.497122		CNOT8	4	0.20957	0.7371	0.52035	0.93722	0.46106	0.99028	0.59908	0.96569	0.51064	0.95526	0.3342	0.88517	0.475994
SIGLEC7	4	0.15802	0.4178	0.57395	0.95189	0.6761	0.99971	0.59447	0.72914	0.94805	0.9954	0.46592	0.66334	0.331689		PTPN6	4	0.21349	0.68818	0.50057	0.93519	0.49134	0.99028	0.60034	0.88765	0.50883	0.95526	0.37473	0.88517	0.426282
MGAT3	4	-0.020218	-0.094297	0.39971	0.89895	0.92487	0.99971	0.59878	1.2883	0.94325	0.99531	0.19765	0.58876	0.704103		PPT2	4	0.20547	0.48889	0.54028	0.94032	0.62492	0.99028	0.60177	0.65191	0.50733	0.95526	0.51446	0.89172	0.288648
RELB	4	0.18707	0.44717	0.41495	0.90569	0.65475	0.99971	0.6018	0.68062	0.93906	0.9942	0.49611	0.67959	0.304422		HSPB11	4	0.30003	0.61873	0.17228	0.78546	0.53609	0.99028	0.60237	0.56889	0.5063	0.95526	0.56943	0.89378	0.24456
NT5C1B	4	0.054668	0.22512	0.7751	0.97322	0.82188	0.99971	0.60592	1.19	0.93529	0.9942	0.23404	0.59075	0.63071		LUC7L3	4	-0.1632	-0.76044	0.065895	0.59598	0.44699	0.99028	0.60319	1.292	0.50511	0.95526	0.19636	0.88517	0.706947
NCOA5	4	-0.073884	-0.3705	0.2326	0.82637	0.71101	0.99971	0.60759	1.3594	0.93348	0.99407	0.17403	0.58876	0.759376		CD86	4	0.033677	0.13052	0.52086	0.93722	0.89616	0.99135	0.60406	1.0754	0.50408	0.95526	0.28218	0.88517	0.549474
PFN3	4	0.039231	0.20493	0.68922	0.96738	0.83763	0.99971	0.6163	1.4887	0.92471	0.99401	0.13656	0.58876	0.864676		RWDD1	4	0.086479	0.34354	0.78006	0.9779	0.73119	0.99028	0.60598	1.1122	0.50067	0.95423	0.26606	0.88517	0.57502
TMEM64	4	0.25428	0.6245	0.15916	0.76099	0.5323	0.99971	0.61811	0.70399	0.923	0.99401	0.48144	0.67092	0.317458		PCDHA7	4	0.074668	0.36911	0.7154	0.96834	0.71204	0.99028	0.60637	1.385	0.50015	0.95423	0.16604	0.88517	0.779787
FTH1	4	-0.1348	-0.55991	0.11547	0.70028	0.57554	0.99971	0.61884	1.2135	0.92228	0.99399	0.22495	0.58936	0.647914		LRRC1	4	0.1175	0.47559	0.95461	0.99761	0.63437	0.99028	0.60681	1.1324	0.49995	0.95423	0.25745	0.88517	0.589307
LMX1A	4	0.11992	0.42184	0.80526	0.97566	0.67314	0.99971	0.61931	0.99947	0.92171	0.99387	0.31757	0.60791	0.498161		MAGOH	4	0.090475	0.31526	0.80252	0.98116	0.75256	0.99028	0.60874	0.97664	0.49726	0.95423	0.32875	0.88517	0.483134
DSN1	4	-0.11663	-0.54064	0.1446	0.74503	0.58876	0.99971	0.6216	1.3667	0.91902	0.99286	0.17173	0.58876	0.765154		PTPRQ	4	0.088787	0.3621	0.79343	0.97977	0.71728	0.99028	0.60891	1.1398	0.49716	0.95423	0.25437	0.88517	0.594534
STUB1	4	0.34372	0.67582	0.029075	0.44683	0.49916	0.99971	0.62823	0.57452	0.91334	0.99279	0.56561	0.72146	0.247483		GRIA2	4	0.31145	0.53461	0.14537	0.74973	0.59292	0.99028	0.60946	0.47644	0.49633	0.95423	0.63376	0.90516	0.198075
GCNT2	4	0.12926	0.47624	0.74897	0.96994	0.63391	0.99971	0.63471	1.0678	0.90591	0.99279	0.2856	0.59981	0.544242		CCDC170	4	0.16179	0.48686	0.78548	0.97845	0.62636	0.99028	0.60954	0.84539	0.49618	0.95423	0.3979	0.88517	0.400226
GGN	4	-0.0079576	-0.052953	0.45192	0.91349	0.95777	0.99971	0.63637	1.9558	0.90436	0.99279	0.050485	0.55228	1.29684		DUSP19	4	0.37768	0.45082	0.044774	0.52096	0.65212	0.99028	0.61037	0.33212	0.4954	0.95423	0.7398	0.93034	0.130886
TUBB8	4	-0.19089	-0.90213	0.057633	0.56247	0.36699	0.99971	0.63994	1.393	0.90105	0.99279	0.16363	0.58876	0.786137		SHISA3	4	0.08912	0.39564	0.79539	0.97977	0.69237	0.99028	0.61413	1.2557	0.4905	0.95423	0.20924	0.88517	0.679355
SDHC	4	-0.48653	-2.231	0.0012911	0.097656	0.025679	0.99971	0.64108	1.4066	0.89971	0.99279	0.15956	0.58876	0.797076		C16orf89	4	0.19111	0.57706	0.61707	0.95357	0.5639	0.99028	0.61518	0.8551	0.48848	0.95411	0.39249	0.88517	0.406171
CDK2	4	0.071152	0.26146	0.87854	0.98555	0.79374	0.99971	0.64123	1.1016	0.89956	0.99279	0.27063	0.59714	0.567624		APIP	4	0.085657	0.30037	0.77567	0.97759	0.76389	0.99028	0.61613	0.97447	0.48688	0.95398	0.32982	0.88517	0.481723
NOL7	4	0.039913	0.12182	0.69257	0.96738	0.90304	0.99971	0.64139	0.91681	0.8995	0.99279	0.35924	0.61785	0.444615		SERPINB3	4	0.0086862	0.01825	0.42279	0.91683	0.98544	0.99833	0.61693	0.59091	0.48533	0.95327	0.55458	0.89218	0.256036
RBMX	4	-0.23749	-1.4018	0.032276	0.46228	0.16096	0.99971	0.64792	1.7722	0.8931	0.99279	0.076362	0.58876	1.11712		ALDH2	4	0.25099	0.90338	0.33005	0.88067	0.36633	0.99028	0.61748	1.0356	0.48466	0.95327	0.30037	0.88517	0.522343
RNF148	4	-0.076902	-0.3171	0.22562	0.8205	0.75117	0.99971	0.65602	1.2682	0.88499	0.99279	0.20472	0.58876	0.68884		SH2D1A	4	0.21637	0.7944	0.48554	0.93445	0.42696	0.99028	0.61852	1.0507	0.48311	0.95316	0.29339	0.88517	0.532555
CRAMP1L	4	0.16329	0.58553	0.54436	0.94457	0.55819	0.99971	0.66179	1.1003	0.87931	0.99279	0.2712	0.59752	0.56671		DEFB4B	4	0.048264	0.17775	0.58516	0.94276	0.85892	0.99048	0.61876	1.0462	0.48291	0.95316	0.29547	0.88517	0.529487
DTX1	4	0.27591	0.70998	0.10974	0.69201	0.47772	0.99971	0.66406	0.77975	0.87735	0.99279	0.43554	0.64651	0.360972		WT1	4	0.23451	0.89432	0.39971	0.90542	0.37115	0.99028	0.61878	1.0947	0.48291	0.95316	0.27364	0.88517	0.56282
CYP2D6	4	0.18634	0.58274	0.41841	0.90647	0.56007	0.99971	0.66471	0.95787	0.87647	0.99279	0.33813	0.61299	0.470916		TXLNB	4	0.092884	0.32889	0.81631	0.98193	0.74224	0.99028	0.61896	1.001	0.4827	0.95316	0.31684	0.88517	0.49916
ANXA7	4	0.20438	0.49201	0.33449	0.87934	0.62271	0.99971	0.67763	0.75753	0.86273	0.99279	0.44873	0.6542	0.348015		NEK4	4	0.17852	0.42005	0.68762	0.96566	0.67445	0.99028	0.61929	0.67625	0.48234	0.95316	0.49888	0.88988	0.302004
GNB5	4	-0.23643	-1.3667	0.032535	0.46324	0.17173	0.99971	0.678	1.8227	0.86206	0.99279	0.068342	0.5852	1.16531		EXPH5	4	0.15087	0.44381	0.84972	0.98728	0.65718	0.99028	0.61998	0.83757	0.48125	0.95316	0.40227	0.88517	0.395482
SMEK1	4	-0.1552	-0.74857	0.08805	0.6445	0.45412	0.99971	0.68359	1.5428	0.85561	0.99279	0.12289	0.58876	0.910483		GPR34	4	0.022822	0.087854	0.47619	0.93098	0.92999	0.99231	0.62123	1.1023	0.47955	0.95316	0.27032	0.88517	0.568122
OR2B2	4	0.1255	0.61927	0.77184	0.97273	0.53574	0.99971	0.69031	1.5851	0.84828	0.99279	0.11294	0.58876	0.947152		ARAP2	4	0.093616	0.41097	0.81992	0.98215	0.6811	0.99028	0.6248	1.2513	0.47361	0.95205	0.21083	0.88517	0.676068
TIGD1	4	-0.030338	-0.14578	0.36263	0.88812	0.8841	0.99971	0.69552	1.5627	0.84249	0.99174	0.11812	0.58876	0.927677		KNTC1	4	0.11258	0.39313	0.92693	0.99613	0.69422	0.99028	0.62633	1.0089	0.47108	0.95205	0.31304	0.88517	0.5044
MFAP2	4	-0.052267	-0.25542	0.29085	0.85801	0.7984	0.99971	0.69719	1.5723	0.84115	0.99174	0.11588	0.58876	0.935992		QTRTD1	4	0.1382	0.40541	0.92553	0.99613	0.68518	0.99028	0.62644	0.84585	0.47098	0.95205	0.39764	0.88517	0.40051
FAM98B	4	-0.5467	-1.2017	0.00025821	0.028736	0.22949	0.99971	0.70128	0.73308	0.83635	0.99119	0.46351	0.66222	0.333941		MAP3K6	4	0.27517	0.54824	0.24484	0.85794	0.58352	0.99028	0.62662	0.56547	0.47093	0.95205	0.57176	0.89378	0.242786
WWTR1	4	0.0033557	0.017419	0.50408	0.93208	0.9861	0.99971	0.70134	1.59	0.83624	0.99119	0.11184	0.58876	0.951403		ZNF784	4	0.023351	0.11873	0.47867	0.93182	0.90549	0.99216	0.62779	1.4712	0.46917	0.95205	0.14123	0.88517	0.850073
SP1	4	-0.22204	-1.2139	0.038473	0.4882	0.2248	0.99971	0.70392	1.8049	0.83325	0.99056	0.071094	0.58731	1.14817		GAA	4	0.20265	0.53606	0.55495	0.94113	0.59191	0.99028	0.6396	0.77527	0.45388	0.95114	0.43818	0.88546	0.358347
ITK	4	0.001385	0.0057552	0.49468	0.92677	0.99541	0.99971	0.70548	1.3516	0.8317	0.99056	0.1765	0.58876	0.753255		PHLDB1	4	-0.093449	-0.45862	0.14832	0.75295	0.64651	0.99028	0.64016	1.4448	0.45306	0.95114	0.14851	0.88517	0.828244
PTMA	4	-0.026176	-0.14597	0.37719	0.89238	0.88394	0.99971	0.70934	1.8212	0.82741	0.99055	0.068577	0.58523	1.16382		SLCO1B7	4	0.025531	0.091541	0.48724	0.93448	0.92706	0.99231	0.64128	1.0448	0.4514	0.95114	0.29613	0.88517	0.528518
ANAPC13	4	-0.16272	-0.98324	0.08113	0.62873	0.32549	0.99971	0.7153	1.9297	0.8224	0.99055	0.053643	0.55611	1.27049		TESK1	4	0.20427	0.55213	0.54668	0.94032	0.58086	0.99028	0.64191	0.80207	0.45089	0.95114	0.42251	0.88517	0.374163
NOB1	4	-0.28469	-1.2794	0.017507	0.3513	0.20076	0.99971	0.71733	1.4868	0.82003	0.99055	0.13707	0.58876	0.863058		PSMB1	4	-0.16424	-0.55305	0.065224	0.59448	0.58023	0.99028	0.64285	0.99224	0.4496	0.95114	0.32108	0.88517	0.493387
QRSL1	4	-0.43236	-2.3552	0.0023755	0.12869	0.01851	0.99971	0.72392	1.839	0.81187	0.99055	0.06591	0.58045	1.18105		GNMT	4	0.23549	0.62362	0.39573	0.90513	0.53288	0.99028	0.64457	0.7864	0.44774	0.95114	0.43163	0.88546	0.364888
C14orf180	4	0.15951	0.36212	0.56507	0.95073	0.71726	0.99971	0.73383	0.78252	0.79994	0.99022	0.43391	0.64607	0.3626		MBD3	4	0.1435	0.49244	0.89331	0.99317	0.62241	0.99028	0.64525	1.001	0.44691	0.95114	0.31685	0.88517	0.499146
FOXP1	4	-0.055667	-0.29252	0.28021	0.85244	0.76989	0.99971	0.73671	1.8024	0.79663	0.98948	0.071475	0.58731	1.14585		ALDH1A2	4	0.14547	0.38793	0.8821	0.9921	0.69807	0.99028	0.64674	0.79719	0.44552	0.95114	0.42534	0.88517	0.371264
ADGRG5	4	0.095454	0.40273	0.96545	0.99569	0.68714	0.99971	0.7374	1.4319	0.79596	0.98948	0.15217	0.58876	0.817671		UBA2	4	-0.21112	-0.89008	0.035272	0.47829	0.37342	0.99028	0.65016	1.2604	0.44108	0.95114	0.20754	0.88517	0.682898
KIAA1217	4	0.050094	0.13356	0.75134	0.96994	0.89375	0.99971	0.74001	0.91803	0.79317	0.98948	0.3586	0.61775	0.44539		TTYH1	4	-0.0058316	-0.033935	0.37084	0.89902	0.97293	0.99733	0.65282	1.7437	0.43751	0.95021	0.081215	0.88517	1.09036
ZNF446	4	-0.15989	-0.78603	0.083299	0.6328	0.43185	0.99971	0.74249	1.6787	0.79054	0.98876	0.093204	0.58876	1.03057		ITGAD	4	0.14933	0.40775	0.86005	0.98893	0.68346	0.99028	0.65634	0.81949	0.4323	0.95002	0.4125	0.88517	0.384576
C9orf84	4	0.10584	0.38496	0.89573	0.98697	0.70027	0.99971	0.74657	1.2461	0.78543	0.98842	0.21272	0.58876	0.672192		WNT9B	4	0.12748	0.56856	0.98812	0.99974	0.56966	0.99028	0.65669	1.3536	0.43183	0.95002	0.17585	0.88517	0.754858
SPC25	4	-0.0091664	-0.022112	0.44748	0.91289	0.98236	0.99971	0.7468	0.83932	0.78527	0.98842	0.40129	0.63268	0.396542		ZNF320	4	0.4048	0.66817	0.025305	0.41851	0.50402	0.99028	0.65892	0.50255	0.42925	0.94985	0.61528	0.90318	0.210927
SIRT6	4	-0.15374	-0.77597	0.089909	0.6523	0.43777	0.99971	0.74816	1.7283	0.78367	0.98842	0.083939	0.58876	1.07604		TSPAN15	4	0.25666	0.76754	0.30877	0.87412	0.44276	0.99028	0.65968	0.91098	0.42853	0.94985	0.36231	0.88517	0.44092
RNASE12	4	0.13265	0.4483	0.72836	0.96835	0.65394	0.99971	0.75159	1.1715	0.77995	0.98842	0.24139	0.59147	0.617281		DEFB121	4	0.091467	0.28729	0.80841	0.98193	0.77389	0.99028	0.66194	0.94933	0.42636	0.94985	0.34245	0.88517	0.465403
C22orf29	4	0.21615	0.69217	0.28584	0.85406	0.48883	0.99971	0.75569	1.1072	0.77629	0.98842	0.26823	0.59567	0.571493		EPDR1	4	-0.032062	-0.14858	0.28873	0.87082	0.88189	0.99048	0.66338	1.4103	0.42455	0.94985	0.15844	0.88517	0.800135
AMFR	4	-0.13192	-0.61771	0.11929	0.70617	0.53677	0.99971	0.75707	1.5966	0.77494	0.98842	0.11035	0.58876	0.957228		ERLIN1	4	0.2438	0.62738	0.35866	0.89359	0.53041	0.99028	0.66341	0.78984	0.4245	0.94985	0.42962	0.88517	0.366916
FEZF1	4	0.20295	0.6287	0.34115	0.88227	0.52955	0.99971	0.76212	1.0591	0.76957	0.98842	0.28958	0.60016	0.538231		ZNF250	4	0.15937	0.24286	0.8004	0.98107	0.80812	0.99028	0.6641	0.4637	0.42321	0.94985	0.64286	0.9071	0.191884
ADAL	4	0.11797	0.48311	0.81796	0.97716	0.62902	0.99971	0.76253	1.4155	0.76926	0.98842	0.15692	0.58876	0.804322		KLF9	4	0.12289	0.48196	0.98559	0.99911	0.62984	0.99028	0.66413	1.2042	0.42321	0.94985	0.22852	0.88517	0.641076
KANK2	4	0.28832	0.66052	0.087534	0.64205	0.50892	0.99971	0.76422	0.80478	0.76715	0.98842	0.42095	0.64127	0.375769		OR2W3	4	0.17021	0.56198	0.7357	0.97134	0.57413	0.99028	0.6652	1.0077	0.42233	0.94985	0.3136	0.88517	0.503624
ALG13	4	-0.45337	-1.4061	0.0019624	0.11838	0.15969	0.99971	0.76729	1.0859	0.76441	0.98842	0.27753	0.59835	0.55669		ZBED2	4	0.0059062	0.025478	0.41267	0.9121	0.97967	0.99749	0.66684	1.3166	0.41985	0.94985	0.18798	0.88517	0.725888
MRPL3	4	-0.16861	-0.70628	0.074933	0.61405	0.48001	0.99971	0.7812	1.4979	0.75036	0.98842	0.13416	0.58876	0.872377		DNAJC19	4	0.36614	0.53676	0.056703	0.56921	0.59144	0.99028	0.66697	0.44286	0.41964	0.94985	0.65787	0.91081	0.18186
FPGS	4	-0.42922	-2.0272	0.0024788	0.12869	0.04264	0.99971	0.78541	1.7178	0.74566	0.98842	0.085836	0.58876	1.06633		HBB	4	0.20976	0.60843	0.519	0.93722	0.5429	0.99028	0.66943	0.89795	0.4168	0.94906	0.36921	0.88517	0.432727
SP100	4	0.15211	0.42494	0.60917	0.95815	0.67088	0.99971	0.78659	1.0102	0.74401	0.98842	0.3124	0.60681	0.505289		PLA2R1	4	0.1872	0.60684	0.63928	0.95828	0.54396	0.99028	0.67014	1.0048	0.41582	0.94841	0.31501	0.88517	0.501676
NDUFA11	4	-0.056618	-0.26044	0.27784	0.85006	0.79452	0.99971	0.78745	1.6735	0.74293	0.98842	0.094227	0.58876	1.02582		ZNF564	4	0.13551	0.43088	0.94118	0.99752	0.66656	0.99028	0.67141	0.98304	0.41402	0.94703	0.32559	0.88517	0.487329
CASP6	4	0.21263	0.59662	0.30035	0.86249	0.55076	0.99971	0.79288	1.0204	0.73637	0.98842	0.30754	0.60521	0.512098		C7orf65	4	0.2122	0.61578	0.50738	0.93519	0.53804	0.99028	0.672	0.89311	0.41324	0.94703	0.3718	0.88517	0.429691
FRRS1	4	-0.067469	-0.28648	0.24819	0.83116	0.77451	0.99971	0.79827	1.5676	0.73177	0.98842	0.11697	0.58876	0.931926		HNRNPU	4	-0.35749	-0.99349	0.0050609	0.21212	0.32047	0.99028	0.67425	0.8735	0.40988	0.94601	0.38239	0.88517	0.417493
ZC2HC1B	4	0.065467	0.2552	0.84389	0.98062	0.79857	0.99971	0.80511	1.4257	0.72511	0.98842	0.15394	0.58876	0.812649		GLI3	4	0.26035	0.59393	0.29637	0.87295	0.55256	0.99028	0.67507	0.70341	0.40911	0.94601	0.4818	0.88821	0.317133
PSORS1C2	4	-0.020403	-0.074921	0.39914	0.89888	0.94028	0.99971	0.80772	1.3564	0.72242	0.98842	0.17496	0.58876	0.757061		NTPCR	4	0.093798	0.38606	0.82075	0.98215	0.69945	0.99028	0.67531	1.2654	0.4087	0.94586	0.20572	0.88517	0.686723
KLK14	4	-0.11765	-0.55994	0.1431	0.74399	0.57552	0.99971	0.81219	1.7627	0.71803	0.98842	0.077953	0.58876	1.10817		GNAT3	4	0.0093158	0.043407	0.42486	0.91763	0.96538	0.99595	0.67541	1.4526	0.40864	0.94585	0.14635	0.88517	0.834607
THAP1	4	-0.41213	-1.4372	0.0030469	0.14677	0.15067	0.99971	0.81347	1.3092	0.71643	0.98842	0.19048	0.58876	0.720151		KCNA7	4	-0.011033	-0.064273	0.35266	0.8907	0.94875	0.99435	0.67811	1.815	0.40524	0.9436	0.069526	0.88517	1.15785
PIGM	4	0.10203	0.26018	0.92295	0.98959	0.79472	0.99971	0.81985	0.99038	0.70998	0.98842	0.32199	0.60966	0.492158		OR6C68	4	0.14636	0.35381	0.87714	0.99171	0.72348	0.99028	0.6797	0.75785	0.40338	0.94287	0.44854	0.88546	0.348199
SEPP1	4	0.19737	0.57551	0.36485	0.88812	0.56494	0.99971	0.82186	1.0522	0.70817	0.98842	0.2927	0.60117	0.533577		C6orf163	4	0.15917	0.49548	0.80138	0.98116	0.62026	0.99028	0.68094	0.9777	0.40157	0.9422	0.32822	0.88517	0.483835
UCP3	4	-0.0046953	-0.014729	0.46571	0.91584	0.98825	0.99971	0.83453	1.2057	0.69459	0.98842	0.22792	0.58936	0.642218		CUX2	4	0.01926	0.076869	0.46292	0.92654	0.93873	0.99276	0.68181	1.2628	0.40049	0.94219	0.20665	0.88517	0.684765
PSMD8	4	-0.025978	-0.081832	0.37797	0.89238	0.93478	0.99971	0.83559	1.2144	0.69325	0.98842	0.22458	0.58936	0.648629		DAO	4	-0.034919	-0.1513	0.28037	0.87082	0.87974	0.99048	0.68196	1.3519	0.40033	0.94219	0.17641	0.88517	0.753477
PIK3CD	4	0.16432	0.45831	0.53914	0.94258	0.64673	0.99971	0.83689	1.0787	0.69164	0.98842	0.28071	0.59847	0.551742		SPIN4	4	0.26574	0.55394	0.27701	0.86939	0.57962	0.99028	0.68201	0.65564	0.40033	0.94219	0.51205	0.89128	0.290688
CEP164	4	0.087813	0.32313	0.98477	0.9976	0.74659	0.99971	0.83882	1.3721	0.68973	0.98842	0.17003	0.58876	0.769474		HSPB9	4	0.18238	0.46145	0.66639	0.964	0.64448	0.99028	0.68406	0.79731	0.3978	0.94219	0.42527	0.88517	0.371335
CTDSPL2	4	-0.063184	-0.2905	0.25992	0.83855	0.77143	0.99971	0.84028	1.7537	0.68855	0.98842	0.079475	0.58876	1.09977		KLHL31	4	0.024259	0.12511	0.48234	0.9326	0.90043	0.99216	0.68501	1.6277	0.39651	0.94177	0.10359	0.88517	0.984682
AKR1C2	4	0.15592	0.49244	0.58629	0.95371	0.62241	0.99971	0.84083	1.2067	0.68829	0.98842	0.22753	0.58936	0.642961		SMAD3	4	-0.10144	-0.52185	0.13721	0.73724	0.60178	0.99028	0.68609	1.6291	0.39579	0.94177	0.10328	0.88517	0.985984
ZKSCAN3	4	0.053287	0.1438	0.76776	0.97248	0.88566	0.99971	0.85183	1.0631	0.67713	0.98842	0.28775	0.59985	0.540985		BTF3	4	-0.020655	-0.10017	0.32178	0.87875	0.92021	0.99231	0.6904	1.5435	0.38969	0.94089	0.12272	0.88517	0.911085
C19orf57	4	0.1193	0.32033	0.80918	0.97705	0.74872	0.99971	0.85664	1.0507	0.67228	0.98842	0.29339	0.60143	0.532555		CD27	4	0.30536	0.58989	0.15932	0.77106	0.55526	0.99028	0.69058	0.61306	0.38959	0.94089	0.53984	0.89218	0.267735
C4orf36	4	0.067705	0.23613	0.85778	0.98292	0.81333	0.99971	0.85706	1.3735	0.67181	0.98842	0.16958	0.58876	0.770625		SMIM2	4	0.29443	0.7431	0.187	0.80137	0.45742	0.99028	0.69215	0.80881	0.38783	0.93992	0.41862	0.88517	0.37818
TRIM39	4	0.16382	0.32067	0.54162	0.94401	0.74846	0.99971	0.86204	0.78913	0.66758	0.98842	0.43004	0.64442	0.366491		PRR20D	4	0.1017	0.34729	0.86697	0.98945	0.72838	0.99028	0.69355	1.088	0.38659	0.93992	0.27662	0.88517	0.558116
FAM159B	4	0.32978	0.57735	0.037699	0.4875	0.5637	0.99971	0.86342	0.69573	0.66624	0.98842	0.4866	0.67337	0.312828		ZNF367	4	0.3157	0.91437	0.13546	0.7368	0.36052	0.99028	0.69381	0.93472	0.38634	0.93992	0.34993	0.88517	0.456019
ATP8B1	4	0.027288	0.11882	0.62503	0.95874	0.90541	0.99971	0.86598	1.7302	0.6635	0.98842	0.083596	0.58876	1.07781		IL36A	4	0.21727	0.62269	0.48043	0.93201	0.53349	0.99028	0.69551	0.91981	0.38355	0.93992	0.35767	0.88517	0.446517
PSMC6	4	-0.10576	-0.45994	0.16381	0.76655	0.64556	0.99971	0.86984	1.6763	0.65973	0.98842	0.093675	0.58876	1.02838		ANKRD61	4	0.21386	0.6354	0.49866	0.93519	0.52517	0.99028	0.69655	0.9612	0.38241	0.93992	0.33645	0.88517	0.473079
DHX30	4	0.04429	0.15713	0.71772	0.96825	0.87514	0.99971	0.87403	1.4313	0.65565	0.98834	0.15236	0.58876	0.817129		DMPK	4	-0.24834	-0.93794	0.022774	0.40871	0.34828	0.99028	0.69744	1.2168	0.38133	0.93992	0.22369	0.88517	0.650353
WDR81	4	0.02212	0.091237	0.59786	0.95575	0.9273	0.99971	0.87576	1.6442	0.65415	0.98834	0.10014	0.58876	0.999392		MGAM	4	0.2193	0.60043	0.47	0.92905	0.54822	0.99028	0.69748	0.88785	0.38127	0.93992	0.37462	0.88517	0.426409
TSC1	4	-0.067314	-0.24605	0.24845	0.83116	0.80564	0.99971	0.88481	1.5026	0.64599	0.98818	0.13295	0.58876	0.876312		F10	4	-0.017515	-0.067117	0.33201	0.88115	0.94649	0.99412	0.69814	1.2273	0.38034	0.93992	0.21973	0.88517	0.658111
ZNF426	4	-0.07356	-0.22125	0.23353	0.82681	0.8249	0.99971	0.88894	1.2462	0.64129	0.98753	0.21268	0.58876	0.672273		GINM1	4	0.17917	0.46012	0.68343	0.96566	0.64543	0.99028	0.69878	0.82265	0.37931	0.93992	0.41071	0.88517	0.386465
PPP1R17	4	-0.13071	-0.52147	0.12089	0.70752	0.60204	0.99971	0.88976	1.6517	0.64042	0.98753	0.098606	0.58876	1.0061		PTP4A1	4	-0.13881	-0.60864	0.088463	0.6619	0.54277	0.99028	0.70566	1.4153	0.37162	0.93615	0.15699	0.88517	0.804128
TFG	4	0.073573	0.21153	0.89439	0.98645	0.83248	0.99971	0.89772	1.171	0.63117	0.98741	0.2416	0.59147	0.616903		BCL2L1	4	-0.10836	-0.55176	0.12683	0.73095	0.58111	0.99028	0.70803	1.6568	0.36888	0.93615	0.097551	0.88517	1.01077
UBQLNL	4	0.093348	0.36532	0.97919	0.99721	0.71487	0.99971	0.89788	1.6024	0.63117	0.98741	0.10906	0.58876	0.962335		CNKSR2	4	-0.044531	-0.16392	0.25403	0.8617	0.86979	0.99048	0.71917	1.218	0.35623	0.93524	0.22321	0.88517	0.651286
CLPB	4	-0.018947	-0.063771	0.40544	0.90138	0.94915	0.99971	0.89805	1.3896	0.63112	0.98741	0.16464	0.58876	0.783465		STARD10	4	0.095776	0.32685	0.83201	0.98409	0.74378	0.99028	0.72137	1.1301	0.3538	0.93524	0.25845	0.88517	0.587623
EIF2AK1	4	0.15613	0.49469	0.58521	0.95371	0.62082	0.99971	0.90168	1.2461	0.6274	0.9874	0.21272	0.58876	0.672192		AMPD3	4	-0.16277	-0.94116	0.066205	0.59739	0.34662	0.99028	0.72149	1.9164	0.35359	0.93524	0.055309	0.88517	1.2572
HSFX1	4	-0.014232	-0.058682	0.42579	0.90944	0.95321	0.99971	0.90381	1.672	0.62539	0.98648	0.094518	0.58876	1.02449		MAFK	4	-0.10327	-0.41578	0.13406	0.73521	0.67757	0.99028	0.72748	1.3477	0.34631	0.93524	0.17775	0.88517	0.75019
CSMD3	4	0.0068555	0.028947	0.51983	0.93611	0.97691	0.99971	0.90707	1.7659	0.62193	0.98612	0.077409	0.58876	1.11121		GTF2I	4	0.22449	0.54652	0.44459	0.92352	0.58471	0.99028	0.7293	0.82048	0.34378	0.93484	0.41194	0.88517	0.385166
TAS2R19	4	-0.18843	-0.68992	0.059182	0.56247	0.49024	0.99971	0.91302	1.5303	0.6164	0.98598	0.12594	0.58876	0.899836		JPH3	4	-0.063116	-0.2512	0.20915	0.823	0.80166	0.99028	0.72948	1.3354	0.34337	0.93477	0.18175	0.88517	0.740526
RSPH10B2	4	-0.18174	-0.79504	0.064191	0.58197	0.42659	0.99971	0.93167	1.8672	0.59812	0.98376	0.06187	0.5746	1.20852		ZNF565	4	0.47874	0.52686	0.0056806	0.22334	0.59829	0.99028	0.73341	0.37011	0.33784	0.93019	0.7113	0.9249	0.147947
LINC00452	4	0.2944	0.51049	0.078445	0.62322	0.60971	0.99971	0.94039	0.72772	0.58981	0.98376	0.46678	0.66367	0.330888		TPM2	4	0.048802	0.15653	0.58764	0.94362	0.87561	0.99048	0.73424	1.087	0.33671	0.92891	0.27703	0.88517	0.557473
KCNH6	4	0.061836	0.18606	0.82137	0.97716	0.85239	0.99971	0.94117	1.3137	0.58903	0.98376	0.18895	0.58876	0.723653		DMRTC1	4	-0.20078	-0.94996	0.040488	0.50321	0.34213	0.99028	0.73617	1.5971	0.33449	0.92648	0.11024	0.88517	0.957661
SQLE	4	-0.036541	-0.11764	0.34136	0.88227	0.90635	0.99971	0.94687	1.3681	0.58304	0.98376	0.17129	0.58876	0.766268		ZNF135	4	-0.011732	-0.057242	0.34998	0.88809	0.95435	0.99449	0.75256	1.694	0.31481	0.91548	0.090272	0.88517	1.04445
SLITRK6	4	0.053883	0.21276	0.77133	0.97266	0.83151	0.99971	0.95294	1.7185	0.57684	0.98376	0.085709	0.58876	1.06697		MESDC1	4	0.19979	0.67957	0.57029	0.94168	0.49678	0.99028	0.75285	1.1817	0.31455	0.91548	0.23731	0.88517	0.624684
CT47A2	4	0.21955	0.44822	0.27143	0.8451	0.654	0.99971	0.9562	0.89257	0.574	0.98376	0.37209	0.6221	0.429352		HS6ST3	4	0.15008	0.50037	0.85489	0.98877	0.61682	0.99028	0.75568	1.1694	0.31192	0.91548	0.24224	0.88517	0.615754
CDH1	4	0.065202	0.22324	0.84187	0.98028	0.82335	0.99971	0.96083	1.4712	0.57044	0.98259	0.14123	0.58876	0.850073		C8G	4	0.25939	0.51971	0.30014	0.87295	0.60327	0.99028	0.75648	0.69823	0.3112	0.91548	0.48503	0.88854	0.314231
[truncated: 17,653 more rows]
