# Supplementary material for: Autophagy unrelated transcriptional mechanisms of hydroxychloroquine resistance revealed by integrated multi-omics of evolved cancer cells
Source: Cell Cycle. 2024 Sep 19;23(7-8):796–816. doi: 10.1080/15384101.2024.2402191 (PMC12184169; doi:10.1080/15384101.2024.2402191)
Supplement: TableS2_RNAseq_HCQevolved.xlsx [file KCCY_A_2402191_SM0079.xlsx]

## Sheet: TableS2
OVCAR3	GeneID	logFC	logCPM	F	PValue	FDR	CCL218	GeneID	logFC	logCPM	F	PValue	FDR
FDR	IFI44L	4.27509	2.02831	125.051	6.17154e-06	0.00712493	FDR	CREG2	4.83116	0.357937	185.555	1.85014e-06	0.00119833
significant	LY6D	3.15777	3.42106	118.502	7.46904e-06	0.00712493	significant	ST8SIA6	4.07698	2.25869	397.561	1.22105e-07	0.000351142
upregulated	IFI6	2.73889	5.5705	33.7305	0.000515335	0.0393978	upregulated	CYP2J2	3.97407	1.95846	341.859	2.09968e-07	0.000483052
	APOL4	2.70587	3.68234	39.4237	0.000314368	0.0332532		ELFN2	3.77329	4.17877	478.14	6.48095e-08	0.000351142
	LGALS9C	2.61453	0.818466	46.9465	0.000178419	0.0248568		CDH17	3.76061	4.88959	190.904	2.16429e-06	0.00121554
	MGAT4A	2.58304	2.24552	49.0665	0.000154299	0.0241467		EDN2	3.57698	0.645695	90.681	2.6904e-05	0.00455112
	XAF1	2.39152	0.502203	77.6931	2.82944e-05	0.0123073		ANGPTL4	3.4552	3.87255	107.058	1.54582e-05	0.00335501
	MX2	2.35805	2.01372	83.4498	2.19826e-05	0.0104637		ANGPT4	3.40877	1.74161	147.979	4.9465e-06	0.0018613
	UBE2L6	2.24882	1.28882	34.3931	0.000484835	0.0384636		SLC11A2	3.39981	8.91439	426.89	1.03658e-07	0.000351142
	LINC02432	2.10861	1.32446	75.102	3.18791e-05	0.0125582		CEACAM7	3.08909	2.51453	182.367	2.2191e-06	0.00121554
	MX1	2.04502	3.038	35.2304	0.000449494	0.0375078		APOL4	2.92749	3.43442	421.269	9.91376e-08	0.000351142
	PTGES	1.97396	3.34769	48.6482	0.000158714	0.0243591		PNCK	2.89876	2.61019	89.4475	2.81553e-05	0.00469377
	ANGPT4	1.96034	0.654244	61.173	6.50994e-05	0.0165266		GPA33	2.85124	4.37622	290.611	4.02318e-07	0.000578483
	OAS2	1.84291	2.82906	34.9067	0.000462754	0.0375078		CEACAM6	2.78708	5.9266	173.702	2.99263e-06	0.00149671
	FAM72B	1.83983	1.9271	47.1064	0.000164147	0.0243591		APOBEC3F	2.77323	1.22659	68.7256	6.6953e-05	0.00706569
	ENO2	1.7983	6.51485	86.0211	1.97405e-05	0.0104637		HEPH	2.71055	5.39676	147.949	5.17791e-06	0.0018613
	OTUD1	1.78156	4.06657	43.4684	0.000229382	0.0285365		NDRG1	2.69274	10.8655	102.084	1.81283e-05	0.00350654
	PFKFB4	1.77403	5.66345	90.4379	1.65214e-05	0.0104637		BHLHE40	2.66265	6.23591	153.662	4.55058e-06	0.0018613
	GBE1	1.72974	4.40487	52.2019	0.000125704	0.0232035		PTPRU	2.64851	1.7398	77.7252	4.47718e-05	0.00589912
	MAMDC2	1.72195	1.00976	32.9829	0.000538694	0.0402225		PTPRR	2.55418	2.01624	55.5246	0.000133163	0.00962653
	USP18	1.72037	1.90513	30.4193	0.000710246	0.0466313		MAFB	2.55002	3.37014	188.554	1.87515e-06	0.00119833
	MCUB	1.69388	2.3551	33.618	0.000520752	0.0393978		ABCB1	2.53866	1.34339	97.6063	1.82902e-05	0.00350654
	P4HA1	1.63812	7.89893	53.5542	0.000115456	0.0231398		NDNF	2.47512	4.90854	219.543	1.1233e-06	0.00108718
	PLSCR4	1.59443	2.10382	34.6345	0.000458265	0.0375078		NEURL1B	2.42081	1.75223	74.3227	5.18526e-05	0.00655451
	CHST11	1.58159	2.51227	37.849	0.000339681	0.0339457		SLC51A	2.33825	0.641783	55.2913	0.000133899	0.00962653
	CDKN2C	1.55657	5.41753	76.6933	2.96141e-05	0.0123073		P4HA2	2.33705	7.52447	323.681	2.55393e-07	0.000489631
	DDIT4	1.55118	8.21978	84.5148	2.10169e-05	0.0104637		LPAR5	2.33445	1.41463	139.446	5.04617e-06	0.0018613
	EGLN3	1.52985	6.40611	86.5206	1.93389e-05	0.0104637		BMP2	2.31038	6.18528	122.103	9.93048e-06	0.00290318
	PPFIA4	1.51886	2.57578	40.6066	0.000258947	0.0304971		PTGES	2.30753	2.36864	88.8974	2.87374e-05	0.00472238
	RAET1L	1.49602	1.00929	29.9082	0.000691713	0.0459119		TNC	2.29074	1.09131	24.868	0.00152314	0.0353235
	ALDOC	1.47472	7.7685	45.8471	0.000192818	0.0265392		P4HA1	2.2703	8.26906	94.1822	2.372e-05	0.00424574
	PBK	1.46921	4.57706	34.8241	0.000466221	0.0375078		FGD2	2.22855	0.625774	59.2172	9.8834e-05	0.00800625
	SOSTDC1	1.44553	3.71048	45.613	0.000177166	0.0248568		ENO2	2.22045	6.39261	204.189	1.4177e-06	0.00108718
	TH	1.40836	4.02857	58.6337	7.53207e-05	0.0183077		PFKFB4	2.20039	5.58648	207.966	1.25014e-06	0.00108718
	APOL1	1.40363	7.32468	44.5498	0.000209066	0.0280984		LGALS9C	2.19004	0.769148	61.923	8.42845e-05	0.00761332
	P4HA2	1.34202	7.22657	55.7494	8.95182e-05	0.0196665		APOBEC3C	2.18035	3.19863	47.5948	0.000216899	0.0123885
	COL16A1	1.32565	6.75175	38.5548	0.000332838	0.0339457		EGLN3	2.17942	6.6939	150.836	4.84786e-06	0.0018613
	HERC6	1.31402	2.78097	38.5911	0.000305876	0.0332532		ALDOC	2.15258	7.58718	129.81	8.07379e-06	0.00247139
	ADSS1	1.30423	3.96396	50.2537	0.000127328	0.0232035		CDA	2.12103	3.51417	19.9319	0.00281841	0.0481726
	CDK1	1.28546	6.94813	37.5567	0.000359854	0.0348388		MOGAT2	2.11453	0.629742	40.6367	0.000354575	0.0166476
	IFIH1	1.28136	4.23049	37.6262	0.000338807	0.0339457		CEACAM5	2.09047	5.30321	201.701	1.37748e-06	0.00108718
	SLC29A4	1.24723	7.64125	54.3461	9.76479e-05	0.0210477		TRIM36	2.08252	0.922281	47.7285	0.000214997	0.0123885
	ADAM8	1.24	6.55873	48.1502	0.00014704	0.0236262		SLC6A8	2.06551	9.20612	210.796	1.17823e-06	0.00108718
	ADORA2B	1.23263	3.36455	36.0756	0.000380616	0.0353509		VLDLR	2.02911	3.52117	118.109	1.0312e-05	0.00290318
	GINS1	1.2207	5.45291	31.9687	0.000585523	0.0420693		PAG1	2.02252	5.57434	77.6771	4.4863e-05	0.00589912
	DDB2	1.21917	4.71421	51.1918	0.000119616	0.0232035		PTAFR	1.97316	1.10682	59.6089	9.46473e-05	0.00792935
	NEK2	1.20092	5.87164	46.0464	0.000170765	0.0244905		CD68	1.97037	5.04116	218.715	1.03375e-06	0.00108718
	FAM72A	1.17021	2.7111	35.9658	0.000384375	0.0354121		SLC5A1	1.91802	6.13665	177.676	2.15621e-06	0.00121554
	QSOX1	1.11813	8.7939	42.8337	0.000217165	0.0285153		SLC22A4	1.90839	1.2598	55.1095	0.000125017	0.00952363
	CENPA	1.11381	4.79516	39.9494	0.000273183	0.0308102		OTUD1	1.89912	4.50381	35.9581	0.000515131	0.020293
	IL1RN	1.1103	2.89505	29.2361	0.000741373	0.0481219		THRB	1.89827	2.77002	60.0618	0.000103538	0.00821985
	CCNF	1.09722	6.07236	29.9387	0.000691926	0.0459119		DDIT4	1.89733	7.29691	96.5088	2.18681e-05	0.00412374
	RFC3	1.0884	5.24042	38.3523	0.000312126	0.0332532		SOWAHD	1.8375	1.49211	61.2292	8.53282e-05	0.00761332
	KIF2C	1.08785	6.81632	48.7841	0.000140717	0.0232979		MGAT3	1.83697	4.39811	92.8118	2.49055e-05	0.00434073
	NEIL3	1.06801	3.33828	34.3004	0.000447627	0.0375078		NMU	1.8292	1.80384	67.4299	6.16298e-05	0.006688
	RAD54L	1.06412	4.3654	30.0455	0.000680788	0.0459119		AMOT	1.82325	1.96244	32.6369	0.000689329	0.0237417
	MTFR2	1.06019	2.68039	29.165	0.000747017	0.0482143		AK7	1.79378	1.07132	32.7796	0.000680409	0.0237174
	AURKA	0.996604	6.90576	38.304	0.000313408	0.0332532		PADI2	1.7929	1.92298	46.5225	0.000232961	0.0128218
	PARP2	0.971159	4.2315	34.7494	0.000429356	0.0375078		PFKFB3	1.77165	6.86203	30.1254	0.000874018	0.0265974
	CCNB2	0.948816	7.46711	30.8672	0.000625534	0.0435738		ADM	1.76739	5.16995	30.7524	0.000822484	0.0259544
	BNIP3L	0.915257	7.35757	31.2616	0.000601026	0.0427213		LRRC66	1.75288	3.49058	121.596	8.12874e-06	0.00247139
	CCNB1	0.912622	7.38947	35.5745	0.000398168	0.0361005		HHLA2	1.72935	4.88394	25.0642	0.00148943	0.0348939
	CDC20	0.90264	7.07502	32.0592	0.000555052	0.0406469		TH	1.72913	1.54768	25.3261	0.00144592	0.0343706
nominal	APOBEC3G	3.76634	4.81614	12.189	0.00909379	0.136335		BIRC3	1.70917	2.47724	80.1641	3.39085e-05	0.00534315
significant	AMOT	3.72327	3.04325	11.9132	0.00961774	0.139788		AKAP7	1.70303	4.79951	52.1208	0.000162849	0.0108799
upregulated	APOBEC3F	3.21853	3.19354	11.6333	0.0101893	0.143353		PGK1	1.69962	10.6309	38.571	0.000416127	0.0182004
	APOBEC3C	3.01296	6.80648	12.4691	0.00859855	0.131675		FRMPD3	1.69734	1.3762	43.0489	0.000284709	0.0143014
	AKAP12	2.57761	2.18451	13.0557	0.00766752	0.123546		MB	1.6963	2.63692	23.1208	0.00187111	0.0388017
	APLP1	2.44421	4.4065	25.154	0.00126208	0.0561449		LRRC31	1.68506	2.18626	43.1114	0.000295363	0.0147081
	TMEM40	2.38073	0.979784	27.4587	0.00097057	0.0525488		CYP4F3	1.68145	1.36924	62.5199	7.79436e-05	0.00759818
	CYBRD1	2.07335	2.52157	11.7163	0.0100152	0.142129		EIF4E3	1.63933	1.69355	67.2821	6.10694e-05	0.006688
	KLHL5	2.05252	2.32497	29.0209	0.000820453	0.050383		MGAT4A	1.63309	3.3979	39.1041	0.000399011	0.017929
	SLCO3A1	2.03835	1.9821	17.0713	0.00380357	0.0954987		PLIN2	1.63015	3.11934	98.7179	1.66853e-05	0.0034637
	MYBL1	1.97736	2.49788	14.1634	0.00623324	0.113389		MAN1C1	1.62455	2.59268	44.3096	0.000271244	0.0139291
	TGFBR3	1.94819	4.56777	16.153	0.00441451	0.0998949		ECM1	1.62045	3.93456	46.1576	0.000238773	0.0129695
	NRG4	1.94788	0.760155	25.0818	0.00127289	0.0561449		RORC	1.6158	2.83108	55.9705	0.000129173	0.00957722
	KIAA1324L	1.93934	2.22527	6.28282	0.0385092	0.275918		ECI2	1.6145	2.03621	27.6472	0.00112336	0.0310626
	LYPD3	1.93716	1.98036	26.8401	0.00103959	0.0526391		SYT17	1.61322	1.22839	34.0888	0.000605116	0.0223815
	SLC37A2	1.88984	1.8817	15.865	0.00463154	0.100975		CARNS1	1.61276	2.18293	21.2139	0.00237673	0.0440478
	SLC9A2	1.86763	1.50965	12.4031	0.00871212	0.133058		UNC5B	1.61178	1.82344	25.8395	0.00136525	0.033906
	IFI44	1.86665	3.66852	20.4281	0.00231036	0.0752861		ADSS1	1.60813	3.1069	33.3859	0.000644127	0.0230336
	COL13A1	1.79815	2.11036	12.3832	0.00874667	0.133076		PADI1	1.59605	5.43615	81.6199	3.81165e-05	0.0056576
	ANLN	1.78259	7.17477	18.6999	0.00296143	0.0843329		APOL1	1.59555	7.36213	109.779	1.26783e-05	0.00297629
	C11orf21	1.68389	3.35402	13.7325	0.00674686	0.117674		SLC29A4	1.58654	7.46356	42.53	0.000308059	0.0152741
	AXL	1.67555	3.53204	22.0425	0.00185819	0.0679527		SLC6A20	1.56954	4.49183	99.0857	1.71634e-05	0.0034637
	ANGPTL4	1.66676	2.98431	10.8127	0.0121343	0.156638		PLOD2	1.56181	8.10477	122.519	8.07134e-06	0.00247139
	BRCA2	1.65782	5.23819	9.57675	0.0160566	0.180419		PPFIA4	1.558	2.03123	32.6786	0.000686706	0.0237417
	PADI2	1.64599	2.80088	7.48473	0.0272831	0.234307		CDH3	1.53821	4.54213	70.0202	6.30053e-05	0.0067725
	DHRS9	1.62117	1.93699	27.5522	0.000960656	0.0522597		C4orf3	1.53788	7.59234	41.9671	0.000321027	0.0157139
	DMBX1	1.60577	3.58983	22.3088	0.00179475	0.0667858		CDX2	1.53314	5.58065	110.887	1.11842e-05	0.00292391
	CLIP4	1.58351	1.68506	13.2799	0.00734579	0.121982		VEGFA	1.52982	8.38963	136.681	5.41158e-06	0.00188635
	HLA-B	1.57531	3.08891	12.1703	0.00912816	0.136427		GBE1	1.52193	4.14788	72.2654	5.62387e-05	0.006688
	SLC26A9	1.56967	1.97787	6.8522	0.032571	0.254857		LOC105375166	1.52049	4.53685	88.2054	2.62867e-05	0.00451307
	MYEF2	1.56722	3.21747	11.515	0.0104438	0.145568		SERPINE2	1.51822	4.56816	153.924	3.57137e-06	0.00164326
	ADM	1.55252	5.2904	14.2429	0.006144	0.111944		SYT12	1.51216	1.14573	27.6492	0.00112313	0.0310626
	KNL1	1.52628	5.75646	8.03202	0.0235662	0.220673		FUT11	1.51083	5.12743	25.9246	0.00135244	0.0338995
	PARM1	1.52204	2.68937	15.181	0.00520387	0.10522		SLC6A14	1.50844	0.680046	26.2788	0.00128323	0.0329487
	SPC25	1.52082	1.31322	25.9534	0.00113969	0.0534405		PLPP3	1.50797	2.6973	26.8847	0.00121807	0.0322315
	CA2	1.51575	2.00423	12.5189	0.008514	0.130907		N4BP3	1.49793	3.63676	80.1991	3.48588e-05	0.00541865
	SOWAHD	1.51519	1.42291	27.131	0.000986477	0.0526391		TM4SF4	1.49187	8.56266	92.5112	2.30235e-05	0.00420379
	KLK8	1.50448	2.48693	16.2931	0.00431363	0.0994077		VILL	1.4787	3.37021	68.9399	5.88688e-05	0.006688
	ARL4C	1.48494	4.61173	19.7925	0.00252637	0.0789721		TXNIP	1.4779	9.55083	72.2529	5.52618e-05	0.006688
	MILR1	1.47863	2.39254	23.3414	0.00157332	0.0624082		PTGS1	1.47729	3.35426	28.7604	0.00100138	0.0290831
	NMU	1.46168	1.23262	18.2379	0.00317394	0.0878414		CYBRD1	1.46863	2.62514	44.1586	0.000270805	0.0139291
	CCNA2	1.46162	6.62045	27.6485	0.000950572	0.0519585		MYO7B	1.45729	5.86707	71.1505	5.97992e-05	0.006688
	FAM83D	1.45806	5.85428	21.7404	0.00193362	0.0690607		CHST11	1.45495	1.87296	19.7169	0.0029025	0.049199
	BIRC3	1.45238	2.23071	28.8276	0.000818025	0.050383		PIM1	1.45446	5.27999	104.835	1.35715e-05	0.00306104
	SLC11A2	1.45181	7.46111	12.7412	0.00814968	0.127712		IL15	1.44415	1.80286	43.2835	0.000261301	0.0137248
	PLAU	1.4226	0.95528	23.2317	0.00155977	0.0624082		GAL3ST1	1.44013	4.60224	24.261	0.00163379	0.0365647
	AK4	1.41906	5.48157	14.6502	0.00571132	0.108954		TMEM229B	1.43901	2.56762	46.4327	0.00022074	0.0125083
	NCAPG2	1.40837	6.60999	26.5562	0.00107334	0.0526391		CCDC92B	1.43005	1.0011	52.4114	0.000139095	0.00981602
	TCAF2	1.40072	2.19181	22.388	0.00177643	0.0667435		KLF4	1.42534	5.23748	121.444	8.16421e-06	0.00247139
	FRK	1.39427	3.54601	16.0704	0.00447539	0.100278		SMPD3	1.42526	5.62826	102.182	1.48223e-05	0.00327887
	RACGAP1	1.39178	6.33816	14.3879	0.00598529	0.11082		ACSS2	1.42473	5.61812	75.7154	4.50985e-05	0.00589912
	PGK1	1.3911	10.5324	25.1743	0.00125906	0.0561449		NXPH4	1.42343	6.33807	29.7831	0.000903906	0.0271479
	PANX2	1.39099	2.18625	16.3397	0.00428071	0.0994077		CA9	1.3854	9.27328	27.2691	0.00116909	0.0318674
	BUB1	1.38918	6.11892	24.699	0.00133226	0.057433		MALRD1	1.37577	1.03862	45.7922	0.000215122	0.0123885
	ARHGAP11A	1.38801	3.32013	23.5655	0.00152993	0.062199		MUC13	1.36306	6.98895	108.438	1.20804e-05	0.00297629
	PTPRR	1.38547	1.40728	16.3113	0.00430073	0.0994077		ARRDC3	1.35467	5.09344	46.7829	0.000228924	0.0127564
	KLHL3	1.37253	2.33508	6.25281	0.0388594	0.276998		QSOX1	1.35295	8.7981	113.208	1.04118e-05	0.00290318
	VLDLR	1.36041	3.29716	11.4091	0.0106786	0.147333		SLC2A1	1.34309	10.1198	74.3079	4.39418e-05	0.00589912
	ZNF714	1.35906	2.95544	10.5561	0.0128382	0.161639		STYK1	1.34028	4.86395	61.1397	9.47177e-05	0.00792935
	PDK3	1.34895	3.82159	15.2047	0.00518261	0.10522		ADORA2B	1.33902	2.68521	58.8412	9.52286e-05	0.00792935
	SERTAD4	1.34009	3.24906	15.4657	0.00495532	0.104308		ULK1	1.32864	6.7829	83.031	3.10103e-05	0.00502411
	MAD2L1	1.33766	6.42423	17.3318	0.00365011	0.0939165		ASAP3	1.31918	4.18776	37.2578	0.000462503	0.0190529
	APOBEC3B	1.33671	3.2637	25.7048	0.00118328	0.0542885		TCEA3	1.30828	5.67465	52.0423	0.000163628	0.0108799
	RAB27A	1.32887	3.05724	17.3799	0.00362263	0.0938433		HLA-B	1.30545	3.38692	67.3934	6.07338e-05	0.006688
	SSBP2	1.32819	2.33301	18.5213	0.00304136	0.08495		DMBX1	1.30039	3.17585	74.9263	4.25881e-05	0.00589912
	EMP3	1.31823	1.82233	7.52411	0.0269916	0.233955		MKNK2	1.28937	8.69695	98.4023	1.68696e-05	0.0034637
	AHNAK2	1.31681	2.13525	8.05531	0.023423	0.220597		DAPK2	1.28819	2.58259	22.8018	0.00194533	0.0394795
	FUT11	1.31555	4.7201	7.38815	0.0280153	0.23638		SORBS1	1.27024	2.72249	38.2777	0.000403935	0.0180096
	RBM43	1.31043	2.6276	23.6854	0.00149906	0.0614419		BNIP3L	1.26565	7.45628	112.622	1.06001e-05	0.00290318
	ULBP2	1.31023	1.06689	28.0499	0.00084303	0.050383		PFKP	1.25779	8.44376	107.227	1.2557e-05	0.00297629
	C11orf45	1.30683	1.02914	14.3947	0.00597801	0.11082		MICA	1.24455	3.35636	61.3075	8.31617e-05	0.00761332
	ESCO2	1.30676	3.67118	14.5308	0.00583402	0.10944		LOC101928424	1.24453	1.53082	29.6043	0.000847484	0.0262053
	HCAR2	1.30401	3.52221	28.2915	0.000886576	0.050383		MYOM1	1.24432	2.19908	20.8557	0.0024906	0.0448347
	DIAPH3	1.30391	4.64148	12.3102	0.00887508	0.13429		APOL6	1.24358	6.05267	60.0901	9.84938e-05	0.00800625
	BUB1B	1.30327	6.23152	14.3105	0.00606935	0.110959		TFAP2C	1.23694	1.52822	36.3423	0.000446221	0.0187602
	ARL6IP6	1.29792	5.04331	19.4032	0.00267148	0.0798139		PDK3	1.2352	3.96186	25.6082	0.00140086	0.033906
	PFKFB3	1.28146	6.26472	14.9336	0.00543294	0.107395		ZC3H6	1.23136	3.57553	34.9738	0.000560192	0.0211202
	CKAP2L	1.27996	4.41505	9.88844	0.0149307	0.173732		SLC30A1	1.22947	5.56983	30.7007	0.000826585	0.0259544
	SNX24	1.27898	1.3324	14.6753	0.00568597	0.108805		TTC39B	1.22863	4.20513	59.5147	9.52176e-05	0.00792935
	SGO2	1.27895	4.8114	22.7567	0.00169416	0.0648849		NPNT	1.2279	6.65425	62.8702	8.28776e-05	0.00761332
	SHCBP1	1.27323	4.42938	25.8055	0.00116956	0.0538752		AMIGO2	1.22776	6.13742	40.968	0.000345814	0.0163029
	ELFN2	1.27082	2.80394	16.3375	0.00428228	0.0994077		TEF	1.22043	5.45653	64.4896	7.17491e-05	0.00738952
	SLC28A1	1.2682	1.35743	18.9833	0.00280214	0.0820812		LYPD3	1.21683	1.11345	35.8064	0.00046727	0.0191281
	IKZF2	1.26764	4.35627	6.94545	0.0317135	0.252119		IFI44L	1.21131	2.67767	21.1875	0.00238489	0.0441051
	GAS2L3	1.26736	4.18033	23.4027	0.0015613	0.0624082		SELENON	1.20894	4.1133	63.2644	7.51803e-05	0.00745527
	DBP	1.26635	5.78635	21.9368	0.00188414	0.0679527		ANKRD37	1.20655	2.19583	24.4257	0.00160276	0.036189
	DEPDC1	1.26117	5.31069	16.2757	0.00432603	0.0994077		MB21D2	1.19505	2.2282	27.0746	0.00116906	0.0318674
	CD68	1.25467	4.59986	26.9835	0.00102305	0.0526391		FMO5	1.18855	2.883	53.2616	0.000131992	0.00960954
	ASPM	1.253	6.44139	7.63014	0.0262263	0.230824		FAXDC2	1.18689	5.73958	62.3858	8.02811e-05	0.00761332
	ZC3H6	1.24924	3.18591	17.5789	0.00351172	0.0924665		FAM161B	1.18595	2.09052	31.9873	0.000669471	0.0235718
	CMPK2	1.24592	1.07107	13.596	0.00692071	0.119069		C6orf223	1.18454	3.69133	40.3775	0.000361625	0.0169097
	BARD1	1.24462	3.80762	9.53507	0.0162153	0.181433		PRSS23	1.18252	5.60198	59.064	9.7054e-05	0.00797437
	SCEL	1.23317	3.87539	9.41443	0.016686	0.185069		CDKN1A	1.18173	5.08523	67.414	6.06718e-05	0.006688
	KIF14	1.2301	4.68274	6.89083	0.0322123	0.253367		EMP1	1.17523	5.16142	28.2614	0.00105384	0.0300734
	PDLIM4	1.22741	1.94984	10.6133	0.0126768	0.160832		FZD7	1.17342	5.2446	28.265	0.00105345	0.0300734
	PTGS1	1.22683	4.91833	9.26604	0.0172892	0.188465		DSG2	1.16742	7.71381	26.5681	0.00126041	0.0326543
	PGM1	1.22566	6.91384	18.2184	0.00318333	0.0878414		CTSS	1.16714	4.56833	96.5326	1.80157e-05	0.00350654
	SUN2	1.22465	7.52322	12.4194	0.00868389	0.132804		PLXND1	1.15506	7.21588	52.8555	0.000150847	0.0103904
	FUT7	1.21724	1.43225	27.932	0.000854072	0.050383		PRKCA	1.15257	5.80938	30.4366	0.000847935	0.0262053
	SLC28A3	1.21557	3.48643	7.4363	0.0276471	0.235878		UBE2L6	1.15146	2.23711	36.4144	0.000443479	0.0187549
	TCN1	1.21476	3.67847	8.34742	0.0217165	0.212612		XDH	1.14348	0.722324	34.2704	0.00053505	0.0207228
	NAMPT	1.21223	7.02666	23.8227	0.00148198	0.0613411		EGLN1	1.14266	6.85847	63.5853	7.51813e-05	0.00745527
	GPSM2	1.20963	5.52533	15.2802	0.00511549	0.104805		PDK1	1.13763	5.95903	30.3837	0.000852302	0.026214
	CDCA5	1.20808	6.57145	28.2796	0.000887714	0.050383		PLD1	1.13101	4.18522	33.428	0.000641705	0.0230336
	ZNF680	1.20492	4.02149	23.9612	0.00145694	0.0607448		FOXD1	1.13091	3.25034	36.3926	0.000471895	0.019169
	PRX	1.20299	4.0527	29.1829	0.000784554	0.0500712		PRR15L	1.12869	6.97023	63.2523	7.62069e-05	0.00749237
	AXIN2	1.19968	6.01376	7.71682	0.0256213	0.228476		IL1RN	1.12041	2.80374	47.8349	0.000186979	0.0115017
	GCLM	1.19965	4.85872	28.1986	0.000886192	0.050383		FUT3	1.11975	3.61922	81.826	3.16338e-05	0.00505394
	CCSAP	1.19847	3.98135	14.3383	0.00603901	0.110959		SLC16A3	1.1191	6.94147	73.7448	4.49259e-05	0.00589912
	KIF20B	1.19598	5.98811	7.41281	0.027826	0.23638		LAMA3	1.1187	5.31903	50.1151	0.000166971	0.0109508
	HERC3	1.19279	3.16904	6.90995	0.0320365	0.252863		ADM2	1.10708	4.28442	29.3093	0.000947471	0.0280174
	MMP7	1.192	5.63054	13.5515	0.00697857	0.119635		RBM43	1.10451	2.29775	29.8338	0.000826241	0.0259544
	DDX60	1.19168	4.17033	20.6044	0.00225464	0.0744477		HIVEP3	1.10432	1.65767	21.7097	0.00214128	0.0416415
	MIR210HG	1.19107	4.33317	21.0756	0.00211384	0.0727364		GPI	1.10378	10.0794	50.4853	0.000158157	0.010765
	SYTL3	1.19104	1.69331	18.4406	0.00302212	0.0848272		ARL4C	1.09361	3.143	19.921	0.0028226	0.0481726
	IGFL2-AS1	1.19062	5.30418	15.8143	0.00467107	0.101449		BCL2L15	1.0884	4.40314	77.2868	3.83633e-05	0.0056576
	FAS	1.18861	3.16712	26.0205	0.00108743	0.0526391		TMEM45B	1.08735	6.57217	90.1253	2.27812e-05	0.00420379
	PTPRB	1.18857	5.69782	6.45864	0.0365369	0.269463		ERO1A	1.08497	7.20023	54.0813	0.000130716	0.00957722
	PCGF5	1.18043	5.2114	16.4153	0.00422805	0.0994077		RIMKLA	1.07786	4.23375	43.5198	0.000266079	0.0138047
	IFIT1	1.17822	4.37317	17.8019	0.00339252	0.090977		RNF24	1.07248	3.70315	24.2653	0.00163298	0.0365647
	TOX2	1.17571	2.09913	13.3552	0.00724146	0.121122		FNBP1	1.07205	4.21658	44.2296	0.000249761	0.0133009
	HMMR	1.17464	5.57572	14.5921	0.0057706	0.109326		TCAF2	1.06868	2.14946	24.9812	0.00141312	0.0339902
	SH3TC2	1.17371	4.27788	7.1283	0.0301144	0.245289		ATP1B1	1.06807	9.07062	71.8945	4.89257e-05	0.00625325
	RAD54B	1.17283	3.63887	19.5217	0.00262621	0.0792116		SLC3A1	1.06529	2.63041	21.3049	0.00234886	0.043862
	GRHL1	1.17113	4.28827	17.1556	0.00375303	0.095218		LAMC2	1.06505	5.10333	25.732	0.00138165	0.033906
	KNTC1	1.16287	5.37014	9.76473	0.0153651	0.176947		SLC35A3	1.06072	6.24096	43.0922	0.000286879	0.0143477
	MIR205HG	1.16083	3.27196	16.1511	0.00441587	0.0998949		AQP1	1.05848	5.182	40.7288	0.000335153	0.0161308
	CCDC134	1.15473	1.33604	7.76483	0.0252939	0.228244		ARFGAP3	1.05359	5.24681	60.5387	8.67031e-05	0.00761332
	CCDC15	1.15467	1.76259	9.04412	0.0182442	0.193881		RNASEL	1.04977	3.92046	25.7897	0.00137282	0.033906
	PRC1	1.15351	7.31216	12.6846	0.0082405	0.128606		CDKN2C	1.04938	4.69572	57.5623	0.000102368	0.00821985
	TYMSOS	1.1488	1.67678	11.4247	0.0106435	0.147205		TLE2	1.04581	4.00875	48.6775	0.000176743	0.011452
	AMIGO2	1.14707	6.21225	23.5891	0.00152544	0.062199		MPZL2	1.0448	6.91356	88.7667	2.39914e-05	0.00424574
	AP1S2	1.14584	3.54614	15.0939	0.00528312	0.106279		APOBEC3B	1.04423	3.38307	63.9684	7.22427e-05	0.00738952
	DLGAP5	1.14222	5.72582	28.5954	0.000826209	0.050383		PDLIM2	1.04114	4.09861	60.0357	8.91243e-05	0.00770825
	SMC2	1.14021	5.58222	8.12546	0.0229979	0.21894		PLSCR4	1.04085	4.10959	57.3506	0.000103614	0.00821985
	IL1RAP	1.13891	2.19241	6.22583	0.0391778	0.277827		APOL2	1.03789	6.17769	33.5529	0.000634572	0.0230268
	TTK	1.13713	4.8299	22.0759	0.00185007	0.0679527		EPSTI1	1.03788	1.41857	24.0718	0.00153752	0.0353235
	RGS17	1.13509	1.54241	10.3977	0.0132991	0.163717		GLCE	1.02966	6.03847	32.1373	0.000721757	0.0242155
	ATAD2	1.13129	8.24708	13.9875	0.00643672	0.114897		LINC00957	1.02906	1.39781	26.9643	0.00110343	0.0307823
	P3H3	1.12438	1.90118	12.8781	0.00793515	0.125745		LAMB3	1.02089	7.84576	30.5838	0.000835952	0.0260595
	FBXO5	1.12362	4.66862	14.5075	0.00585834	0.10944		FAM160A1	1.02013	4.12005	20.5169	0.00260482	0.0461692
	CEP152	1.12333	4.79325	9.02148	0.0183454	0.194284		MUC1	1.01991	4.13502	41.1384	0.000311551	0.0153413
	PGAM1	1.12047	7.69348	15.8733	0.0046251	0.100975		IL1RAP	1.01924	2.19571	20.9575	0.00237796	0.0440478
	BACE2	1.11778	2.77169	17.0785	0.0037992	0.0954987		HLA-C	1.01748	7.31758	56.3689	0.000109656	0.00857517
	KIF23	1.1172	6.77308	19.8042	0.0025222	0.0789721		TMCC1	1.01488	5.81544	60.9521	8.47756e-05	0.00761332
	TNNT1	1.11719	5.76768	19.5168	0.00262804	0.0792116		FAM13A	1.01054	5.44617	28.2238	0.00105793	0.0300734
	FANCA	1.11693	4.39133	17.0975	0.00378776	0.0954987		SH3D21	1.00763	4.30081	46.8025	0.000200575	0.0120167
	CPOX	1.11685	5.66809	14.839	0.00552389	0.107395		PPFIA1	1.00632	8.07298	20.6154	0.00257092	0.0459927
	RAD51AP1	1.11426	4.40134	22.9604	0.00165076	0.064315		ADAM8	1.00596	5.67663	51.4369	0.000147846	0.010307
	UGT1A6	1.11381	1.61139	9.23608	0.0174143	0.189296		ELF3	1.00536	9.19631	28.915	0.000985804	0.028781
	SLC25A40	1.11326	5.07717	17.5674	0.00351801	0.0924665		AK4	1.00228	5.93885	25.6245	0.00139831	0.033906
	FNBP1	1.11272	2.74303	7.31501	0.0285866	0.238939		H1-0	0.997481	9.66031	67.7403	5.97023e-05	0.006688
	TMEM145	1.10957	2.76577	12.2689	0.00894891	0.135045		GNA14	0.993334	3.49563	37.4337	0.000408804	0.0181562
	CYTH3	1.10858	3.39244	21.0361	0.00209799	0.0725975		ATP6AP1L	0.989907	1.23876	19.7671	0.00268554	0.0468114
	KIF11	1.10851	6.46444	12.9598	0.00781065	0.12497		AOC1	0.984112	4.83443	28.1286	0.00106839	0.0302702
	ARHGAP19	1.10524	3.78401	20.6114	0.00225247	0.0744477		MTMR11	0.979696	5.61744	38.8787	0.000375442	0.0172748
	HASPIN	1.10287	3.22965	6.16071	0.0399602	0.279379		C8orf58	0.978157	2.75477	35.4078	0.000483753	0.0194926
	GTSE1	1.09874	5.23887	13.656	0.00684358	0.118816		IRF5	0.977515	4.06425	46.7113	0.000201835	0.0120296
	GAL3ST1	1.09672	5.04554	6.54609	0.0356043	0.267242		KIF16B	0.974208	4.5827	22.0992	0.00212264	0.041525
	CIB2	1.09382	1.40699	14.1043	0.00626487	0.113595		GRAMD1B	0.973639	7.84771	48.2167	0.000185375	0.0115017
	BRCA1	1.08671	5.03764	7.51249	0.0270772	0.234242		TIMP2	0.973315	5.38664	56.2637	0.00011033	0.00857517
	NCAPG	1.08608	5.65193	14.9346	0.00543197	0.107395		LINC02535	0.967818	2.23781	29.4354	0.000849741	0.0262053
	PFKP	1.0845	8.42991	21.112	0.00210345	0.0725975		MYEOV	0.967632	6.44568	74.2509	4.39049e-05	0.00589912
	VPS37D	1.08095	1.26724	6.8847	0.0322688	0.253435		FAM83A	0.965419	4.2913	32.7532	0.000659757	0.0233589
	WDR62	1.08008	5.38539	28.2936	0.00082453	0.050383		TAF9B	0.96365	5.67438	67.25	6.11665e-05	0.006688
	RTTN	1.07788	2.63814	14.3147	0.00606479	0.110959		POLH	0.96059	4.74714	39.7589	0.000342978	0.0162603
	SGCB	1.07607	4.2597	11.3325	0.0108525	0.147947		DNM2	0.958959	8.88408	53.7443	0.000128165	0.00957722
	RRM2	1.07501	7.63632	28.3327	0.000862548	0.050383		PBK	0.956986	4.00406	30.9816	0.000779307	0.0251808
	SPC24	1.07056	5.37366	26.2827	0.00105374	0.0526391		LNPK	0.955341	5.80871	25.0698	0.00148848	0.0348939
	PDK1	1.06939	5.93891	16.9017	0.00390789	0.096841		KDM3A	0.954822	6.61342	36.7908	0.000463599	0.0190529
	ME1	1.06721	4.6301	23.8399	0.00144538	0.0606116		TMEM8B	0.953142	4.71976	49.6805	0.00016547	0.0109391
	PADI1	1.06518	6.10507	26.4721	0.00103445	0.0526391		SAMD5	0.95296	1.85133	31.2845	0.000706993	0.0241296
	NDC1	1.06312	6.04231	15.948	0.0045676	0.100278		ANO1	0.95279	9.50973	36.8757	0.000439735	0.0187439
	NCAPD3	1.0624	6.77005	13.1433	0.00753962	0.122991		MALT1	0.948874	4.87953	47.9461	0.000185586	0.0115017
	FAM234B	1.06062	1.04578	16.1488	0.00420841	0.0994077		PPME1	0.947575	7.37957	48.5533	0.000178206	0.011452
	ECM1	1.06051	3.0149	11.7427	0.00996074	0.141885		STARD4	0.946052	4.72437	24.1876	0.00164787	0.0365647
	CKAP2	1.05605	6.88706	16.1114	0.00444505	0.100278		HERC3	0.943335	3.66483	22.4913	0.00202125	0.0403653
	TOP2A	1.05424	8.35316	6.12813	0.0403592	0.280965		ALDH3B1	0.943334	7.22215	54.2676	0.000124174	0.00952251
	TMEM8B	1.05292	4.64389	25.6085	0.0011362	0.0534405		TMEM123	0.936953	10.001	24.1778	0.00164975	0.0365647
	CRPPA	1.05109	1.83267	14.4397	0.00585257	0.10944		DHX58	0.936543	3.8849	20.5613	0.00258948	0.0461692
	MB	1.05019	2.07133	11.8705	0.00970212	0.139865		ALDOA	0.935317	6.26482	34.9725	0.000540284	0.0208553
	REXO5	1.04902	3.28145	25.8527	0.00108258	0.0526391		LDHA	0.93365	10.7692	49.4888	0.000167552	0.0109508
	CKS1B	1.04901	6.31482	10.5419	0.0128787	0.161639		CYTH3	0.933631	4.74446	31.9502	0.000709014	0.0241296
	EPHB6	1.04648	4.39937	9.14418	0.0178055	0.191715		SEMA4B	0.923195	8.20201	74.6626	4.30962e-05	0.00589912
	CDKN2D	1.04368	4.53966	28.1216	0.000836401	0.050383		FAR2	0.921926	5.30282	22.5845	0.00199806	0.0400413
	CDCA8	1.03851	5.74915	21.9046	0.00186711	0.0679527		TCN2	0.913156	4.76596	30.9986	0.000769438	0.0249319
	PIF1	1.03729	5.03745	20.8904	0.00215705	0.0735872		CBX7	0.909373	4.81785	47.2731	0.000194226	0.0117589
	CDCA2	1.03251	4.50253	14.3051	0.00607521	0.110959		PKIB	0.906635	2.35462	32.2121	0.000646871	0.023037
	TEF	1.02692	5.28981	11.0549	0.0115143	0.152879		GRAMD2B	0.905383	3.30077	24.185	0.00158637	0.0359922
	CENPI	1.02672	3.34298	5.94065	0.0427576	0.289202		PTPRH	0.900343	7.07937	69.7791	5.4072e-05	0.006688
	INCENP	1.02462	6.74824	8.36722	0.0216066	0.21256		TM2D1	0.89801	4.37774	22.3282	0.00206266	0.0408378
	CTSS	1.0242	4.09059	14.743	0.00561821	0.107887		ZNF136	0.897691	2.61749	33.8881	0.000553838	0.0210258
	STAT1	1.02255	6.49061	17.5056	0.00355204	0.092645		CDK19	0.89764	5.63668	25.2046	0.00146589	0.0345536
	EME1	1.02121	2.61921	16.466	0.00408645	0.0993268		ZNF704	0.897377	4.63428	25.158	0.00147365	0.0346654
	EEF1A2	1.02018	8.40531	19.2626	0.00272643	0.0804824		P2RX4	0.896049	4.46884	36.5056	0.000441928	0.0187549
	ASPH	1.01965	9.24983	12.8076	0.00804476	0.126502		HK2	0.89486	6.47783	32.9255	0.000641098	0.0230336
	LDHA	1.01904	11.1686	24.5596	0.0012644	0.0561449		AUTS2	0.886599	3.6471	21.3332	0.0023403	0.0438247
	ZNF107	1.01773	3.93224	22.3402	0.00171305	0.0649205		PRX	0.882828	4.06057	27.6065	0.00108141	0.0304889
	BIRC5	1.01648	6.69043	25.9343	0.00110342	0.0529639		STBD1	0.879586	1.96496	22.6152	0.00183942	0.0384008
	LIPG	1.01633	5.18103	15.2469	0.00514502	0.105146		BLCAP	0.877265	8.35297	56.4153	0.00010936	0.00857517
	SLC4A11	1.01569	2.78551	9.91411	0.0148425	0.173375		DAPP1	0.876736	3.34411	24.2183	0.00155684	0.0356031
	BHLHE40	1.01544	5.86685	25.9371	0.00107344	0.0526391		PPP1R3B	0.87602	6.20295	23.7071	0.00174393	0.0376588
	MPP7	1.01289	3.89914	14.929	0.00543733	0.107395		FAM114A1	0.875761	5.15929	46.349	0.000206944	0.0122076
	RRM1	1.00986	7.78959	24.4158	0.0013536	0.0579158		TMEM159	0.874876	6.05872	38.6178	0.000369195	0.0170556
	DPY19L1P1	1.00913	0.76756	15.1026	0.00503982	0.104341		NEDD9	0.872858	5.22772	23.8857	0.0017074	0.03741
	RTKN2	1.00756	4.13056	10.0343	0.0144384	0.171714		TOM1	0.872055	5.48629	45.2549	0.000223407	0.0125514
	KIF4A	1.0065	6.21293	17.0291	0.00382917	0.0959308		KCNK5	0.865042	5.58436	20.4669	0.00262224	0.0463968
	BTC	1.00495	1.39654	14.1741	0.00602496	0.110959		SYBU	0.85992	5.45416	25.22	0.00144808	0.0343706
	IDS	1.00441	6.52623	10.02	0.0144857	0.171895		MSMO1	0.856592	5.68583	47.4143	0.000192372	0.0117082
	SYPL1	1.00111	7.17941	16.1698	0.00440229	0.0998949		NFIL3	0.846831	4.17046	39.961	0.000331598	0.0160268
	FANCD2	0.998786	4.21281	17.2647	0.00368886	0.0947		LPIN3	0.842689	4.69984	25.6011	0.00136554	0.033906
	PITPNM2	0.996997	1.90936	9.11168	0.0179465	0.192327		CLMN	0.837661	5.7439	22.5393	0.00200928	0.040196
	SMC4	0.996429	7.49362	16.7539	0.0040018	0.0984132		TGFBI	0.836776	6.01356	22.978	0.00190388	0.0391776
	ZBED8	0.996324	2.42126	17.7104	0.00326437	0.0890158		ANKZF1	0.835622	6.1411	50.1399	0.000160613	0.0108678
	LOC101928424	0.995499	0.967308	10.7693	0.0122168	0.156638		CDON	0.834284	4.20009	34.2851	0.000534344	0.0207228
	CEP192	0.994578	5.32487	6.67411	0.0342934	0.261178		RHOB	0.830951	8.60007	30.3302	0.000807751	0.0257793
	ECT2	0.992423	6.98238	5.78644	0.0448697	0.297736		RAB6A	0.830635	8.82556	49.9579	0.000162516	0.0108799
	HIVEP3	0.990707	2.15404	7.11594	0.0302191	0.245289		GBP3	0.829383	4.9457	50.614	0.000155789	0.0106669
	MZT1	0.990412	6.73806	22.5429	0.00171038	0.0649205		SNAPC3	0.827909	5.55755	48.4269	0.000179711	0.0114845
	ZNF430	0.989941	2.21321	10.4607	0.0131134	0.162129		PIK3IP1	0.827867	3.16115	25.7866	0.00125843	0.0326543
	KIF15	0.989581	4.84885	11.7042	0.0100404	0.14231		SEZ6L2	0.827493	6.33729	42.1218	0.000280768	0.014184
	FOXM1	0.989036	6.40564	7.58859	0.0265229	0.232004		ZBED8	0.824975	2.82036	30.8073	0.000740699	0.0244835
	DDX60L	0.989032	3.26018	27.5083	0.000895286	0.050383		RALGPS1	0.824061	4.2573	26.5768	0.00118305	0.0320702
	CSPG5	0.987966	1.75317	11.8543	0.00972098	0.139865		EPHB2	0.823513	3.45988	31.0678	0.00072205	0.0242155
	KAT2B	0.986771	1.79081	5.49312	0.049273	0.310947		LETMD1	0.821064	6.29941	43.3259	0.000256724	0.0136087
	CCDC71L	0.986465	3.65022	25.4896	0.0011301	0.0534405		RSBN1	0.814235	5.09938	25.2368	0.00139863	0.033906
	CENPP	0.982818	2.06895	18.654	0.00282197	0.0822402		PRELID2	0.813519	5.42842	43.9342	0.000245572	0.0131489
	DIPK1A	0.981203	1.39378	8.71002	0.0198131	0.202115		EPHA10	0.81302	3.59502	20.3563	0.00260487	0.0461692
	DLEU2	0.980159	1.93034	15.1318	0.00502206	0.104341		LIMCH1	0.812367	6.53199	19.7599	0.00288543	0.0490268
	RPA3	0.977836	4.60329	6.64046	0.0346318	0.262826		CTTN	0.807105	9.77404	26.2434	0.00121753	0.0322315
	ZNF273	0.977676	2.27428	12.876	0.00790041	0.125745		EIF4A2	0.806932	9.21148	31.0882	0.000722065	0.0242155
	OIP5	0.977112	4.67565	14.5162	0.00584925	0.10944		LINC02432	0.804929	2.11634	25.9822	0.00123085	0.0323253
	ERCC6L	0.976679	4.26832	12.1352	0.00919312	0.136552		PFKL	0.798363	7.89386	35.3285	0.000487122	0.0194926
	ORC1	0.976576	3.9111	12.9835	0.0077749	0.124573		MYRFL	0.797668	5.09305	21.8896	0.0021478	0.0416631
	ANKMY2	0.976553	4.89185	23.5092	0.00144322	0.0606116		IGIP	0.793516	3.25329	38.2337	0.000380932	0.0174035
	PLIN2	0.974581	3.39011	17.3797	0.00354866	0.092645		FADD	0.792141	7.13872	38.754	0.000365141	0.0169364
	G2E3	0.973131	3.8567	15.0738	0.00530162	0.106442		ARRDC4	0.787821	4.98579	24.8028	0.00144916	0.0343706
	EGLN1	0.970808	6.70004	21.9808	0.00183518	0.0676294		PWWP2A	0.780388	5.97277	20.721	0.00253521	0.0454246
	TMEM107	0.970004	3.23431	18.604	0.00287467	0.0825837		FAM72A	0.779393	2.62508	20.8965	0.00230035	0.0434497
	LNPK	0.968397	5.64117	10.4161	0.0132444	0.163515		CRYL1	0.778343	3.97447	39.5157	0.000343498	0.0162603
	CENPK	0.967398	5.20404	20.2403	0.00230666	0.0752861		COL17A1	0.77677	7.88676	29.6862	0.000845308	0.0262053
	TUBA1B	0.967155	10.1661	27.7967	0.000866966	0.050383		PAAF1	0.774284	5.63575	42.864	0.000265624	0.0138047
	NUSAP1	0.96641	7.29277	13.6058	0.00690798	0.11903		LRP1	0.772683	8.04844	22.6202	0.00198928	0.0400047
	VAMP2	0.965946	4.83063	16.9409	0.00388349	0.0966557		BIRC2	0.769622	6.43499	20.3158	0.0026758	0.0468114
	C4orf3	0.965672	7.21196	9.41562	0.0166812	0.185069		ICAM1	0.76553	3.70069	36.6247	0.000435613	0.0186972
	SPAG5	0.965322	6.47318	20.4675	0.00226132	0.0744477		IQCH	0.764464	2.1115	19.8606	0.00265067	0.0466932
	FANCI	0.965159	6.91091	11.1073	0.0113854	0.15177		KCTD11	0.76413	4.86848	32.0009	0.00065997	0.0233589
	GOLGA7B	0.963684	2.75391	16.0517	0.00433331	0.0994077		MXI1	0.76306	6.77047	48.0981	0.000183703	0.0115017
	DEPDC1B	0.96293	4.57071	18.0198	0.00326485	0.0890158		NGEF	0.761404	4.67632	37.2692	0.000412581	0.0182004
	RAD51	0.961538	5.05838	27.5252	0.000893594	0.050383		NRP1	0.761075	4.68441	34.3594	0.000530791	0.0206973
	KCNMB4	0.961354	4.43444	20.4728	0.00221524	0.0744477		RHBDL2	0.758636	5.71078	42.8236	0.000266421	0.0138047
	DBF4	0.961053	5.46507	23.8737	0.00137657	0.0586215		SP6	0.754992	6.29581	26.5474	0.00117453	0.03194
	CST6	0.958776	4.45576	11.0606	0.0115002	0.152879		TMEM144	0.754293	3.38984	21.7478	0.00205564	0.0407689
	THSD4	0.958613	5.27999	7.0833	0.0304981	0.246709		CLIP2	0.749252	6.7842	46.1259	0.000210172	0.0123347
	GPAT3	0.957366	3.3902	19.17	0.00261803	0.0792116		INSIG2	0.749053	6.0665	35.6974	0.000471707	0.019169
	BMP2	0.956478	5.97875	6.43826	0.0367587	0.270575		EPB41L4B	0.747261	5.68137	35.6593	0.000473268	0.019169
	ATAD5	0.956366	3.62156	6.02674	0.041634	0.285844		KLK11	0.745624	6.62658	26.39	0.0011952	0.0320702
	ITPKA	0.954979	1.21414	6.92122	0.0319335	0.252802		SH3BP2	0.741395	6.68247	29.6203	0.000833903	0.0260595
	TYMS	0.954449	5.05198	15.4197	0.00499445	0.104308		HELZ2	0.738849	7.18791	20.8607	0.00248895	0.0448347
	MGAT3	0.951983	4.22182	8.01019	0.0237017	0.221318		LYN	0.737908	4.05554	22.837	0.00180564	0.0381527
	ESPL1	0.95049	5.52647	9.63287	0.0158461	0.179818		GTPBP1	0.736222	6.10826	23.1041	0.00178665	0.0381295
	VANGL2	0.949909	2.68586	7.38958	0.0280043	0.23638		THAP2	0.727488	2.4927	20.3673	0.00247138	0.044769
	PRRG4	0.948095	5.76663	18.0714	0.00323071	0.0885075		KDM4B	0.727073	6.29846	34.6353	0.000517871	0.0203313
	IRF9	0.946715	5.16405	15.1121	0.00526641	0.106279		NEK2	0.725543	5.72373	35.8932	0.000463776	0.0190529
	SLC2A1	0.946317	9.93713	18.3309	0.0029676	0.0843329		TMEM65	0.722734	6.28165	44.3396	0.000238481	0.0129695
	PSRC1	0.946155	5.63844	24.052	0.00134625	0.0578178		ILDR1	0.71587	4.37659	31.8389	0.000670242	0.0235718
	GPR146	0.946072	3.22587	14.1064	0.00629428	0.113595		MAFF	0.715037	6.15472	22.4045	0.00193786	0.0394795
	MELK	0.94521	5.50824	19.1945	0.00269158	0.0798665		CKAP2L	0.713809	4.42956	22.824	0.001803	0.0381527
	KIAA1841	0.942682	3.55861	12.0569	0.00933997	0.137446		TBC1D22A	0.713331	5.98474	31.1797	0.000714223	0.0241639
	CHEK2	0.942119	4.9952	25.8946	0.00107726	0.0526391		WDR45B	0.707214	7.95413	40.2707	0.000323632	0.0157743
	CIP2A	0.941351	4.8118	16.3365	0.00428299	0.0994077		CLSTN1	0.702566	9.02273	21.7831	0.00208835	0.041134
	OAS3	0.939979	6.22245	6.02703	0.0416303	0.285844		LOC100287896	0.702338	4.78519	28.6497	0.000921475	0.0273438
	SYT12	0.939693	1.3595	16.3851	0.00404521	0.0989467		SIAE	0.701414	5.57051	27.0523	0.00109286	0.0307362
	CENPH	0.939513	5.78732	17.1516	0.00375254	0.095218		BTN3A1	0.689404	3.42007	25.1752	0.00134989	0.0338995
	KIF18B	0.9384	5.22946	8.76549	0.019541	0.200932		IFIT5	0.687642	4.09218	30.5743	0.000757907	0.0248382
	TAF1A	0.937837	2.58475	12.042	0.00936842	0.137564		INSIG1	0.682919	6.91381	29.8404	0.000815534	0.0258514
	ENPP5	0.933553	1.87119	13.1682	0.00727984	0.121232		TPI1	0.681813	9.99788	25.8541	0.00124883	0.0326543
	NTF4	0.933167	2.26322	10.4883	0.013033	0.162129		NAGA	0.681619	5.03705	32.3201	0.000640301	0.0230336
	SLC29A1	0.928686	5.3654	7.90229	0.0243855	0.224033		PKM	0.676719	11.8089	26.2301	0.001197	0.0320702
	MAPK11	0.924261	1.91504	14.966	0.00516323	0.105189		NSUN7	0.676212	3.882	22.8663	0.0017823	0.0381074
	C18orf54	0.923885	2.42882	7.41075	0.0278417	0.23638		PLBD1	0.674284	2.50528	19.9283	0.00262578	0.0463968
	TCF21	0.923161	1.15398	14.6612	0.00545267	0.107395		TUBB2A	0.667042	3.7057	25.8387	0.001251	0.0326543
	ADGRF4	0.921754	2.21694	13.6321	0.00666208	0.117046		COL18A1	0.662786	6.59295	35.0657	0.000498497	0.0198416
	CDKN3	0.919277	4.96054	15.2761	0.00511917	0.104805		CRYBG2	0.660963	4.75718	31.556	0.000688686	0.0237417
	AP3M2	0.918891	2.85301	13.4146	0.00706106	0.119653		EED	0.660658	5.42548	21.9785	0.0019951	0.0400413
	S100A2	0.918564	5.44366	5.55012	0.048375	0.308097		ILVBL	0.65978	5.0852	25.462	0.00130597	0.0332358
	TPX2	0.918073	8.26954	21.6712	0.00187214	0.0679527		MYH9	0.657489	10.8309	23.6998	0.00160821	0.036202
	KNSTRN	0.915709	6.22239	26.3129	0.00102591	0.0526391		OVOL1	0.652279	5.67586	31.207	0.000712333	0.0241639
	ZNF436-AS1	0.915234	0.810298	12.1322	0.0088641	0.13429		WDR60	0.648166	5.57818	30.7347	0.000746008	0.0245883
	WEE1	0.914633	6.25515	14.9814	0.00538775	0.107395		RND3	0.642458	5.95363	26.9497	0.0011052	0.0307823
	GJB6	0.91433	4.11276	8.80781	0.0193366	0.199744		CEP44	0.640454	3.80495	21.5494	0.00210956	0.0413395
	WDHD1	0.913792	4.13353	13.7483	0.0067271	0.117635		DNAL4	0.6383	4.61247	25.2723	0.00133481	0.0336718
	SLC2A1-AS1	0.913135	3.05695	16.5687	0.00392393	0.097028		WLS	0.633451	7.3834	30.0262	0.000800432	0.0256473
	CTSV	0.912867	3.9332	17.0196	0.00375083	0.095218		CDC25C	0.632586	4.68814	20.9271	0.00229091	0.0434088
	PLK1	0.912152	7.0265	26.1586	0.00104449	0.0526391		SPNS2	0.630411	7.54614	33.6513	0.000565897	0.0211202
	TTF2	0.910415	4.87569	8.20896	0.0225048	0.217692		UACA	0.625026	7.15016	20.4618	0.00244723	0.0445419
	CENPC	0.909028	4.24502	11.3169	0.0108884	0.148082		ARID3B	0.624744	3.6859	24.2098	0.0015123	0.0351435
	CKMT1A	0.908095	1.65237	14.1175	0.0060218	0.110959		VAMP4	0.624305	3.18886	19.1828	0.0029173	0.049199
	POLH	0.907159	4.78476	12.3646	0.00877914	0.133368		GTSE1	0.623401	5.55437	29.1279	0.000876938	0.0266159
	PARP9	0.906266	4.94219	23.2308	0.00149336	0.0614419		CDK1	0.619887	6.66435	28.641	0.000922317	0.0273438
	BORA	0.905894	4.47043	10.0431	0.0144092	0.171714		CD164	0.615815	8.45011	24.8436	0.00140305	0.033906
	LGALS1	0.9033	4.57661	10.9552	0.0117645	0.154418		CAB39L	0.612681	4.12975	28.0986	0.000976448	0.0285804
	FZD7	0.901505	4.89861	15.2238	0.00516553	0.105189		TNIP1	0.61223	8.20685	26.3179	0.00118528	0.0320702
	TPI1	0.901309	10.4683	11.5987	0.0102629	0.144211		IDS	0.60852	6.62086	23.1921	0.00171152	0.0374289
	NDNF	0.900794	3.23393	13.0553	0.00764296	0.123324		ABCG1	0.605984	5.56412	22.705	0.00181873	0.0381527
	TICRR	0.900407	5.12183	6.30177	0.0382902	0.275458		PER1	0.605436	4.54298	23.0847	0.00173447	0.0376588
	KPNA2	0.899151	8.20322	27.2921	0.000917282	0.0508691		LRP11	0.604625	5.98142	21.655	0.00208064	0.0410687
	PLK4	0.897836	5.04182	12.5939	0.00838885	0.13021		NCKIPSD	0.602865	5.74066	30.4667	0.000766027	0.0249319
	PARP10	0.897686	5.44101	5.95395	0.0425815	0.288867		DNAJA4	0.602674	5.58958	20.4705	0.0024368	0.0444928
	DEGS1	0.897425	4.1124	21.2365	0.00194514	0.0690607		NECTIN4	0.601845	4.38185	22.0327	0.00198119	0.0399119
	TM2D1	0.89687	4.43339	6.13606	0.0402616	0.280965		SERPINB1	0.601762	8.20735	26.2164	0.00119883	0.0320702
	SLC17A5	0.895875	4.46305	9.23588	0.0174151	0.189296		PICALM	0.599819	8.21589	22.1975	0.00193971	0.0394795
	DDX58	0.895442	4.22041	17.2508	0.00359064	0.0934385		PLEKHG6	0.594846	6.11287	19.6807	0.00271829	0.0472334
	UPP1	0.893499	2.84628	9.82554	0.0151496	0.175348		CWF19L2	0.593656	4.77631	21.3317	0.00217084	0.0419203
	PDGFC	0.891338	4.76602	12.2625	0.00896046	0.135045		PTK6	0.590608	6.23431	24.2723	0.00150107	0.0349531
	LRP12	0.891247	3.3573	6.26644	0.0386999	0.27649		PITPNC1	0.586402	6.8204	19.7402	0.00269569	0.0469115
	ATL1	0.890801	1.75712	12.6249	0.00802278	0.126417		HMMR	0.583283	5.81782	20.6082	0.00239159	0.044158
	GPI	0.885423	10.1145	19.1114	0.00263484	0.0792116		PLSCR1	0.580409	6.45113	21.7488	0.00205535	0.0407689
	CDCP1	0.884833	5.45989	5.94851	0.0426534	0.289012		SH3RF2	0.577399	4.7969	21.3857	0.00215545	0.041741
	ZBTB41	0.882109	4.5127	5.95919	0.0425123	0.288568		CLDN7	0.577306	7.34788	19.0518	0.0029727	0.0497743
	DNA2	0.878192	3.55273	7.43782	0.0276357	0.235878		FA2H	0.573213	6.29957	26.1568	0.00120687	0.0321358
	LINC01011	0.87728	1.26357	6.13203	0.0403111	0.280965		CD9	0.573207	7.63735	20.7767	0.00233771	0.0438247
	BLVRA	0.876113	2.90151	6.82735	0.0328046	0.255919		TMPRSS4	0.572227	7.38705	23.2743	0.00169423	0.0372634
	ULK1	0.8754	6.43322	19.6592	0.0024626	0.0783642		ARL6IP1	0.571459	8.48361	26.0593	0.00122019	0.0322315
	AURKB	0.875261	5.76277	13.3934	0.00718937	0.120427		CDS1	0.570603	5.91246	20.6759	0.00236974	0.0440405
	PKMYT1	0.874958	5.24272	22.8743	0.00156352	0.0624082		CRAT	0.561186	6.76833	24.4863	0.00146335	0.0345536
	CBX7	0.874594	4.20486	7.3879	0.0280172	0.23638		HMGCL	0.558872	5.88493	20.8057	0.00232861	0.0437679
	CKMT1B	0.874078	1.24482	12.6724	0.00794711	0.125745		KIF2C	0.557221	6.54127	20.8428	0.002317	0.0436926
	GSTCD	0.872575	3.97791	5.57308	0.0480193	0.307323		OPTN	0.556433	5.97905	22.5863	0.00184614	0.0384714
	UBE2T	0.872227	5.5097	17.4685	0.00345132	0.0916927		PLAC8	0.554633	5.30778	21.4644	0.00213324	0.0416187
	UGT1A10	0.871826	6.13825	5.61586	0.0473655	0.305116		PTK7	0.552329	7.23017	25.5197	0.00129736	0.0331634
	PTTG1	0.871575	6.54605	7.7111	0.0256607	0.228476		DDR1	0.550887	6.15669	22.7536	0.00180767	0.0381527
	CEP85	0.871268	4.75893	7.71349	0.0256442	0.228476		TRMT1L	0.550712	4.43785	21.8365	0.00203209	0.0404414
	STIL	0.871175	4.94911	7.23106	0.0292609	0.241704		C1GALT1	0.550473	5.95762	23.3399	0.00168059	0.0371766
	DAPP1	0.870869	3.6235	19.6919	0.00241931	0.0776352		CMPK1	0.549094	8.167	20.1831	0.0025347	0.0454246
	CRADD	0.867329	2.55338	7.34253	0.0283699	0.237957		SCARB1	0.547011	6.69998	24.853	0.00140151	0.033906
	ING2	0.865475	3.79226	13.1297	0.00755933	0.122991		CCNG2	0.546511	6.61232	23.4916	0.00164958	0.0365647
	POC1A	0.865167	4.42511	21.7126	0.0018231	0.0676204		PLXNB2	0.545539	9.56666	20.6754	0.00236991	0.0440405
	FANCM	0.864047	1.99783	8.54929	0.0206293	0.207273		FAM214B	0.543113	5.02186	22.1098	0.00196166	0.0396573
	TLCD4	0.862897	3.56064	13.8865	0.00647478	0.114897		TOB1	0.541777	7.95773	22.2899	0.00191693	0.0393759
	CENPJ	0.860812	4.8806	11.2608	0.0110188	0.148969		WNT7B	0.539899	5.7172	22.2034	0.00193825	0.0394795
	MND1	0.860497	3.78644	14.2893	0.00601392	0.110959		GRAMD4	0.539561	6.02916	20.9158	0.00229441	0.0434088
	PARPBP	0.860387	3.75376	10.0337	0.0144404	0.171714		FUCA1	0.538212	6.03959	23.5215	0.00164356	0.0365647
	DNM3	0.860385	2.88101	15.432	0.00475731	0.102157		UGP2	0.53786	6.77411	20.5841	0.00239943	0.0442317
	MAPK12	0.855021	3.26092	15.1023	0.00504464	0.104341		IRF2BP2	0.530858	8.86259	22.38	0.00189506	0.039123
	SLCO1B3	0.854513	2.75511	7.88406	0.0245036	0.224662		ALKBH5	0.530207	7.10478	23.1668	0.00171689	0.037475
	HROB	0.852935	2.86644	16.4311	0.0040144	0.0984132		SLC9A1	0.527829	5.584	21.0521	0.00225294	0.0429777
	PRSS36	0.852514	1.30063	7.97588	0.0239164	0.221751		HIBADH	0.524112	6.92539	20.9594	0.00228104	0.0432984
	POLD3	0.851792	5.55186	9.86968	0.0149956	0.173918		CD46	0.523092	7.77117	19.8877	0.00264068	0.0465885
	CORO2A	0.849142	6.78029	11.9604	0.00952534	0.138975		PAQR7	0.522649	4.55713	20.5243	0.00241898	0.0444057
	PMEPA1	0.848891	7.83343	10.4724	0.0130791	0.162129		NUDT12	0.511333	4.47388	20.3921	0.00246303	0.0447586
	STRIP2	0.848355	0.915532	11.4691	0.0101814	0.143353		TMEM62	0.510071	6.0728	22.1688	0.00194685	0.0394795
	TMEM65	0.84804	6.35339	20.0423	0.00229992	0.0752861		CEPT1	0.504367	5.39189	19.2067	0.0029073	0.049199
	CRYL1	0.845689	4.31208	9.71718	0.0155364	0.178266		ALDH18A1	0.500654	8.33901	20.8127	0.00232641	0.0437679
	PACSIN3	0.845209	5.35561	16.1514	0.00428867	0.0994077	nominal	NUPR1	1.77891	3.37415	11.8696	0.0105225	0.0956084
	N4BP3	0.845125	3.79464	9.63168	0.0158505	0.179818	significant	MT1E	1.6992	1.22531	15.4648	0.00549795	0.0670657
	DUT	0.844621	6.8269	13.765	0.00670624	0.117503	upregulated	NIBAN1	1.56368	2.31664	17.5259	0.00397577	0.0557044
	CDCA3	0.842511	5.58746	16.6964	0.00389504	0.0967325		GADD45B	1.54276	5.38315	16.0424	0.00500512	0.064022
	PRSS12	0.838926	2.73963	7.46016	0.027467	0.234868		MYBL1	1.51103	2.54367	17.969	0.00372205	0.0544196
	PRR5L	0.838703	5.2468	21.464	0.00188559	0.0679527		ANKFN1	1.48139	0.749442	13.8047	0.00730971	0.079399
	TMEM116	0.838041	1.55769	9.20976	0.0173348	0.188783		PIP5K1B	1.44435	4.04374	16.4313	0.00470501	0.0613625
	ARHGAP33	0.837905	4.68978	8.67934	0.0199656	0.203152		APLP1	1.38287	3.02417	12.0366	0.0101811	0.0936907
	DTYMK	0.837077	6.43709	9.08851	0.0180479	0.192925		CPEB2	1.35236	3.14511	15.7107	0.00528085	0.0660258
	NUF2	0.836899	5.16316	14.7662	0.00551439	0.107395		ODF3B	1.3273	1.23649	13.0432	0.00839859	0.0840078
	NEDD1	0.836538	4.6046	10.7537	0.0122917	0.157422		SDAD1P1	1.31581	0.928368	12.4801	0.00934091	0.0896151
	TSPAN32	0.836394	2.12666	8.11591	0.0230552	0.21912		IGFL2-AS1	1.31261	2.99547	13.5934	0.00759268	0.0802987
	ADGRB2	0.836228	1.96508	8.29403	0.0220162	0.214562		NR3C2	1.30316	2.85551	18.3006	0.00354565	0.0531755
	CTNNAL1	0.836183	6.72886	12.5314	0.00849296	0.130759		IL2RG	1.30042	2.14509	17.6761	0.00388735	0.0551844
	HK2	0.833771	6.31858	10.2776	0.0136625	0.166931		TNFSF9	1.29538	1.92285	18.8318	0.00328484	0.0516065
	HPRT1	0.833284	5.43925	12.6359	0.00831983	0.129314		COL7A1	1.2834	1.12117	15.6559	0.00532826	0.0664041
	NCAPH	0.832897	5.37657	16.1432	0.00427275	0.0994077		LINC01011	1.2693	0.95563	15.7861	0.00521649	0.065687
	EIF2AK2	0.831512	6.12057	6.87667	0.0323432	0.253595		HCAR2	1.26224	1.38406	19.3504	0.00305348	0.0503212
	HACD1	0.831401	4.49451	16.5904	0.00393928	0.0971973		ENPP5	1.26067	1.52355	15.2844	0.00566453	0.0678815
	PLSCR1	0.829923	5.98569	16.157	0.00427155	0.0994077		UPK1A	1.23875	2.03075	7.04161	0.0323443	0.161133
	ALDOA	0.829817	6.14819	18.2534	0.0029999	0.084411		TGFBR3	1.2256	5.08136	18.0679	0.00366828	0.0540285
	PIMREG	0.829713	4.64639	19.7773	0.00238951	0.0768951		PTPRO	1.22482	1.44139	6.77755	0.0348126	0.166971
	NFATC4	0.829147	4.42574	15.4815	0.00479912	0.102504		ZNF462	1.21343	2.63769	12.516	0.00927701	0.0892999
	CEP55	0.827457	5.98634	13.4631	0.00709432	0.119653		CCDC170	1.20335	1.05985	15.5468	0.00542432	0.0667336
	ALCAM	0.827061	3.70995	9.36693	0.0168761	0.185734		RASD2	1.20041	4.29292	18.3527	0.0035189	0.0531206
	BLM	0.826749	4.7608	8.28481	0.0220685	0.214562		NDUFA4L2	1.19959	7.72675	8.64246	0.0213686	0.131407
	COPZ2	0.825926	1.43068	10.1045	0.0137888	0.167756		SLC2A1-AS1	1.19376	2.87825	14.4305	0.00654755	0.0739122
	DHX58	0.824555	3.0916	13.8265	0.00635749	0.114195		SOWAHA	1.19253	3.18242	19.2939	0.00307765	0.0504086
	PRSS23	0.823449	4.9794	15.7448	0.00457038	0.100278		KLF9	1.16819	0.967811	13.7788	0.00734364	0.0795204
	DDIAS	0.823171	2.86722	5.97504	0.0423042	0.28784		DIPK1A	1.16318	1.5589	11.6376	0.0110218	0.0972477
	CD9	0.822635	8.00416	17.9409	0.00320535	0.0880238		KLK8	1.14878	1.19684	6.31756	0.0397288	0.180063
	BST2	0.821622	7.27911	8.38559	0.0215054	0.212524		FABP1	1.13459	1.00655	13.0901	0.00832571	0.0836674
	POLA2	0.82129	5.45719	24.2893	0.00130718	0.0567804		KLF2	1.13274	3.91494	17.587	0.00393946	0.0554658
	COTL1	0.81952	7.53028	16.3191	0.00423916	0.0994077		ATP8B3	1.13054	3.1163	13.1959	0.00816432	0.0831099
	WDR76	0.818152	4.837	10.5955	0.0127269	0.160832		PGM1	1.11161	6.72167	16.5186	0.00464086	0.0609506
	ANKAR	0.817948	0.940476	9.84064	0.0146507	0.172258		PCAT6	1.10557	1.31563	6.71833	0.0353994	0.168543
	HAT1	0.817192	6.17482	6.9844	0.0313639	0.251087		DBP	1.06612	5.3121	17.6608	0.00389622	0.0551844
	SEMA6B	0.816349	1.47561	6.41688	0.0369934	0.27127		TMEM178B	1.05362	2.0758	11.9007	0.0104578	0.0954559
	CDC45	0.815909	5.538	20.9898	0.00201242	0.0705211		AXL	1.05223	4.13583	19.2338	0.00310364	0.0504702
	NUP205	0.814356	6.5898	7.72609	0.0255577	0.228476		MICA-AS1	1.05157	1.20386	9.53582	0.0173016	0.118538
	RINT1	0.813923	3.46436	10.1328	0.0141177	0.170127		SLC17A5	1.04657	4.99369	12.0403	0.0101737	0.0936907
	TMEM38B	0.81013	3.69187	10.0404	0.0144182	0.171714		SLC5A9	1.04286	2.57308	9.82644	0.016197	0.115222
	PMEL	0.810032	1.38299	7.90719	0.0242385	0.223668		SPIRE1	1.04236	2.19454	10.5232	0.0138963	0.107426
	TRAIP	0.809521	2.91391	16.2527	0.00413571	0.0994077		PPP2R2A	1.04136	6.54473	18.8624	0.00327057	0.0515361
	LMNB1	0.809331	7.82293	15.2555	0.00510847	0.104805		THSD4	1.03901	5.84876	12.7615	0.00885388	0.0868254
	LYN	0.808126	1.11241	9.66306	0.015278	0.176299		SUN2	1.03856	7.75369	16.6345	0.00455737	0.0603262
	PLOD2	0.806194	7.29113	19.3759	0.00253373	0.0789721		TRPC1	1.0345	1.66691	11.8857	0.0104889	0.0955295
	SPAG4	0.805948	6.30325	6.64877	0.0345478	0.262591		IKZF2	1.0028	4.36692	9.14734	0.018935	0.123755
	NOTCH2NLA	0.805851	2.52671	9.11797	0.0178703	0.19197		MIR210HG	0.982893	3.65031	6.51416	0.0375238	0.174122
	MASTL	0.805819	4.67578	13.8689	0.00646872	0.114897		EFNA1	0.978354	6.47851	13.8861	0.0072043	0.0786999
	PHTF2	0.805673	4.6699	18.2606	0.0029966	0.084411		RNF145	0.972085	6.42145	13.425	0.00782835	0.0811961
	PFKL	0.805443	7.73074	22.4106	0.00166115	0.0643288		GPR146	0.970016	2.9671	11.089	0.0123298	0.101657
	ACAT1	0.803787	5.20012	11.1102	0.0113785	0.15177		MUC5B	0.969442	2.78086	7.89153	0.0257923	0.144932
	MAMDC4	0.802549	2.41426	10.2357	0.0135352	0.166086		MILR1	0.969089	0.761839	17.4785	0.0037566	0.0544765
	POT1	0.802021	4.30279	14.1578	0.00608022	0.110959		NFATC2	0.966428	2.72236	11.483	0.0113716	0.0980566
	NEMP2	0.802001	2.70207	8.03646	0.0235388	0.220597		CYP2T1P	0.966372	1.23499	17.316	0.00387357	0.0551844
	CENPM	0.800443	4.39212	9.07479	0.0181083	0.192975		NOS1AP	0.959465	1.67351	7.98077	0.0252081	0.143246
	HJURP	0.79955	6.05364	14.5118	0.00571821	0.108954		SORL1	0.95062	8.5938	7.33242	0.0298823	0.155018
	EFNA3	0.7987	3.64841	9.71559	0.0155421	0.178266		LOC100996419	0.950142	1.32263	11.6053	0.0110937	0.0972641
	CEP57L1	0.796531	2.69095	13.5221	0.00673437	0.117635		PTPRB	0.949098	5.65053	15.7224	0.00527081	0.065993
	SLC16A3	0.795394	7.62943	25.3354	0.00115107	0.0536728		CDCP1	0.94493	5.81976	13.2471	0.00808761	0.0825482
	TBC1D31	0.79391	4.78604	13.1394	0.00745518	0.12272		FAM131C	0.941621	2.74126	8.2358	0.0236302	0.139108
	LRRC10B	0.792723	4.47611	14.6667	0.00551365	0.107395		ITPKA	0.939412	1.84642	14.7964	0.00609717	0.0714941
	NXPH4	0.789943	6.20019	15.5123	0.00474541	0.102132		EML6	0.938036	1.02925	13.5547	0.00741186	0.0798302
	MIR4750	0.789131	2.22151	7.17858	0.0296929	0.243686		EPAS1	0.937551	5.5991	11.5887	0.011131	0.0972716
	ILVBL	0.788817	5.44238	8.67022	0.0200113	0.203389		FNDC11	0.936815	2.8622	8.97498	0.0197235	0.126609
	CENPQ	0.78784	3.34677	16.2615	0.00412956	0.0994077		GLDN	0.928582	2.1142	13.5266	0.00768497	0.0806736
	GRAMD2B	0.787502	3.20878	11.5332	0.0101856	0.143353		TLE6	0.927155	1.13588	12.6139	0.0089674	0.0874911
	CFH	0.787359	5.71338	10.538	0.0128898	0.161639		RIN2	0.926524	6.01389	8.21187	0.0237727	0.139273
	KHK	0.787261	2.57911	12.9544	0.00751591	0.122991		ANLN	0.926251	7.11271	18.1948	0.00360074	0.0535019
	FAM13A	0.786612	4.86085	8.8356	0.0192039	0.199079		ATP7A	0.920793	5.42516	9.90179	0.0159255	0.114202
	RBSN	0.783278	3.63463	5.90368	0.0432521	0.290483		LOC100130872	0.915543	1.06681	10.1757	0.014987	0.110775
	RHBDL2	0.78214	5.98834	19.6318	0.00244054	0.0778792		RHPN2	0.910066	7.25806	17.6909	0.00387873	0.0551844
	DCLRE1B	0.781042	3.43614	12.6333	0.00808208	0.126827		PPM1K	0.908607	2.69366	17.827	0.00377706	0.0544765
	DCK	0.780741	5.16868	7.5775	0.0266028	0.23217		KCNN4	0.907989	2.62662	10.7122	0.0133458	0.105302
	SGO1	0.780666	3.18354	16.0148	0.00430467	0.0994077		FXYD3	0.906234	6.81264	7.98105	0.0252062	0.143246
	IGIP	0.779621	2.98209	9.6509	0.015655	0.178691		CKMT1A	0.905968	1.6756	6.86508	0.0339681	0.164887
	TRIM14	0.778198	5.71565	6.46497	0.0364683	0.269463		BIN2	0.904638	1.09529	8.0769	0.0245977	0.141599
	PRIMPOL	0.776613	2.44132	14.0688	0.00607642	0.110959		DNAJC6	0.904628	1.66176	6.41066	0.0386642	0.177122
	FAM3C	0.77479	6.71732	13.8865	0.00647705	0.114897		LHPP	0.904184	3.77142	18.0295	0.003689	0.0541949
	RANGAP1	0.774593	7.08562	16.9366	0.00370708	0.0949544		MPP7	0.902011	4.653	13.8201	0.00728956	0.0792551
	HILPDA	0.774023	5.16225	8.56508	0.0205473	0.20663		PPARA	0.900952	6.12161	12.9447	0.00855423	0.084656
	FAAP24	0.77165	3.46193	18.7064	0.00279972	0.0820812		ITFG1	0.899368	5.18183	14.6903	0.0062612	0.0724451
	NCAPD2	0.771595	7.70261	8.17268	0.0227174	0.218702		BLVRA	0.899172	1.44051	10.5883	0.0137034	0.106868
	PMS2CL	0.769976	2.01831	10.3723	0.0129579	0.16196		FAM102B	0.899088	4.87699	17.6528	0.00390089	0.0551844
	RPS6KA6	0.769622	2.53728	8.09971	0.0231528	0.219682		FAM43A	0.898477	1.0759	12.7701	0.00857186	0.0847097
	ALG10	0.768977	2.18577	7.81164	0.0249315	0.227085		CPOX	0.895955	5.57201	12.1818	0.00989564	0.0922899
	ENO1	0.768821	10.8379	15.35	0.00482569	0.102852		PMEL	0.89469	1.22128	13.637	0.00725788	0.07906
	RAB28	0.766901	3.36252	7.96719	0.0239712	0.221918		SERPINA4	0.891971	1.05714	6.84295	0.0341791	0.165438
	ZNF367	0.764362	4.1118	7.25716	0.0290491	0.240858		TIMP4	0.887453	1.34188	11.4901	0.0113073	0.0978412
	ADCK2	0.762544	5.42611	17.2231	0.00352722	0.0924665		EFNA3	0.886847	3.99938	11.0501	0.0124301	0.102058
	FANCG	0.76185	5.10351	19.2377	0.00258593	0.0792116		OCLN	0.885433	4.04475	6.13764	0.0418967	0.183661
	ERLIN1	0.760163	5.96886	8.35286	0.0216862	0.212612		MAN1A1	0.880344	4.44281	17.2091	0.00417086	0.0570481
	IGFLR1	0.758922	3.01997	7.69344	0.0257828	0.228826		PGM2L1	0.878408	4.02003	19.1529	0.00313905	0.0506695
	LYSMD1	0.757013	1.29626	7.66203	0.0256447	0.228476		LOC100506990	0.876527	1.10318	14.1679	0.00651537	0.0737661
	DCBLD2	0.756757	8.39264	9.93661	0.0147658	0.172811		ASPH	0.875665	9.48779	13.5116	0.0077059	0.0807295
	PRR11	0.756556	6.74293	20.1623	0.00226076	0.0744477		DDX60	0.873634	5.61177	12.9561	0.008536	0.084656
	DENND1B	0.756492	4.11838	8.16419	0.0227674	0.218702		RAET1L	0.871901	1.24278	16.4671	0.00440339	0.0592519
	TTC28-AS1	0.756032	2.65033	11.2159	0.0107497	0.147623		VPS37D	0.87084	1.43645	6.92444	0.0334105	0.16372
	CAMKK1	0.753798	3.86893	15.7772	0.00448232	0.100278		PLS1	0.870544	7.48216	13.7166	0.00742597	0.0798327
	DCP2	0.753726	5.93501	6.95402	0.0316361	0.251679		FKBP14	0.869719	3.67652	15.1508	0.00579214	0.0687585
	LRRCC1	0.753289	4.28989	14.2421	0.00588493	0.109673		CITED2	0.869065	4.66676	15.5714	0.0054024	0.0666194
	TEDC2	0.753253	3.89402	10.0324	0.0144448	0.171714		PLIN1	0.869058	0.870859	7.75115	0.0267474	0.147187
	THAP5	0.753228	4.9006	13.6901	0.00657418	0.116259		CDHR5	0.868639	3.99555	6.98801	0.0328265	0.162201
	RARRES2	0.752521	3.78547	7.77343	0.0252358	0.2279		ACBD5	0.867295	6.47754	11.8201	0.0106265	0.0960981
	SAP30	0.751367	4.37693	8.44166	0.0212	0.210597		SGK2	0.865664	5.5298	6.91786	0.0334718	0.163856
	VOPP1	0.75131	6.68932	14.6974	0.00548344	0.107395		SPAG4	0.865277	5.44116	8.0436	0.024807	0.142244
	NDC80	0.750337	6.09667	13.0042	0.00756125	0.122991		PLEKHA2	0.862734	5.39971	8.92384	0.0199656	0.127167
	USP1	0.748252	6.45641	9.16663	0.0177089	0.190855		ACAP2	0.861172	6.02673	7.11711	0.0316806	0.159345
	MIS18A	0.74821	3.94953	11.5191	0.0102759	0.144216		RNF19B	0.86113	5.96601	7.26477	0.0304327	0.156216
	SLC30A1	0.748184	5.5318	8.07611	0.0232959	0.220292		MKRN2OS	0.857159	1.70897	11.6513	0.0109916	0.0971839
	CERCAM	0.747854	1.3811	8.54066	0.0201474	0.203866		MYO1A	0.855671	1.32608	18.2478	0.00334406	0.0520161
	MMS22L	0.747523	3.85881	7.22095	0.0293434	0.242036		PPP1R1B	0.855307	6.12291	9.47175	0.0175581	0.119389
	DOCK9-DT	0.747166	1.54642	6.20235	0.0394576	0.278765		AKAP12	0.851388	2.47043	7.94699	0.0254272	0.143659
	PLTP	0.745614	4.06358	5.64466	0.0469317	0.303422		SMIM24	0.849054	3.09058	6.41279	0.0386403	0.177084
	TAF9B	0.745411	5.47476	14.6115	0.00550174	0.107395		CCDC18-AS1	0.848292	1.56086	8.72152	0.0209619	0.130354
	CDC25C	0.744867	4.84468	20.4742	0.00216285	0.0735872		PITPNM1	0.848149	7.03355	10.9431	0.0127111	0.103187
	TMEM159	0.744678	5.99879	8.07704	0.0232902	0.220292		ENPP4	0.847685	4.16051	15.3864	0.00556957	0.0672264
	RMI1	0.743755	4.28712	10.2863	0.0136356	0.166781		DUSP1	0.845718	7.39452	16.4854	0.00466508	0.0610494
	FAM114A1	0.743502	4.51059	8.26995	0.0221531	0.215202		TBC1D8B	0.843943	5.01328	14.6737	0.00627903	0.0724451
	ABCB10	0.743428	4.37132	7.91628	0.0242954	0.223746		CORO2A	0.842597	6.89832	14.1797	0.00684012	0.0760947
	RELL1	0.742038	3.24417	15.1549	0.00499355	0.104308		PHLDA3	0.84232	5.2901	13.467	0.00776868	0.0809217
	MACC1	0.740224	4.96487	6.56234	0.0354344	0.266317		TNFAIP3	0.839782	1.71496	16.8107	0.00416878	0.0570481
	SPNS2	0.738352	7.4505	22.9755	0.00154319	0.0624082		SGMS2	0.838942	4.77611	5.86458	0.0454903	0.190693
	ORC6	0.736989	4.87371	7.80486	0.0250249	0.227085		KRT19	0.837312	11.0164	11.6215	0.0110575	0.0972477
	VEGFA	0.736385	8.1609	13.4229	0.00701298	0.119635		POLD3	0.837216	6.24593	16.7884	0.00444947	0.0595486
	DSCC1	0.73598	6.19004	13.3656	0.00701468	0.119635		PGAM1	0.83568	7.54068	11.5583	0.0111995	0.0975379
	ARRDC3	0.735728	5.26944	11.2373	0.0109629	0.148389		MANBA	0.832419	5.50682	17.1746	0.00419285	0.0572375
	POLD1	0.735575	7.07798	19.6489	0.00243449	0.0778792		ZNF292	0.824944	5.43357	15.1902	0.0057541	0.0684582
	SLF1	0.734882	3.26733	9.52928	0.0160814	0.180465		IGSF3	0.821231	6.15587	10.6142	0.0136275	0.106493
	TRIP13	0.734346	6.00002	19.3054	0.00256017	0.0790471		PPP1R14D	0.819318	1.75684	11.0026	0.0124899	0.102105
	ZC3HAV1	0.733803	5.93559	5.73563	0.045595	0.300218		LINC00482	0.817337	1.68597	6.01858	0.0434163	0.186003
	KLHL2	0.733543	4.64977	6.95762	0.0316037	0.251596		FILIP1L	0.814974	3.0916	14.6815	0.00627066	0.0724451
	ZNF655	0.731117	4.06007	15.7331	0.00451633	0.100278		MIGA1	0.81296	4.90017	7.71834	0.0269771	0.147546
	KIAA1328	0.7302	1.42802	9.2093	0.0170436	0.186619		SLC22A3	0.812841	3.48436	17.9582	0.00372795	0.0544196
	C5orf34	0.729484	2.21973	12.472	0.00827248	0.128753		TESK2	0.811513	3.40373	8.41435	0.0226008	0.135499
	TGFBI	0.728696	6.37736	7.0429	0.030848	0.248298		DEPDC1	0.810893	5.45158	10.3569	0.0144049	0.109157
	ARHGEF39	0.728583	5.09413	8.16183	0.0227814	0.218702		PCGF5	0.808779	5.74218	17.8359	0.00379598	0.0545815
	KDM1A	0.728463	8.06922	8.81335	0.01931	0.199744		PAPSS2	0.808383	7.02638	9.99848	0.0155858	0.112899
	ERO1A	0.728257	7.0664	13.4102	0.00702689	0.119635		TMEM37	0.807749	2.98028	12.1484	0.00996034	0.0925909
	NUDT1	0.726517	4.96068	5.49176	0.0492947	0.310947		PACSIN2	0.807012	7.0119	18.1886	0.00360397	0.0535019
	LINC00514	0.726115	1.07162	7.14346	0.0295157	0.242581		FAM234B	0.804387	1.50486	8.33865	0.02303	0.136907
	PRSS16	0.725602	2.92801	11.8747	0.00934834	0.137446		ADD3	0.803603	8.14243	10.002	0.0155734	0.112881
	IFIT3	0.7241	4.3776	9.13139	0.0178608	0.19197		CAMK2D	0.803356	7.22864	14.1261	0.00690476	0.0763706
	KIF18A	0.723924	4.83546	12.0453	0.00913574	0.136427		LGALS1	0.80318	2.84109	11.5167	0.0112941	0.0978412
	TRIP6	0.723915	5.58305	14.7952	0.00532297	0.106683		STAT5A	0.801202	4.22076	19.1492	0.00314069	0.0506695
	PHF1	0.723662	2.01568	10.0783	0.0138613	0.168328		C11orf21	0.801003	1.48933	10.3935	0.0141212	0.108371
	TBC1D10A	0.723461	4.83051	12.4045	0.00846737	0.130718		GBP1	0.800848	1.06649	10.59	0.0132995	0.10523
	NDUFA4L2	0.722401	8.14809	5.59254	0.0477204	0.306419		CD2AP	0.799147	7.68132	8.84911	0.0203263	0.128257
	MIR34AHG	0.721377	1.54542	7.50572	0.0266882	0.232383		SERINC5	0.797893	7.54058	7.46387	0.0288492	0.151947
	PDS5B	0.721157	6.90736	5.88371	0.0435222	0.291441		ZNF395	0.796256	6.65068	13.3324	0.00796192	0.0819195
	NOD1	0.720892	3.48621	16.8016	0.00377659	0.0954508		BTBD8	0.794884	3.36627	15.6406	0.0053416	0.0664265
	FIGNL1	0.71989	4.73747	8.04403	0.0234922	0.220597		SLC26A6	0.79353	5.09221	13.4306	0.00782031	0.0811886
	LRP11	0.719616	6.06746	13.2403	0.00711444	0.119653		PLLP	0.793346	1.91423	12.4878	0.00905857	0.0879011
	KIF22	0.716736	6.66665	16.3307	0.00408206	0.0993268		SESTD1	0.793286	4.28782	17.2921	0.00411856	0.0569665
	L2HGDH	0.716497	3.89666	9.37723	0.0168172	0.185538		MAPK11	0.792781	1.82148	13.8789	0.00687524	0.0761906
	NES	0.716218	1.11236	10.7209	0.0119816	0.155784		ETFBKMT	0.792488	1.11759	11.5746	0.0107128	0.0963729
	ST3GAL6	0.714912	1.0428	10.2163	0.0134278	0.164945		SYTL3	0.791238	1.10356	13.9415	0.00677106	0.0757693
	EED	0.714527	5.09528	7.66299	0.0259949	0.230028		GALNT3	0.790608	7.20679	18.5285	0.00343061	0.0526867
	SLC35A3	0.71412	5.80261	11.4818	0.0103136	0.144419		KRT15	0.7897	2.50316	7.39846	0.0293574	0.15329
	GGH	0.713901	5.01292	10.9505	0.011624	0.153695		PJA2	0.785261	6.48446	5.77872	0.0467029	0.193156
	SEPTIN7P2	0.713584	2.80568	7.60621	0.0262846	0.230981		LEPR	0.785115	2.34632	16.8448	0.00414638	0.0570481
	LMNB2	0.711539	8.00414	5.70565	0.04603	0.300988		MBOAT2	0.781264	3.99056	18.8453	0.0032785	0.0515904
	CCDC61	0.710376	4.40645	6.59681	0.0350773	0.265028		GRHL1	0.781233	4.51744	10.2737	0.0146685	0.109933
	LPCAT2	0.710238	6.20681	10.1763	0.0139724	0.168911		TMEM106B	0.780477	5.77388	18.9172	0.0032452	0.0513472
	UGP2	0.708784	6.92499	15.0198	0.00511416	0.104805		WDR72	0.776626	2.43324	7.70964	0.0270385	0.147685
	TAF5	0.708434	3.15607	6.9209	0.0319364	0.252802		CPEB4	0.776588	4.08209	11.9663	0.0103231	0.0947697
	TSC22D1	0.707937	8.75276	10.7474	0.0122006	0.156638		LAMP2	0.773891	6.38783	10.7261	0.0133066	0.10523
	MELTF	0.707843	3.18122	11.3401	0.010466	0.145568		MAPK14	0.773504	6.31803	6.04302	0.0430986	0.185813
	TMCC1	0.707651	5.221	12.9224	0.00756339	0.122991		NR1D2	0.770745	6.10593	13.3836	0.00788769	0.0813741
	MPP5	0.70733	4.66995	5.9904	0.0421037	0.287503		FNIP1	0.770544	5.14011	5.61144	0.0491889	0.197908
	DENND3	0.704151	5.60356	7.34611	0.0283418	0.237957		HERC6	0.770536	4.15713	11.1298	0.0122259	0.101468
	TMEM123	0.703072	9.23502	6.49515	0.0361438	0.26847		DENND1B	0.768443	4.19433	10.9289	0.0127489	0.103275
	MTFP1	0.702676	4.97213	10.0227	0.0143831	0.171714		WDFY3-AS2	0.768098	2.43215	16.7244	0.00422618	0.0573952
	KCTD11	0.701968	5.18119	17.035	0.00363587	0.0938929		ARL6IP6	0.767543	4.9317	9.58847	0.0170944	0.118029
	LRR1	0.701598	3.77194	10.7488	0.0120146	0.155972		THNSL2	0.766931	1.77914	6.55703	0.0370643	0.173172
	C9orf40	0.700293	4.30414	6.39994	0.0371806	0.271928		PLEKHG1	0.764486	3.67807	11.2766	0.0118612	0.100102
	KCNAB2	0.69851	3.9888	11.7238	0.00965475	0.139865		KLRC2	0.764317	1.08077	6.50011	0.0376761	0.174472
	FRMD5	0.697633	4.10174	7.8977	0.0244152	0.224033		FOSL2	0.76311	6.89634	14.7415	0.00620667	0.0722411
	RIMKLA	0.697611	3.96918	13.8929	0.00627886	0.113595		ATP10B	0.761204	3.1416	10.2377	0.0147845	0.110283
	INSIG1	0.696566	7.12014	6.70311	0.0340051	0.260546		CCDC15	0.757064	2.11118	8.77939	0.0206705	0.129506
	KLRC2	0.695902	2.48936	5.98202	0.0422128	0.287673		BCL2L14	0.754612	3.16498	12.8485	0.00870996	0.0858531
	DEFB1	0.695231	1.45044	9.46323	0.0160254	0.180419		NOTCH2NLB	0.752155	2.67827	18.9574	0.0030135	0.0501342
	LIG1	0.693755	6.74913	19.1307	0.00262729	0.0792116		AXIN2	0.751559	6.17065	9.54767	0.0172546	0.118538
	DDX12P	0.693676	3.21127	8.02244	0.0235049	0.220597		FEM1C	0.749985	5.04797	13.4478	0.00779584	0.081081
	UPK3B	0.693155	6.96372	8.5331	0.0207139	0.207757		RNF141	0.749473	5.82608	6.77209	0.0348661	0.166971
	NUP37	0.692818	5.06188	8.71999	0.0197638	0.201951		FGGY	0.748363	2.70989	11.5446	0.0112305	0.0976448
	LINC01843	0.691252	1.71663	6.35091	0.0375013	0.272875		DSC2	0.747744	6.24166	10.3733	0.0143537	0.108962
	CRAT	0.689873	7.51372	12.5619	0.00825325	0.128629		ALPP	0.747454	1.64352	7.61172	0.0277417	0.149818
	NOTCH2NLB	0.688504	3.32172	9.54631	0.0158209	0.179818		XRRA1	0.74657	2.63217	14.6391	0.00606023	0.0712137
	C2orf69	0.688173	4.09474	6.05143	0.0413188	0.285058		HMGXB4	0.746446	5.47318	16.5542	0.00461502	0.0608791
	LOXL1-AS1	0.687367	2.7863	11.0538	0.0111346	0.149825		ITGB7	0.744038	1.02065	6.17001	0.0414954	0.183092
	LOC100996419	0.684252	1.13908	5.63991	0.0467742	0.303133		MSLN	0.742993	6.49212	5.76903	0.0468424	0.19353
	FAM210A	0.684192	4.51401	14.723	0.00539234	0.107395		PDZD3	0.742188	3.37437	10.6183	0.0136157	0.106473
	HCAR3	0.682533	1.17573	7.04046	0.0302313	0.245289		RAB8B	0.742048	3.60213	13.1998	0.00815839	0.0831099
	GUSB	0.682317	6.30529	13.2517	0.00709308	0.119653		ID1	0.74141	8.54939	6.44674	0.0382616	0.176049
	RAB11FIP5	0.679448	4.74172	6.80795	0.0329885	0.256533		GOLGA7B	0.739502	1.74114	8.28337	0.0233501	0.138238
	GCA	0.679298	5.25974	6.00092	0.041967	0.287429		MYOF	0.738795	6.3474	8.08024	0.0245769	0.141599
	MALT1	0.67923	4.45281	14.6085	0.0055047	0.107395		GATM	0.737817	1.25585	12.769	0.00842657	0.0841413
	KLK6	0.678547	9.09132	8.46565	0.0210711	0.209501		MYLIP	0.736863	4.99833	14.226	0.00678482	0.0757693
	ANKZF1	0.678135	6.15011	11.8977	0.00931046	0.137242		BEND3P3	0.735094	2.12902	6.23342	0.0407239	0.181522
	HMGN2	0.677046	9.13875	11.7945	0.00950608	0.138871		LINC01843	0.734501	1.65982	13.3272	0.00758065	0.0802987
	HADH	0.675834	6.57761	13.0503	0.00737612	0.1223		ABCG2	0.734339	5.189	12.5282	0.00925535	0.0891661
	SH3D21	0.675609	3.78966	7.20883	0.0294429	0.242331		PLCH1	0.729408	4.20052	14.8627	0.00608006	0.0713663
	TTC7A	0.674798	5.0768	8.43829	0.0212182	0.210597		PANK3	0.728113	6.75407	6.13915	0.0418778	0.183661
	DNASE1	0.674571	4.19157	12.2098	0.00872433	0.133066		PRKAB2	0.727374	3.92265	8.83937	0.0203739	0.128417
	GALNT11	0.673799	5.33697	12.6837	0.00792922	0.125745		PITPNM3	0.727227	4.11793	8.6672	0.0212402	0.131217
	TBCD	0.673782	5.93161	9.17694	0.0176101	0.190329		PRSS12	0.727129	3.43096	17.3605	0.00390507	0.0551844
	UBL7-AS1	0.673705	2.22874	10.7988	0.0117761	0.154418		RNF183	0.724401	3.34329	13.0094	0.00845158	0.0842449
	MCM4	0.672883	7.78822	12.072	0.00910701	0.136354		TSPAN5	0.722856	4.86304	9.8035	0.0162808	0.115461
	MICA	0.671078	3.10312	5.94251	0.0427329	0.289202		VAMP2	0.722289	4.63906	10.8391	0.0129921	0.104095
	STAMBPL1	0.668058	4.48463	7.94176	0.0241325	0.22323		ENDOD1	0.722074	5.82053	7.1013	0.0318181	0.159827
	APOL2	0.667802	6.03571	8.34361	0.0217377	0.212612		BARD1	0.721289	3.94053	11.6788	0.0109309	0.0970515
	ERI1	0.666272	3.90558	11.8397	0.00941677	0.137919		TNFRSF10D	0.721232	5.02746	7.28157	0.0302948	0.15606
	B4GALT6	0.665609	2.85669	7.66397	0.0255942	0.228476		ZNF654	0.721032	3.25834	17.2746	0.00391464	0.0552517
	SPDL1	0.665606	4.58008	15.6601	0.00457328	0.100278		WDFY1	0.718558	6.8529	6.57948	0.0368266	0.172459
	CAPN2	0.665342	7.57427	7.38533	0.028037	0.23638		CCNA2	0.718516	6.4909	8.01211	0.0250069	0.142757
	TBL1XR1	0.663509	7.41712	8.98405	0.0185142	0.194284		ANKMY2	0.718258	4.97559	14.1621	0.00686122	0.0761765
	CTSD	0.663119	10.3118	10.8271	0.0117027	0.154379		FAS	0.716317	2.78649	17.6173	0.00367751	0.0540952
	DEK	0.661864	8.29081	7.2641	0.0289931	0.240858		LINC00847	0.715793	3.50936	18.8665	0.00307997	0.0504086
	METTL4	0.661172	4.50744	6.32723	0.0379984	0.274222		SCAPER	0.715226	4.50423	6.26353	0.0403642	0.181196
	RELT	0.660722	3.41728	10.3648	0.0129802	0.162061		TRIM14	0.713028	6.17297	7.82898	0.0262123	0.145944
	TDP1	0.659623	4.02042	9.61075	0.0156216	0.178691		PER3	0.71283	3.46208	10.9615	0.0126621	0.102934
	IARS2	0.658885	7.33645	8.7237	0.0197455	0.201945		ZNNT1	0.711094	2.72442	6.03751	0.04317	0.185813
	TXNIP	0.658523	8.88696	8.04893	0.0234621	0.220597		RHOV	0.710676	2.6815	7.79359	0.0264539	0.146547
	GALNT3	0.658378	6.93792	8.19554	0.0225831	0.217724		RNF128	0.710069	7.42344	16.2258	0.0048606	0.062681
	EZH2	0.658286	6.25676	11.0994	0.0110708	0.149319		DENND6B	0.708086	4.29016	10.7054	0.0133652	0.105302
	CDAN1	0.656409	4.67096	16.0286	0.00429468	0.0994077		CCSAP	0.707833	4.27467	10.3712	0.0143602	0.108962
	ZNF395	0.656273	6.1593	6.39426	0.0372437	0.272215		PLCE1	0.706546	4.96684	8.51784	0.0220307	0.133356
	ARL6IP1	0.655774	8.33676	15.4442	0.00474719	0.102132		TMEM181	0.703999	6.16671	14.7209	0.00622855	0.0722862
	PKM	0.65575	12.1787	8.96639	0.0180957	0.192975		PRIMPOL	0.703823	2.66878	11.6099	0.0109158	0.0970515
	THAP10	0.655598	3.39025	12.0713	0.00897575	0.135097		RAB11FIP5	0.70275	5.08216	12.6655	0.00901638	0.0877457
	CTDSPL2	0.655022	6.24806	6.32156	0.0380631	0.274516		DIP2C	0.701428	4.58557	10.605	0.0136546	0.106632
	TRIM16L	0.654938	3.1035	9.49564	0.0159011	0.179974		ATP2B4	0.701066	4.98591	10.4813	0.0140223	0.107964
	SKA3	0.654593	5.9596	8.89669	0.0188082	0.196272		GPSM2	0.700739	5.74524	14.7569	0.00619037	0.0721458
	GPC1	0.653592	6.10628	9.9285	0.0145262	0.171895		CERK	0.699946	5.98714	7.70357	0.0270814	0.147768
	STARD4	0.653064	4.44952	5.74031	0.0455275	0.300218		PLAU	0.698302	1.36369	8.93051	0.0194107	0.125549
	COLGALT1	0.652676	6.32814	8.40704	0.0213879	0.211729		USP18	0.69767	2.30848	10.0699	0.0151542	0.111087
	BARX2	0.652668	6.182	9.42198	0.0164994	0.183712		SLC2A12	0.69764	1.87424	6.15056	0.0417359	0.18345
	CDK2	0.651899	5.74967	8.11969	0.0230325	0.219087		FAM83D	0.697238	6.0586	6.4811	0.0378834	0.174869
	GPN3	0.650671	4.86021	5.57994	0.0479136	0.307064		IL34	0.696617	3.208	7.33266	0.0298804	0.155018
	CENPN	0.649885	5.72968	14.836	0.00528419	0.106279		ITGB1	0.696403	9.32482	5.71	0.0477038	0.194864
	MORC3	0.646861	4.21158	5.61184	0.0474265	0.305116		PLAUR	0.695939	6.13146	17.1718	0.00419466	0.0572375
	PNPLA8	0.64674	5.47379	14.4915	0.00562272	0.107887		POGLUT3	0.693681	5.6737	15.5064	0.00546037	0.0669312
	HELZ2	0.646324	6.36479	7.71358	0.0256436	0.228476		ZNF436	0.693627	4.90813	10.8698	0.0129083	0.104095
	SYBU	0.646058	4.54135	6.8249	0.0328277	0.255919		ZNF608	0.691035	3.80851	9.64971	0.0168574	0.117593
	MOCOS	0.646058	3.1976	6.88498	0.0321405	0.253223		RAB11FIP1	0.690868	6.1843	10.1493	0.0150741	0.110868
	PRPS1	0.645809	4.78259	9.31734	0.0167886	0.185487		IFI44	0.690424	4.08103	11.309	0.0117825	0.0998805
	TMEM170B	0.645445	2.27929	7.19959	0.0289041	0.240671		RELL1	0.689976	3.48691	18.8996	0.00303881	0.0502036
	ITFG1	0.642346	4.82378	5.69677	0.0461599	0.300988		ZHX1	0.686742	7.54697	6.34855	0.0393703	0.178932
	ZNF519	0.641456	2.22298	8.41056	0.0208329	0.208402		ATP8B1	0.686453	7.05143	11.2887	0.0118315	0.100008
	SAMHD1	0.640913	4.22438	10.6843	0.0120795	0.156636		FOXD2-AS1	0.682438	3.06806	9.63955	0.0168964	0.117652
	FAM219B	0.640469	4.53562	8.06801	0.0232858	0.220292		POLDIP3	0.681656	7.02724	7.48597	0.02868	0.151403
	NMT2	0.640104	3.18382	9.81823	0.014728	0.172645		PMAIP1	0.681557	3.94071	15.3169	0.00555392	0.0672264
	RPA1	0.639844	6.78642	10.1844	0.0137418	0.167363		VGLL3	0.681422	1.92657	6.59514	0.036662	0.171914
	MKNK2	0.639791	8.35993	15.4971	0.00470382	0.101967		SAMD13	0.680177	2.32852	10.6971	0.013015	0.104095
	MYO1D	0.639663	6.64429	5.6767	0.0464552	0.30188		PRSS8	0.678803	7.22901	16.3784	0.00474444	0.0617078
	LRRC42	0.638086	5.56967	6.58113	0.0352391	0.265549		SERTAD2	0.677781	5.98139	14.416	0.00656395	0.0739528
	POMGNT1	0.637205	5.97106	13.3032	0.00702289	0.119635		TYMSOS	0.67771	1.38015	9.94253	0.0151992	0.111219
	NCKIPSD	0.6372	5.71192	14.5855	0.00552766	0.107395		FZD5	0.676525	6.20371	15.3695	0.00558513	0.0673435
	C8orf58	0.637005	2.67197	11.1612	0.0108777	0.148082		DSP	0.676056	8.44886	12.1221	0.0100117	0.0926665
	SDHA	0.636899	8.87369	9.2488	0.0170696	0.186619		MAD2L1	0.672629	6.35723	5.79289	0.0464999	0.192742
	CALU	0.636774	6.88667	6.03386	0.0415429	0.285811		WDR66	0.672554	2.55766	16.9149	0.0041008	0.0569016
	CTSL	0.636168	2.86932	7.69413	0.0252021	0.227776		SENP7	0.670144	4.20551	15.3921	0.00548656	0.0670326
	DSN1	0.632379	5.15701	13.0349	0.0073984	0.122314		JAK2	0.667354	3.01194	9.9693	0.0156873	0.113339
	CDS1	0.630383	5.72258	8.66241	0.019843	0.202218		MCUB	0.667143	2.81782	12.4078	0.00914151	0.0883782
	RGS3	0.630146	6.12454	15.1109	0.00503249	0.104341		SRMS	0.666656	2.72823	16.8847	0.00412033	0.0569665
	PMS2P1	0.629821	3.66551	7.4533	0.0273543	0.23435		PAM	0.665537	7.52601	16.0928	0.00496486	0.0636686
	SEPTIN7	0.629444	7.63808	14.3566	0.00576272	0.109326		BCO1	0.665473	1.78602	13.7338	0.00703178	0.0772875
	ADAM15	0.628749	7.24653	10.3833	0.0130896	0.162129		ERLIN1	0.664599	6.01193	9.34288	0.018089	0.121074
	SCLT1	0.62775	4.1763	11.6824	0.00973224	0.139865		RNASE4	0.664457	4.80419	7.74898	0.0267624	0.147187
	SEMA4B	0.626777	8.2306	12.1655	0.00880383	0.133566		LTBP2	0.664451	1.07073	10.7418	0.0127342	0.103229
	LBR	0.626535	6.80833	8.75933	0.0195282	0.200932		CRB2	0.664411	1.50663	6.2433	0.0406054	0.181412
	VRK3	0.626498	6.1692	11.5081	0.0100973	0.142939		NLRX1	0.661297	4.55975	9.59611	0.0170646	0.117894
	NUP43	0.626059	4.76031	13.4655	0.00680744	0.118522		SGO2	0.660498	4.91157	11.5241	0.0112771	0.0978412
	SDHAP1	0.6258	3.56878	13.131	0.00726105	0.121176		GMDS-DT	0.659019	2.06525	16.4471	0.00441756	0.0593636
	CCT6P3	0.625344	1.62107	8.69817	0.0193554	0.199744		SLC2A13	0.657056	3.02878	13.3832	0.00755855	0.0802987
	C11orf80	0.623633	4.35017	7.3959	0.0279464	0.23638		LPIN2	0.65265	7.23443	6.43452	0.0383974	0.176462
	METTL2B	0.622464	4.69788	6.27406	0.038611	0.276028		NMT2	0.652256	4.31953	17.0931	0.00405625	0.056488
	GINS4	0.622459	2.87118	9.01102	0.0178964	0.19197		SKAP2	0.649548	6.41539	6.94345	0.0332345	0.163235
	PLP2	0.622044	7.07552	10.9143	0.0115222	0.152879		ERICH2	0.649411	2.43975	8.9567	0.0196178	0.126351
	RASA2	0.621958	3.79833	6.19017	0.0396038	0.2791		MELTF	0.649313	4.00388	13.2496	0.00808391	0.0825482
	PBX3	0.621804	3.77763	7.85595	0.0244085	0.224033		CEP57L1	0.648828	2.84371	18.2083	0.00336377	0.0520773
	TNFAIP8	0.621791	5.69784	8.86202	0.0187725	0.196228		CCNI	0.645833	9.21454	9.27671	0.0183698	0.121861
	PHLDA3	0.620623	5.89811	7.86428	0.0245552	0.224955		TMEM254	0.645735	3.31594	16.8264	0.00415845	0.0570481
	EMP1	0.620441	5.40654	6.67994	0.0342351	0.261083		TNS1	0.645406	5.72306	7.58061	0.0279701	0.150276
	PLEKHG6	0.619738	6.35965	13.7389	0.00646311	0.114897		S100A14	0.644988	6.53154	10.8825	0.0128737	0.103993
	EML2	0.61952	6.47616	14.4858	0.00562856	0.107887		ELF3-AS1	0.644081	2.09878	8.33007	0.0227483	0.135934
	ARMC10	0.617957	5.01253	6.80099	0.0330547	0.256533		PRRG1	0.643694	4.63319	15.9825	0.00490513	0.0631845
	PIGK	0.617741	4.37523	9.84169	0.014647	0.172258		LRP8	0.643212	6.62169	10.3485	0.0144313	0.109213
	BRI3BP	0.616456	5.73026	5.65856	0.0467242	0.30311		ABCB10	0.641449	4.63828	6.04179	0.0431146	0.185813
	ABCB9	0.61631	3.09564	9.57328	0.0156082	0.178691		MTARC2	0.641383	2.44187	10.6873	0.0129515	0.104095
	COA1	0.615121	5.5547	11.9649	0.0091751	0.13648		PDIK1L	0.640951	4.87738	9.3392	0.0181045	0.121079
	YEATS2	0.614083	6.1136	5.65477	0.0467807	0.303133		ZNF836	0.640511	3.01934	11.0172	0.0122776	0.101604
	XRCC4	0.614009	4.09242	6.17627	0.0397714	0.2791		MINDY2	0.63991	5.14171	8.50482	0.0221014	0.133569
	TMEM245	0.614009	6.83996	5.47706	0.0495299	0.31107		EXPH5	0.639888	5.92761	13.1108	0.00829372	0.0836132
	ADAM19	0.613565	4.78772	5.99221	0.04208	0.287503		TMEM107	0.637484	2.88909	17.8202	0.00356578	0.053269
	TK1	0.612787	7.40107	6.16652	0.0398896	0.279326		SLC66A3	0.637331	3.87525	16.6707	0.00428557	0.0580324
	LMNTD2	0.61257	3.2216	7.1961	0.0291113	0.240858		ATP7B	0.636208	4.58739	16.3967	0.00453513	0.060129
	TSKU	0.612061	7.04931	12.6851	0.007927	0.125745		USP53	0.636152	5.72262	6.38794	0.0389206	0.177731
	WDR41	0.611228	4.34165	5.58926	0.0477706	0.306419		TMEM184B	0.634902	7.07932	10.5381	0.0138516	0.107279
	RINL	0.609995	3.96813	10.5101	0.0125604	0.159967		PIGF	0.634395	2.44556	11.9825	0.00983516	0.0919874
	TNFAIP8L1	0.608793	4.87978	11.1356	0.0109381	0.148389		ZNF12	0.63436	5.60202	12.1254	0.0100053	0.0926665
	ESYT1	0.607719	6.50552	5.60919	0.0474667	0.305155		FAM210A	0.633837	4.8669	11.9871	0.0102807	0.0944561
	ITGB5	0.607195	8.48898	8.53546	0.0205261	0.206599		ZNF772	0.632839	2.52027	5.76188	0.0469457	0.193762
	CLSTN1	0.606019	8.84158	7.24884	0.0291164	0.240858		PDGFA	0.632399	4.11339	6.5693	0.0369342	0.172705
	SLC6A8	0.605875	7.78511	7.1687	0.029775	0.243835		SELENOW	0.63166	7.38642	7.60702	0.027776	0.149933
	ZNRF2	0.605685	5.14319	11.1985	0.01079	0.147623		NBAS	0.631467	5.65342	6.99782	0.0327376	0.16204
	SUN1	0.605567	6.90285	6.8826	0.0322883	0.253435		PANX2	0.631411	1.95734	12.1551	0.00950166	0.0907034
	ORC5	0.605121	4.52471	7.1628	0.029772	0.243835		KIF14	0.630865	4.86914	5.67118	0.0482818	0.196041
	NUP107	0.605009	6.14755	12.7097	0.00788832	0.125745		ARHGEF37	0.630307	2.01459	13.3751	0.00751311	0.0802445
	RAD21	0.604725	10.2901	7.98173	0.0233135	0.220292		ERRFI1	0.630286	7.18566	17.811	0.00366439	0.0540285
	CLDND1	0.604055	4.80019	10.7947	0.0117868	0.154418		G2E3	0.63001	4.17853	16.405	0.00449194	0.0598857
	FNDC11	0.603066	3.16895	6.64777	0.0341526	0.261083		SQOR	0.628228	4.66546	18.0562	0.0034546	0.0528434
	TROAP	0.60303	5.3111	7.48919	0.0270863	0.234242		HFE	0.627219	3.82735	17.7487	0.00360462	0.0535019
	TMEM143	0.600856	4.57186	9.63197	0.0153914	0.17707		KIAA1522	0.626026	9.37146	18.9349	0.00302331	0.0501342
	LAMB3	0.599095	7.95951	8.82492	0.0190909	0.198349		RINL	0.625836	4.21824	12.3669	0.00954665	0.0908918
	APLP2	0.598369	9.48865	5.46041	0.0497981	0.311722		RTTN	0.624408	2.86037	9.7302	0.0163456	0.115618
	LOC645513	0.598178	1.983	5.58618	0.0472417	0.304565		PHC3	0.624332	5.99071	17.1936	0.00399352	0.055885
	XPO1	0.597445	7.94875	7.8123	0.0249754	0.227085		SECTM1	0.624264	2.75203	7.54759	0.0282152	0.150468
	LEPR	0.597411	2.15719	5.5008	0.0486561	0.309025		PLEKHF2	0.621821	5.72372	5.74564	0.0471813	0.194026
	CAMK2G	0.59539	6.56533	11.2059	0.0107728	0.147623		TESMIN	0.620606	4.33297	13.2239	0.00803755	0.0823643
	ZWINT	0.593731	6.43942	12.3493	0.00848025	0.13074		RLF	0.620481	5.37812	12.7723	0.00883583	0.0867781
	PPP2R5A	0.593309	5.86019	9.7471	0.0149769	0.173879		LRRCC1	0.619861	4.98754	13.4381	0.00772451	0.0807773
	PAXIP1-AS1	0.59322	3.96381	6.66081	0.0343439	0.261215		GAS2L3	0.618598	4.33976	5.87253	0.0453801	0.190514
	WDR60	0.59194	5.40847	9.51807	0.0158158	0.179818		CDH1	0.618477	9.44501	14.6225	0.00616847	0.0721097
	PEX1	0.591321	4.68265	6.09636	0.0407531	0.283017		LINC01239	0.61845	1.59099	11.3809	0.0111216	0.0972716
	CAPZA2	0.591224	7.26962	6.3775	0.0374305	0.272841		CNNM4	0.618334	4.92715	6.52674	0.0373882	0.173666
	INSIG2	0.589864	6.12981	8.08682	0.0228926	0.21877		LYST	0.618139	2.79306	7.43123	0.0291013	0.152507
	GJB2	0.589655	6.9348	13.2795	0.00705505	0.119653		TNS3	0.617902	7.00048	5.66251	0.0484121	0.196294
	DLD	0.588845	6.4885	5.76315	0.0452003	0.299517		DZIP3	0.617581	4.57339	17.8738	0.00353697	0.0531745
	TIMELESS	0.588307	6.16396	7.28544	0.0287001	0.239321		DYRK2	0.616771	6.86075	8.43559	0.0224823	0.134976
	GAS2L1	0.586154	5.7272	9.0972	0.0175192	0.190066		MX2	0.615771	3.06718	6.54513	0.0371912	0.173413
	PYGL	0.585951	6.11857	10.5325	0.0124973	0.15934		LCORL	0.613733	4.30454	15.7029	0.00504262	0.0642362
	UFSP2	0.583414	3.69486	8.16699	0.0221981	0.215455		SPRY1	0.613358	5.21362	12.0672	0.01012	0.0933523
	USP12	0.582318	6.54746	7.4075	0.0277871	0.23638		SOCS3	0.612875	2.11737	8.28248	0.0228324	0.136295
	SPTSSA	0.582243	4.98731	8.41373	0.0208263	0.208402		REEP3	0.612745	5.85798	8.97948	0.0197024	0.126609
	MTBP	0.582061	4.64401	8.44393	0.0206647	0.207446		CCHCR1	0.612554	2.23964	12.3247	0.00918791	0.0886649
	ADK	0.580513	5.67405	7.50017	0.0268745	0.233116		SAT1	0.61216	6.24317	7.51656	0.028448	0.151009
	MOB3C	0.57961	4.35344	9.06976	0.0176382	0.190452		STAT1	0.611976	7.13592	6.89368	0.033698	0.164297
	CCNG2	0.579478	6.49094	9.56012	0.0156574	0.178691		MBOAT1	0.611812	2.57968	5.95315	0.0442822	0.187995
	HSP90AA1	0.579403	9.57557	6.84453	0.0322254	0.253367		RNF135	0.610827	3.82695	12.0551	0.0100264	0.0926868
	RAB14	0.579066	6.7155	5.70449	0.046047	0.300988		PAQR5	0.61057	6.48883	14.4917	0.0064001	0.073327
	TPST2	0.578481	4.4495	9.18179	0.0171588	0.187401		AFG1L	0.610442	1.8512	5.97247	0.0440242	0.18756
	FZD6	0.577978	5.64814	6.69649	0.0339882	0.260546		CCNI2	0.609854	2.27384	7.5459	0.0279934	0.15033
	MYBL2	0.576688	7.68365	10.9007	0.0115143	0.152879		FBXL4	0.609561	4.31933	14.9948	0.00570919	0.0682398
	RFC2	0.576396	6.10526	6.48365	0.036267	0.268861		JUNB	0.608928	9.34902	15.6322	0.00512817	0.0651478
	SNX14	0.574755	5.69055	7.06552	0.0304424	0.246473		IPMK	0.608878	4.4489	11.6358	0.0110257	0.0972477
	ZNF695	0.574169	1.60914	6.88841	0.0315843	0.251596		PNKD	0.60866	6.81502	8.71805	0.0209795	0.130377
	PDIK1L	0.573782	4.55562	8.90317	0.018383	0.194284		DISP1	0.608124	2.36206	10.3063	0.0140079	0.107964
	RELCH	0.573337	4.36911	6.08057	0.0409508	0.2838		HCFC2	0.608075	2.08513	8.37094	0.0222554	0.134244
	MAP2K1	0.573065	7.17297	10.0651	0.0139038	0.168416		BCL2L2	0.607503	5.46568	16.6353	0.00430977	0.0582553
	PPP2R2A	0.571876	5.90572	6.58086	0.0351857	0.26537		HDAC11	0.607223	5.09109	15.9416	0.0048376	0.0625246
	ZNF572	0.571246	3.68276	5.71626	0.0458755	0.300851		SH3TC2	0.607216	3.05614	7.62084	0.0276752	0.149811
	MFSD11	0.570677	4.28654	5.68467	0.0463376	0.301686		PMS2CL	0.606958	2.73154	13.939	0.00677419	0.0757693
	KITLG	0.570534	6.21254	6.47747	0.0363334	0.269178		LINC00899	0.60676	1.05813	9.19333	0.0180932	0.121074
	CDC7	0.570468	4.22675	9.26168	0.016827	0.185538		SNX24	0.60633	1.38499	9.99493	0.0150198	0.110775
	CALM3	0.569895	9.35397	9.44208	0.0161073	0.180507		FBXL17	0.605985	5.37453	6.12827	0.0420137	0.183871
	RSBN1	0.569186	4.56378	6.37012	0.0374487	0.272841		ADCY6	0.605759	7.27693	8.8342	0.0203993	0.128436
	SLC6A20	0.568452	4.97034	8.55303	0.0200837	0.203401		HMGCR	0.605235	7.08793	6.72585	0.0353242	0.168254
	CALHM2	0.568409	3.41115	8.36941	0.0210559	0.209501		DCK	0.60482	5.37778	8.51997	0.0220192	0.133356
	NUCKS1	0.567681	8.49549	6.36646	0.0375543	0.273035		PDE5A	0.604802	3.32584	6.95342	0.0331426	0.163179
	GPCPD1	0.56746	1.77561	5.50996	0.0482387	0.308097		ZNF185	0.604801	4.80217	7.2838	0.0302766	0.15606
	TCN2	0.565848	5.01181	9.39237	0.0163016	0.18222		KLF10	0.603801	7.21946	9.83054	0.016182	0.115187
	LCORL	0.565303	3.88179	8.97296	0.0180662	0.192925		TBL1XR1	0.601928	7.71804	8.22867	0.0236725	0.139144
	RFC4	0.564241	4.97765	5.46327	0.0497519	0.311722		ADAM19	0.601791	4.78862	10.1431	0.0150948	0.110949
	RCCD1	0.563812	5.93185	11.1283	0.0109554	0.148389		PLEKHH3	0.601753	5.71411	15.3477	0.00537766	0.0665868
	CRYBG2	0.562548	5.1003	10.0124	0.0140747	0.169789		NUDT8	0.601717	3.88565	6.76855	0.0349009	0.166999
	CLK3	0.561318	6.72253	5.99229	0.042079	0.287503		RAD51AP1	0.601436	4.35748	12.7432	0.00877265	0.0862494
	ASF1B	0.56037	6.21188	10.0383	0.0139904	0.168949		PIK3CB	0.597807	6.12223	5.74518	0.047188	0.194026
	ME3	0.560156	3.58629	6.767	0.0328804	0.256019		ATP11B	0.597769	6.79649	5.82084	0.0461029	0.19188
	MCM2	0.559448	7.40183	6.22574	0.0391789	0.277827		SSBP2	0.595546	2.65393	9.68621	0.0162086	0.115229
	HOXA13	0.558577	6.13579	9.28477	0.0167326	0.185222		SLC24A1	0.595345	4.62373	9.64666	0.0168691	0.117603
	HAUS6	0.55708	5.31982	8.0693	0.0227776	0.218702		ZNF25	0.593952	2.01121	12.9038	0.0082117	0.0832974
	SFI1	0.55707	5.16905	5.55756	0.0482593	0.308097		TM4SF1-AS1	0.593101	1.59973	5.95022	0.0440146	0.18756
	TBC1D22A	0.555668	5.73092	7.43004	0.0272432	0.234307		CDKN2D	0.591241	3.91673	6.10054	0.0423626	0.184657
	DONSON	0.555379	4.30438	9.43965	0.0161167	0.180507		EGR1	0.590652	10.5663	7.15408	0.031362	0.158854
	HELLS	0.555282	4.70927	8.97216	0.0180698	0.192925		CENPC	0.590344	4.46289	17.3242	0.00384705	0.0549721
	PFN2	0.554065	7.41556	10.379	0.0129382	0.16196		RALGPS2	0.590253	6.03779	9.25048	0.0184826	0.1222
	PCED1B	0.553895	4.6204	6.65792	0.0341477	0.261083		KIF11	0.59022	6.72064	12.5835	0.00915811	0.0884515
	ACTR1B	0.553102	5.95938	10.5972	0.012317	0.15757		KIAA0895	0.589581	3.79199	12.9754	0.00820838	0.0832974
	PHF19	0.552634	5.88696	9.49291	0.0159115	0.179974		CCL28	0.5875	2.05772	6.82274	0.0339755	0.164887
	H1-0	0.552538	9.00751	7.04185	0.0304181	0.246452		IQSEC2	0.587129	4.67755	13.3448	0.00774105	0.0808234
	SPRYD7	0.551412	4.41374	6.32801	0.0377785	0.273911		ANKRD12	0.586761	5.9539	11.1961	0.0120594	0.101031
	FAM122B	0.551296	5.69867	9.96931	0.0142164	0.171136		C14orf28	0.586149	1.9257	9.13431	0.0183502	0.121861
	SDCBP	0.551154	8.56283	7.6767	0.0254695	0.228476		DEPDC1B	0.58456	4.63575	8.5258	0.0219876	0.133328
	HTATIP2	0.550917	6.43185	6.69495	0.0339088	0.260332		DLGAP5	0.584051	5.59814	7.70203	0.0270923	0.147768
	NIBAN2	0.550328	9.65203	7.40226	0.0272972	0.234307		IQGAP2	0.583421	6.98662	10.8398	0.0129901	0.104095
	PTGES3	0.549389	8.92387	5.52992	0.0486909	0.309025		LRRC23	0.583217	2.73875	6.26148	0.0403886	0.181196
	NUDCD3	0.548413	6.16358	10.4555	0.0127159	0.160832		CKAP4	0.582771	4.91843	18.0358	0.00345168	0.0528434
	SUV39H1	0.548257	5.10828	10.4618	0.012698	0.160832		C1QTNF6	0.5824	3.96827	13.9618	0.00679111	0.0757693
	CDK8	0.546209	6.14954	7.84704	0.0241781	0.22335		TMEM106A	0.581115	2.04868	8.07269	0.0239311	0.139453
	PHF13	0.545172	5.38831	9.9523	0.0142729	0.171635		GPR35	0.580876	6.65845	14.9883	0.00575053	0.0684582
	CYB5R4	0.545022	3.65272	5.87124	0.0433906	0.291098		NFATC4	0.58066	3.81533	8.0764	0.0246009	0.141599
	ZWILCH	0.544671	4.99345	10.8472	0.0116509	0.153873		CTBS	0.579252	4.24627	18.823	0.00307277	0.0504086
	CSE1L	0.543852	8.20019	8.89023	0.0184426	0.194284		STRN3	0.578545	4.74012	5.70188	0.0478241	0.195009
	NHLRC3	0.542892	3.75617	7.49012	0.0266402	0.232319		TOP2A	0.577491	8.6847	6.78785	0.0347118	0.166927
	CEP78	0.542526	4.39104	7.09178	0.0298636	0.244035		TRANK1	0.577132	2.41565	10.0517	0.0148286	0.110335
	MKNK1	0.541718	4.26322	5.73597	0.0454927	0.300218		IFIH1	0.576401	4.70924	15.1946	0.00545754	0.0669312
	TMEM62	0.541663	6.39432	8.10707	0.0225512	0.217724		OAS2	0.576211	4.28119	6.49013	0.0377847	0.174694
	S100PBP	0.541145	3.73661	6.67594	0.0336345	0.259271		SCD	0.576181	10.4688	9.415	0.0177894	0.119932
	FAM185A	0.540978	2.40112	7.04042	0.0302317	0.245289		PDXP	0.575801	4.58355	17.6599	0.00365369	0.0540211
	BNIP2	0.538787	6.67951	7.66094	0.0255751	0.228476		BCAS4	0.574617	2.48616	8.99482	0.0190259	0.124068
	KRT13	0.537771	8.24896	6.28221	0.0385163	0.275918		SPATA7	0.573841	1.97422	10.113	0.0146253	0.109785
	CHAF1B	0.534533	3.87543	9.67565	0.0152325	0.176129		ACO2	0.573758	6.17543	14.2229	0.00657044	0.0739528
	TMEM106C	0.534483	6.44908	9.06215	0.0176714	0.19063		CRTC3	0.573552	4.75251	11.723	0.0107169	0.0963729
	DPY19L4	0.533818	5.72828	6.43697	0.0363834	0.269306		MTUS1	0.573539	6.03396	8.65115	0.0213234	0.131392
	RECQL4	0.533452	6.81352	7.29758	0.0283511	0.237957		FOS	0.573478	10.2235	13.3245	0.00761802	0.0802987
	TACC3	0.53318	7.87253	6.44152	0.0367232	0.270487		CNOT8	0.573382	6.85029	7.50168	0.0285606	0.151348
	PHTF1	0.532859	4.4449	8.75099	0.0190988	0.198349		CAPN7	0.573074	4.9878	10.4016	0.0142658	0.108694
	PDIA4	0.531875	8.9716	9.76767	0.0149044	0.173732		IRF2BPL	0.572441	5.61571	8.97492	0.0197238	0.126609
	HMGB1	0.529886	10.0913	6.65274	0.0338383	0.259965		INSR	0.571674	4.76227	13.411	0.00756702	0.0802987
	PITX2	0.528753	3.77124	6.1433	0.039653	0.2791		LOC101927151	0.570419	1.48104	8.36389	0.0221784	0.133921
	IKBIP	0.528585	3.6581	8.28011	0.0215503	0.21256		GNG7	0.5694	1.41581	5.66713	0.0477391	0.194895
	ZNF429	0.528257	2.61124	5.48146	0.0486902	0.309025		TMEM135	0.567907	5.64836	8.08853	0.0245252	0.141552
	VPS50	0.527669	4.55646	6.02642	0.0413215	0.285058		CALCOCO2	0.567339	6.2576	18.9817	0.00300293	0.050062
	NFIL3	0.527406	4.07671	7.80949	0.0244153	0.224033		MRAP2	0.56685	3.34319	11.2645	0.0114567	0.0982017
	MCM7	0.523049	8.03462	11.8944	0.00931025	0.137242		MMP14	0.566252	5.10618	16.0404	0.00471886	0.0614734
	SUCLG2	0.522806	6.42581	6.21961	0.0390198	0.277301		DPP4	0.565918	5.63441	12.9214	0.00833893	0.0836674
	GNA15	0.522571	5.19842	7.19301	0.0289474	0.240681		SUCLG2	0.565712	6.52445	9.35755	0.0180276	0.120775
	SMYD4	0.521896	3.47357	5.73621	0.0450118	0.298441		ADGRF1	0.565642	4.34789	16.1592	0.0046282	0.0609133
	COQ6	0.520456	1.95321	6.21757	0.03857	0.275918		TXNDC16	0.564268	3.31279	10.4299	0.013777	0.107152
	COQ2	0.52012	4.6159	5.90651	0.0428597	0.289409		NEIL3	0.564071	3.09026	11.5787	0.0106762	0.09633
	MTCP1	0.520028	1.09737	5.77118	0.0443417	0.295198		CBX6	0.564053	5.12451	15.2441	0.00538885	0.0666194
	ILDR1	0.519434	3.99125	7.72302	0.0249935	0.227085		LMBRD1	0.563851	6.13535	13.2353	0.00791141	0.0815308
	ACBD7	0.516877	4.11063	7.53788	0.0262915	0.230981		TMF1	0.563353	6.02088	7.83522	0.02617	0.145841
	RHNO1	0.516531	5.0729	9.61023	0.0154713	0.177811		PPP2R5A	0.563225	6.11967	12.1859	0.00978406	0.0918743
	SYTL1	0.515498	5.74191	5.78366	0.0446332	0.296793		PDE9A	0.563096	4.91234	9.9407	0.0157876	0.113377
	ZNF212	0.515055	4.73216	7.20384	0.0288589	0.24047		GPX3	0.563072	2.53579	8.67165	0.0205998	0.129415
	PRPS2	0.514782	4.49978	8.78985	0.0189126	0.197133		UFSP2	0.562927	3.67831	17.5317	0.00372602	0.0544196
	HEXB	0.513226	6.86397	8.90022	0.0183966	0.194284		ACADS	0.562777	4.20708	7.96054	0.025339	0.143438
	SMPD1	0.512897	2.47948	5.93772	0.0420666	0.287503		FAM72B	0.562185	1.80427	7.05144	0.0314874	0.159184
	CALB2	0.512242	7.22272	7.55758	0.0261733	0.230543		LIPH	0.561138	5.87774	17.2893	0.00386784	0.0551844
	TOR3A	0.511973	4.43187	8.47297	0.0205004	0.206599		CLDN23	0.56094	2.51848	7.31566	0.0296222	0.154392
	VKORC1L1	0.511932	6.23972	6.50994	0.0354889	0.266552		P2RY2	0.560574	5.18223	10.3302	0.0144889	0.109432
	SPINT1	0.511447	9.28365	7.70944	0.0250859	0.227085		DENND5B	0.5595	5.58114	7.43989	0.0290341	0.152314
	TMEM19	0.510354	4.57372	5.57602	0.0476917	0.306419		APOBR	0.559421	2.23454	8.96972	0.019092	0.12435
	TCEA3	0.509648	5.96394	7.89281	0.0238742	0.221751		SREBF2	0.559022	8.54061	12.4497	0.00930058	0.0893131
	XRCC6	0.509003	8.4927	7.62367	0.0256797	0.228476		NDUFV1	0.557094	7.73218	17.4376	0.00378026	0.0544765
	KDM4B	0.506712	6.09038	6.16238	0.0394568	0.278765		LRRC75A	0.556769	2.80595	8.37557	0.022322	0.134307
	PMS2P3	0.506552	2.49258	6.12976	0.0396256	0.2791		PTBP3	0.556542	8.07868	5.88048	0.0452703	0.190261
	CAPG	0.506411	8.43774	5.51412	0.0488941	0.30983		TMED10	0.556099	7.88462	9.70978	0.0166291	0.116556
	PARP1	0.505909	7.05397	5.82136	0.0443184	0.295198		TLR3	0.556084	1.66919	5.67223	0.0477453	0.194895
	MAPK9	0.505127	5.40284	7.41183	0.0272247	0.234307		MOSPD2	0.555813	3.00258	8.55053	0.0214688	0.131429
	PARP16	0.504302	4.51854	5.90801	0.0426789	0.289012		RIOK3	0.555534	6.09556	11.5099	0.0112497	0.097738
	ZNF467	0.502378	5.10137	6.26857	0.0379871	0.274222		TLR6	0.553913	1.08402	8.08173	0.0238351	0.139273
	ZDHHC4	0.501928	5.08861	6.08395	0.040351	0.280965		DNAJC3-DT	0.553448	3.1031	10.4735	0.0135112	0.106
	LIN9	0.501575	4.09491	7.26902	0.0283336	0.237957		RAB11FIP4	0.553445	7.51652	6.41663	0.0385972	0.177055
	CHEK1	0.501361	5.6057	7.30767	0.0280279	0.23638		PMM1	0.552926	5.89341	10.0263	0.0154898	0.112548
	CNTROB	0.50129	5.01174	7.12991	0.0294699	0.242379		SOCS6	0.552091	5.45402	9.76934	0.0164066	0.115925
	CLDN12	0.499888	6.05705	5.5906	0.0474341	0.305116		CHKA	0.551561	6.93032	13.7384	0.00716346	0.0784028
	BCKDHA	0.498747	7.34382	7.17901	0.0291014	0.240858		RIT1	0.550768	5.33445	15.724	0.00497158	0.0636838
	FAM220A	0.497175	3.87345	6.42569	0.036208	0.268731		CLINT1	0.550731	7.70812	9.0231	0.0194992	0.125983
	CDT1	0.496569	6.72633	8.97972	0.0180359	0.192925		SDHA	0.549516	8.70889	15.5025	0.00517048	0.0654302
	VDAC3	0.495248	5.59548	7.50116	0.0265591	0.232143		DDB2	0.548453	3.88627	12.797	0.00838948	0.0839898
	INTS1	0.494423	7.34803	7.48508	0.0266774	0.232383		CHMP2B	0.548307	5.05595	10.0117	0.0155399	0.112738
	DCLRE1C	0.493643	4.6118	8.55465	0.0200754	0.203401		SEPSECS	0.548252	4.2208	15.4067	0.00524257	0.0657637
	SNAPC1	0.493296	3.15931	5.68074	0.0456436	0.300247		SLC27A2	0.547446	5.60512	8.86571	0.0202455	0.128028
	TRIM16	0.492651	4.54454	5.91723	0.0423941	0.288109		PHF7	0.546895	1.44168	7.62199	0.0268917	0.147302
	C1GALT1	0.491926	5.73021	9.25802	0.016842	0.185538		SH3GLB1	0.546578	6.78535	17.2308	0.00390312	0.0551844
	RNF26	0.491796	5.75317	6.52062	0.0351922	0.26537		SMAD4	0.544227	3.60952	10.0924	0.0149122	0.110454
	ZNF845	0.491237	4.26656	5.44481	0.0495354	0.31107		DKFZP586I1420	0.544207	3.43215	11.9124	0.00997485	0.0926075
	RFC5	0.490405	5.18612	8.1416	0.0223469	0.216532		PDGFB	0.543711	4.53189	18.7606	0.00310081	0.0504702
	ANKRD9	0.489418	5.31134	6.39707	0.0365216	0.269463		POF1B	0.542932	8.15968	6.81993	0.0344003	0.166054
	ZNF717	0.48885	2.0069	5.79969	0.0439413	0.293559		SPSB1	0.542871	3.85403	13.2974	0.0076229	0.0802987
	HAUS2	0.488443	5.34205	6.95212	0.0310082	0.248937		XRCC6	0.541618	8.79547	13.4304	0.00753529	0.0802578
	R3HCC1L	0.487837	3.7963	7.61799	0.0257196	0.228476		C1orf226	0.541582	3.47733	6.63197	0.0362785	0.171035
	CXCL16	0.487219	4.18796	8.62032	0.0197418	0.201945		ARHGAP11A	0.541228	2.87728	11.2335	0.0114692	0.0982351
	SAE1	0.485761	8.18172	8.5752	0.0199702	0.203152		FZD4	0.540202	2.50188	8.09079	0.0238158	0.139273
	GPAA1	0.48532	7.32564	6.26749	0.038263	0.275436		ARHGAP12	0.540057	7.24803	11.0234	0.0124994	0.102105
	MACIR	0.484962	4.16985	6.45685	0.0358706	0.267666		TUFT1	0.539635	5.66332	7.12621	0.0316018	0.159329
	PHLDA1	0.484769	7.94964	5.54803	0.0482575	0.308097		PER2	0.539304	5.07127	14.7071	0.00591042	0.0697308
	CDCA4	0.483612	5.08041	9.20277	0.0170708	0.186619		ATAD2	0.538329	8.56874	7.94869	0.0254161	0.143659
	ABCB6	0.480887	4.89305	7.23089	0.0286394	0.239159		CEP85	0.537668	5.26258	6.24947	0.0405316	0.181378
	PPP1R13L	0.479885	7.47462	6.01744	0.0413961	0.285401		OSGEPL1	0.537553	2.89175	9.02313	0.0188953	0.123722
	PRELID2	0.476405	5.35328	5.45379	0.0493203	0.310947		PIAS1	0.537236	6.46851	14.5892	0.00605741	0.0712137
	SVIP	0.476271	5.98127	8.65286	0.0195791	0.200963		SDC1	0.536383	8.78737	18.8442	0.00306332	0.0504086
	FEN1	0.475917	7.09674	6.16162	0.0394306	0.278765		PRC1	0.536069	7.131	7.68897	0.027185	0.148203
	PLOD3	0.472936	7.81551	7.46258	0.026844	0.233116		SIRT5	0.53585	4.86841	17.3955	0.00380487	0.054641
	ABCG2	0.471462	4.76408	7.32261	0.0279108	0.23638		SERPINE1	0.535784	4.0257	12.0833	0.00968379	0.0913804
	HSPH1	0.470941	8.23989	5.68707	0.0458478	0.300851		OSBPL3	0.535667	5.2301	9.94487	0.0156493	0.113217
	AMFR	0.470459	6.19239	6.17878	0.0390318	0.277301		SDHAF4	0.535641	3.52162	7.00522	0.0326706	0.16204
	UACA	0.47005	6.77224	6.89062	0.0315641	0.251596		B3GNT2	0.535431	5.4186	5.83786	0.0458633	0.191335
	H2AZ2	0.466702	7.76414	7.71346	0.0250586	0.227085		PPP6R3	0.53521	8.23236	5.72842	0.0474329	0.194309
	KLHL7	0.466254	4.47421	6.28467	0.0377874	0.273911		C2orf69	0.534947	4.48836	8.35448	0.0229394	0.136509
	HFE	0.464795	3.62247	6.42405	0.036226	0.268731		DEGS1	0.534744	4.20914	13.4153	0.00745717	0.0800185
	UBXN2A	0.464023	4.30592	6.40745	0.0364075	0.269306		EEF1AKMT3	0.534404	3.169	6.03665	0.0431811	0.185813
	FBXO8	0.463677	3.74626	5.68525	0.0455775	0.300218		GRK5	0.534077	3.62773	10.2352	0.0143813	0.109049
	BTBD10	0.463184	5.3166	7.22838	0.0286597	0.239159		MANEA	0.533372	3.72732	7.27204	0.0303729	0.156216
	ARMCX6	0.463146	3.11327	5.50625	0.0482971	0.308097		TENT2	0.532966	5.38085	7.79196	0.026465	0.146547
	BCL2L2	0.462488	5.31645	6.22846	0.0384415	0.275918		RSPH3	0.53184	4.23219	18.8924	0.00304198	0.0502036
	CAPN7	0.462368	4.62474	6.113	0.0398313	0.279326		UAP1L1	0.531792	3.42577	14.2443	0.00641271	0.0733984
	PCCB	0.462055	5.21752	5.43542	0.0494309	0.31107		RASA2	0.53026	4.17634	11.9781	0.00990053	0.0922899
	SNAPC3	0.461424	5.09776	6.97783	0.0307795	0.248147		SLF1	0.530193	3.73849	7.36077	0.0296555	0.154496
	HAUS3	0.461341	4.07701	6.16092	0.0392468	0.278136		TEC	0.529987	1.78947	6.09723	0.0415904	0.18323
	INPP5B	0.46128	4.36139	7.3933	0.0273654	0.23435		JDP2	0.529594	4.33032	11.5096	0.0109477	0.0970515
	CCDC77	0.460209	3.5846	5.9292	0.0421794	0.287673		SMAP2	0.52928	4.90056	13.4428	0.00741917	0.0798327
	PIGX	0.459658	4.80328	5.68016	0.0456521	0.300247		TACSTD2	0.529205	7.88675	14.086	0.00665415	0.0747487
	DPY19L1	0.458597	5.06463	8.0485	0.0229034	0.21877		FLCN	0.529139	4.53539	7.64373	0.0275093	0.149475
	SHMT1	0.456718	6.4671	7.93134	0.0236291	0.2209		TAPBPL	0.528808	2.40057	10.2601	0.0141523	0.10853
	AZIN1	0.454954	7.37585	5.83484	0.0436327	0.291838		GSN	0.528574	8.90618	11.3406	0.0114858	0.0982489
	ARPC1A	0.454184	7.47147	7.23683	0.0285915	0.238939		ARHGEF10L	0.527676	6.46911	13.9131	0.00683562	0.0760947
	PSMD2	0.453749	7.57703	6.39066	0.0365924	0.269698		MPPE1	0.527511	3.53405	10.2534	0.0142529	0.108694
	CXorf38	0.453044	4.6458	7.53119	0.02634	0.231078		EGR2	0.527389	4.43924	17.9321	0.00350597	0.0531206
	TDRD7	0.452625	4.46225	5.44992	0.049196	0.310849		CDCA8	0.52725	5.69317	8.41871	0.0225764	0.13547
	STRADB	0.450872	3.34539	5.56279	0.0474161	0.305116		SUN1	0.526765	7.41682	15.2713	0.00536401	0.0665078
	ESAM	0.450497	5.77165	6.00894	0.0411394	0.284662		MERTK	0.526135	2.35859	7.03626	0.0316635	0.159329
	SUMO3	0.446996	6.8303	5.63429	0.0463461	0.301686		LIMA1	0.525869	8.58589	6.91533	0.0334953	0.163886
	DDX11	0.446524	6.14242	5.68573	0.0455705	0.300218		RHOU	0.525378	5.89599	17.5367	0.00372316	0.0544196
	TOM1	0.446353	5.45987	5.97046	0.0416371	0.285844		CNNM2	0.525134	4.71047	9.25001	0.0184846	0.1222
	RALB	0.445253	7.09789	7.63793	0.0255797	0.228476		SLC22A5	0.524681	3.64965	18.4928	0.00322492	0.0513087
	BMT2	0.445053	4.18902	5.66848	0.0458238	0.300851		RAB14	0.524179	6.93131	6.41609	0.0386033	0.177055
	POLD2	0.444445	7.23397	5.60779	0.0468656	0.303167		CSRNP1	0.523551	4.19622	15.9009	0.00482818	0.0624731
	TMED5	0.443107	6.54816	5.58558	0.0470668	0.30378		KLHL28	0.523145	3.64844	5.88996	0.0451398	0.18999
	USP5	0.438393	6.86473	6.22326	0.0385028	0.275918		GRAMD1C	0.522912	3.46088	11.0052	0.0120357	0.101021
	MKRN1	0.434287	7.33092	6.43741	0.0360806	0.268467		ANKRA2	0.522637	4.15943	9.11309	0.0189758	0.123811
	CDK16	0.431174	7.37315	6.11981	0.0397475	0.2791		RAB33B	0.522414	4.13926	5.83629	0.0458853	0.191335
	PIGB	0.427319	3.13047	5.73342	0.0448794	0.297736		TBX3	0.521331	5.40404	13.3806	0.00750543	0.0802369
	NUP85	0.427204	5.47812	6.03442	0.0408141	0.283269		UBA7	0.520651	2.79578	8.08779	0.0238615	0.139278
	PTPRH	0.42456	6.74337	6.18654	0.0389389	0.277157		CDK18	0.51997	6.33486	9.40834	0.0178168	0.119982
	C4orf19	0.424129	5.46194	5.41628	0.0497431	0.311722		TMEM263	0.519862	5.6442	11.5841	0.0107777	0.0964793
	MANBA	0.42311	4.92485	5.77882	0.044234	0.294897		FBXL5	0.519719	5.1682	13.2482	0.00769355	0.0806736
	TMEM45B	0.422366	6.68213	6.97228	0.0308287	0.248298		PRKCE	0.519627	3.77957	6.73399	0.035243	0.167996
	ALKBH5	0.42228	6.79711	6.36979	0.0368238	0.270879		FOXO3	0.519611	6.36843	7.31044	0.0300597	0.155405
	TONSL	0.420912	5.84292	6.64048	0.0339611	0.260546		GCNT3	0.519377	9.18621	8.40074	0.0226772	0.135721
	HSD3B7	0.419612	4.23768	6.55825	0.0347997	0.263454		PGAP1	0.518363	4.20136	5.81677	0.0461603	0.191968
	BLCAP	0.418717	7.92147	6.25498	0.0381311	0.274833		R3HCC1L	0.517879	4.22519	10.7148	0.0129506	0.104095
	PXMP4	0.418361	4.71302	5.86568	0.0430319	0.290027		TXNRD3	0.517672	2.60123	6.98909	0.0321864	0.160695
	MTCH1	0.415146	7.72343	5.58938	0.0470089	0.303578		SNX14	0.517572	5.80715	6.53383	0.0373121	0.173666
	AATK	0.41358	6.67341	7.09036	0.0298035	0.243894		PIGZ	0.517187	5.36825	7.95872	0.0253508	0.143438
	BAHD1	0.40978	6.61552	5.49912	0.0484099	0.308097		ITGB6	0.516981	5.88275	6.29688	0.0399705	0.180524
	STYK1	0.409702	4.19375	5.91477	0.0423711	0.288109		CENPL	0.516223	3.42068	11.3985	0.011081	0.0972641
	BCKDK	0.407881	6.09698	6.43595	0.0360964	0.268467		PTEN	0.515945	7.16733	11.0253	0.0123371	0.101657
	CD46	0.402158	7.71176	5.65253	0.0460596	0.300988		SMPDL3A	0.515747	2.1824	9.32902	0.0175197	0.119389
	PTK6	0.400385	6.73662	5.74746	0.0446785	0.296921		C12orf76	0.515553	3.68977	10.3179	0.0140412	0.107965
	COL18A1	0.399095	7.43616	6.04498	0.0406802	0.283017		CENPA	0.515502	4.49313	18.1031	0.00341706	0.0526191
	GALNT12	0.397897	6.7592	6.30354	0.037571	0.273035		MATN2	0.514995	4.97975	14.4242	0.00621112	0.0722411
	MPI	0.395387	6.28149	5.42801	0.0495514	0.31107		KCNQ1	0.513514	5.18721	17.161	0.00394574	0.0554864
	HOOK2	0.386333	5.74546	5.40203	0.0499771	0.312501		AGO4	0.513461	5.53753	7.71132	0.0270266	0.147685
	SREBF1	0.381149	8.61248	5.64662	0.0461474	0.300988		CEP152	0.512822	4.88906	7.5963	0.0278547	0.150096
	ANP32E	0.377328	7.0708	5.65455	0.0460297	0.300988		DAZAP2	0.512505	7.78798	16.5744	0.00432836	0.0583695
								KMT5B	0.512243	7.00387	18.188	0.00337398	0.0521652
FDR	H2BC21	-1.01746	4.27099	29.9796	0.00068548	0.0459119		CEP57	0.511902	6.6012	16.8234	0.0041604	0.0570481
significant	MIDN	-1.03094	6.88819	32.7715	0.000517688	0.0393978		TAGLN2	0.511151	10.4222	6.7404	0.0351792	0.167842
downregulated	ZC3H12A	-1.03809	5.0117	30.707	0.000635851	0.044024		TTK	0.510894	4.70465	15.2697	0.00536549	0.0665078
	CCND1	-1.09363	6.97336	33.381	0.000489827	0.0385916		H6PD	0.510557	6.06523	6.26917	0.0402973	0.181196
	DUXAP9	-1.1307	2.44715	34.0482	0.000458321	0.0375078		ST13	0.510321	8.65704	15.1502	0.00547569	0.0670073
	FOXP4	-1.19625	6.94512	31.9471	0.000604227	0.0427213		TOB2	0.509673	7.1767	11.7076	0.0105809	0.0959117
	FAM174B	-1.21289	5.65805	45.9871	0.000171502	0.0244905		HECA	0.509311	5.10064	11.2187	0.0115781	0.0988007
	AQP3	-1.22095	8.6219	31.7789	0.000609132	0.0427213		GPRC5C	0.509215	5.86762	9.26198	0.0184288	0.122092
	MYADM	-1.23271	8.28811	46.5911	0.000164185	0.0243591		PTPRE	0.509167	3.65778	8.00699	0.0248677	0.142244
	CKAP4	-1.2529	3.82053	39.8646	0.000275091	0.0308102		EML2	0.509022	6.29844	12.2189	0.00945466	0.09048
	FLRT3	-1.26452	2.59872	30.3305	0.000660948	0.0452434		MSX2	0.508877	2.59057	7.04152	0.0316287	0.159329
	BRSK2	-1.30399	1.66359	31.122	0.000609557	0.0427213		ANO10	0.508584	2.88239	7.56539	0.0274309	0.14919
	SP5	-1.30814	4.80395	49.4923	0.000134054	0.0232035		RAD54L	0.508428	4.25991	8.67699	0.0210896	0.130819
	MEX3A	-1.32995	5.67039	35.1613	0.000444466	0.0375078		FCHO2	0.507897	4.95305	6.14038	0.0418624	0.183661
	GABRP	-1.33478	6.6801	62.6949	5.98055e-05	0.0165266		ESYT2	0.507367	7.47082	9.23802	0.0185365	0.122473
	SOX4	-1.34532	8.11434	55.9846	8.82405e-05	0.0196665		TMEM87B	0.507114	6.12136	9.71723	0.016507	0.116215
	CDKN1A	-1.35902	5.43101	50.2408	0.000127438	0.0232035		DRAM2	0.506726	6.04909	8.59466	0.0216195	0.131973
	CCNJ	-1.36098	3.00005	40.1206	0.000269382	0.0308102		MMUT	0.506098	5.35196	8.09981	0.0244551	0.141431
	ID2	-1.39396	6.5655	36.8518	0.000389854	0.0356295		KNTC1	0.50595	5.64819	7.49609	0.028603	0.151403
	SLC26A2	-1.39586	1.0575	36.8247	0.000356157	0.0348118		TOR1AIP1	0.505803	5.862	6.35245	0.0393254	0.178799
	SPRY4	-1.40749	5.30051	30.3314	0.0007166	0.0467797		AMPD3	0.5037	3.5085	8.48711	0.0217609	0.132372
	KLF2	-1.44131	3.69428	34.8915	0.000463389	0.0375078		CLDND1	0.503592	4.89172	11.3363	0.0112812	0.0978412
	NOSTRIN	-1.44138	2.97189	43.5598	0.000205408	0.0279355		SNRNP48	0.503531	4.87229	12.1621	0.0094885	0.090653
	CCDC87	-1.44787	0.920626	36.5321	0.000365467	0.0350849		MYO5B	0.503164	6.81901	6.61696	0.0364341	0.171289
	FOXJ1	-1.46497	2.81201	34.5477	0.000453532	0.0375078		LITAF	0.503064	7.64603	7.25185	0.0305393	0.156453
	ISL1	-1.46826	2.72836	49.0322	0.000138337	0.0232406		RAD21-AS1	0.502913	1.55329	6.78442	0.0338871	0.164752
	IQGAP2	-1.47528	4.80466	43.5225	0.000222152	0.0285153		STEAP2	0.502911	4.78314	6.53911	0.0372555	0.173642
	CFTR	-1.50665	6.55045	47.5621	0.000168687	0.0244905		MSL1	0.502617	7.00449	7.05985	0.0321823	0.160695
	C17orf97	-1.51552	0.864765	32.4476	0.00053427	0.0401546		NOD1	0.501977	3.5435	12.8186	0.0083466	0.0836674
	HMGCS2	-1.53841	4.28954	50.2147	0.000133561	0.0232035		YEATS2	0.500861	6.51766	6.50682	0.0376033	0.174205
	RASD2	-1.55306	1.4286	50.1416	0.000128291	0.0232035		UGCG	0.500747	6.15343	16.0033	0.00474758	0.0617078
	GRHL3	-1.56602	3.34783	35.3673	0.000444029	0.0375078		ACOX3	0.499461	3.40531	11.2214	0.0114984	0.0982659
	TP53INP2	-1.56769	4.25699	42.511	0.000246565	0.0293413		ZBTB18	0.499387	5.4803	17.0571	0.00401023	0.0559444
	TACC1	-1.59512	3.81127	38.4502	0.000340554	0.0339457		GRK3	0.499238	4.02658	10.6608	0.0130005	0.104095
	ASCL2	-1.61458	4.34761	29.8311	0.00075416	0.0484019		GALNT6	0.498936	4.15595	15.6548	0.00502913	0.0642066
	TRIB1	-1.61464	9.10497	68.2758	4.4489e-05	0.0149483		BTG1	0.498573	6.7981	16.1654	0.0046235	0.0609133
	FAM227A	-1.63522	0.765742	33.0928	0.000513619	0.0393978		ARHGAP19	0.498496	3.86362	8.49648	0.0218518	0.132784
	CCDC40	-1.6361	2.61966	49.1141	0.000137561	0.0232406		TENT5A	0.498124	3.01196	8.73122	0.0202368	0.128028
	SIPA1L2	-1.64399	2.43969	37.0068	0.000377208	0.0353509		PRR15	0.497747	7.1537	7.99463	0.0251188	0.143052
	DKK1	-1.66175	2.87843	40.9527	0.000270865	0.0308102		IDI1	0.497074	6.39124	8.07969	0.0245803	0.141599
	CSRNP1	-1.66289	4.7121	53.2342	0.000115138	0.0231398		ZNF564	0.49659	3.62841	7.09944	0.0318343	0.159839
	TPPP	-1.68508	3.37788	86.9267	1.902e-05	0.0104637		MAGT1	0.496268	6.99116	5.7045	0.0477852	0.194989
	SLC38A5	-1.69604	3.86204	32.4454	0.000581766	0.0420639		SLCO4A1	0.496217	5.88808	11.4255	0.011088	0.0972641
	PPP1R15A	-1.74872	8.6802	43.0361	0.000236946	0.0285365		PPP1R13L	0.495661	7.62852	6.03205	0.0432408	0.185874
	NEB	-1.787	1.94949	40.9558	0.000269952	0.0308102		CLDN4	0.495284	9.8459	10.8009	0.0125835	0.102512
	JUN	-1.79415	10.0419	40.4983	0.000288356	0.0316748		ALPK1	0.494871	4.11605	9.27654	0.0179794	0.120523
	CACNA2D2	-1.79971	1.54141	31.0986	0.000663487	0.0452434		NIPAL2	0.494511	4.00134	9.83871	0.0156604	0.113225
	MUC5B	-1.82393	3.60451	63.1954	6.16353e-05	0.0165266		ADH6	0.494266	2.50515	9.64795	0.0162607	0.11539
	OSR2	-1.83982	3.20613	34.4747	0.000481238	0.0384452		VPS33B	0.494093	4.62896	13.3151	0.00759782	0.0802987
	CLEC3A	-1.85378	2.24712	33.0417	0.000549668	0.0405123		BST2	0.493776	6.60053	11.5958	0.0107287	0.0963729
	NAV1	-1.862	2.33677	39.286	0.000317914	0.0333197		FBXO42	0.493583	5.19277	9.10104	0.018842	0.123722
	FCGBP	-1.86586	5.01144	49.5986	0.000148905	0.0236262		GPR160	0.493323	5.88613	16.1344	0.00464694	0.0609506
	KIRREL1	-1.87316	0.938927	33.1327	0.00054497	0.0404269		ZBTB7B	0.49331	6.66848	10.79	0.0128025	0.103491
	MYCL	-1.87528	3.75008	39.0713	0.000323543	0.0336014		ITPR3	0.492374	8.79442	6.47119	0.0379919	0.175099
	FOSL1	-1.88607	5.65679	37.1695	0.000379369	0.0353509		TMEM161B	0.49177	4.21237	10.4983	0.0134783	0.10583
	DBN1	-1.90699	5.37458	99.1866	1.18787e-05	0.00969304		ARSA	0.491052	3.77498	8.62366	0.0210386	0.130658
	INSR	-1.9171	3.30021	54.727	0.000107412	0.0227236		CHIC1	0.490983	4.32919	10.7905	0.0126401	0.102828
	COLCA1	-1.93489	2.24462	76.2925	3.0165e-05	0.0123073		BLMH	0.490708	3.76505	10.9174	0.012263	0.101575
	SLC7A2	-1.9533	4.21324	49.7562	0.000147353	0.0236262		KALRN	0.490657	5.93078	13.792	0.00695748	0.0767324
	TCEAL4	-2.01442	2.46615	51.4527	0.00013188	0.0232035		PIM3	0.490167	7.34308	7.41978	0.0291904	0.152765
	SHROOM4	-2.03694	1.19434	35.5969	0.000435052	0.0375078		NPTN	0.489812	7.49198	9.59421	0.0169964	0.117827
	NR5A2	-2.03812	1.80816	33.7915	0.00051243	0.0393978		CDCA2	0.489618	4.45486	8.59566	0.0214108	0.131407
	IRX5	-2.04027	2.37581	35.8656	0.000424836	0.0375078		TMEM59	0.488487	8.10038	13.2333	0.00771498	0.0807511
	FAM222A	-2.10917	3.28785	43.245	0.000233252	0.0285365		BCKDHA	0.487857	7.54582	10.515	0.0136674	0.10666
	CCN1	-2.15057	4.82005	54.3694	0.000109787	0.0228038		EEF1AKMT2	0.487434	4.3415	9.83754	0.015702	0.113339
	MUC2	-2.18614	2.34652	43.1599	0.000234748	0.0285365		RNF11	0.487184	6.23736	13.6596	0.00712812	0.0781647
	DEPTOR	-2.19186	3.40404	68.4462	5.04847e-05	0.0160205		TPBG	0.485141	4.19211	6.65957	0.0359945	0.170109
	EDN1	-2.23422	6.26229	122.253	5.60385e-06	0.00712493		ABHD12	0.485049	7.41408	13.3124	0.00760158	0.0802987
	WNK4	-2.26599	5.26447	33.9589	0.000504556	0.0393978		CDKN1B	0.48404	6.39855	12.884	0.0082427	0.0834753
	CNTD2	-2.27161	0.68972	37.9017	0.000356529	0.0348118		BNIP2	0.483681	6.70921	12.0325	0.00976342	0.0918005
	NPY1R	-2.29103	1.74529	37.242	0.000377025	0.0353509		SLC41A2	0.483357	5.73175	14.4036	0.00623385	0.0722862
	DEPP1	-2.35427	4.74145	64.0293	6.33395e-05	0.0165266		ZNF451	0.482206	5.73817	8.71641	0.0207874	0.129885
	NR4A2	-2.36868	3.07272	76.1132	3.50899e-05	0.0129312		PRIM1	0.481961	4.61535	6.03971	0.0431415	0.185813
	MUC5AC	-2.3791	5.16915	43.9898	0.000220661	0.0285153		SNX9	0.481932	5.53769	12.7079	0.0085264	0.084656
	PROX1	-2.41219	0.888073	35.4771	0.000439706	0.0375078		DGKE	0.481159	4.62624	7.96124	0.0252421	0.143246
	HEPACAM2	-2.45621	2.41923	32.5085	0.000578258	0.0420639		PDZK1IP1	0.47992	6.1262	5.7779	0.0467147	0.193156
	NOTUM	-2.49094	2.1511	76.3544	3.34336e-05	0.0127315		WDR47	0.47963	2.96575	7.51516	0.0276887	0.149813
	KLF15	-2.51629	3.94746	74.6449	3.75207e-05	0.0132436		XPNPEP3	0.479485	4.8637	13.7947	0.00695409	0.0767324
	ARC	-2.52678	5.45139	85.7708	2.3219e-05	0.0106101		STK3	0.477984	5.76231	6.03564	0.0431943	0.185813
	NREP	-2.54667	0.804861	109.915	8.21135e-06	0.00721588		ENO1	0.477929	10.6254	13.4615	0.00739342	0.0798302
	BTG2	-2.57362	7.20151	97.4256	1.48893e-05	0.0104637		DSTNP2	0.477776	2.76992	6.50384	0.0368794	0.172589
	ADAMTS6	-2.57989	3.40897	48.3513	0.000161946	0.0243591		TMEM30B	0.477366	6.69009	12.4495	0.00896555	0.0874911
	BGN	-2.58692	1.19096	63.5153	6.50935e-05	0.0165266		RPA3	0.47693	4.2989	8.56794	0.0214224	0.131407
	RNF157	-2.65054	1.33062	44.3729	0.00021452	0.0284963		CASC4	0.476532	7.83594	15.1052	0.00551795	0.0671671
	NR4A1	-2.66325	7.12869	164.562	2.04693e-06	0.00469204		KIF4A	0.476366	6.23682	7.57463	0.0280143	0.150373
	DUSP5	-2.71146	4.31588	125.942	5.91854e-06	0.00712493		ADRB1	0.476002	1.49622	6.98823	0.0319871	0.1602
	FOSB	-2.74132	8.75383	163.271	2.05359e-06	0.00469204		LAPTM4A	0.475801	7.14445	15.3275	0.00531317	0.0662879
	GPC2	-2.75518	1.22571	67.6168	5.2627e-05	0.016249		RETSAT	0.475473	6.47354	18.3578	0.00328989	0.0516065
	VWA5B2	-2.85646	0.849456	31.0705	0.000665345	0.0452434		TMEM92	0.474636	3.71351	11.0871	0.0118284	0.100008
	GDF15	-2.91142	8.35395	40.75	0.000282662	0.0313508		SHROOM1	0.473604	6.07891	13.7316	0.00703469	0.0772875
	NEURL1	-2.93191	3.78099	63.7517	6.42792e-05	0.0165266		CKS1B	0.473348	5.70688	6.63185	0.0362797	0.171035
	EGR4	-3.0117	1.28861	66.6719	5.52099e-05	0.0165266		FBXO8	0.472653	3.72693	10.2519	0.0141782	0.108583
	TPM1-AS	-3.05225	0.729622	59.5941	8.07249e-05	0.0188204		SLC35B3	0.471822	4.29579	12.7227	0.00850198	0.084656
	MAGEA12	-3.07406	2.37678	60.9255	7.49311e-05	0.0183077		PROS1	0.470816	6.22632	12.6881	0.00855906	0.084656
	SLC14A1	-3.0937	2.78905	118.384	7.38787e-06	0.00712493		CRELD1	0.470204	4.72694	10.105	0.0146939	0.110042
	ST6GALNAC1	-3.13772	1.9096	89.0141	2.0408e-05	0.0104637		REXO5	0.469966	2.94821	9.03007	0.0188156	0.123678
	HES1	-3.16779	8.9008	69.1314	4.87977e-05	0.0159276		RMI1	0.469786	4.64063	7.24608	0.0305871	0.156546
	FFAR2	-3.27467	2.08513	35.4109	0.000442308	0.0375078		KREMEN1	0.469727	5.29531	11.7029	0.0104081	0.0952457
	AKR1C2	-3.30066	1.25088	52.5874	0.000122669	0.0232035		TRIM7	0.469544	4.4215	9.47671	0.0170125	0.117827
	CYP2B6	-3.30485	1.3808	35.8078	0.000427009	0.0375078		IGHMBP2	0.468978	5.34244	9.1849	0.0182874	0.121736
	KRT17	-3.38147	5.37876	60.0164	7.88277e-05	0.018761		TMEM30A	0.468716	7.36697	9.6286	0.0166564	0.116615
	CSAG1	-3.4024	2.63376	38.4092	0.000341716	0.0339457		ST14	0.46868	9.97184	16.0686	0.00469713	0.0613293
	PRRT1B	-3.4661	0.816237	65.4434	5.88137e-05	0.0165266		TTC33	0.468183	4.43347	7.65341	0.0272698	0.14847
	EGR2	-3.49464	4.11949	74.2242	3.82562e-05	0.0132436		ASL	0.46721	6.28634	6.2897	0.0400548	0.180524
	CNN3	-3.5736	1.00289	175.508	1.48861e-06	0.00469204		LPIN1	0.466894	3.56417	7.90806	0.0250845	0.142987
	SSTR5-AS1	-3.67375	3.42142	118.434	7.48417e-06	0.00712493		GIPC2	0.466666	5.614	9.277	0.0178954	0.120178
	CCN2	-3.73798	5.5449	43.0161	0.000237304	0.0285365		ZNF160	0.466351	5.84376	12.128	0.009553	0.0908918
	ATOH8	-3.80523	1.86635	59.0405	8.33006e-05	0.0190325		CAMK2N1	0.466199	8.14194	9.97387	0.0153199	0.111818
	HBEGF	-3.89758	4.82842	425.805	5.44059e-08	0.000621533		CREBRF	0.466046	4.35109	8.31953	0.0227475	0.135934
	IKZF3	-4.19764	1.19959	99.9573	1.3609e-05	0.0103646		PPARD	0.466038	5.97578	7.49944	0.0285775	0.151348
	GPC4	-4.24656	2.11469	43.0212	0.000237212	0.0285365		BRD1	0.46593	6.5364	14.9031	0.00571285	0.0682398
	RASD1	-4.89144	3.85146	87.2484	2.18812e-05	0.0104637		PNRC1	0.465605	5.92561	14.9104	0.00570569	0.0682398
	DMBT1	-4.9167	0.777021	30.6306	0.000695269	0.0459119		ERI1	0.465344	4.1245	6.92858	0.033372	0.163701
	ATF3	-4.97015	6.55644	341.274	1.63009e-07	0.000931107		RANGAP1	0.465297	7.15514	11.5149	0.0108266	0.0966163
	EGR3	-7.89032	0.706996	149.784	3.24199e-06	0.00617275		ME1	0.465076	4.29062	6.74449	0.0351386	0.167718
								ENC1	0.465064	8.40723	10.9472	0.0122492	0.101575
nominal	NEUROG3	-3.72851	2.55516	22.3389	0.00178777	0.0667435		PEX11A	0.465	5.06655	17.1451	0.00395553	0.0555385
significant	TTR	-2.90243	0.36191	12.8366	0.00799947	0.126224		CYB5R4	0.464911	3.9473	6.30167	0.0399143	0.180524
downregulated	NR0B2	-2.86229	2.42459	16.7432	0.00400871	0.0984132		SLC25A36	0.464907	5.71116	11.2978	0.011316	0.0978412
	SPINK1	-2.64656	6.07967	14.6393	0.00572235	0.108954		LOXL1-AS1	0.464817	2.94666	9.71333	0.0160171	0.11458
	LOC105371267	-2.51061	3.28749	25.2285	0.00125103	0.0561449		CPNE3	0.464792	6.50196	6.06825	0.0427737	0.185161
	RND1	-2.5106	1.7555	28.29	0.000886722	0.050383		ZNF550	0.464116	2.42482	6.68172	0.0348998	0.166999
	PRR26	-2.50834	2.20189	25.6275	0.00119395	0.0545587		STK39	0.464096	7.82982	6.69701	0.0356138	0.169175
	SSTR5	-2.44433	3.59652	18.2267	0.00317931	0.0878414		RNF170	0.464048	3.46625	7.78551	0.0258593	0.145063
	CACNA1H	-2.41937	0.719339	24.4044	0.00138036	0.0586215		FBXO7	0.461077	6.3267	17.3411	0.003837	0.0548967
	ATOH1	-2.41621	2.64307	28.8173	0.000838259	0.050383		ATP6AP2	0.460904	5.77682	15.433	0.00521947	0.065687
	FOXA2	-2.35983	4.53025	23.4576	0.00155062	0.0624082		FHL2	0.459992	4.93139	9.2604	0.0178966	0.120178
	SLC38A11	-2.26988	0.934054	27.1073	0.00100904	0.0526391		CAPG	0.459912	7.85792	7.35165	0.0297282	0.154804
	NUPR1	-2.21788	2.88107	10.5781	0.012776	0.161274		LIF	0.459065	4.75613	13.6922	0.00708562	0.0777728
	CKB	-2.20005	6.60844	28.4198	0.000874464	0.050383		ZNRF2	0.458068	5.42423	16.1259	0.00465337	0.0609655
	DLL4	-2.19122	3.75871	28.0054	0.000914354	0.0508691		CENPQ	0.458032	3.37963	9.46325	0.0169751	0.117827
	UBXN10	-2.18194	2.30043	28.8494	0.000835425	0.050383		TMEM19	0.456948	4.64129	7.56438	0.0278584	0.150096
	RHOBTB1	-2.17913	1.12787	26.7787	0.00104677	0.0526391		ZNF519	0.456848	2.74364	9.62793	0.0163363	0.115618
	CIRBP-AS1	-2.16313	1.11584	21.6901	0.00194656	0.0690607		DDX60L	0.456069	3.91065	9.91748	0.015286	0.111641
	HES6	-2.16201	6.27115	14.611	0.00575124	0.109321		TLCD4	0.455974	4.14038	6.15724	0.0416531	0.183266
	RGS2	-2.12532	4.81453	17.7802	0.00340387	0.0910675		LCA5	0.455769	2.46959	6.01765	0.0424896	0.184751
	DNAJC12	-2.05364	1.63372	9.0654	0.0181497	0.193056		LPCAT2	0.455395	6.00903	9.1899	0.0182811	0.121736
	CSPG4	-2.04852	4.47038	17.3845	0.00361998	0.0938433		INPP5D	0.455008	6.02236	10.807	0.0125565	0.102438
	MS4A8	-1.99974	0.751242	8.14747	0.0228666	0.21877		FBXO34	0.453483	5.638	15.4204	0.00523055	0.065687
	CAMK2B	-1.98283	2.06016	14.5032	0.00586287	0.10944		FKBP9	0.453224	7.3723	5.90527	0.0449301	0.189593
	CHAC1	-1.97175	4.67624	26.3696	0.00109629	0.0528439		HEBP1	0.452201	4.00582	8.87003	0.0195877	0.126299
	LOC283177	-1.9514	0.619051	10.2527	0.0137395	0.167363		PPM1B	0.451943	6.10618	7.68981	0.0270592	0.147728
	KCTD15	-1.94365	0.886135	10.0102	0.0145184	0.171895		PDXDC1	0.451704	5.10548	8.93212	0.0193492	0.125323
	TPPP3	-1.92495	6.55635	15.8367	0.00465359	0.101262		PEX19	0.451132	6.19625	9.57514	0.0166378	0.116556
	RCOR2	-1.92066	3.38095	26.7613	0.00104882	0.0526391		NUSAP1	0.450764	7.40943	17.9155	0.00351473	0.0531206
	KLK12	-1.91198	2.57824	17.7148	0.00343843	0.0915633		ETNK1	0.450605	6.60272	8.78661	0.0202765	0.128154
	USP2	-1.88914	0.723766	26.522	0.00107751	0.0526391		LHFPL2	0.450535	5.23044	6.95546	0.0329929	0.162674
	EVL	-1.88721	1.3103	22.7379	0.00169823	0.0648849		PIGN	0.450309	4.80337	6.21778	0.0409125	0.181916
	RAMP1	-1.88075	4.90388	8.06705	0.0233511	0.220306		CAST	0.450262	7.50659	10.6825	0.0129422	0.104095
	HKDC1	-1.86807	2.3024	7.74104	0.0254554	0.228476		BBS2	0.450118	5.58621	14.9713	0.00564605	0.0678647
	FOXA3	-1.84224	3.87832	23.7218	0.00150055	0.0614419		CLDN12	0.449332	6.32682	7.60234	0.0277139	0.149818
	COL27A1	-1.82808	4.97221	17.1593	0.00375084	0.095218		HEXB	0.448929	6.90224	11.155	0.0116601	0.0992789
	PALM	-1.80801	1.71435	9.57546	0.0160615	0.180419		PARP9	0.448241	5.62426	7.63738	0.0272455	0.148463
	YBX2	-1.80328	3.50832	25.2134	0.00125327	0.0561449		KIF23	0.447904	6.54373	10.7604	0.0126832	0.103033
	HNF1A-AS1	-1.79792	2.13577	12.1483	0.00916876	0.13648		C2CD3	0.447288	5.99997	6.22968	0.040769	0.181568
	IGSF10	-1.78198	1.13718	12.1235	0.00921482	0.136552		NCAPG	0.446373	5.66497	6.4696	0.0380094	0.175099
	FGF9	-1.78144	3.98317	12.3823	0.00874823	0.133076		HOXA13	0.446022	6.59045	13.2141	0.00774297	0.0808234
	AQP5	-1.76668	6.90693	19.635	0.00258385	0.0792116		TMLHE	0.445979	4.68211	12.4059	0.00904237	0.0879011
	ZDHHC1	-1.7471	3.05963	9.89775	0.0148986	0.173732		ZNF429	0.445385	2.62205	5.71921	0.0466478	0.193087
	ARL15	-1.73499	2.75114	27.0308	0.00101767	0.0526391		FAM220A	0.445088	4.35726	13.2498	0.00769119	0.0806736
	TMEM61	-1.73429	1.28682	23.2951	0.00158249	0.0625548		PPP2CB	0.444996	5.98418	9.34052	0.0175611	0.119389
	EPHB2	-1.71745	2.56139	18.7849	0.00292435	0.0837289		GFPT1	0.444649	8.19793	6.52669	0.0373888	0.173666
	FAM171A2	-1.69708	2.32949	20.6427	0.00224274	0.0744477		MTFR2	0.444203	2.47679	5.58827	0.0485616	0.196581
	GCNT2	-1.69368	1.06216	16.3041	0.00430582	0.0994077		YPEL2	0.44403	4.99916	7.49102	0.0282744	0.150644
	MUC3A	-1.69169	2.79472	17.9013	0.00334102	0.0900186		CDC42BPB	0.443857	6.52456	7.1294	0.0315742	0.159329
	AKR1C1	-1.6765	1.90741	10.9068	0.0118885	0.155039		SNX13	0.443816	5.59715	5.63967	0.0487575	0.196792
	LINC01977	-1.65658	1.39334	18.6564	0.00298068	0.0843898		TNFRSF11A	0.443527	4.88647	9.93166	0.0152368	0.111423
	DUSP2	-1.63634	4.27256	24.0089	0.00144844	0.0606116		KDM5B	0.443146	6.98884	5.75864	0.0469925	0.193817
	SYNE1	-1.63229	1.31373	22.144	0.00183368	0.0676294		FAM174A	0.442524	3.51632	7.38019	0.0287785	0.151644
	HOXC8	-1.62443	0.942114	15.9409	0.00457306	0.100278		DUSP16	0.442522	6.16204	6.50925	0.037577	0.174153
	LRRC26	-1.61512	3.63711	12.5767	0.00841739	0.130298		TTC7A	0.441493	4.81188	10.2697	0.0141222	0.108371
	AMN	-1.5821	2.03291	8.80612	0.0193447	0.199744		FUT1	0.440962	3.9369	8.44312	0.02175	0.132372
	KCNQ1OT1	-1.57513	2.77841	13.1019	0.00759971	0.122991		CDC20	0.440608	6.95757	16.136	0.00464571	0.0609506
	FKBP7	-1.57043	0.948831	22.7948	0.00168593	0.0648486		KLHL12	0.440452	5.64054	6.15826	0.0416404	0.183266
	TMEM86A	-1.56467	1.4131	20.8823	0.0021702	0.0735872		KIF15	0.440026	4.98209	9.42766	0.0171174	0.118117
	TMCC3	-1.56463	2.10265	22.3537	0.00178433	0.0667435		PIGK	0.439695	4.61362	8.96939	0.0191181	0.12435
	ZDHHC11B	-1.56312	2.65385	16.2531	0.00434213	0.0994077		MAP2K1	0.439122	7.08738	8.86869	0.0197792	0.126675
	LOC284454	-1.5628	4.37943	23.1705	0.00160747	0.0630029		MAD2L1BP	0.438782	4.50382	8.90898	0.0193885	0.125507
	ARSL	-1.56045	5.04245	17.5474	0.00352901	0.0924665		CTDSPL2	0.438628	6.47263	6.20086	0.0411178	0.182197
	KLF11	-1.55585	3.2189	23.2647	0.00158853	0.062577		FAM126B	0.438564	4.73971	7.06449	0.0318719	0.159957
	KLHL35	-1.54694	4.40286	27.1714	0.00100188	0.0526391		TRMT10A	0.438406	3.39827	5.92664	0.0441979	0.187813
	AGXT	-1.54543	1.68139	25.5469	0.00120521	0.0548538		APLP2	0.4381	9.6251	9.65934	0.016218	0.115229
	MBNL1-AS1	-1.54113	1.71314	18.9805	0.00284118	0.0824717		STK38	0.437961	6.0055	10.8038	0.0125654	0.102438
	PROM1	-1.52008	5.0075	9.64855	0.0157879	0.179818		TBC1D31	0.437549	5.11277	8.11357	0.0237808	0.139273
	KIF12	-1.51958	5.31456	7.3686	0.0281665	0.236947		CRY2	0.436612	4.4408	11.8642	0.0100724	0.0929882
	IL27RA	-1.49384	0.598964	15.7203	0.00474562	0.102132		GCA	0.436251	5.28451	9.89692	0.0153577	0.112022
	MMP24	-1.49256	2.58294	22.8527	0.00167353	0.0645892		COQ5	0.43578	4.5517	10.2103	0.0143101	0.108839
	RAB6D	-1.48987	1.02531	19.1296	0.00277979	0.0818461		LSM11	0.43526	3.6035	6.82564	0.0337075	0.164297
	RAB36	-1.47606	1.5335	28.6258	0.000820857	0.050383		PPM1A	0.434974	5.74771	5.59505	0.0494418	0.198579
	MAGI2	-1.47554	2.21293	17.1455	0.00375904	0.095218		KIF21B	0.434637	2.64227	5.90268	0.0440141	0.18756
	DPEP1	-1.45216	4.79097	19.7549	0.00253995	0.0789721		RBPJ	0.43398	6.47225	11.5782	0.0106773	0.09633
	CRACD	-1.43906	3.20807	15.6541	0.00479904	0.102504		ENTPD5	0.433451	5.167	7.98031	0.0246037	0.141599
	HPCA	-1.43419	1.24416	14.8192	0.00554323	0.107514		SBF1	0.433292	7.27196	12.8386	0.00831472	0.0836674
	SPIRE1	-1.43375	0.842226	12.5473	0.00846642	0.130718		TSPAN1	0.433193	7.96936	7.10609	0.0317764	0.159687
	CA8	-1.42727	0.778043	19.2715	0.00272292	0.0804824		METTL4	0.432859	4.57159	5.7286	0.0474302	0.194309
	FBXL19-AS1	-1.42525	1.89163	17.5476	0.00352888	0.0924665		TRIB1	0.43282	9.24682	11.3371	0.0112235	0.0976448
	CLDN2	-1.42432	7.1175	26.9332	0.00102881	0.0526391		CRTAP	0.432268	6.38824	14.8103	0.00580534	0.0688441
	SPN	-1.41579	1.03887	19.8563	0.00250359	0.0789721		NUCKS1	0.429658	8.75771	11.1806	0.0115975	0.0988921
	LINC00174	-1.41459	1.47512	18.4613	0.00306886	0.0855089		PIMREG	0.429118	4.4129	8.62825	0.0207583	0.129878
	SDR16C5	-1.41351	1.60464	10.8065	0.0121507	0.156638		JKAMP	0.429096	4.61769	9.48306	0.0168966	0.117652
	SLC43A1	-1.41147	5.37721	19.7072	0.0025573	0.0790471		SMAD7	0.428965	4.70218	12.867	0.00826965	0.0835326
	RTN4RL2	-1.39826	2.04629	9.58817	0.0160135	0.180419		PTK2B	0.428881	4.98349	14.1427	0.00653012	0.0738146
	EPHB3	-1.39819	3.64896	12.2243	0.0090295	0.135549		ING2	0.428775	3.55946	11.2258	0.0114879	0.0982489
	F5	-1.39601	6.19367	29.244	0.00080148	0.050383		FRS3	0.42863	3.21992	6.60577	0.035674	0.16929
	CASTOR3	-1.39387	2.89238	26.9307	0.00102909	0.0526391		MYH14	0.428468	10.5637	12.4016	0.00905004	0.0879011
	CA12	-1.38932	5.77158	11.5042	0.0104673	0.145568		SERPINB6	0.428125	6.91914	12.1042	0.00959858	0.0910287
	RHOV	-1.38911	3.95067	19.5532	0.00261432	0.0792116		PDZK1	0.428096	4.07257	7.41687	0.0285772	0.151348
	SIGLEC15	-1.36791	1.15827	20.9718	0.00212801	0.0730041		FPGT	0.426995	3.04039	6.9907	0.0319649	0.1602
	CYP2S1	-1.34703	6.35375	25.0978	0.00127048	0.0561449		SDHAP1	0.426956	3.6514	10.0744	0.0147529	0.110196
	ID1	-1.33837	8.83878	13.0824	0.00762829	0.123261		MAP3K6	0.426252	4.43883	8.24952	0.0228846	0.136465
	TMEM132A	-1.3315	5.5183	21.1612	0.00208948	0.0725538		SAP30	0.426236	4.05448	11.0283	0.0119768	0.100635
	ALDH2	-1.3254	7.67323	19.46	0.00264965	0.0794478		ARHGEF9	0.425452	4.62885	5.85101	0.0456793	0.190864
	BIK	-1.32533	1.39801	19.8556	0.00250381	0.0789721		HERC4	0.425294	6.17699	6.98293	0.0326779	0.16204
	STXBP4	-1.32056	2.88413	22.5699	0.00173522	0.0654229		CUL7	0.425032	5.84882	7.19896	0.0306011	0.156546
	H2BC8	-1.32006	0.907107	14.9636	0.00540451	0.107395		AMZ2P1	0.424841	1.84937	5.98385	0.0429305	0.185511
	RAVER2	-1.31162	1.71516	16.1814	0.00439384	0.0998949		RHOA	0.424827	8.71187	6.79113	0.0346555	0.166866
	H1-2	-1.31154	4.19216	7.79833	0.0250686	0.227085		RBAK	0.424452	5.15345	8.37898	0.0220981	0.133569
	LMCD1	-1.29914	2.267	12.2299	0.00901923	0.135549		RGS3	0.423941	5.59879	13.4506	0.00740845	0.0798302
	ANXA13	-1.28471	6.01803	9.97478	0.0146368	0.172258		MPZL3	0.423244	5.27275	11.6681	0.0104821	0.0955295
	CADM4	-1.27641	3.48551	21.6019	0.00196952	0.0696589		RASSF1	0.42308	4.43581	8.33817	0.0223242	0.134307
	AQP2	-1.27345	1.64545	27.8796	0.000859031	0.050383		RASA4CP	0.422451	2.46903	6.08663	0.0416075	0.183235
	SPRED3	-1.26945	0.858416	27.8225	0.000864489	0.050383		MAPK13	0.422391	7.32864	11.1182	0.011751	0.0998406
	RIPOR2	-1.26922	1.47799	19.4461	0.002624	0.0792116		PDLIM1	0.422157	7.38975	8.38843	0.0222506	0.134244
	SLC23A3	-1.25886	1.78736	11.948	0.00954956	0.139151		PRRG4	0.422012	5.16717	9.56933	0.01656	0.116436
	ZNF32	-1.23724	3.39274	14.9302	0.00543617	0.107395		TCTN3	0.421867	5.26869	9.63893	0.0162947	0.115489
	C2CD4C	-1.2366	0.719288	13.0094	0.00773611	0.124347		PELO	0.421651	4.78624	11.0541	0.0119113	0.100399
	GASAL1	-1.23158	2.43109	6.5984	0.0350609	0.265028		ACO1	0.421013	5.70509	5.81107	0.0462411	0.19216
	DDIT3	-1.22853	4.26161	13.1012	0.00760082	0.122991		PINK1	0.420731	3.70597	7.06262	0.0314001	0.158977
	CTXN1	-1.22738	5.45663	11.8643	0.00971453	0.139865		NUDCD3	0.420297	6.48536	7.79812	0.0259503	0.145339
	H1-4	-1.22736	0.78287	12.0799	0.00929666	0.137242		HAUS3	0.420262	4.43337	8.74281	0.0201791	0.12789
	SBK1	-1.22478	2.56764	25.4019	0.00116038	0.0537891		APOH	0.420195	5.39245	5.69889	0.0478684	0.195035
	TOX3	-1.22284	3.81941	6.53477	0.0357233	0.267499		CTSB	0.420106	8.19102	14.1407	0.00653249	0.0738146
	PCAT7	-1.22261	1.69527	20.6179	0.00217077	0.0735872		RANBP6	0.419853	4.41577	10.087	0.0147112	0.1101
	CITED4	-1.22235	2.22058	6.25769	0.0388022	0.276875		KLHL36	0.419842	6.29886	7.39975	0.028956	0.152161
	EPB41L4A	-1.22211	3.49868	27.5414	0.000937508	0.0514908		ZMYM3	0.419342	6.59494	9.35497	0.0174127	0.119138
	ACY3	-1.22095	1.70252	7.39513	0.0279615	0.23638		DIPK2A	0.419068	4.74484	11.0034	0.0120403	0.101021
	TMEM268	-1.21739	1.85082	13.5203	0.00701957	0.119635		TRERF1	0.418591	5.13656	7.96704	0.0246072	0.141599
	CEMIP	-1.21616	4.71112	10.0051	0.0145353	0.171895		RNF43	0.41788	8.14328	11.1054	0.0117828	0.0998805
	LOC100506639	-1.21396	1.04414	16.0796	0.00445917	0.100278		MED30	0.417872	5.64289	5.85116	0.0456772	0.190864
	UBALD1	-1.21265	5.49185	17.657	0.00346935	0.0919579		TRPM4	0.417717	5.99203	11.0381	0.0119519	0.100499
	TP53INP1	-1.19121	2.93292	20.6509	0.00223822	0.0744477		IL15RA	0.416703	3.07256	6.74608	0.0342607	0.165658
	LINC02604	-1.18929	2.48595	11.4918	0.0104946	0.145675		SMIM14	0.416689	6.39288	13.2509	0.00768963	0.0806736
	SOCS3	-1.18393	1.35493	26.1525	0.00104524	0.0526391		SLC9A6	0.416263	4.63939	7.37908	0.0288759	0.151948
	ANKRD65	-1.18299	2.78126	6.52354	0.0358418	0.267666		SCARB2	0.415489	8.05197	12.0166	0.00976821	0.0918005
	CD81	-1.1822	6.14531	23.3624	0.0015692	0.0624082		IGSF8	0.414883	5.39248	5.65089	0.0485875	0.196581
	CD24	-1.18089	8.61996	5.70677	0.0460136	0.300988		SEMA4D	0.414003	5.82409	6.19574	0.0410661	0.182197
	PODXL2	-1.18061	4.55274	19.3919	0.00267583	0.0798139		HACD1	0.413634	4.04827	7.9216	0.0248464	0.142244
	FSCN1	-1.17768	1.87416	26.1638	0.00104386	0.0526391		PPP1CB	0.413258	8.13317	8.5222	0.0214391	0.131407
	PLK3	-1.17347	4.66226	26.0828	0.00113133	0.0534405		TMEM68	0.41323	5.44145	10.9042	0.0122976	0.101657
	HPDL	-1.17072	4.30028	8.66575	0.0200337	0.203401		TPX2	0.413152	8.26611	14.9894	0.00562853	0.0677957
	UTRN	-1.16692	5.10895	11.1584	0.0112618	0.151046		SH3PXD2A	0.412461	5.71185	5.72236	0.0475219	0.194404
	PLCL2	-1.16475	1.52334	6.95836	0.031597	0.251596		SGO1	0.412216	3.10612	8.24403	0.0228635	0.13641
	JUND	-1.16281	8.56238	7.87241	0.0245794	0.224996		SGCB	0.411601	4.03688	7.39356	0.0286319	0.151403
	SNAI1	-1.16277	1.34757	7.49191	0.0272297	0.234307		TMBIM6	0.411263	10.1896	6.28669	0.0394273	0.179049
	AHRR	-1.16139	1.41919	13.3375	0.00726589	0.121176		IRF6	0.411115	6.51425	9.98884	0.0150405	0.110833
	NATD1	-1.15309	2.65881	12.6931	0.00822676	0.128593		GIN1	0.410799	2.99718	7.67186	0.0265367	0.146547
	EME2	-1.15285	2.19323	6.37873	0.0374168	0.272841		AKR7A2	0.409617	6.6287	8.18582	0.0233106	0.138075
	PON3	-1.15271	0.816796	16.4192	0.00410199	0.0994077		ILRUN	0.408338	7.42765	10.603	0.0131234	0.104615
	H2BC5	-1.15123	4.39312	16.2174	0.00436775	0.0997945		GLO1	0.407855	7.06798	7.53463	0.0278242	0.150052
	CYP27B1	-1.14741	2.14314	16.3835	0.00425011	0.0994077		CCNB2	0.407851	6.89356	10.5014	0.0134182	0.105574
	VSIR	-1.14615	4.34766	18.0142	0.00328376	0.0892836		TTC38	0.407724	5.21578	8.00241	0.0243293	0.140917
	OVGP1	-1.14461	2.75919	25.828	0.00108574	0.0526391		TMEM167B	0.407412	5.25232	7.74311	0.0260397	0.145567
	GPX3	-1.14456	3.62204	11.2007	0.0111605	0.149997		PEX6	0.406336	6.46695	10.573	0.0132096	0.105124
	SYTL2	-1.14348	3.19735	15.4685	0.00495292	0.104308		LNX1	0.406265	4.54339	10.041	0.0148643	0.110335
	CORO1A	-1.14246	2.99056	15.7603	0.00471376	0.101989		CSRNP2	0.404262	4.82557	12.3092	0.00921609	0.0888622
	SSBP3	-1.14038	5.61769	26.4182	0.00106917	0.0526391		MAPK3	0.404199	6.23924	8.06418	0.0240072	0.139575
	DUSP8	-1.13903	1.33684	7.43785	0.0276354	0.235878		FAM110C	0.403999	6.22976	10.5382	0.0133104	0.10523
	OBSCN	-1.13566	3.78283	22.9201	0.00165516	0.064315		CAMK2G	0.403884	6.68595	10.896	0.0123192	0.101657
	AMIGO3	-1.12958	2.01098	14.0836	0.00632449	0.113961		VOPP1	0.403113	6.74644	11.6765	0.0104642	0.0954559
	AIF1L	-1.12915	2.58299	27.3196	0.000914444	0.0508691		ZBTB4	0.402927	6.17936	8.48537	0.0215108	0.131596
	PTK7	-1.12856	5.15327	10.4733	0.0130766	0.162129		NDFIP1	0.402472	6.52015	12.7129	0.00851818	0.084656
	VIL1	-1.12834	7.38914	20.5944	0.00225776	0.0744477		STX12	0.401501	5.57386	9.72573	0.0159715	0.114387
	ARL4D	-1.127	3.48297	25.7111	0.00112255	0.0534405		TSC22D3	0.401104	4.931	8.82094	0.0197961	0.126675
	CREB3L1	-1.12699	8.03759	21.2422	0.00206676	0.0722037		RAVER2	0.400723	5.10142	11.244	0.011444	0.098166
	TARS3	-1.1269	2.81952	18.4882	0.00303614	0.08495		ZNF426	0.400579	3.15758	6.17999	0.0404512	0.181266
	FOLR1	-1.12595	1.78327	19.846	0.00236859	0.0764372		PI4KB	0.40028	6.34126	5.86348	0.0455057	0.190693
	DIP2C	-1.12566	1.44443	7.54154	0.0268639	0.233116		PPP3CC	0.399482	2.91722	7.15329	0.0305479	0.156453
	TFF1	-1.12544	1.47258	6.18241	0.0396973	0.2791		DNASE2	0.399091	5.34284	9.15642	0.0182534	0.12165
	NOX1	-1.11929	3.81148	10.296	0.0136061	0.166598		CCNF	0.398816	6.06662	5.64466	0.0486818	0.196715
	GSTA4	-1.11804	1.29332	9.44644	0.0165594	0.184201		CHEK2	0.398533	4.97223	10.4474	0.0135779	0.10625
	SERPINB8	-1.11571	1.80091	13.21	0.0074442	0.12272		MTCH1	0.396072	7.63694	12.5208	0.00884152	0.0867781
	LINC01503	-1.11189	1.46675	11.8129	0.00981755	0.140899		RYBP	0.395671	5.23491	5.80583	0.0459085	0.191335
	ZNF358	-1.10854	5.18476	6.63159	0.0347217	0.263038		FSTL3	0.395524	3.34007	7.1561	0.0305241	0.156453
	CCDC187	-1.10773	1.41747	24.3184	0.00130248	0.0567804		PRR5L	0.394872	4.67339	10.2317	0.0142422	0.108694
	AADAC	-1.10521	1.7091	22.164	0.00171621	0.0649205		KPNA5	0.39486	2.81968	7.7353	0.0260936	0.145567
	FXYD3	-1.10516	5.41868	7.1956	0.0295518	0.242703		TUSC1	0.394841	3.94382	9.47045	0.0169465	0.117827
	MORN2	-1.09796	3.09818	10.6338	0.0126197	0.160364		FZD6	0.39482	6.07506	8.50252	0.0214187	0.131407
	TOB2P1	-1.09562	1.92119	14.1156	0.00628764	0.113595		LIX1L	0.393377	3.66824	9.81928	0.0156322	0.113164
	INKA2	-1.09427	2.85981	25.406	0.00114141	0.0534405		TSPAN3	0.392635	9.57152	8.59117	0.0209503	0.130354
	EGR1	-1.09093	9.7352	11.3627	0.0107835	0.147623		KIAA1841	0.392033	4.00121	8.86111	0.0196028	0.126325
	DNAH1	-1.08673	2.10425	7.84201	0.0247786	0.22637		SLC25A17	0.391902	4.28682	7.75322	0.0259702	0.14537
	NFKBIZ	-1.08363	4.53797	28.2958	0.000823403	0.050383		GGH	0.391601	4.88507	7.16767	0.0304427	0.156216
	LINC01819	-1.08066	3.67621	16.5617	0.00412824	0.0994077		C1orf210	0.391392	5.36643	9.17619	0.0181674	0.121288
	ARHGEF40	-1.07785	5.60255	12.4839	0.00857325	0.131469		PLA2G4A	0.391391	5.29953	6.06852	0.0421893	0.184386
	TRPM5	-1.07762	2.83562	6.13586	0.0402641	0.280965		ADPRHL1	0.391259	3.07251	7.22837	0.0299209	0.155106
	H2BC4	-1.07721	1.21477	15.8412	0.00449168	0.100278		SPINT1	0.390934	8.80086	11.5197	0.0108066	0.0965126
	ONECUT2	-1.07652	5.93567	12.2671	0.00895212	0.135045		ILF3-DT	0.390719	4.50379	6.14411	0.0411875	0.182268
	KCNC3	-1.07326	3.94777	16.261	0.00433649	0.0994077		LONP2	0.389614	6.16628	6.5663	0.0364238	0.171289
	AREG	-1.0722	5.52724	6.96783	0.031512	0.251596		ZNF845	0.389528	4.82954	6.73934	0.0344349	0.166151
	IER2	-1.0722	8.66084	14.9112	0.00545436	0.107395		NDST2	0.389217	3.7129	8.12097	0.0235954	0.138975
	KLF6	-1.06827	7.46758	13.2795	0.00734627	0.121982		ITM2C	0.387927	7.80837	9.31071	0.0175957	0.119553
	KDM6B	-1.06807	5.54849	15.4254	0.00498955	0.104308		HERPUD2	0.387787	5.71856	11.3985	0.011081	0.0972641
	IHH	-1.06755	5.61537	6.04032	0.0414603	0.285671		PXMP4	0.386904	4.77397	6.59966	0.0358593	0.169749
	PLIN5	-1.0663	1.98301	17.8679	0.00320426	0.0880238		NCK1	0.386148	5.02973	6.78081	0.0339858	0.164887
	ABCC5	-1.06514	2.15224	16.2568	0.00425426	0.0994077		RAD21	0.383747	10.4574	6.60711	0.0356602	0.16929
	ARAP3	-1.06506	0.827755	16.7038	0.00383757	0.095931		PYGL	0.383628	5.48498	10.2392	0.0142184	0.108694
	KLF4	-1.06124	4.006	13.616	0.00689482	0.11903		KPNA2	0.382251	8.17382	6.26863	0.0400074	0.180524
	DUSP1	-1.05921	7.21748	10.7904	0.0121936	0.156638		HIKESHI	0.38204	5.43435	5.58914	0.0490747	0.19768
	AKNA	-1.05802	2.865	15.456	0.00496357	0.104308		RCCD1	0.381792	5.40999	9.99539	0.0150182	0.110775
	ZFPM1	-1.05516	5.65178	8.28769	0.0220521	0.214562		NDFIP2	0.38117	6.28166	9.29763	0.0176503	0.119556
	FUT4	-1.05107	5.05712	21.662	0.001939	0.0690607		XIAP	0.379451	6.85472	7.08115	0.0312887	0.158692
	PNMT	-1.04953	2.52696	8.37457	0.0215661	0.21256		PLOD1	0.379373	6.45385	9.73582	0.0159344	0.114202
	BAIAP2L2	-1.04692	4.75812	6.92988	0.0318546	0.252713		ZNF331	0.379042	4.08545	9.62915	0.0163317	0.115618
	TBKBP1	-1.04609	0.926193	13.122	0.00744829	0.12272		MND1	0.378572	3.38083	6.36771	0.0382491	0.176049
	ETS1	-1.04471	2.60808	11.5011	0.0104742	0.145568		CAPN5	0.37672	7.12943	8.62279	0.0207864	0.129885
	PLK2	-1.04171	6.77	24.8234	0.00128833	0.0566072		SEC61G	0.375993	5.306	7.32642	0.0291268	0.152569
	VPS9D1-AS1	-1.03808	3.15282	15.523	0.00490708	0.103892		PARP2	0.375703	4.24728	8.3188	0.022433	0.13475
	TRPV1	-1.03776	1.14943	13.1075	0.00749346	0.122991		SMIM3	0.373946	4.67687	10.0652	0.0147833	0.110283
	ASS1	-1.0377	5.98688	22.9911	0.00161037	0.0630029		USP30	0.373944	4.472	10.3963	0.0137317	0.107014
	CACNA1D	-1.03743	3.87948	9.8875	0.0149339	0.173732		PTGR1	0.372969	6.3951	8.139	0.0234863	0.138667
	LINC00680	-1.03436	1.24713	11.3897	0.0107222	0.147579		DNAJB14	0.372312	5.52025	6.33463	0.0387045	0.177184
	MAOA	-1.03085	5.17184	16.9708	0.00386493	0.0964039		CIP2A	0.371537	5.02836	8.99899	0.0189573	0.123761
	SLITRK6	-1.02764	6.35486	16.4852	0.00418002	0.0994077		CXorf38	0.371233	4.652	7.69918	0.0263447	0.146305
	SLC22A23	-1.02723	4.40988	16.1906	0.00438717	0.0998949		ARHGAP10	0.369516	4.0977	6.71427	0.0345747	0.166616
	LURAP1L	-1.02431	2.74601	16.4083	0.0041569	0.0994077		BCL10	0.369061	5.04393	6.90217	0.0327722	0.162108
	FMNL1	-1.02278	1.11468	7.9753	0.02392	0.221751		B4GALT4	0.368551	4.64445	7.17428	0.0303709	0.156216
	GPER1	-1.01831	1.596	18.5852	0.00285157	0.0824717		HAUS4	0.367771	4.96434	7.31002	0.0292578	0.152978
	GLIPR1	-1.01764	3.09116	6.57116	0.0353425	0.266037		PGRMC2	0.367752	6.57543	9.28023	0.0177232	0.119783
	PRR36	-1.01415	5.23567	17.9512	0.00331558	0.0895441		ZNF616	0.367111	3.73227	8.51035	0.0213768	0.131407
	NCMAP	-1.01221	2.5722	11.0235	0.0115924	0.153455		ERLIN2	0.366752	5.50488	5.62724	0.0482295	0.195905
	H2AW	-1.00916	4.33182	9.88286	0.0149499	0.173742		ALDH5A1	0.365626	4.86988	7.67424	0.0265198	0.146547
	ZNF385A	-1.00487	4.56055	12.8792	0.00793352	0.125745		TGFA	0.364656	6.03589	6.22472	0.0400604	0.180524
	RAB37	-1.00363	2.13548	15.7491	0.00456262	0.100278		R3HDM2	0.364568	6.85788	6.32603	0.0389406	0.177752
	LARGE1	-1.00335	2.34468	6.05942	0.0412176	0.284858		ECE1	0.36336	7.91475	9.13135	0.0183632	0.121861
	AQP7	-1.00323	2.05174	14.626	0.00559642	0.107887		ANXA2P2	0.363027	4.23537	6.84961	0.0332639	0.16331
	CCDC96	-0.999685	1.99963	6.86068	0.0324918	0.254586		AURKA	0.362813	6.72992	10.9859	0.012085	0.101031
	HSD17B2	-0.998481	4.8323	9.19285	0.0175969	0.190329		RCAN3	0.361883	5.76746	5.9035	0.0441478	0.187702
	PMAIP1	-0.993471	3.87692	11.3458	0.0108222	0.147886		TMBIM1	0.361317	8.4021	10.5649	0.0132331	0.105124
	MEX3B	-0.989176	2.50765	11.1516	0.0112782	0.151046		C17orf113	0.361174	3.49395	5.57871	0.0487091	0.196723
	ACTL10	-0.98915	3.40893	8.16576	0.0227582	0.218702		NIPSNAP2	0.360918	5.57246	8.08099	0.0238397	0.139273
	SPAG1	-0.988895	4.09095	17.9943	0.00329377	0.0892836		INPP5B	0.360716	4.38451	8.79788	0.0199082	0.126976
	SDC3	-0.98845	1.27913	16.3729	0.00405349	0.0989467		PPP1R3D	0.360716	5.07559	9.56566	0.0165741	0.116464
	PRDM8	-0.988115	2.04052	14.402	0.00581532	0.10944		DYNC2LI1	0.360388	4.15999	5.842	0.0448626	0.189505
	PHETA1	-0.98773	4.42955	8.36468	0.0216207	0.21256		GNA15	0.359752	4.6258	5.88927	0.0442739	0.187995
	ANTXR2	-0.985235	3.81578	13.4607	0.00709868	0.119653		BCAR3	0.359674	5.22528	8.46398	0.0216265	0.131973
	CASTOR2	-0.983867	4.84601	23.4285	0.00146292	0.0607724		OIP5	0.359587	4.13652	7.4502	0.0281628	0.150405
	SMIM5	-0.982411	3.1759	15.9439	0.00451374	0.100278		PEX12	0.358341	3.7013	6.9083	0.0327154	0.16204
	MARCHF3	-0.981606	3.15172	19.9231	0.00233969	0.0759337		PARD6B	0.357087	5.6458	7.09293	0.0310643	0.157833
	LOC648987	-0.980722	2.56559	20.7639	0.00207666	0.0723284		MOB3C	0.356223	4.16403	8.23598	0.0229105	0.136478
	FAIM	-0.971367	1.74761	14.9446	0.00518694	0.10522		ZBTB7C	0.354857	4.98699	6.80977	0.033643	0.164297
	TDGF1	-0.96808	1.3878	10.4872	0.0130361	0.162129		EFCAB11	0.354429	3.12778	7.72264	0.0261812	0.145841
	TTC6	-0.967372	1.82421	15.6872	0.00455202	0.100278		AARS1	0.354391	7.33263	8.34179	0.0223027	0.134307
	NPHP1	-0.966004	2.32536	13.3927	0.00710294	0.119653		LIN9	0.354323	4.30405	6.25389	0.0395651	0.179473
	HOXB8	-0.961522	6.58862	25.2612	0.00116298	0.0537891		ZNF75D	0.354178	4.14495	6.2537	0.0395675	0.179473
	INPP5J	-0.957266	1.26568	15.108	0.00503507	0.104341		LINC00938	0.354028	4.52596	6.29348	0.0391009	0.178206
	PCNX2	-0.956813	3.39098	17.5605	0.00341281	0.0910932		PERP	0.353858	7.99572	9.4965	0.0168436	0.117568
	VNN1	-0.956091	2.20939	7.12108	0.0301755	0.245289		TSPAN31	0.353755	5.31069	7.34527	0.0289773	0.152204
	YPEL3	-0.955617	5.67365	7.82198	0.024911	0.227085		HMGN2	0.353571	8.9185	8.95408	0.0191645	0.124477
	BFSP1	-0.955449	1.27066	15.2774	0.00488735	0.103779		CEP250	0.35288	6.85849	6.62932	0.0354316	0.168626
	SMPDL3B	-0.953904	4.27762	21.1895	0.001985	0.0699895		ZFYVE1	0.352875	3.61563	5.78843	0.0456001	0.190741
	LINC01124	-0.951414	2.0414	9.00719	0.0184096	0.194284		KCTD9	0.352646	5.28218	5.60352	0.0484081	0.196294
	NCKAP5L	-0.949035	5.39225	24.1846	0.00132424	0.0573034		ZKSCAN4	0.352309	3.2937	5.89294	0.0441465	0.187702
	ZNF774	-0.947974	2.14148	12.7747	0.00798968	0.126224		PAFAH2	0.351422	5.00927	6.0789	0.0417052	0.183385
	SLC44A3	-0.942114	4.64076	21.4095	0.00190873	0.0685702		EXOC1	0.350575	5.52753	6.17017	0.0405708	0.181378
	LOC100129484	-0.941901	2.39956	11.6595	0.0101338	0.143101		ZNF383	0.350135	3.71722	7.30031	0.0293356	0.15329
	CCDC74A	-0.941199	1.61175	5.69833	0.0461371	0.300988		ANP32E	0.349622	7.2748	9.95465	0.0151575	0.111087
	C15orf62	-0.94052	4.3968	16.2962	0.00431142	0.0994077		AMFR	0.349452	6.43472	9.3505	0.0174311	0.119138
	LINC01123	-0.939658	3.67157	20.2835	0.00222207	0.0744477		CENPH	0.348434	5.58204	7.92181	0.0248451	0.142244
	C9orf116	-0.938543	2.5514	6.16535	0.0399037	0.279326		EIF3J-DT	0.348157	4.86703	8.25472	0.0228013	0.13618
	TTC7B	-0.938158	2.25875	15.0677	0.00507559	0.104664		RNF26	0.346102	6.06586	6.24422	0.0396796	0.179911
	COLCA2	-0.938091	3.93721	6.53154	0.0357573	0.267499		SNX25	0.346005	3.79795	7.0989	0.0310128	0.15771
	EVA1C	-0.937542	3.44346	8.62642	0.0202324	0.204544		TMED7	0.345824	6.25793	7.80309	0.0256307	0.144454
	HTR1D	-0.936432	3.56679	9.94577	0.0147347	0.172645		SUSD6	0.345084	4.77079	6.52606	0.0365105	0.171491
	HNF4A	-0.936274	5.79471	6.74218	0.0336216	0.259271		LINC00673	0.344649	5.07297	8.65286	0.0206321	0.129477
	SLC7A7	-0.935706	3.90178	11.5221	0.0104283	0.145568		SCCPDH	0.344302	6.21381	9.76864	0.0158147	0.113485
	ZNF814	-0.935634	3.47342	19.5462	0.00247123	0.0784205		GPR137B	0.344144	3.77589	7.17086	0.0303997	0.156216
	FBP1	-0.933479	7.45297	10.0637	0.0143417	0.171714		KLHL7	0.343666	4.95464	8.21575	0.0230291	0.136907
	NINJ2	-0.931825	1.18133	15.25	0.00491086	0.103892		TSC22D1	0.342971	8.51706	6.05284	0.0421181	0.184144
	BDH2	-0.930051	4.33405	11.5198	0.0104333	0.145568		CCNB1	0.342858	7.18935	10.0501	0.0148338	0.110335
	FLJ32255	-0.925066	2.80492	13.8489	0.00647034	0.114897		SPAG5	0.342492	6.34668	7.62668	0.0268581	0.147215
	DUSP6	-0.924601	7.30396	18.9614	0.00284914	0.0824717		ATXN10	0.341218	6.18303	5.73069	0.0465142	0.192742
	POU3F1	-0.924403	3.27119	19.8808	0.00235399	0.0761813		LAMB2	0.341088	6.20975	6.89739	0.0328165	0.162201
	LOC153684	-0.923264	0.899385	13.4029	0.0068896	0.11903		KDELR2	0.340775	8.43324	7.37824	0.0287182	0.151465
	VSIG10L	-0.922844	6.04978	10.5502	0.0128551	0.161639		AATK	0.339813	6.30969	8.82533	0.0197748	0.126675
	LOC101927318	-0.9226	3.1835	10.4043	0.0132795	0.163652		MYO1D	0.339736	7.45072	7.8292	0.0254552	0.143676
	TMEM150A	-0.921657	3.8971	8.57705	0.0204853	0.206599		JOSD1	0.339717	6.32208	8.39581	0.0220005	0.133336
	ZNF711	-0.920004	3.17194	18.9786	0.00268752	0.0798665		ATP2A3	0.338334	6.34898	7.89059	0.0250486	0.142916
	DECR1	-0.918846	5.00357	8.65715	0.0200769	0.203401		LRP5	0.338215	9.90399	8.26947	0.0227158	0.135882
	GMFG	-0.916224	2.36937	6.67105	0.0343239	0.261215		FAH	0.338202	4.14891	6.4458	0.0373787	0.173666
	EPS8L3	-0.915149	7.12672	7.98516	0.0238581	0.221751		TTC39A	0.336809	4.51871	5.79826	0.0454606	0.190693
	ARHGAP5-AS1	-0.913549	2.91546	7.11666	0.030213	0.245289		SLC44A1	0.336692	7.83459	5.80278	0.045536	0.190701
	DNAH5	-0.913404	1.37962	9.67247	0.0156822	0.178796		TNFAIP2	0.334576	6.8954	6.52218	0.0365519	0.171615
	MTCL1	-0.911867	2.27894	8.39332	0.0214629	0.212288		WHAMM	0.333381	5.10145	7.97757	0.0244868	0.141472
	GADD45A	-0.909615	6.21172	9.44085	0.0165814	0.184267		MASTL	0.33309	4.78455	6.12513	0.0411256	0.182197
	PRSS30P	-0.909312	1.47632	9.33274	0.0170146	0.186569		ZNF419	0.332438	4.24031	6.14405	0.0408914	0.181916
	ITGA1	-0.908241	4.21242	17.2152	0.00364098	0.0938929		CREBZF	0.332013	6.91633	7.67376	0.0265233	0.146547
	MXD1	-0.907943	4.32542	10.921	0.0118518	0.154738		PCK2	0.331347	5.40808	6.0228	0.0424228	0.184751
	PROC	-0.907522	1.69302	5.50816	0.049034	0.31034		HSD3B7	0.329109	4.15005	8.11033	0.0236601	0.139142
	OSCP1	-0.9071	2.16865	8.75091	0.019612	0.20112		MMAA	0.328202	3.4568	6.36164	0.0383178	0.176171
	MCMDC2	-0.905768	0.9545	9.26971	0.017181	0.187465		CMIP	0.328143	7.09602	6.10599	0.0413643	0.182724
	BCO1	-0.904895	1.21004	6.84553	0.0326336	0.255172		RHOT1	0.327947	6.23168	8.96278	0.0191242	0.12435
	CLIC5	-0.901547	2.72619	9.06894	0.0181341	0.193056		NCAPD2	0.326052	7.85819	6.11933	0.0411977	0.182268
	LMO4	-0.899583	7.6593	20.5088	0.00223217	0.0744477		PARP16	0.326001	4.38983	6.85275	0.0332342	0.163235
	ADRA2A	-0.898943	4.80559	7.65917	0.0260217	0.230087		C12orf66	0.324777	3.33566	5.85808	0.0446245	0.188997
	GADD45B	-0.896891	5.58446	7.2159	0.0293848	0.242202		PTPDC1	0.324309	4.01487	5.50504	0.0498664	0.199419
	GDA	-0.894034	6.68921	6.12924	0.0403454	0.280965		CLUAP1	0.324237	2.96287	5.95312	0.0433366	0.185924
	MDFI	-0.892037	2.3336	6.90337	0.0320968	0.253053		EEPD1	0.323014	5.55694	6.98638	0.0320037	0.1602
	PORCN	-0.89196	2.27257	18.5265	0.00287713	0.0825837		GM2A	0.322719	4.7989	7.51519	0.027673	0.149811
	SECTM1	-0.891656	2.10402	14.2017	0.00592888	0.110312		SLC40A1	0.322599	7.08677	6.69717	0.034745	0.166947
	PQBP1	-0.891258	6.33779	6.05706	0.0412474	0.284891		ARL6IP5	0.3222	6.76325	6.95233	0.0323116	0.16104
	SEPTIN6	-0.887193	2.5663	9.97776	0.0146267	0.172258		B3GNT5	0.322173	5.04601	5.85274	0.0446984	0.189101
	DANCR	-0.885463	6.1611	8.41886	0.0213235	0.211275		TUBA1B	0.32211	10.0932	6.75319	0.034191	0.165438
	ALKBH2	-0.883264	4.63622	5.81478	0.0444717	0.295891		ATL2	0.321387	6.09367	5.95216	0.0433494	0.185924
	WDR45	-0.881598	5.35278	14.1167	0.00628646	0.113595		CTSD	0.320839	9.48486	6.75219	0.0342008	0.165438
	GABPB1-IT1	-0.880817	3.48239	7.42301	0.0277482	0.23638		RNF149	0.320577	6.05607	7.84919	0.0253219	0.143416
	FOXO4	-0.879755	5.26384	19.3764	0.00253642	0.0789721		MARCKS	0.319705	7.76487	5.5224	0.0496319	0.199013
	PDE4D	-0.878769	3.33086	11.5741	0.0103156	0.144419		PIGX	0.319434	4.97947	7.23401	0.0298745	0.155018
	GGT6	-0.878592	3.70968	5.50352	0.0491075	0.310634		EZR	0.318619	8.80887	8.90024	0.0194167	0.125549
	IL22RA1	-0.877633	5.92803	15.6167	0.0048004	0.102504		IFIT2	0.318192	5.15221	7.53123	0.0275538	0.149646
	SSPO	-0.875969	1.23942	7.63751	0.0261742	0.230543		DLG3	0.318156	7.47736	7.98899	0.0244142	0.141266
	SBSPON	-0.874342	4.02536	14.4856	0.00584989	0.10944		PEX2	0.317393	5.89549	6.44582	0.0373785	0.173666
	CARMIL2	-0.873406	1.39636	6.25209	0.0388679	0.276998		VIPAS39	0.317105	4.34056	6.20523	0.0401457	0.180813
	NUAK1	-0.871916	1.20029	6.40242	0.0371532	0.271928		CCDC117	0.316381	5.97866	6.39655	0.0379246	0.174982
	CBX2	-0.871681	3.31825	12.1526	0.00916084	0.13648		ZFAND1	0.315109	6.56754	5.76789	0.045893	0.191335
	IGLON5	-0.870316	1.61947	11.2669	0.0107147	0.147579		CDCA7	0.314788	7.1885	6.56571	0.0360913	0.170426
	FAM86C1	-0.868953	2.52821	7.49933	0.0271745	0.234307		NUP37	0.314683	4.89363	6.1248	0.0411296	0.182197
	STRA6	-0.868466	5.23379	6.68088	0.0342257	0.261083		SREBF1	0.314541	8.47421	7.50842	0.0277235	0.149818
	LYSMD4	-0.868257	3.58985	23.7901	0.00139109	0.0588588		PTPRA	0.313859	6.45972	5.67125	0.0473044	0.194198
	FBXO32	-0.867416	5.25414	28.4836	0.000803934	0.050383		TDRD7	0.312875	4.78754	5.50775	0.0498232	0.199396
	KLF10	-0.867053	6.86184	11.7547	0.00993616	0.141856		HSP90B1	0.31282	9.78766	6.91639	0.0326407	0.16204
	LGALSL	-0.866446	4.3431	18.6661	0.00281682	0.0822402		EXT1	0.311818	6.97137	7.17212	0.0303891	0.156216
	FAM78A	-0.865177	2.21572	15.3016	0.00486671	0.103533		DYNC1I2	0.311407	6.86105	8.08921	0.0237892	0.139273
	IQCK	-0.864289	2.08457	14.27	0.00585484	0.10944		SEPTIN7	0.310776	7.69648	5.56835	0.0488698	0.197161
	MAP3K8	-0.861897	4.61308	10.0084	0.0145243	0.171895		MPI	0.308707	5.82841	7.67145	0.0265395	0.146547
	RNF130	-0.861666	4.69472	24.3665	0.00129477	0.0566722		IRAK4	0.307988	4.20289	5.59798	0.0484123	0.196294
	NRARP	-0.860786	6.3024	9.39874	0.0167485	0.185222		KCNE3	0.307628	7.51351	6.79611	0.0337742	0.164481
	GRB14	-0.859968	4.01412	12.8724	0.00794399	0.125745		RAP1A	0.307239	5.77941	6.5315	0.0364526	0.171289
	LOC101927751	-0.851678	2.40479	11.2689	0.0107885	0.147623		DHCR7	0.307108	7.95632	8.60674	0.0208694	0.130044
	NOP2	-0.850308	5.56153	8.91892	0.0188128	0.196272		PELI1	0.305553	6.84617	6.90666	0.0327306	0.16204
	ATF5	-0.850259	5.45381	12.6921	0.00822845	0.128593		GOLPH3L	0.30399	6.33688	6.01011	0.0425874	0.184931
	ZFP36	-0.848504	9.04543	21.4985	0.00187676	0.0679527		SNX16	0.303494	3.99752	5.84927	0.0447464	0.189165
	LOC90246	-0.847082	3.22625	14.3534	0.00579504	0.10944		KBTBD2	0.303335	6.21422	7.35011	0.0289391	0.152142
	CALCOCO1	-0.846466	6.05515	13.9322	0.00650239	0.115168		SDC4	0.302507	7.49928	7.29908	0.0293455	0.15329
	SORBS3	-0.845985	4.9905	13.4431	0.00712219	0.119653		C1orf116	0.30243	7.14556	6.54429	0.0363171	0.17112
	PIH1D2	-0.841329	1.41988	10.9887	0.011294	0.15108		KIAA1191	0.302276	6.93043	7.31588	0.0292109	0.152802
	TWNK	-0.840527	5.41988	18.0569	0.00309234	0.0859534		CA13	0.3021	3.94806	6.22062	0.039961	0.180524
	KIZ	-0.834763	4.63944	11.2868	0.0109581	0.148389		FN3KRP	0.302021	5.38421	6.18088	0.0404403	0.181266
	MXD4	-0.834479	6.20106	27.1949	0.000927398	0.0511816		PARP8	0.301983	4.80629	6.17065	0.040565	0.181378
	CHPF	-0.834411	6.27702	19.3486	0.00254392	0.0789721		MAPK9	0.300769	5.48311	5.82518	0.045082	0.189822
	GLUL	-0.83312	7.93865	20.0105	0.00231315	0.0752861		F2RL1	0.300553	6.55931	7.41749	0.0284135	0.150989
	DPP4	-0.831794	4.91815	7.91857	0.0242808	0.223746		LDLRAP1	0.300215	5.20794	6.68728	0.034844	0.166971
	SRSF8	-0.831417	5.99892	24.8067	0.00122683	0.0556164		TMEM94	0.299022	7.02962	5.74263	0.0462566	0.19216
	PRKACB	-0.829651	2.21942	9.99485	0.0144067	0.171714		HOOK2	0.298335	5.92898	5.85468	0.0446715	0.189057
	GTF2IP20	-0.829617	2.99804	13.2347	0.00712218	0.119653		PROM2	0.296397	6.7557	6.15768	0.0407237	0.181522
	CXCL17	-0.829174	0.947081	8.52233	0.0205089	0.206599		RCOR3	0.293957	5.17922	6.349	0.0384614	0.176545
	GJD3	-0.828599	2.95953	19.1348	0.00262568	0.0792116		KLC4	0.290452	6.58881	6.30349	0.0389845	0.177811
	LOC100996740	-0.826751	1.00249	8.47403	0.0207689	0.208127		NT5DC1	0.289649	5.46714	5.66681	0.0473706	0.194291
	ABHD16B	-0.824522	3.99132	5.67014	0.0465522	0.302338		DNAJB1	0.289457	7.08559	6.93027	0.0325131	0.161764
	FIRRE	-0.823031	1.7193	15.6469	0.00458367	0.100314		CEP55	0.288316	6.04498	7.10131	0.030992	0.157708
	RHOB	-0.822528	8.11361	6.41834	0.0369773	0.27127		PDCD7	0.288071	5.81861	6.57833	0.0359592	0.170032
	KCTD13	-0.819418	3.47751	9.33632	0.0170001	0.186569		EIF3D	0.28748	8.02546	7.01258	0.0317693	0.159687
	SYT7	-0.81818	5.49722	14.3195	0.00596991	0.11082		MKNK1	0.285953	4.25463	5.75898	0.0460208	0.191734
	SCAMP5	-0.818033	1.88896	11.6261	0.00984823	0.140985		SCAMP2	0.28362	7.2537	7.09561	0.0310412	0.157785
	LINC01521	-0.817269	1.14392	13.5726	0.00666988	0.117046		TRAF5	0.282573	4.74701	5.72262	0.0465473	0.19281
	LOC101929709	-0.817058	1.8007	15.7736	0.00448512	0.100278		UBE2R2	0.279196	7.32989	6.02737	0.0423637	0.184657
	CDKN2B	-0.813061	3.60156	17.4749	0.00338818	0.090977		HS1BP3	0.278511	4.8934	5.78905	0.0455912	0.190741
	ZSCAN16	-0.811379	3.05803	8.19533	0.0225843	0.217724		RNF2	0.27662	5.73364	6.16171	0.0406743	0.181488
	TNFSF15	-0.81129	4.27788	5.87083	0.0436976	0.292101		MMP15	0.276123	7.66965	6.47885	0.037018	0.173027
	TBC1D16	-0.810287	5.89816	9.7942	0.0152602	0.176271		PPP6R2	0.274797	6.25003	5.81333	0.0452481	0.190237
	LRRC56	-0.809113	2.39171	10.705	0.0121318	0.156638		TSKU	0.271469	6.75079	5.82745	0.0450502	0.189822
	TRNP1	-0.808297	7.91448	6.26385	0.0387301	0.276533		TWF1	0.270398	7.70856	6.23469	0.0397929	0.180212
	MTMR9LP	-0.806026	2.20209	7.81157	0.0249802	0.227085		TMED4	0.262239	7.10216	5.98073	0.0429716	0.185549
	SLC9B2	-0.805298	1.31351	8.86456	0.018729	0.196114		PSD4	0.260458	6.29802	5.54068	0.0493022	0.198156
	KDM8	-0.804835	1.47688	11.9435	0.00921586	0.136552		MAPKAPK2	0.254677	6.73606	5.92824	0.0436692	0.186738
	FRAS1	-0.803907	5.68284	6.16903	0.0398591	0.279326
	LOC101928100	-0.803476	1.35747	5.88937	0.0434455	0.291098	FDR	CADPS2	-5.00116	1.69739	303.441	3.46443e-07	0.000569305
	ISL2	-0.803144	2.21158	8.12547	0.0229978	0.21894	significant	PTPN7	-3.99098	1.37425	129.667	8.10385e-06	0.00247139
	MAP3K10	-0.802684	4.29349	10.2115	0.0138679	0.168328	downregulated	MAGI2	-3.42774	1.69482	164.482	3.22675e-06	0.00154655
	FBXO10	-0.801652	1.19311	12.9798	0.0074786	0.122929		CXCR4	-3.02358	0.722256	36.653	0.000486089	0.0194926
	ERVMER34-1	-0.801233	2.03306	6.6864	0.0341708	0.261083		NNMT	-2.91803	3.92729	80.6107	3.97121e-05	0.00578238
	CEBPD	-0.800887	6.45523	5.55385	0.048317	0.308097		SLC14A1	-2.71524	4.02291	174.776	2.93011e-06	0.00149671
	HYAL3	-0.798477	2.29655	11.7016	0.00969296	0.139865		ASCL2	-2.61431	1.98983	28.2535	0.0010547	0.0300734
	MYBBP1A	-0.797368	5.83902	8.86316	0.0190734	0.198349		ADCY5	-2.54342	0.640612	75.5298	4.51293e-05	0.00589912
	XKRX	-0.796759	1.67248	6.08038	0.0409532	0.2838		LARGE2	-2.52274	2.27074	83.4167	3.54737e-05	0.00544073
	ZNF513	-0.796206	4.22412	13.0407	0.00758954	0.122991		CSPG4	-2.4052	5.2744	153.068	4.61115e-06	0.0018613
	CFAP69	-0.795568	1.53537	9.72806	0.0150533	0.174411		PARD3B	-2.34974	0.595762	78.7212	3.61468e-05	0.00547101
	MRPL45P2	-0.795216	2.62074	8.98428	0.0184717	0.194284		TCEAL4	-2.33946	1.08227	25.5548	0.00140924	0.0339843
	CPLX1	-0.794786	3.45671	13.7815	0.00641681	0.114897		MUC5AC	-2.32461	5.15433	38.6044	0.000415028	0.0182004
	ZNF782	-0.792829	1.55117	6.45968	0.0365257	0.269463		BGN	-2.30286	1.89378	28.7502	0.00100242	0.0290831
	CBX4	-0.791986	6.81866	26.6752	0.000983919	0.0526391		SPINK4	-2.2614	4.46127	26.5448	0.0012636	0.0326632
	SLC46A1	-0.790131	1.85951	12.806	0.00773905	0.124347		NR0B2	-2.23267	2.66217	36.2602	0.000502242	0.0199217
	OVOL2	-0.789945	3.21066	13.5882	0.00665015	0.117046		ADH1C	-2.21857	2.43964	62.536	9.09108e-05	0.00780408
	SH3BGRL	-0.789828	5.249	18.2872	0.00298437	0.0843898		LINC00261	-2.16252	2.86674	112.933	1.15145e-05	0.00294335
	FOS	-0.789705	9.88129	10.8861	0.0118233	0.154541		NOTUM	-2.09222	1.63511	49.5865	0.000190651	0.0116652
	GPX2	-0.788549	9.00755	11.4493	0.0105886	0.146623		KLF15	-2.08811	3.6917	46.5377	0.000232723	0.0128218
	S100P	-0.786095	8.05326	11.2427	0.0110613	0.149319		IGSF10	-2.0829	1.74206	50.723	0.000177486	0.011452
	ATXN7L2	-0.785984	3.7344	7.22778	0.0292876	0.24175		FAIM2	-2.07909	1.1532	99.3914	1.63007e-05	0.0034637
	ADAT3	-0.785777	2.00283	6.27746	0.0385715	0.275918		IFITM2	-2.06302	4.49421	24.5421	0.0015813	0.0359922
	GLB1L	-0.785081	1.95506	13.4588	0.00681626	0.118522		MAP1LC3A	-2.03891	1.89018	28.2156	0.00105883	0.0300734
	CYFIP2	-0.783465	4.27573	9.58278	0.0160338	0.180419		CNKSR3	-2.02026	0.980009	107.661	1.23835e-05	0.00297629
	LINC01963	-0.783268	2.78034	15.0902	0.00505084	0.104341		DKK1	-1.99877	3.33635	143.301	4.58752e-06	0.0018613
	LOC100130238	-0.781511	1.25823	6.30981	0.0381977	0.275139		CLEC3A	-1.95932	3.68135	50.1654	0.000183794	0.0115017
	FAM89B	-0.781351	6.07496	9.01248	0.0183858	0.194284		SSTR5-AS1	-1.93384	4.10508	213.543	1.12536e-06	0.00108718
	C5orf38	-0.77972	3.82041	5.78887	0.0448353	0.297736		RARRES1	-1.92321	5.02284	68.0034	6.92937e-05	0.00724623
	LPCAT1	-0.77838	1.51062	6.23589	0.0390587	0.277319		SYNE1	-1.8905	2.28906	74.6852	4.59843e-05	0.00594334
	PRXL2A	-0.776493	3.86205	7.13759	0.0300359	0.245093		LOC105371267	-1.88206	3.03682	28.0761	0.00107421	0.0303604
	DNAJC18	-0.771821	2.48703	6.75712	0.0334764	0.258751		DNAJC12	-1.87468	1.91648	22.8779	0.0019273	0.0394795
	MCL1	-0.765872	8.1213	18.3366	0.00296183	0.0843329		GMFG	-1.84272	2.299	22.8489	0.00193414	0.0394795
	BCL2L1	-0.765724	7.99265	8.89321	0.0189324	0.197159		AQP5	-1.80214	6.85716	34.9869	0.000559562	0.0211202
	SLC1A7	-0.765154	1.11804	6.68071	0.0341695	0.261083		ADAMTS6	-1.79912	4.44479	114.989	1.1045e-05	0.00292391
	ATP13A1	-0.763739	5.3101	8.92725	0.0187743	0.196228		AQP2	-1.78183	0.831234	60.581	8.65031e-05	0.00761332
	NAT9	-0.762142	5.26044	7.91468	0.0243058	0.223746		FGF9	-1.77775	4.21171	195.473	1.53918e-06	0.00110657
	PLCG1	-0.761049	4.72506	13.4524	0.00690443	0.11903		CAPN13	-1.73914	1.17626	60.7813	8.55654e-05	0.00761332
	TUBA1A	-0.760898	3.76164	10.7972	0.0120987	0.156638		ST6GALNAC1	-1.72902	3.01873	105.208	1.34065e-05	0.00306104
	NCDN	-0.759371	5.04028	9.59519	0.015987	0.180419		POU2AF1	-1.68889	0.675756	20.1185	0.00274793	0.0475329
	C17orf100	-0.758818	2.37044	6.38862	0.0373065	0.272325		SLC4A4	-1.68374	2.37279	30.682	0.000828069	0.0259544
	H2BC12	-0.758596	5.6571	10.9356	0.0118144	0.154541		AKR1C3	-1.64594	4.85137	39.5096	0.000386587	0.0175075
	KCNE3	-0.757207	6.17483	10.8009	0.0121657	0.156638		ARHGAP30	-1.6073	1.08945	37.5226	0.000429538	0.0185478
	UTP14A	-0.755575	5.64905	17.6451	0.00329812	0.0892836		FYN	-1.60265	2.22839	54.3878	0.000129595	0.00957722
	LOC103611081	-0.755472	2.0471	6.50391	0.0360503	0.268467		FOXJ1	-1.59919	3.57471	29.8524	0.000897755	0.0270916
	ZCWPW1	-0.754416	2.56816	14.6088	0.00550442	0.107395		LDLRAD3	-1.57837	1.57413	31.0677	0.000798039	0.025642
	CHST3	-0.753783	2.76109	12.9091	0.00758316	0.122991		IGLON5	-1.56264	1.11671	31.9849	0.000731593	0.0244365
	PSMG3-AS1	-0.752529	1.88539	7.75388	0.0251689	0.227656		RGCC	-1.55012	3.04244	33.8262	0.000619324	0.0227329
	NEK11	-0.746809	1.17059	7.9546	0.0235227	0.220597		RASL10B	-1.53595	2.47957	55.2121	0.000122579	0.0094633
	RAI14	-0.746625	4.85736	8.47647	0.0210133	0.20929		TMEM86A	-1.5205	1.41486	35.3697	0.000524465	0.0205201
	TRIM8	-0.745746	7.05665	21.0226	0.00200333	0.0704184		RAMP1	-1.5042	5.40511	25.7191	0.00138364	0.033906
	MRC2	-0.745503	0.866169	6.78973	0.0328411	0.255919		CYP2B6	-1.49701	1.79904	45.512	0.000223683	0.0125514
	RNF207	-0.742503	2.36486	10.7316	0.0119529	0.155701		UTRN	-1.46178	5.24073	23.7252	0.00174017	0.0376588
	FMO5	-0.741744	1.42106	5.6289	0.0471684	0.304264		RAB36	-1.44446	1.79816	34.5365	0.000567683	0.0211202
	GBP2	-0.741168	5.65847	11.7231	0.00988523	0.141338		LINC01819	-1.43958	3.2968	41.7982	0.000325054	0.0157768
	STMN3	-0.740642	2.09584	9.22871	0.0169629	0.18651		LOC101927318	-1.42752	2.58024	24.66	0.00155994	0.0356031
	ACADSB	-0.739964	2.03999	7.59257	0.0263048	0.230981		TTLL10	-1.42436	0.808246	31.8376	0.000680053	0.0237174
	LRRC27	-0.738458	2.8167	10.1649	0.0135956	0.166598		GDPD5	-1.39926	3.70526	46.7418	0.000229556	0.0127564
	ACTG1	-0.73684	11.2348	11.6929	0.00971065	0.139865		HYAL3	-1.39478	1.80737	37.928	0.000403019	0.0180096
	FOXA1	-0.735997	6.89925	11.7178	0.0100122	0.142129		PLEKHB1	-1.39249	6.69472	67.0373	7.25911e-05	0.00738952
	MOK	-0.735215	1.86739	8.26318	0.0217835	0.212879		TCEAL8	-1.3794	2.99288	63.2738	7.49076e-05	0.00745527
	MAN1B1-DT	-0.733629	1.74089	9.50401	0.0158692	0.179851		HSPA2	-1.35358	2.34858	30.9244	0.000809036	0.0257793
	PTRH2	-0.733137	5.00644	6.17938	0.0397339	0.2791		CORO1A	-1.34895	3.14452	22.2555	0.00208146	0.0410687
	DLGAP4	-0.732659	6.99204	13.6934	0.00664054	0.117046		LOXL4	-1.34672	5.74992	41.1094	0.00034216	0.0162603
	SULF2	-0.73129	7.76081	8.2133	0.0224795	0.217632		KCTD12	-1.34227	2.28061	43.419	0.000259071	0.0136702
	VWA2	-0.731282	4.13853	9.46492	0.0164869	0.183712		ATOH8	-1.32587	2.67661	60.3476	8.76127e-05	0.00763492
	TM7SF2	-0.730037	6.35289	6.91454	0.0319945	0.252802		FLJ32255	-1.31275	2.71979	38.1226	0.000420072	0.0182343
	ALPK3	-0.729424	7.00534	7.7143	0.0256386	0.228476		FJX1	-1.31258	3.03347	52.7472	0.000138976	0.00981602
	LARGE2	-0.729363	2.24908	6.99909	0.0312333	0.250217		RRN3P3	-1.30974	2.87245	34.8693	0.000565271	0.0211202
	GPR153	-0.72825	3.8202	9.48403	0.0164123	0.183279		SLCO5A1	-1.29428	1.57776	37.1107	0.000418097	0.0182173
	ZNF232	-0.727513	3.57178	8.32426	0.0218458	0.213123		FAM149A	-1.2915	4.01	37.681	0.000446865	0.0187602
	RACK1	-0.725549	11.2555	5.847	0.0440246	0.293943		CASTOR3	-1.28378	3.46259	68.8121	5.6654e-05	0.006688
	PLEKHB1	-0.724758	6.60641	8.47749	0.0210078	0.20929		GTF3A	-1.27744	7.90435	26.081	0.0013293	0.0336066
	CNKSR1	-0.721329	5.16682	11.7499	0.00973326	0.139865		SLC9B2	-1.26743	1.6502	48.2022	0.000182426	0.0115017
	GPSM1	-0.720594	1.887	8.87846	0.0184969	0.194284		GABRP	-1.26558	7.08268	69.0877	6.01628e-05	0.006688
	NEAT1	-0.720445	7.88836	7.01401	0.0311014	0.249335		FZD2	-1.25731	2.75328	31.9411	0.000735027	0.0244365
	PSEN2	-0.719192	3.34623	8.80771	0.019262	0.1995		CLU	-1.25518	2.42986	61.6636	8.15842e-05	0.00761332
	MECOM	-0.71918	5.08645	10.9081	0.0117595	0.154418		TRIP6	-1.25455	3.73631	52.6301	0.000147302	0.010307
	HSD11B2	-0.718293	3.25649	5.54903	0.048392	0.308097		VSIG10L	-1.25417	5.67853	20.742	0.00252821	0.0454246
	TMEM178B	-0.71778	2.50244	5.74848	0.0454101	0.300211		PTGS2	-1.23669	3.64535	24.2258	0.00164051	0.0365647
	FAM53B	-0.717562	4.48895	13.7636	0.00643311	0.114897		ZNF503	-1.22498	3.77477	32.4002	0.000704456	0.0241171
	NEK8	-0.717281	3.69417	7.01437	0.0310982	0.249335		SIGLEC15	-1.22139	1.45371	47.1491	0.000195874	0.0117966
	SCAND2P	-0.716279	3.41235	14.494	0.0056201	0.107887		GRIN1	-1.19986	2.64024	20.0573	0.00277079	0.0475707
	KIF9	-0.716157	2.96552	6.29472	0.0383714	0.275695		MCAM	-1.19903	2.3402	42.2633	0.000277799	0.0141395
	MFSD2A	-0.716064	2.26234	6.81475	0.0328988	0.256019		LGR5	-1.18659	4.83241	35.2882	0.00054527	0.0209075
	C19orf71	-0.715238	1.61229	10.0725	0.01388	0.168328		CYP24A1	-1.18596	2.49975	46.0401	0.000211431	0.0123456
	MAPRE2	-0.714672	3.06919	6.03286	0.0415557	0.285811		CASTOR2	-1.18494	5.04831	36.6048	0.000488036	0.0194926
	SLPI	-0.714443	3.61795	5.9226	0.0429981	0.289971		SERPINB8	-1.1723	1.5884	21.7253	0.00219516	0.0422963
	ERN2	-0.713069	4.30246	18.5345	0.00287361	0.0825837		NCKAP5L	-1.16765	5.43105	41.1887	0.000340134	0.0162603
	PRKAB1	-0.71235	4.68404	13.5787	0.00666219	0.117046		MEX3A	-1.15298	6.49554	69.569	5.462e-05	0.006688
	IRGQ	-0.711916	4.8377	13.8271	0.00635673	0.114195		ZNF655	-1.15064	3.22864	37.4964	0.00043052	0.0185478
	TMEM80	-0.711027	5.03896	8.78314	0.0194554	0.200588		GLIPR1	-1.14566	0.92604	23.036	0.00174779	0.0376588
	DNMT3A	-0.710925	4.69565	10.896	0.0117537	0.154418		GFI1	-1.14032	2.03533	32.6111	0.000623018	0.0227329
	MACO1	-0.710629	4.985	7.68492	0.0258419	0.228851		RAPGEF3	-1.12441	4.63115	23.1185	0.00187164	0.0388017
	BCAR3-AS1	-0.709477	1.17071	5.71434	0.0458616	0.300851		PRDM8	-1.12127	2.27472	34.751	0.000512568	0.0202614
	CYB5D1	-0.708428	3.04472	6.5082	0.0360046	0.268467		LOC283335	-1.10793	3.93669	67.5021	6.04082e-05	0.006688
	ATF4	-0.70676	9.36198	7.9336	0.0241845	0.22335		KLHL35	-1.10479	2.49114	21.6791	0.00223861	0.04283
	F2RL1	-0.705772	6.04144	14.5384	0.00557501	0.107887		FCGBP	-1.09468	5.39455	26.607	0.00125511	0.0326543
	F2R	-0.704305	6.66705	11.6135	0.0101136	0.142992		CXCL11	-1.09345	1.99456	25.0489	0.00140207	0.033906
	BCAM	-0.703972	8.58098	7.48377	0.0272903	0.234307		ID2	-1.0919	6.61687	25.3129	0.00144807	0.0343706
	DNM1	-0.703115	7.0598	6.76887	0.0333628	0.258223		TMPRSS13	-1.08619	1.97014	31.3648	0.000701515	0.0240882
	TPT1-AS1	-0.703099	3.01082	8.17333	0.0225318	0.217724		GJA3	-1.08196	0.831655	22.959	0.0017618	0.0378323
	ZNF74	-0.702028	4.81081	16.2063	0.00416796	0.0994077		MCF2L	-1.07591	6.53343	61.0818	8.41823e-05	0.00761332
	ZNF362	-0.699825	2.92383	8.31317	0.0216104	0.21256		NOX1	-1.07176	3.59296	51.3415	0.00014874	0.010307
	PELP1	-0.6992	5.86298	6.3723	0.0374888	0.272875		LOC101927751	-1.06895	2.67347	20.3553	0.0026617	0.0467443
	OAF	-0.698593	7.03864	9.96445	0.0146715	0.172258		CACNA1H	-1.0662	2.82245	30.404	0.000793966	0.0255826
	CCDC198	-0.698096	4.25923	8.70959	0.0198152	0.202115		ACTL10	-1.06521	3.44204	22.7846	0.00194944	0.0394795
	CHPF2	-0.697649	5.54465	15.7418	0.00450957	0.100278		SLC39A8	-1.06429	4.46218	61.7821	8.10677e-05	0.00761332
	H2AC6	-0.697414	4.15314	7.97313	0.0239337	0.221751		SCML2	-1.05694	1.37349	24.7689	0.0014154	0.0339902
	TBC1D30	-0.692211	5.29258	15.7199	0.0045266	0.100278		CLDN2	-1.05582	7.10474	39.183	0.000396553	0.0178884
	TGIF1	-0.691548	6.91073	13.0864	0.00739613	0.122314		ABCC5	-1.04814	2.97673	38.1963	0.000382101	0.0174035
	HNMT	-0.690593	5.20647	16.2497	0.00413776	0.0994077		KCNQ4	-1.0456	1.64403	31.5458	0.000689362	0.0237417
	RMND1	-0.686045	4.24194	10.701	0.0121524	0.156638		ANKRD13B	-1.04467	4.49425	21.8057	0.00220282	0.0423023
	SRF	-0.6856	5.70027	13.193	0.00717415	0.120349		LINC01963	-1.04431	3.56281	40.8959	0.00031208	0.0153413
	RNF223	-0.685064	3.38789	7.70293	0.0257171	0.228476		MAP2K6	-1.04403	3.97931	26.7924	0.00123023	0.0323253
	KRI1	-0.684302	5.28056	11.8432	0.00941507	0.137919		NPFFR1	-1.03694	2.26708	25.1628	0.00137629	0.033906
	ZBTB11-AS1	-0.68358	1.79939	6.98546	0.0308857	0.248303		CA8	-1.03639	3.00166	26.2293	0.00128649	0.0329587
	CLUAP1	-0.683445	2.53768	6.83936	0.0325286	0.254699		KLHL29	-1.03276	0.828022	23.7189	0.00160449	0.036189
	ANKRD13B	-0.682035	4.31697	10.1753	0.0137334	0.167363		KLC2	-1.02718	4.9374	21.0015	0.00244343	0.0445419
	C11orf95	-0.680686	5.35998	11.9144	0.00927167	0.137201		GRHL3	-1.02522	2.96161	52.8091	0.000135714	0.00969637
	HID1	-0.679705	6.35411	14.9262	0.00519988	0.10522		PKD2L1	-1.02261	1.70838	25.479	0.00130343	0.0332358
	EPM2AIP1	-0.678772	2.21866	5.98076	0.0422294	0.287673		TTC6	-1.02026	2.27328	43.9235	0.000245763	0.0131489
	CCRL2	-0.678531	2.73491	10.3257	0.013096	0.162129		UST	-1.01905	3.84208	27.4658	0.00114501	0.0314346
	MSX2	-0.678357	2.28086	9.83626	0.0146657	0.172258		TEAD2	-1.01227	6.75776	33.3748	0.000644771	0.0230336
	LOC389906	-0.678186	3.2165	10.404	0.012865	0.161639		FUS	-1.00195	7.4055	44.7654	0.000244653	0.0131489
	ANKRD42	-0.677528	3.0969	5.48607	0.0493855	0.31107		CARD9	-0.996045	5.07756	19.7001	0.00290922	0.049199
	BCL3	-0.677447	4.97841	6.77131	0.0333393	0.258215		ATP6V0E2	-0.993417	4.8775	24.5243	0.00158455	0.0359922
	TIGD1	-0.677286	3.16606	7.97708	0.0237127	0.221318		ASRGL1	-0.992956	3.92277	58.7313	9.58167e-05	0.00792935
	MCOLN1	-0.675946	2.75995	8.25972	0.0217068	0.212612		AQP3	-0.982283	8.3417	46.96	0.000203354	0.0120576
	ITPR2	-0.675259	3.96121	6.91602	0.031981	0.252802		AVIL	-0.973685	1.10018	24.9433	0.0013868	0.033906
	NR2F1-AS1	-0.672886	3.39064	8.6973	0.019571	0.200963		FAM86C1	-0.973254	2.91298	26.4427	0.0011979	0.0320702
	ALDH1L1	-0.672545	3.59368	5.68007	0.0464054	0.301728		ENG	-0.965556	4.78236	29.586	0.00092171	0.0273438
	CD74	-0.672386	4.31786	5.48331	0.0494297	0.31107		CXCL8	-0.958534	1.65549	27.4678	0.00104462	0.0300734
	SHH	-0.670949	5.57368	12.2954	0.00857354	0.131469		SLC43A1	-0.950903	5.22766	36.5588	0.000451626	0.0188911
	AMOTL2	-0.670914	6.83273	6.18378	0.0396808	0.2791		SUPT20H	-0.947401	5.54187	25.4752	0.00142187	0.0340746
	PPM1H	-0.670428	4.57477	8.09221	0.0231981	0.219929		BICDL1	-0.946543	5.4572	29.1729	0.000960512	0.0283302
	LOC108783654	-0.670059	3.15205	10.3557	0.013007	0.162129		WDR74	-0.94252	5.54693	23.2923	0.00183272	0.0383304
	AEN	-0.668546	5.34114	10.4916	0.0127234	0.160832		MYBBP1A	-0.939884	6.14839	31.4619	0.000768775	0.0249319
	NAP1L5	-0.668033	1.79619	6.75289	0.0330304	0.256533		SPRY4	-0.932436	5.99806	66.4717	6.3586e-05	0.0067725
	HARS1	-0.667398	6.36476	8.47924	0.0209985	0.20929		TMEM132A	-0.930299	5.9302	37.6065	0.000413809	0.0182004
	RIBC1	-0.667314	1.86588	6.9212	0.031421	0.251368		HIPK2	-0.928626	1.43231	21.5752	0.00210246	0.0412706
	HCG18	-0.666117	2.29558	5.55012	0.048375	0.308097		DYNLT3	-0.927058	5.25873	47.8791	0.000186423	0.0115017
	ZNF195	-0.665986	5.30261	9.7112	0.0153425	0.176864		CCDC40	-0.921908	3.09351	23.1006	0.00181269	0.0381527
	LBHD1	-0.664663	1.6814	6.58917	0.0346518	0.262826		CCNJ	-0.921618	3.7093	21.6691	0.00224147	0.04283
	YBEY	-0.663257	3.62296	6.73777	0.0336645	0.259328		PEPD	-0.919076	5.1737	36.676	0.000439959	0.0187439
	IFT140	-0.663151	5.28681	15.1607	0.0049885	0.104308		TDGF1	-0.916006	1.38497	20.4985	0.00242752	0.0444057
	CMBL	-0.660814	6.37549	14.5044	0.00560954	0.107887		NDRG4	-0.90588	1.9786	25.3239	0.00132689	0.0336066
	HOXC4	-0.660389	1.18868	9.01267	0.017889	0.19197		SLC25A22	-0.903441	5.85951	34.0342	0.000569178	0.0211202
	THEM4	-0.659656	5.07589	14.5975	0.00551568	0.107395		GDF11	-0.898963	3.90335	22.6641	0.00197854	0.0399119
	SIX5	-0.658599	5.62241	9.96948	0.0143887	0.171714		STXBP4	-0.898395	3.67107	27.1557	0.00112769	0.0311075
	RRP12	-0.656964	5.53416	11.5792	0.00994628	0.141856		CBX2	-0.897256	4.15402	33.7903	0.00056638	0.0211202
	ZNF334	-0.656433	3.77401	11.7636	0.00956771	0.139238		TPPP	-0.896972	4.44199	54.0341	0.000125935	0.00953044
	MYO7A	-0.6561	1.70327	6.81263	0.0323005	0.253435		FAM174B	-0.892124	5.65683	25.3097	0.0014486	0.0343706
	CDC42EP1	-0.655898	6.63463	11.5702	0.0100088	0.142129		METTL1	-0.891767	3.80832	19.9771	0.0028011	0.0479774
	TRAF5	-0.655893	3.70815	7.79598	0.025036	0.227085		DUSP14	-0.880461	2.12319	26.8705	0.00111485	0.0309761
	EEF2	-0.653066	11.8859	8.88413	0.0184707	0.194284		CHPF2	-0.866281	5.56921	61.6118	8.18112e-05	0.00761332
	ST3GAL2	-0.651828	5.68609	10.7219	0.0119865	0.155784		ZNF425	-0.861219	2.29966	25.6426	0.00127924	0.0329316
	GDPD1	-0.650975	1.47495	7.31687	0.0279557	0.23638		CCDC86	-0.856196	5.61425	26.3726	0.00125969	0.0326543
	MMP14	-0.650874	3.94805	12.7857	0.00777012	0.124573		EXOSC8	-0.848198	4.47032	20.3723	0.00265561	0.0467087
	TOR1B	-0.647863	5.11989	9.8383	0.0147791	0.172811		RAB37	-0.846153	1.59381	19.6695	0.00272256	0.0472363
	CARD9	-0.647667	5.93448	8.13328	0.0229511	0.218907		LYSMD4	-0.84197	3.59322	34.1144	0.000542615	0.0208753
	SESN2	-0.647665	4.63528	5.89272	0.0434	0.291098		PROSER1	-0.841352	5.91877	22.4706	0.00202644	0.0403989
	TRAF4	-0.64656	7.36539	7.47797	0.0273336	0.23435		DOK7	-0.840611	3.68341	21.675	0.00220098	0.0423023
	SDCBP2-AS1	-0.646071	1.35867	5.72822	0.0452353	0.299576		NCS1	-0.839829	3.88955	45.632	0.000217551	0.0123885
	DNAJC4	-0.645886	5.63468	5.68223	0.0463736	0.301693		NAP1L5	-0.837626	1.83477	23.3123	0.00168631	0.0372316
	IRS2	-0.645581	6.55217	7.73525	0.0254949	0.228476		SHH	-0.829743	5.94611	53.5109	0.000129998	0.00957722
	KDM7A	-0.645038	4.1298	6.96037	0.031579	0.251596		FKRP	-0.824879	4.57785	32.6693	0.000619635	0.0227329
	HOXB3	-0.643711	6.43579	7.73264	0.0255128	0.228476		MXD4	-0.82122	6.37628	42.1043	0.000281139	0.014184
	MON1A	-0.642322	2.91846	8.87342	0.0185202	0.194284		ATAD3B	-0.821149	5.47411	21.0688	0.00242204	0.0444057
	COA7	-0.642218	5.26888	11.2541	0.0106615	0.147275		LFNG	-0.820574	6.51384	20.086	0.00276004	0.0475707
	SUOX	-0.64128	5.04972	10.3982	0.0128892	0.161639		ST7	-0.820207	3.54261	28.9873	0.000889742	0.0269334
	MYOM3	-0.640892	6.61196	7.98096	0.0238844	0.221751		FFAR4	-0.816911	5.98835	29.1446	0.000899677	0.0270916
	CCNL1	-0.640815	5.88653	7.72121	0.0255911	0.228476		NOSTRIN	-0.816307	2.84215	28.197	0.000966339	0.0284291
	AK9	-0.640751	2.96126	10.3207	0.0131111	0.162129		SLC38A7	-0.814874	4.25043	24.8738	0.0014545	0.0344262
	TACC2	-0.640734	5.1755	9.88656	0.0145924	0.172258		CYP4V2	-0.805339	2.37232	22.9068	0.0017733	0.0379856
	ABL1	-0.639278	5.82649	7.3378	0.028407	0.238094		LINC00346	-0.796462	3.30648	23.0675	0.00174097	0.0376588
	RARRES1	-0.638471	5.32116	7.38199	0.0280628	0.236423		DBN1	-0.794367	5.72214	26.2871	0.00122168	0.0322315
	SLC25A25-AS1	-0.637625	3.48819	10.636	0.0122105	0.156638		GPATCH4	-0.792557	5.76321	32.5858	0.000624496	0.0227329
	DHFR2	-0.633819	3.88435	11.06	0.0111194	0.149798		TRUB2	-0.788771	6.00677	28.7882	0.000921701	0.0273438
	PPP2R5B	-0.633742	3.77538	6.8024	0.0330413	0.256533		DAGLA	-0.78227	4.0991	29.3792	0.00085463	0.0262155
	EID2	-0.633218	4.75347	7.2531	0.0290819	0.240858		RELL2	-0.779758	2.74497	22.7495	0.00180858	0.0381527
	RAP1GAP	-0.629632	7.53601	11.6309	0.00984527	0.140985		ALG5	-0.77725	5.07445	31.8095	0.000672133	0.0235718
	TPMT	-0.628287	4.47003	10.3766	0.0129453	0.16196		MYADM	-0.775354	8.02144	45.65	0.000217276	0.0123885
	APPL2	-0.626087	5.43139	5.73606	0.0455888	0.300218		SLC27A4	-0.774436	4.58163	29.2887	0.000862583	0.0263891
	PYCR1	-0.625821	6.89305	13.4077	0.00688317	0.11903		NAGK	-0.7677	3.71441	22.776	0.0018209	0.0381527
	DDX52	-0.624653	3.64204	10.5462	0.0124586	0.159025		MIPOL1	-0.761101	3.57521	20.4886	0.0024795	0.0448347
	SLC12A8	-0.624003	3.8045	10.8845	0.0115553	0.153141		CCDC198	-0.756219	4.32812	30.4706	0.00076573	0.0249319
	ALDH1A1	-0.621828	9.91576	7.95804	0.0234811	0.220597		CTSE	-0.7542	3.66565	36.0985	0.000455645	0.0189901
	ZNF354A	-0.621412	2.89023	10.5471	0.0124562	0.159025		GATD1	-0.745839	6.92149	44.3078	0.000239027	0.0129695
	ZNF35	-0.621162	2.09617	5.71164	0.045524	0.300218		AKR1B10	-0.745344	5.53179	26.5157	0.00115943	0.0317547
	ARRB1	-0.620471	6.62062	12.3953	0.00840165	0.130231		SLC26A1	-0.743236	2.80334	21.4593	0.00213466	0.0416187
	ZNF497	-0.62003	1.28347	7.62159	0.0256942	0.228476		MTA2	-0.738847	7.66021	42.3001	0.000277031	0.0141395
	SGK1	-0.619238	6.49255	9.14873	0.0175475	0.190192		TWNK	-0.738845	5.62473	30.6244	0.000754163	0.0247861
	MPHOSPH10	-0.617995	5.8094	7.64821	0.0260495	0.230154		CD44	-0.73663	8.51678	27.9051	0.00100374	0.0290831
	CCDC120	-0.617252	5.45391	7.428	0.0276869	0.236042		MEN1	-0.736167	6.38018	22.6898	0.00189782	0.039123
	ARMC9	-0.613831	4.31128	12.6077	0.00805031	0.126502		FIBP	-0.73214	6.19519	32.6152	0.000622777	0.0227329
	FBLIM1	-0.613572	4.01756	6.7409	0.033634	0.259271		RHBDF2	-0.724	5.01683	20.2516	0.00259263	0.0461692
	TMEM104	-0.613507	4.17734	7.2618	0.0289348	0.240681		SLITRK6	-0.723642	6.5691	26.6673	0.00114465	0.0314346
	USB1	-0.613278	4.80318	10.2731	0.0132541	0.163515		ARL15	-0.720175	3.54121	23.2823	0.00169256	0.0372634
	NCOA5	-0.612874	5.57122	5.97872	0.042256	0.287683		SLC35C1	-0.718108	5.81536	38.1747	0.000382777	0.0174035
	SERPINA5	-0.612693	3.70393	7.60317	0.0261284	0.230495		ATOH1	-0.707206	5.17605	23.0331	0.00174822	0.0376588
	LRRC8D	-0.6124	4.87126	7.49037	0.0271665	0.234307		MON1A	-0.701463	2.98401	19.3664	0.00284181	0.0484287
	MMACHC	-0.611137	3.59708	11.8153	0.00946483	0.138446		COA7	-0.695954	5.6675	24.9734	0.00138193	0.033906
	C12orf45	-0.607999	4.46577	9.56717	0.015631	0.178691		MEST	-0.695773	6.07391	38.7617	0.000364915	0.0169364
	KANK1	-0.607803	4.05652	8.50246	0.0204736	0.206599		RPS6KA4	-0.694614	6.41916	27.8099	0.00100692	0.0291021
	DDX49	-0.607736	5.43502	6.78617	0.0331964	0.257458		ZBED6CL	-0.690931	4.57484	36.0339	0.000458182	0.019027
	UFC1	-0.606477	6.8932	6.34887	0.0377525	0.273911		RRP12	-0.686481	5.83227	28.1138	0.000974887	0.0285804
	ZHX2	-0.60347	3.56451	6.33475	0.0378871	0.274222		PSPC1	-0.684512	6.81183	23.8147	0.00159687	0.036159
	PSMA3-AS1	-0.600433	4.67269	9.92721	0.0143567	0.171714		RBM19	-0.684275	4.78584	26.9719	0.00110251	0.0307823
	FSD1L	-0.599019	2.24914	5.62045	0.0468235	0.303167		GPRIN1	-0.678761	3.14694	19.0248	0.0029843	0.0498959
	CCNJL	-0.598365	4.42482	9.90328	0.0144372	0.171714		KAT2A	-0.677124	6.3546	27.4397	0.00104779	0.0300734
	ADAMTSL5	-0.596708	2.84113	6.15428	0.0395636	0.2791		SFPQ	-0.674329	8.80493	24.0857	0.00153497	0.0353235
	MAP2K6	-0.596549	3.71743	11.6908	0.00971495	0.139865		FRMD8	-0.672834	6.24334	29.1616	0.000873907	0.0265974
	LTBR	-0.596352	7.76337	7.80689	0.0250114	0.227085		NT5DC2	-0.671484	6.52461	30.9089	0.000733356	0.0244365
	LFNG	-0.595416	6.4074	8.31915	0.021612	0.21256		PPRC1	-0.671442	6.20962	22.7597	0.00181167	0.0381527
	HOXC6	-0.592613	4.20789	6.90041	0.0319986	0.252802		ARVCF	-0.66796	6.91644	19.3729	0.00294257	0.0494137
	TMEM184A	-0.592414	6.40108	7.11552	0.0302227	0.245289		SRPRB	-0.661428	5.46482	33.9139	0.000552544	0.0210258
	CDC37	-0.591585	7.59887	6.33027	0.0379637	0.274222		SMPDL3B	-0.660651	4.52862	20.371	0.00247012	0.044769
	TP53I3	-0.591107	3.67829	7.53974	0.0264399	0.231455		CARD6	-0.6601	2.56022	20.5331	0.00241611	0.0444057
	CROCC	-0.589277	4.72681	7.34413	0.0281555	0.236947		BAG1	-0.659115	6.67347	21.4005	0.002172	0.0419203
	RAPGEF3	-0.589192	5.69708	6.41214	0.0370456	0.271462		MTURN	-0.658049	5.09753	23.0929	0.0017327	0.0376588
	TEPSIN	-0.588428	2.86962	5.88302	0.0430872	0.290229		ACTR3B	-0.655284	4.37936	25.1574	0.00135268	0.0338995
	NUDT16	-0.586043	5.10687	8.04098	0.0231149	0.219505		SLC12A9	-0.653902	5.86793	20.0518	0.00260473	0.0461692
	FASTKD5	-0.585927	4.4755	10.9616	0.0113612	0.15177		TBC1D30	-0.652604	5.22497	22.3873	0.00189331	0.039123
	NPFFR1	-0.585059	2.92627	6.98612	0.0307062	0.247907		WNK2	-0.647476	5.70972	29.8373	0.000815791	0.0258514
	TOP1MT	-0.5845	6.55877	7.02794	0.0309789	0.248877		CTSC	-0.646775	6.56598	33.9631	0.000550083	0.021022
	BAIAP3	-0.584339	4.97022	10.9962	0.0112756	0.151046		SLC19A2	-0.644083	4.84996	20.4965	0.00242816	0.0444057
	POGLUT1	-0.583985	3.86376	8.25865	0.0216713	0.212612		IFT22	-0.639434	4.32605	24.2738	0.00150079	0.0349531
	TFAP4	-0.580364	5.29655	7.63417	0.0258396	0.228851		CHORDC1	-0.638922	5.23796	19.1032	0.00295082	0.04948
	PLPPR2	-0.578469	2.88023	7.40204	0.0272989	0.234307		ARFIP2	-0.636134	6.84784	28.7052	0.000916165	0.0273438
	SLC25A20	-0.577594	3.84795	5.5792	0.047925	0.307064		MAP4K2	-0.635117	5.066	25.0632	0.00136756	0.033906
	CYTH2	-0.576101	7.63158	12.9119	0.00757894	0.122991		MIR4697HG	-0.635012	3.79692	25.3143	0.00132836	0.0336066
	ZNF76	-0.574909	5.18151	7.43999	0.0272521	0.234307		WASF1	-0.633272	4.5774	24.9041	0.00139315	0.033906
	CLDN1	-0.574259	3.26317	5.69599	0.0459678	0.300988		IRGQ	-0.632817	5.50682	26.1847	0.00120309	0.0321095
	FZD2	-0.573003	2.50893	6.04062	0.0407355	0.283017		CD55	-0.631679	5.22756	19.1667	0.00292402	0.049199
	IRX2	-0.570725	4.35742	10.2479	0.0133308	0.16393		NCOA5	-0.620307	6.03708	20.3267	0.00248519	0.0448347
	CDKN2AIP	-0.570611	4.19429	7.95624	0.0234836	0.220597		PARVA	-0.61394	6.28946	19.1728	0.00292551	0.049199
	GALNS	-0.569238	4.41628	11.2932	0.0105721	0.146572		THEM4	-0.611047	4.8846	21.4294	0.00214307	0.0416415
	ZNF276	-0.569165	4.06376	9.07871	0.0175992	0.190329		ARHGEF40	-0.611041	6.16127	30.8211	0.000739702	0.0244835
	CCDC86	-0.569104	5.58178	8.0596	0.0228557	0.21877		SLC29A2	-0.610296	5.26961	24.935	0.00138813	0.033906
	ARRDC2	-0.568726	4.82104	7.16957	0.029431	0.242331		CPSF4	-0.600485	5.61598	24.0849	0.00153511	0.0353235
	PEMT	-0.568051	3.70557	5.47306	0.0495942	0.311128		NAA40	-0.599376	5.40568	24.0667	0.00153847	0.0353235
	NKIRAS2	-0.567942	5.86175	7.90391	0.0239307	0.221751		PHLDB1	-0.598319	7.53423	22.9542	0.00176285	0.0378323
	MATN2	-0.567563	3.20292	6.0999	0.040231	0.280965		RFX5	-0.595596	5.76991	26.2433	0.00119523	0.0320702
	BMF	-0.567136	4.83157	8.04164	0.0229561	0.218907		POGLUT1	-0.59523	4.22747	20.9851	0.0022732	0.0432209
	ENTPD7	-0.566793	3.19064	6.61809	0.0342	0.261083		ZNF696	-0.589073	4.41291	19.6399	0.00273392	0.0473618
	PLPP5	-0.56674	4.48069	7.48166	0.0268657	0.233116		LRWD1	-0.588956	4.6999	19.8055	0.00267116	0.0468114
	TIMM44	-0.565847	5.39544	5.96326	0.0424587	0.288376		PUS7	-0.587407	5.58682	19.4637	0.00280282	0.0479774
	RAB19	-0.564306	1.85607	6.36307	0.0368987	0.271087		BRD9	-0.583928	5.34808	19.5523	0.00276792	0.0475707
	HERC2P2	-0.561669	3.11808	5.48011	0.0491713	0.310849		SLC25A20	-0.580662	3.69433	22.7277	0.00181355	0.0381527
	PCCA-DT	-0.561333	2.07966	5.46286	0.0489877	0.310219		PIGM	-0.577492	4.45089	21.5945	0.00209715	0.0412368
	ZNF777	-0.560962	5.40417	5.87986	0.0435746	0.29162		UTP14A	-0.577338	5.99275	24.1222	0.00152826	0.0353235
	IL1RL2	-0.560352	1.68926	5.78762	0.0441102	0.294343		SLC25A15	-0.572393	4.4729	23.238	0.00170184	0.0373592
	ZNF747	-0.56028	3.5828	9.34819	0.0164768	0.183712		FOXA1	-0.569239	7.38816	26.9515	0.00110498	0.0307823
	CASP4	-0.559757	6.4436	7.92481	0.0238245	0.221751		ORAI2	-0.569086	6.08519	25.6395	0.0012797	0.0329316
	STK36	-0.55885	4.42941	7.00961	0.0307526	0.248106		ACP2	-0.567727	5.28215	20.0164	0.00259384	0.0461692
	GPN2	-0.558337	5.6893	8.92243	0.0182949	0.194233		MLKL	-0.564784	4.42155	19.165	0.00292475	0.049199
	RMDN2	-0.557295	2.55111	6.46594	0.0357728	0.267499		SLC48A1	-0.561189	4.82438	19.7662	0.00268587	0.0468114
	BCAS1	-0.556821	7.5463	8.37514	0.021237	0.2106		ARMC9	-0.555673	4.48124	22.7126	0.00181699	0.0381527
	PBLD	-0.555204	2.86447	5.77908	0.0442449	0.294897		DPY19L3	-0.549887	4.35315	20.7598	0.00234306	0.0438247
	SEC61A1	-0.555074	8.19453	13.3215	0.00699822	0.119635		ZNF587B	-0.542411	4.58291	22.4759	0.00187211	0.0388017
	HM13	-0.554788	7.82565	9.47732	0.0159712	0.180419		PRPF19	-0.540485	7.50999	23.533	0.00164126	0.0365647
	MFGE8	-0.553317	5.12712	10.4951	0.0126028	0.160328		AKT1S1	-0.532238	7.52369	19.7777	0.00268155	0.0468114
	SRPRB	-0.55329	5.41822	8.40562	0.0208595	0.208485		RIC8A	-0.524272	6.82238	24.0244	0.0015463	0.0354325
	CDR2L	-0.552042	4.46676	8.91882	0.0183114	0.194233		SPAG1	-0.523286	4.9941	19.5712	0.00276055	0.0475707
	CNN2	-0.551547	9.01777	5.92841	0.0428597	0.289409		VPS51	-0.516095	7.64297	19.2708	0.00288078	0.0490201
	PGPEP1	-0.549731	5.6876	9.28618	0.0167269	0.185222		DEAF1	-0.510609	5.71741	21.1891	0.00221223	0.0424121
	MMD	-0.548584	3.99766	6.48195	0.0358716	0.267666		ACSS1	-0.509222	7.21892	24.291	0.00149773	0.0349531
	ZNF629	-0.547419	5.86625	6.7009	0.0337039	0.259456		TPM1	-0.505112	7.41109	20.9952	0.00227014	0.0432209
	ANXA9	-0.545734	5.87464	6.07237	0.0409651	0.2838		CD24	-0.499592	8.90913	19.5628	0.0027638	0.0475707
	MAFF	-0.544499	6.16209	11.1752	0.0108446	0.147947		CD59	-0.473774	6.88317	20.7159	0.00235698	0.0439422
	TRUB2	-0.543874	6.12909	5.46164	0.0497781	0.311722	nominal	MRAS	-3.09379	0.438372	18.8144	0.00329298	0.0516065
	NT5C3B	-0.543693	4.82399	5.9041	0.0431558	0.290483	significant	KCNQ1OT1	-2.72486	3.59542	16.0049	0.00503534	0.0642146
	LINC00294	-0.542593	3.02635	8.86257	0.0185706	0.194633	downregulated	ERICH5	-2.00843	1.15667	14.636	0.0063197	0.0727833
	DYNLT3	-0.534167	5.16259	7.60672	0.0257991	0.228826		MIR17HG	-1.81431	1.60443	9.81376	0.0162432	0.115337
	SLC35C1	-0.533887	6.0041	7.1798	0.0290988	0.240858		TRPM5	-1.71401	2.39907	15.6236	0.00535644	0.0665078
	WDR81	-0.533488	2.8617	6.26801	0.0379798	0.274222		HNF1A-AS1	-1.64777	2.42095	10.2092	0.014877	0.110335
	LINC00920	-0.532974	3.31646	7.30721	0.0280315	0.23638		TPPP3	-1.61296	6.33602	16.0375	0.00500911	0.064022
	ZNF69	-0.532786	3.08652	7.63497	0.0256004	0.228476		PGGHG	-1.57876	6.26621	12.696	0.00896422	0.0874911
	SLC5A6	-0.531707	4.46169	7.77516	0.0246429	0.225396		MUC2	-1.56734	5.19568	17.4878	0.00399858	0.0558878
	PLIN4	-0.531332	4.81571	6.52485	0.0353737	0.266037		PRKCG	-1.56111	1.28351	16.7286	0.00449101	0.0598857
	PDK4	-0.529964	3.98722	8.24992	0.0217208	0.212612		CTXN1	-1.53916	5.39115	15.7042	0.00528643	0.0660258
	SF3B4	-0.529728	6.65193	5.65034	0.0468468	0.303167		GPC2	-1.52188	2.33258	12.4204	0.0094488	0.09048
	TMEM38A	-0.529434	4.04629	6.55986	0.0348995	0.264035		PRR36	-1.4998	4.61627	17.2401	0.00415124	0.0570481
	RCN1	-0.528062	6.83663	7.05646	0.0303741	0.246269		CAMK2B	-1.45467	2.83685	10.3383	0.0144634	0.109312
	BAIAP2-DT	-0.527505	7.09866	7.52115	0.0265932	0.23217		ZNF618	-1.45109	1.66654	18.9166	0.00324551	0.0513472
	NINJ2-AS1	-0.527097	2.873	7.00791	0.0305146	0.246709		SPINK1	-1.42868	6.31043	9.1566	0.0188938	0.123722
	GLMP	-0.52664	4.7639	8.74184	0.0191429	0.198627		RCN3	-1.4005	4.28133	8.0355	0.0248582	0.142244
	ZSCAN2	-0.526622	4.11313	5.44835	0.0498283	0.311741		ANKRD65	-1.39959	2.82107	15.5028	0.00546365	0.0669312
	PLEK2	-0.526459	5.25051	6.49263	0.0356906	0.267499		MIR205HG	-1.39326	1.19356	10.4897	0.0139968	0.107964
	ATP7B	-0.526372	3.60381	6.57072	0.0346708	0.262826		DLK2	-1.39242	0.676837	19.2103	0.00311387	0.0505203
	CLCN7	-0.525502	6.15356	6.59551	0.0346602	0.262826		LINC00324	-1.36471	1.17262	12.0578	0.0101387	0.0934502
	ZSCAN9	-0.521713	3.23143	6.4774	0.0356501	0.267411		ADM5	-1.36236	2.09618	12.2269	0.00980919	0.0918853
	ALG13	-0.521558	4.97206	8.64162	0.0196351	0.201177		KCNC3	-1.35184	3.72383	10.4337	0.0141669	0.108569
	RRBP1	-0.520387	8.08864	5.47533	0.0495577	0.31107		CCDC78	-1.33987	2.4383	10.0455	0.0154238	0.11222
	HECTD3	-0.520194	5.29084	5.96013	0.0421468	0.287625		FOSL1	-1.32921	5.06971	9.75102	0.0164746	0.116191
	SH3PXD2A	-0.520092	4.14837	5.57361	0.0477584	0.306419		ZNF433-AS1	-1.31822	1.63916	8.54672	0.021875	0.132846
	SARS2	-0.518152	5.66261	7.52862	0.0263587	0.231078		LINC02604	-1.31321	2.93085	6.07276	0.042716	0.185142
	MISP	-0.517532	7.70671	8.89153	0.0184366	0.194284		ACOXL	-1.30451	0.824937	17.785	0.00382478	0.05479
	SNAPC4	-0.517469	5.29397	9.21563	0.0170172	0.186569		LGI3	-1.28511	1.00637	19.2865	0.00308085	0.0504086
	CLBA1	-0.516771	3.55518	6.2387	0.0383213	0.275508		CD74	-1.2832	3.34233	8.87489	0.020201	0.127958
	NSMF	-0.515592	6.3486	7.08743	0.0298408	0.244024		PTOV1-AS2	-1.25625	2.95763	11.1306	0.0122238	0.101468
	GDF11	-0.515002	3.61405	5.94314	0.0420207	0.287503		AHRR	-1.24825	1.64964	18.7111	0.00334184	0.0520161
	TPM1	-0.513849	6.77903	7.07757	0.0300763	0.245248		TUSC8	-1.24442	1.01797	13.4636	0.0077735	0.0809217
	FRAT1	-0.513561	3.03486	6.1528	0.0393451	0.27866		VPS9D1-AS1	-1.24165	3.25845	18.5852	0.00340272	0.0524685
	BAG1	-0.51336	6.51857	6.97916	0.0308634	0.248298		ZNF385A	-1.20992	3.85278	18.3683	0.00351094	0.0531206
	SLC27A4	-0.512845	4.61951	6.68429	0.0335249	0.258951		LOC107985544	-1.20782	0.731688	16.704	0.00450825	0.0599519
	ASB6	-0.51087	5.03936	6.65802	0.0337856	0.2598		H1-2	-1.20006	3.65952	6.19881	0.0411427	0.182197
	C6orf141	-0.50969	4.27932	5.98376	0.0416606	0.285844		BCAM	-1.19927	8.65123	14.8813	0.00606087	0.0712137
	ZC2HC1C	-0.509442	1.63355	5.50481	0.0483199	0.308097		SLC26A2	-1.19296	2.53193	19.0235	0.00319676	0.0511653
	ST6GALNAC6	-0.50893	4.88897	7.93194	0.0236254	0.2209		PCCA-DT	-1.19155	1.68677	14.0266	0.00702694	0.0772875
	FKRP	-0.507607	4.38209	6.83793	0.0320506	0.252863		RNF207	-1.17786	2.84417	18.4496	0.00346988	0.0530067
	WARS1	-0.507586	5.98711	5.65084	0.0465808	0.302352		NPIPB3	-1.16739	3.64811	6.91752	0.0334749	0.163856
	SH2D3A	-0.507036	5.9415	5.62271	0.0470024	0.303578		NPIPB5	-1.16352	4.50443	6.70537	0.0355295	0.168883
	IFNAR2	-0.505718	3.58676	6.65718	0.033794	0.2598		DNAAF3	-1.16103	3.77241	14.6348	0.00632101	0.0727833
	SMARCE1	-0.505142	7.14388	8.19184	0.0220537	0.214562		ZDHHC11B	-1.15677	2.96963	6.59649	0.0366478	0.171914
	ZNF23	-0.505054	3.53291	5.47912	0.0488991	0.30983		CCZ1P-OR7E38P	-1.15587	2.62952	16.5816	0.00459526	0.060688
	GPATCH4	-0.504789	5.70269	5.50952	0.0487507	0.309233		ZNHIT2	-1.15087	4.63581	12.9667	0.00851921	0.084656
	USP20	-0.503348	4.64268	7.38955	0.027394	0.234419		CCDC84	-1.14352	2.64431	9.27329	0.0183844	0.121888
	NOP58	-0.501646	6.69926	6.36239	0.0371804	0.271928		C17orf97	-1.14001	1.51643	6.92583	0.0333976	0.16372
	WDR25	-0.500591	2.33118	5.83729	0.0434202	0.291098		PPP1R14B	-1.13731	7.75695	10.1866	0.014951	0.11067
	SLC25A16	-0.499656	3.41202	8.39767	0.0209024	0.208732		XKRX	-1.12716	1.59143	11.878	0.010505	0.0956007
	E2F3	-0.499521	4.78204	6.76657	0.0327248	0.255535		SLC23A3	-1.12571	1.53896	12.3071	0.00965773	0.0912842
	TRIB3	-0.498548	6.82831	10.7989	0.011776	0.154418		FMNL1	-1.11983	1.25925	7.75939	0.02669	0.147109
	MTHFR	-0.497712	4.2765	6.85936	0.0318516	0.252713		H2BC5	-1.11138	3.92285	7.03246	0.032426	0.161415
	HOMEZ	-0.497553	4.16214	7.45945	0.0268672	0.233116		AMIGO3	-1.11028	2.05403	13.385	0.00788559	0.0813741
	ARFIP2	-0.497418	6.95295	10.0611	0.0139167	0.168416		CA5BP1	-1.10731	2.64547	10.4251	0.0141935	0.108628
	MLXIP	-0.497061	6.92131	9.10277	0.0174952	0.189985		NME1	-1.10156	4.60679	6.92357	0.0334186	0.16372
	HEXIM1	-0.496986	6.92702	8.23255	0.0218197	0.21305		LRRC26	-1.0895	4.01769	6.14695	0.0417808	0.183577
	FFAR4	-0.49599	6.10794	7.24085	0.0285591	0.238939		KIF12	-1.08504	5.29735	17.1232	0.00422589	0.0573952
	PYGB	-0.495505	9.93762	6.0052	0.0411875	0.284822		SRM	-1.08137	5.86788	11.6289	0.0110411	0.0972477
	ZNF408	-0.491543	4.84191	8.06332	0.0228137	0.21877		LINC00680	-1.08044	1.45329	14.8076	0.00613721	0.0718903
	MAP1LC3B	-0.490787	6.02624	6.89489	0.0315251	0.251596		ELF5	-1.07572	2.49103	19.088	0.00316781	0.0509641
	CABLES1	-0.489652	6.63762	8.16293	0.0222218	0.215502		IFITM10	-1.0699	2.79001	7.4829	0.0287034	0.151457
	SPPL2B	-0.489453	6.26763	6.44067	0.0360453	0.268467		KREMEN2	-1.06886	1.96698	11.074	0.0123684	0.101843
	ZNF628	-0.489045	5.64784	8.67441	0.0194723	0.200588		NPM2	-1.06849	1.17788	8.62617	0.0214537	0.131407
	NOB1	-0.488809	7.17061	7.56437	0.0261006	0.230428		C5orf66	-1.06166	1.13333	10.8125	0.0130651	0.104294
	TMEM185B	-0.488663	5.82698	7.90626	0.0237883	0.221751		TCEAL9	-1.059	4.63068	14.6114	0.00634646	0.0730033
	PUS3	-0.485743	4.19039	6.46537	0.035779	0.267499		DUS1L	-1.05559	6.88949	11.255	0.0119138	0.100399
	EXT1	-0.484569	6.13105	6.10615	0.0399298	0.279338		TMEM61	-1.05315	2.08398	10.7308	0.0132932	0.10523
	BBS1	-0.483369	5.05631	7.97529	0.0233535	0.220306		PPP1R14B-AS1	-1.053	2.71933	10.3978	0.0142778	0.108694
	ZNF189	-0.48245	3.69565	7.2394	0.0285708	0.238939		ERV3-1	-1.04982	0.976727	17.5901	0.00375788	0.0544765
	AP5S1	-0.48088	3.94128	7.43817	0.0270262	0.234077		SLC7A2	-1.04605	5.11721	13.7758	0.00734752	0.0795204
	PPP1R9B	-0.480026	6.58241	6.82243	0.0321956	0.253367		MRPL57	-1.03705	5.90123	16.0978	0.00496094	0.0636686
	SLC3A2	-0.47874	7.49263	8.06084	0.0228286	0.21877		LAPTM5	-1.0309	1.09276	12.9488	0.00854768	0.084656
	WARS2	-0.477548	4.39972	6.3544	0.0369957	0.27127		ZNF195	-1.02909	5.37475	18.3855	0.00350219	0.0531206
	WAC-AS1	-0.474383	4.85558	6.17937	0.0390247	0.277301		SYTL5	-1.022	1.93161	8.99319	0.0196382	0.126384
	SPHK2	-0.474144	6.91944	5.87225	0.0432334	0.290483		GASAL1	-1.0219	1.85073	9.00646	0.0195764	0.126297
	ZCCHC7	-0.474068	4.38684	5.94903	0.0419176	0.287263		PTPN13	-1.02108	3.75302	13.1295	0.00826501	0.0835326
	STIM2	-0.473184	4.92023	6.18682	0.0389355	0.277157		PLCB4	-1.01269	1.81527	18.2675	0.00348775	0.0531206
	STX18	-0.472661	5.01849	7.09987	0.0297228	0.243757		KRT17	-1.01035	3.45694	7.7373	0.0268441	0.147215
	FEM1A	-0.472194	5.48788	5.89252	0.042669	0.289012		FAM171A2	-1.00868	3.11557	7.90201	0.0257228	0.144707
	DOLK	-0.465081	4.04765	6.76754	0.0327155	0.255535		FAM89B	-0.998154	5.73241	14.7656	0.00618122	0.0721458
	IL13RA1	-0.461813	6.75137	5.97854	0.0415462	0.285811		DNLZ	-0.996465	4.01474	9.94608	0.0157687	0.113377
	PLEKHG4	-0.461613	5.29972	5.65069	0.0460869	0.300988		TMEM25	-0.994608	1.15254	14.1578	0.00678791	0.0757693
	PIGM	-0.459203	4.15125	7.32865	0.0278637	0.23638		PGF	-0.994302	1.17124	10.1161	0.015185	0.111186
	C9orf78	-0.459024	6.54246	6.12229	0.0397172	0.2791		NEAT1	-0.991524	7.61143	7.57	0.0280486	0.150405
	SFPQ	-0.457988	8.58163	7.75332	0.024789	0.22637		CRACR2B	-0.990413	6.5091	8.85135	0.0203154	0.128257
	TRMT6	-0.457662	5.11519	6.28829	0.0377458	0.273911		MYL5	-0.986989	2.09579	7.88432	0.0258403	0.145063
	INPP1	-0.4572	5.51511	5.48725	0.048598	0.30895		LOC730183	-0.985519	1.29093	11.6296	0.0110396	0.0972477
	DDX27	-0.454539	6.9152	6.84919	0.0319459	0.252802		ATP6V1B1	-0.982724	5.49385	10.5157	0.0139187	0.107527
	RSL1D1	-0.450686	8.62577	6.52248	0.0351727	0.26537		SPINK5	-0.979956	1.59233	11.704	0.0108759	0.0969811
	FAAP100	-0.450331	5.53283	6.32922	0.0372791	0.2723		ZNF358	-0.978014	5.22308	5.95212	0.044296	0.187995
	LDB1	-0.447639	5.64374	6.40618	0.0364214	0.269306		AK1	-0.972361	5.17308	11.321	0.0117535	0.0998406
	PIBF1	-0.445519	5.30613	6.26746	0.0379862	0.274222		SDCBP2-AS1	-0.967315	1.59403	17.5557	0.00378034	0.0544765
	WDR73	-0.443442	5.33535	7.52617	0.0263765	0.231078		RPL27A	-0.965662	10.8631	8.53234	0.0219524	0.133185
	ZNF696	-0.44237	4.21071	6.86719	0.0317793	0.252466		CCNL2	-0.961441	6.47525	6.89709	0.0336659	0.164297
	WARS2-AS1	-0.441676	3.60329	5.52498	0.0480029	0.307323		C15orf65	-0.959974	2.11541	7.27991	0.0303084	0.15606
	FAM149A	-0.441298	3.961	6.363	0.0368995	0.271087		EME2	-0.959901	2.27707	17.552	0.00392932	0.0553909
	GNPAT	-0.441074	6.47732	5.95345	0.0418595	0.287037		PODXL2	-0.958193	4.46807	17.465	0.00401236	0.0559444
	ERBB3	-0.43828	9.0374	5.67664	0.0457037	0.300414		MPV17L2	-0.954924	3.55744	11.318	0.0117608	0.0998406
	GRINA	-0.438276	7.68896	5.85349	0.0431981	0.290483		ATXN7L2	-0.951064	3.6032	11.7363	0.0108057	0.0965126
	SOX12	-0.437771	6.42443	6.43285	0.0361301	0.26847		TNS4	-0.950618	8.37031	18.9076	0.00324965	0.0513472
	DDX31	-0.43677	4.54634	6.69517	0.0334176	0.258472		ARHGAP27P1-BPTFP1-KPNA2P3	-0.947742	3.4698	16.7185	0.00449806	0.0598857
	SP140L	-0.433805	4.71487	5.43032	0.0495138	0.31107		EPB41L2	-0.947222	3.01617	12.1244	0.0100073	0.0926665
	INPPL1	-0.431042	7.24138	7.07467	0.0299371	0.244462		PABPC1L	-0.94597	5.1452	12.878	0.00866182	0.0855253
	NXF1	-0.428945	5.94329	7.00163	0.0305697	0.246979		RRS1	-0.945365	6.05483	11.2491	0.0119283	0.100447
	TCTN1	-0.428608	3.22452	5.6995	0.0453695	0.300117		CGREF1	-0.945275	2.87492	14.1628	0.00686037	0.0761765
	DDX5	-0.424162	9.22271	6.22007	0.0385405	0.275918		ADNP-AS1	-0.945022	1.0847	8.91539	0.020006	0.127225
	SNHG16	-0.422762	6.7258	6.01742	0.0410308	0.284082		MDK	-0.943898	7.03975	19.0777	0.00317243	0.0509672
	CERS2	-0.422746	7.95543	6.71006	0.0332717	0.257867		SURF2	-0.94155	4.70965	6.86315	0.0339865	0.164887
	SRSF6	-0.419448	8.28613	6.50471	0.0353599	0.266037		KCNMB3	-0.937905	0.999173	18.0658	0.00343618	0.0527018
	GTF2F1	-0.418696	7.0514	6.14587	0.0394292	0.278765		PRKACB	-0.932327	3.80756	17.9477	0.00373376	0.0544352
	YTHDF2	-0.41835	6.78563	7.15574	0.0292545	0.241704		EXOSC4	-0.93083	5.20264	12.3354	0.00960485	0.0910287
	HNRNPK	-0.417899	9.44191	5.87618	0.0428895	0.289409		CCDC96	-0.930226	2.07189	5.89407	0.0450834	0.189822
	PHC2	-0.417297	7.7831	5.63513	0.0463187	0.301686		ARSG	-0.928705	1.09712	14.4908	0.00622274	0.0722862
	PFKFB2	-0.412039	4.07815	5.49239	0.0485164	0.308604		POLR2L	-0.928411	6.08021	13.4112	0.00784805	0.0811961
	CTSA	-0.404281	7.20075	5.70172	0.0453373	0.300077		ABCF2	-0.92603	4.03685	8.69277	0.0211086	0.130826
	NOA1	-0.402932	6.44961	6.04012	0.0407418	0.283017		TMEM223	-0.926026	4.78181	6.90304	0.0336101	0.164297
	ZNF207	-0.398682	7.63309	6.27835	0.0378603	0.274222		EEF1AKMT1	-0.924626	2.8384	10.2263	0.0148213	0.110335
	RND3	-0.393913	6.12618	5.87655	0.0428845	0.289409		ZNF593	-0.922638	4.71431	7.97191	0.0252653	0.143307
	SPDEF	-0.391816	6.70011	6.61006	0.0342683	0.261161		LINC00941	-0.921923	2.3369	17.0549	0.00420959	0.0573731
	EIF2A	-0.391455	7.8883	5.84984	0.043248	0.290483		OR7E14P	-0.921493	2.77201	6.7515	0.0350691	0.167525
	ZNF544	-0.386005	5.29258	5.44658	0.0492499	0.310947		ALDH1L1	-0.921433	3.40892	14.5172	0.00645012	0.0734195
	TARS1	-0.373423	7.9017	6.11768	0.0397737	0.2791		TPM1-AS	-0.921431	1.69982	5.91541	0.0447917	0.189287
	COQ8A	-0.425126	5.37681	5.39686	0.0500624	0.312692		UBE2F	-0.921039	3.02179	10.288	0.0146227	0.109785
	PLA2G4A	0.620726	4.92513	5.44445	0.0500568	0.312692		PRKXP1	-0.918287	1.91642	8.15853	0.0240944	0.139908
	SURF2	-0.840005	5.21041	5.44226	0.0500925	0.312708		FBXL6	-0.9179	4.1186	9.15514	0.0189003	0.123722
	BTBD8	1.05695	2.59159	5.43443	0.0502202	0.312993		LOC729218	-0.915872	3.79367	6.57852	0.0368367	0.172459
	FNIP1	0.855707	4.37928	5.43768	0.0501671	0.312993		PALM	-0.913495	1.02612	10.5547	0.0138023	0.107241
	LOC389602	-0.467574	5.30596	5.39138	0.0502028	0.312993		LTB4R	-0.912428	1.44841	5.66698	0.0483448	0.196228
	PWWP2A	0.565683	5.55356	5.43232	0.0502547	0.313037		LOC648987	-0.912184	2.56782	17.3266	0.00407446	0.0566682
	MAPK1	0.804648	6.42443	5.42647	0.0503504	0.313292		STMN3	-0.909955	2.27508	13.8533	0.00724648	0.0790107
	NUP58	0.785501	6.6008	5.42677	0.0503456	0.313292		SLC38A11	-0.90812	2.22883	9.71844	0.0165965	0.116485
	SDAD1	-0.383074	5.76592	5.37683	0.0503945	0.313395		BRMS1	-0.906302	5.80257	12.5922	0.00914284	0.0883782
	SKAP2	0.685933	5.8736	5.41972	0.0504612	0.313469		FBXL19-AS1	-0.903537	2.31539	7.96893	0.0252846	0.143346
	VMP1	-0.55246	7.22021	5.42074	0.0504446	0.313469		PRR7	-0.903309	5.62912	6.74546	0.035129	0.167718
	ESS2	-0.591138	5.04522	5.41711	0.0505042	0.313565		LUC7L3	-0.898984	6.87734	6.24846	0.0405437	0.181378
	GMNN	0.641316	5.41695	5.41063	0.0506109	0.313887		TMEM80	-0.898983	4.33906	14.5139	0.0064538	0.0734195
	METTL1	-0.747275	3.79926	5.41151	0.0505965	0.313887		STX1A	-0.898729	3.85009	18.7591	0.00331903	0.0518031
	AKAP7	-1.57962	2.83542	5.3987	0.0508084	0.314804		UBALD1	-0.897924	5.37996	8.03726	0.024847	0.142244
	KRT80	0.817957	6.67421	5.39828	0.0508154	0.314804		C1QTNF1	-0.89756	2.86592	10.3057	0.0145664	0.109681
	ZNF561-AS1	-0.736776	1.25886	5.39671	0.0508414	0.314804		TM7SF2	-0.896733	5.81132	10.5311	0.0138726	0.107314
	CLMN	0.59922	5.14989	5.37926	0.0511322	0.316145		LRRC56	-0.894782	1.74143	15.7012	0.00506991	0.0645124
	COMMD9	-0.496515	5.31758	5.36058	0.0511265	0.316145		SLC4A11	-0.894509	1.8194	10.9189	0.0127757	0.103346
	KLHL24	-0.432779	5.3371	5.3308	0.0511688	0.316145		CADM4	-0.893149	4.47456	12.9505	0.00854497	0.084656
	SMIM6	-1.05241	3.5579	5.3775	0.0511616	0.316145		FADS3	-0.892255	3.16321	9.66934	0.0167824	0.117212
	KMT5A	0.429629	6.19814	5.32875	0.0512036	0.316189		AFG3L1P	-0.890576	4.18519	11.0409	0.0124539	0.102078
	ARMC1	0.418269	5.48225	5.32366	0.0512903	0.316553		LBHD1	-0.890029	1.55654	7.95461	0.0253775	0.143519
	CA9	1.06933	9.74703	5.36244	0.0514145	0.316839		UBE2CP5	-0.88386	3.18055	7.14445	0.0314446	0.159132
	PTRHD1	-0.878237	3.20206	5.36453	0.0513793	0.316839		FDX2	-0.883174	3.12371	6.44159	0.0383188	0.176171
	RPAIN	-0.612979	4.60827	5.36212	0.0514198	0.316839		DDX11L2	-0.878144	2.47771	9.493	0.0174725	0.119295
	MIR4435-2HG	0.623238	2.44072	5.35531	0.0514786	0.316872		MRM1	-0.878117	1.31541	11.6408	0.0109041	0.0970515
	ZHX1	0.725158	7.07003	5.35852	0.0514806	0.316872		RTL8A	-0.877043	5.03618	6.02112	0.0433831	0.185999
	C2orf15	-0.406415	3.71281	5.30394	0.0516275	0.317605		CACNA1D	-0.875396	4.05458	19.1504	0.00314013	0.0506695
	CEP250	0.521885	6.40963	5.34248	0.0517521	0.317701		IFTAP	-0.875339	2.73925	7.74976	0.026757	0.147187
	LONRF1	0.686493	1.83533	5.34071	0.0517821	0.317701		PROM1	-0.875067	5.65301	11.0517	0.0124259	0.102058
	PLPP3	0.694373	2.19435	5.34716	0.0516727	0.317701		DANCR	-0.872526	5.921	8.78006	0.0206671	0.129506
	RNF144B	-0.463471	3.92229	5.29616	0.0517614	0.317701		TSPAN4	-0.871011	3.30037	14.0728	0.00696995	0.0767963
	TPBG	0.74551	4.14559	5.34101	0.051777	0.317701		CNPY4	-0.870431	1.61666	10.6427	0.0135448	0.106063
	LSM11	0.493149	3.2388	5.28509	0.0519527	0.317913		MORN2	-0.868024	3.03254	10.5756	0.0137408	0.107014
	NNMT	-0.588822	5.85453	5.33539	0.0518726	0.317913		ALKBH2	-0.867726	4.61039	6.70879	0.0354951	0.168859
	PXDC1	-0.446935	6.10647	5.28491	0.0519559	0.317913		GRK4	-0.867232	1.00666	17.874	0.00353685	0.0531745
	SELENON	1.13458	3.00278	5.33693	0.0518464	0.317913		HSPA12B	-0.865073	2.64821	8.51638	0.0220386	0.133356
	TMEM64	0.683498	3.59967	5.33353	0.0519044	0.317913		RND1	-0.863508	1.62199	6.01957	0.0434034	0.186003
	HSPBAP1	-0.600513	3.00028	5.32243	0.052094	0.318417		PLAAT4	-0.862195	5.28373	10.4484	0.0141222	0.108371
	YRDC	-0.713276	4.35515	5.32363	0.0520735	0.318417		CCDC85B	-0.861519	6.3023	9.53716	0.0172962	0.118538
	CNNM4	0.712948	4.42611	5.31831	0.0521648	0.318679		HCG18	-0.861458	2.62157	8.721	0.0209645	0.130354
	CTBS	0.409448	4.05238	5.26802	0.0522495	0.319026		ZNF69	-0.860745	2.85967	8.74965	0.0208196	0.129948
	OXR1	0.827849	6.11336	5.30528	0.052389	0.319707		CAPN12	-0.859263	3.84886	5.57294	0.0497854	0.199332
	CAV1	0.740787	1.72548	5.29558	0.0525566	0.320046		MYL6B	-0.858218	5.58435	7.73596	0.0268534	0.147215
	CWF19L2	0.389155	4.47678	5.25088	0.0525497	0.320046		CMTM3	-0.858088	4.30165	14.2287	0.00678161	0.0757693
	JUNB	-0.639341	9.10582	5.29765	0.0525209	0.320046		GPX2	-0.857596	8.60638	15.4171	0.00554134	0.0672264
	PCGF6	0.606012	2.71611	5.29605	0.0524832	0.320046		C15orf62	-0.857239	3.64644	12.2966	0.00967731	0.0913804
	CAVIN1	0.618731	7.06269	5.28963	0.0526598	0.320163		PROX1	-0.855698	2.83139	18.9986	0.00308759	0.0504086
	HNF1B	-0.613602	4.70264	5.28967	0.0526592	0.320163		NOP2	-0.855611	5.85066	15.1895	0.00575482	0.0684582
	IMPA2	0.589514	4.90397	5.29146	0.052628	0.320163		TRMT112	-0.853093	7.04992	5.5697	0.0498361	0.199396
	FAM32A	-0.435412	5.83393	5.23754	0.0527847	0.320751		FOXA2	-0.851201	5.8412	10.4941	0.0139835	0.107955
	IGFBP6	0.785885	7.66951	5.27442	0.0529249	0.320997		HERC2P2	-0.851164	2.82041	9.74198	0.0165084	0.116215
	MAK16	-0.432488	4.12119	5.23077	0.0529046	0.320997		HOXB8	-0.850338	6.64268	14.4154	0.00656473	0.0739528
	NKPD1	-0.580937	0.915946	5.23253	0.0528734	0.320997		TMEM138	-0.84869	3.59498	11.6546	0.0109843	0.0971839
	TPGS1	-0.890034	3.79967	5.2737	0.0529375	0.320997		NDUFAF2	-0.847174	4.46694	7.8239	0.0262468	0.145995
	STARD3NL	0.529457	4.99493	5.26476	0.0530943	0.321777		NEURL1	-0.845512	5.22011	19.2665	0.00308946	0.0504086
	SAMD14	0.499642	2.06153	5.21732	0.0531437	0.321906		COMMD9	-0.843985	5.236	18.9911	0.00321145	0.0511653
	TICAM1	-0.447632	4.64803	5.21574	0.053172	0.321906		ZNF814	-0.840748	3.88252	7.00063	0.0327121	0.16204
	SOX9	-0.547822	8.16045	5.25641	0.0532411	0.322154		NOP16	-0.839794	5.33545	11.4988	0.0113351	0.0978412
	WDR54	0.526007	5.60463	5.24395	0.0534612	0.323179		PVT1	-0.839677	4.97719	8.67489	0.0212005	0.131113
	ZNF766	0.408801	5.06754	5.19926	0.0534671	0.323179		CCDC74A	-0.835049	1.97113	7.0867	0.0319457	0.160188
	CHMP1B	-0.447062	7.14741	5.21497	0.0534988	0.323199		PABPN1	-0.832667	4.94505	6.8096	0.0345002	0.166397
	LGALS4	-1.01511	9.01875	5.23931	0.0535435	0.323299		LOC100129484	-0.830832	2.71655	10.7318	0.0132904	0.10523
	ITGB1	0.712044	8.838	5.23216	0.0536705	0.323723		DUXAP9	-0.829613	2.6593	18.9611	0.00304183	0.0502036
	ZNF121	-0.453911	5.21091	5.18983	0.0536524	0.323723		MAFG-DT	-0.828703	3.10943	10.4121	0.0142334	0.108694
	GATB	-0.420001	4.649	5.18224	0.0537741	0.324177		GGT1	-0.825724	2.19712	17.4374	0.00378042	0.0544765
	CDH24	0.410796	3.86619	5.17644	0.0538792	0.324177		ELFN1	-0.82332	1.37951	6.89111	0.0337222	0.164297
	CDKN1B	0.420156	6.27433	5.17827	0.0538461	0.324177		VWA5B2	-0.821355	2.44147	12.2128	0.00983609	0.0919874
	DPY19L3	-0.447783	3.82536	5.18014	0.0538122	0.324177		COL9A3	-0.820082	5.55606	6.62723	0.0363275	0.17112
	SH2D2A	-1.30349	1.5456	5.22	0.0538877	0.324177		GVQW3	-0.819596	2.5151	11.4701	0.0114013	0.098166
	CDC42EP4	0.612327	6.72972	5.2157	0.0539648	0.324459		MRPS6	-0.817566	5.38011	7.04597	0.0323054	0.16104
	PCK2	-0.383903	6.1082	5.16871	0.0540198	0.324459		MNX1-AS1	-0.814563	3.18994	7.71688	0.0269874	0.147546
	UNKL	0.713631	4.14887	5.2131	0.0540114	0.324459		PPIB	-0.813871	7.87585	9.14455	0.0189474	0.123761
	RRS1	-0.691898	5.95962	5.20902	0.0540846	0.324589		KCNJ11	-0.813212	1.16	17.4313	0.00378395	0.0544765
	ZNF432	-0.465623	4.0167	5.16527	0.0540981	0.324589		MIR31HG	-0.81134	3.27461	11.5951	0.0111166	0.0972716
	C1orf112	0.867137	2.87241	5.20311	0.0541911	0.324805		NR4A2	-0.810357	2.85623	15.7176	0.00519991	0.0656582
	RARA-AS1	-0.841018	3.17691	5.20458	0.0541647	0.324805		DLL4	-0.809004	5.02345	17.9039	0.00375798	0.0544765
	EXOC3-AS1	-0.774203	1.87647	5.19483	0.0543406	0.325399		SLC38A5	-0.808055	2.73742	14.9898	0.00586969	0.0694641
	GAD1	0.544259	2.25523	5.1508	0.0543472	0.325399		TRMT1	-0.805704	4.98928	7.43344	0.0290841	0.152486
	DNAJC22	-0.795576	4.18731	5.18813	0.0544619	0.325862		NEUROG3	-0.804635	3.73976	6.37196	0.0391022	0.178206
	YWHAH	0.472922	7.17055	5.18166	0.0544814	0.325862		ATF5	-0.804602	5.32323	13.3998	0.00786435	0.081279
	MGST1	0.584482	7.35724	5.17301	0.0547373	0.327221		CAPRIN2	-0.803369	3.34888	6.07348	0.0427069	0.185142
	SUZ12	0.6233	6.99686	5.1674	0.0548399	0.32754		LCK	-0.802848	1.46238	7.1195	0.0316599	0.159329
	ZNF557	-0.450399	2.62314	5.12368	0.054848	0.32754		PHC1	-0.802676	1.91176	5.88326	0.045232	0.190237
	VPS26A	0.467797	6.33151	5.13574	0.0550337	0.328477		FFAR2	-0.802444	3.04635	12.3293	0.00961621	0.0910413
	CCDC114	-0.578141	1.05201	5.10675	0.0551636	0.328496		EPB41L4A	-0.801386	3.50843	6.53455	0.0373043	0.173666
	DAZAP2	0.414063	7.51648	5.10668	0.0551807	0.328496		C6orf141	-0.800968	3.63812	11.9463	0.0103639	0.0950596
	LOC100506730	-0.488923	2.5031	5.10886	0.0551241	0.328496		NAT9	-0.80038	5.05732	10.8334	0.0130077	0.104095
	NIPSNAP2	0.489361	5.10477	5.13737	0.0551195	0.328496		ACCS	-0.796638	2.58957	11.3978	0.0115704	0.0988007
	RRAGB	-0.588905	3.10727	5.14912	0.0551757	0.328496		MRPS15	-0.794099	6.35193	5.76583	0.0468886	0.193596
	MTX3	0.873544	4.20745	5.14474	0.0552568	0.328778		RNF25	-0.793298	4.52161	7.84647	0.026094	0.145567
	ACOT7	0.414316	4.71287	5.09662	0.0553536	0.329016		TRNP1	-0.792825	7.78059	9.21382	0.0186418	0.123023
	RRP7BP	0.660275	1.86022	5.13947	0.0553543	0.329016		NFKBIB	-0.792168	6.50434	8.78243	0.0206553	0.129506
	APBB3	-0.709564	2.60325	5.13774	0.0553863	0.329034		ZNF37BP	-0.792154	3.82666	12.7362	0.00889638	0.0871678
	KLF12	-0.727383	3.75295	5.12835	0.0555608	0.329724		NAA10	-0.791975	7.0254	8.36118	0.0229012	0.136478
	RBFA	-0.506228	4.73022	5.12329	0.055551	0.329724		ALG3	-0.790994	6.07846	10.2095	0.0148761	0.110335
	UBA7	0.611067	2.62079	5.12684	0.055589	0.329724		PLCL2	-0.790239	3.92227	6.87567	0.0338678	0.164752
	TRAF3IP2-AS1	0.601753	0.997767	5.08225	0.0556403	0.329857		CDK6	-0.78998	6.4515	7.80826	0.0263534	0.146305
	C1RL	-0.403798	5.54319	5.07484	0.0557649	0.330424		TXK	-0.788525	1.11151	13.4543	0.00740332	0.0798302
	FERMT3	-0.593694	2.57792	5.10336	0.0559095	0.33111		HNF1B	-0.788352	4.2955	8.20825	0.0237943	0.139273
	FBXL22	-0.516217	1.60457	5.05745	0.0560961	0.332042		NR2F1-AS1	-0.788091	3.05786	11.6222	0.011056	0.0972477
	COPG1	-0.461281	7.81446	5.08821	0.056157	0.332231		FAIM	-0.786592	2.54507	13.7344	0.00728099	0.0792367
	DNAJB14	0.4465	5.19878	5.05091	0.0562372	0.332533		NXPE3	-0.786236	2.71515	15.4514	0.00533848	0.0664265
	NR1D2	0.54127	5.52893	5.08882	0.0563032	0.332751		ISL2	-0.785684	2.12655	10.3402	0.0144573	0.109312
	MXD3	0.720577	5.3909	5.08461	0.056383	0.33305		ZNRD2	-0.784521	4.22902	15.1775	0.0057663	0.0685224
	C7orf50	0.597579	6.58572	5.08043	0.0564624	0.333347		PPAN	-0.783787	2.18619	18.9974	0.00299611	0.0500207
	IMMP2L	0.645076	3.70654	5.07452	0.056575	0.333495		HOXB-AS3	-0.783618	3.97668	7.7522	0.02674	0.147187
	NIP7	-0.45918	5.37026	5.04314	0.0565745	0.333495		TMEM131L	-0.782752	3.22722	9.16027	0.0188775	0.123722
	TPCN1	-0.456558	6.02018	5.04456	0.0565616	0.333495		GPR137	-0.781205	3.86993	11.9129	0.0104327	0.0953949
	UST	-1.01909	1.80357	5.06934	0.0566737	0.333904		CCDC57	-0.779021	4.77022	10.2854	0.0146311	0.109785
	LOC283335	-0.414441	4.2481	5.02579	0.0567056	0.33392		HPDL	-0.778044	4.60484	6.97502	0.0329447	0.162674
	SYVN1	-0.372722	6.52145	5.01646	0.0568868	0.334814		HMGN3	-0.777777	4.30468	5.61654	0.0491107	0.19768
	RNF145	0.606599	5.92605	5.04704	0.0571018	0.335907		TMEM150A	-0.776752	3.75707	9.88648	0.0159802	0.114387
	BEND3	-0.650232	2.81967	5.0433	0.0571742	0.336159		PHRF1	-0.775937	3.24635	5.58911	0.0495338	0.19874
	MBOAT2	1.11687	3.22883	5.0416	0.057207	0.336179		WDR45	-0.775438	5.25336	15.3931	0.00556333	0.0672264
	UBL3	0.544722	6.60859	5.0397	0.0572437	0.336222		SP5	-0.772766	4.82006	9.60871	0.0170156	0.117827
	ABCD3	0.499202	6.87822	5.02675	0.057495	0.336423		SIGMAR1	-0.771371	6.97881	14.5117	0.00645627	0.0734195
	FBXL17	0.553342	4.9795	5.03379	0.0573583	0.336423		PRDX5	-0.771001	7.72034	6.2466	0.0405659	0.181378
	HMGN5	-0.989951	4.44052	5.02759	0.0574788	0.336423		TRIR	-0.770822	7.52756	5.67936	0.0481593	0.195859
	LRRC20	0.411484	4.98566	4.99423	0.0573216	0.336423		NAP1L4	-0.765509	3.64305	9.94745	0.0157639	0.113377
	NEPRO	-0.402435	5.78425	4.98585	0.0574867	0.336423		RIPOR2	-0.764929	1.68796	15.066	0.005555	0.0672264
	PRKXP1	-0.857848	1.94288	5.0258	0.0575135	0.336423		MZF1-AS1	-0.763198	2.29986	7.55279	0.0281764	0.150405
	TFF3	-1.53908	3.40849	5.02806	0.0574695	0.336423		ZNF276	-0.762372	4.27147	19.3574	0.0030247	0.0501342
	USE1	-0.724112	4.25627	5.02849	0.0574613	0.336423		POMP	-0.761265	6.83873	18.5364	0.00342668	0.0526867
	CMPK1	0.44438	7.95994	5.00394	0.0575961	0.336499		IRX5	-0.761045	2.97494	10.3803	0.0143318	0.10889
	KYAT1	0.45586	3.06548	4.97937	0.0576148	0.336499		DNAJC30	-0.760633	4.47067	15.0363	0.00590436	0.0697308
	SLC66A3	0.405472	3.52597	4.97951	0.0576119	0.336499		C12orf57	-0.759925	5.80538	7.89861	0.0257453	0.144745
	ENPP4	0.636723	3.94845	5.01877	0.0576506	0.336536		CCDC106	-0.759586	5.71404	5.7209	0.0475433	0.194404
	BRD2	-0.559762	3.47829	5.01079	0.0578068	0.337054		NSUN5P1	-0.759424	2.82089	14.0611	0.00686734	0.0761765
	SLC5A3	-0.680902	5.40787	5.00971	0.0578279	0.337054		WNK4	-0.758054	6.41648	12.8186	0.00875909	0.0861898
	TDG	-0.381723	5.27119	4.97056	0.0577896	0.337054		SART1	-0.757469	7.2658	11.3184	0.0117597	0.0998406
	AZGP1	-0.929495	6.11789	5.0066	0.057889	0.337095		PDCD2L	-0.757182	4.57591	8.55601	0.0218252	0.132693
	CCNB1IP1	-0.529892	5.71364	5.00294	0.0579609	0.337095		TOMM40	-0.756936	7.96193	11.4566	0.0114328	0.098166
	PHYH	0.668417	3.53585	5.0017	0.0579854	0.337095		GLRX2	-0.756708	3.34002	8.01992	0.0249572	0.142606
	PRSS8	0.535682	7.58468	4.99852	0.058048	0.337095		SLC36A1	-0.754055	2.3368	8.151	0.0241402	0.140104
	SLC35A1	-0.515968	4.89548	5.00574	0.0579058	0.337095		TRMT61A	-0.753307	5.68698	7.7869	0.0264999	0.146547
	TMEM254	0.481693	2.9668	4.95806	0.0580385	0.337095		POP7	-0.752182	5.34455	6.97296	0.0329635	0.162674
	TSPYL4	-0.511517	3.40785	4.97837	0.0580509	0.337095		FKBP7	-0.751068	1.68151	5.64988	0.0486026	0.196581
	WDR91	-0.450443	2.85645	4.95644	0.058071	0.337095		ROM1	-0.748801	2.55325	7.21537	0.0308429	0.157333
	MAP1LC3A	-0.932807	2.68685	4.9938	0.0581411	0.337159		UBXN1	-0.74547	7.46217	11.1319	0.0122206	0.101468
	RUNX2	0.883661	4.22258	4.99524	0.0581126	0.337159		SERPINA1	-0.744828	5.87131	17.225	0.00416083	0.0570481
	PABPN1	-0.621468	5.07759	4.98993	0.0582175	0.33732		MTIF3	-0.74473	5.70002	10.235	0.0147932	0.110283
	PPIB	-0.557757	8.3143	4.98941	0.0582278	0.33732		LCN2	-0.744238	7.06098	6.02881	0.043283	0.185917
	SP6	0.429613	6.84072	4.95215	0.0583771	0.338013		TP53I3	-0.7441	3.42007	10.7549	0.0132254	0.105124
	CKS2	0.586766	6.64613	4.9802	0.0584103	0.338034		FOXP4	-0.743898	7.32818	13.1435	0.00824376	0.0834753
	ISOC1	0.422034	4.91059	4.9298	0.0586066	0.338998		TOP1MT	-0.737825	6.35412	11.664	0.0109634	0.097084
	B3GNT2	0.618836	5.33309	4.96702	0.0586729	0.339023		CNKSR1	-0.736459	5.25304	9.49243	0.0174747	0.119295
	CHAF1A	0.359914	5.4418	4.91873	0.0588311	0.339023		RGS2	-0.735794	4.87531	11.6213	0.011058	0.0972477
	CNOT8	0.52229	6.77744	4.95601	0.0588936	0.339023		FBXO10	-0.735549	1.62277	14.6139	0.00600739	0.0708023
	DAP	-0.367051	7.93115	4.91396	0.0589283	0.339023		RBP4	-0.734831	2.2671	7.8676	0.025952	0.145339
	FBXO34	0.36392	5.23753	4.91771	0.0588519	0.339023		PLEKHG2	-0.733797	6.23634	14.4747	0.00649761	0.0736375
	GRAMD1A	-0.601165	6.08002	4.95367	0.0589406	0.339023		TESC	-0.732909	7.34958	10.2517	0.0147391	0.110196
	IL15RA	0.506197	3.64667	4.93938	0.058967	0.339023		SIRT6	-0.732399	4.10558	6.40021	0.0387818	0.177379
	KARS1	-0.425579	7.58616	4.93597	0.058783	0.339023		RCBTB2	-0.732324	1.68571	6.10768	0.0422725	0.18458
	NDRG1	0.73292	9.73577	4.96765	0.0586604	0.339023		CACNA2D2	-0.731613	3.66639	5.67853	0.0481717	0.195859
	PCLAF	0.547366	6.97546	4.96116	0.0587902	0.339023		DUS4L-BCAP29	-0.730805	1.19236	12.0397	0.00972295	0.0915996
	RNF135	0.486562	3.538	4.92986	0.058848	0.339023		RASSF5	-0.729633	2.0619	18.2983	0.00331901	0.0518031
	ZFYVE19	0.464915	6.64727	4.94278	0.0589391	0.339023		DNAJC2	-0.729224	5.76983	9.45255	0.0176359	0.119556
	NEDD4	0.766662	4.96528	4.94888	0.0590369	0.339254		KIF3C	-0.728852	3.43276	18.0536	0.00350318	0.0531206
	LOC642361	-0.65836	1.48337	4.94252	0.0591652	0.339809		KDM8	-0.726819	1.7203	9.54632	0.0169753	0.117827
	PIGS	0.767602	5.57743	4.94115	0.059193	0.339809		FIRRE	-0.72644	2.5406	5.9092	0.0448764	0.189505
	CEACAM6	-0.756073	1.26077	4.93962	0.0592238	0.339815		EIF5A	-0.726246	9.01805	6.19821	0.04115	0.182197
	GALNT2	0.476891	6.29043	4.92659	0.0592902	0.339902		ZBTB11-AS1	-0.725135	2.01954	10.1016	0.0150047	0.110775
	MED29	-0.42157	6.74802	4.8989	0.0592984	0.339902		RPL6	-0.724712	10.5639	8.74023	0.0208671	0.130044
	CYB5D2	-0.47143	3.46966	4.8886	0.0594639	0.340168		RNASEH2C	-0.724086	4.09123	5.61803	0.0490878	0.19768
	NACA	-0.80802	10.0448	4.93201	0.059378	0.340168		SDF2L1	-0.72385	4.29825	6.02714	0.0433048	0.185924
	SPIRE2	-0.414433	5.84869	4.889	0.0594395	0.340168		FREM2	-0.723567	3.67039	8.99178	0.0196448	0.126384
	ZNF12	0.58936	4.92631	4.9281	0.0594573	0.340168		AUP1	-0.722506	6.53364	5.68431	0.0480853	0.195727
[truncated: 9,506 more rows]
