# Supplementary material for: Autophagy unrelated transcriptional mechanisms of hydroxychloroquine resistance revealed by integrated multi-omics of evolved cancer cells
Source: Cell Cycle. 2024 Sep 19;23(7-8):796–816. doi: 10.1080/15384101.2024.2402191 (PMC12184169; doi:10.1080/15384101.2024.2402191)
Supplement: TableS6 RNA CRISPR comparison.xlsx [file KCCY_A_2402191_SM0078.xlsx]

## Sheet: TableS6
OVCAR3	GeneID	logFC	logCPM	F	PValue	FDR	sgRNA sensitizing hit?	sgRNA resistance hit?		OVCAR3	GeneID	logFC	logCPM	F	PValue	FDR	sgRNA sensitizing hit?	sgRNA resistance hit?		CCL218	GeneID	logFC	logCPM	F	PValue	FDR	sgRNA sensitizing hit?	sgRNA resistance hit?			CCL218	GeneID	logFC	logCPM	F	PValue	FDR	sgRNA sensitizing hit?	sgRNA resistance hit?
FDR	ENO2	1.7983	6.51485	86.0211	1.97405e-05	0.0104637	Y	N		FDR	SLC26A2	-1.39586	1.0575	36.8247	0.000356157	0.0348118	N	Y		FDR	SLC11A2	3.39981	8.91439	426.89	1.03658e-07	0.000351142	Y	N			FDR	ADCY5	-2.54342	0.640612	75.5298	4.51293e-05	0.00589912	Y	N
significant	NEK2	1.20092	5.87164	46.0464	0.000170765	0.0244905	Y	N		significant	SP5	-1.30814	4.80395	49.4923	0.000134054	0.0232035	Y	N		significant	MGAT3	1.83697	4.39811	92.8118	2.49055e-05	0.00434073	Y	N			significant	NR0B2	-2.23267	2.66217	36.2602	0.000502242	0.0199217	N	Y
upregulated	CENPA	1.11381	4.79516	39.9494	0.000273183	0.0308102	N	Y		downregulated	SSTR5	-2.44433	3.59652	18.2267	0.00317931	0.0878414	Y	N		upregulated	AKAP7	1.70303	4.79951	52.1208	0.000162849	0.0108799	Y	N			downregulated	RASL10B	-1.53595	2.47957	55.2121	0.000122579	0.0094633	Y	N
nominal	TMEM40	2.38073	0.979784	27.4587	0.00097057	0.0525488	Y	N		nominal	TPPP3	-1.92495	6.55635	15.8367	0.00465359	0.101262	Y	N			PDK3	1.2352	3.96186	25.6082	0.00140086	0.033906	Y	N				CYP2B6	-1.49701	1.79904	45.512	0.000223683	0.0125514	Y	N
significant	BRCA2	1.65782	5.23819	9.57675	0.0160566	0.180419	N	Y		significant	LRRC26	-1.61512	3.63711	12.5767	0.00841739	0.130298	Y	N			C6orf223	1.18454	3.69133	40.3775	0.000361625	0.0169097	Y	N				ATOH8	-1.32587	2.67661	60.3476	8.76127e-05	0.00763492	Y	N
upregulated	NMU	1.46168	1.23262	18.2379	0.00317394	0.0878414	Y	N		downregulated	KIF12	-1.51958	5.31456	7.3686	0.0281665	0.236947	Y	N			KDM3A	0.954822	6.61342	36.7908	0.000463599	0.0190529	N	Y				FZD2	-1.25731	2.75328	31.9411	0.000735027	0.0244365	Y	N
	PANX2	1.39099	2.18625	16.3397	0.00428071	0.0994077	Y	N			CA12	-1.38932	5.77158	11.5042	0.0104673	0.145568	Y	N			PRX	0.882828	4.06057	27.6065	0.00108141	0.0304889	Y	N				VSIG10L	-1.25417	5.67853	20.742	0.00252821	0.0454246	Y	N
	RBM43	1.31043	2.6276	23.6854	0.00149906	0.0614419	Y	N			ID1	-1.33837	8.83878	13.0824	0.00762829	0.123261	N	Y			IFIT5	0.687642	4.09218	30.5743	0.000757907	0.0248382	Y	N				PTGS2	-1.23669	3.64535	24.2258	0.00164051	0.0365647	N	Y
	C11orf45	1.30683	1.02914	14.3947	0.00597801	0.11082	Y	N			ALDH2	-1.3254	7.67323	19.46	0.00264965	0.0794478	Y	N			CDK1	0.619887	6.66435	28.641	0.000922317	0.0273438	Y	N				GLIPR1	-1.14566	0.92604	23.036	0.00174779	0.0376588	Y	N
	ESCO2	1.30676	3.67118	14.5308	0.00583402	0.10944	Y	N			CTXN1	-1.22738	5.45663	11.8643	0.00971453	0.139865	N	Y			PER1	0.605436	4.54298	23.0847	0.00173447	0.0376588	Y	N				KLHL35	-1.10479	2.49114	21.6791	0.00223861	0.04283	Y	N
	CMPK2	1.24592	1.07107	13.596	0.00692071	0.119069	Y	N			CD24	-1.18089	8.61996	5.70677	0.0460136	0.300988	Y	N		nominal	PGM1	1.11161	6.72167	16.5186	0.00464086	0.0609506	N	Y				ATP6V0E2	-0.993417	4.8775	24.5243	0.00158455	0.0359922	Y	N
	GRHL1	1.17113	4.28827	17.1556	0.00375303	0.095218	Y	N			PODXL2	-1.18061	4.55274	19.3919	0.00267583	0.0798139	N	Y		significant	DBP	1.06612	5.3121	17.6608	0.00389622	0.0551844	Y	N				DYNLT3	-0.927058	5.25873	47.8791	0.000186423	0.0115017	N	Y
	KNTC1	1.16287	5.37014	9.76473	0.0153651	0.176947	Y	N			FSCN1	-1.17768	1.87416	26.1638	0.00104386	0.0526391	Y	N		upregulated	ITFG1	0.899368	5.18183	14.6903	0.0062612	0.0724451	Y	N				SLC25A22	-0.903441	5.85951	34.0342	0.000569178	0.0211202	N	Y
	PRC1	1.15351	7.31216	12.6846	0.0082405	0.128606	N	Y			CYP27B1	-1.14741	2.14314	16.3835	0.00425011	0.0994077	Y	N			KRT19	0.837312	11.0164	11.6215	0.0110575	0.0972477	Y	N				CBX2	-0.897256	4.15402	33.7903	0.00056638	0.0211202	Y	N
	CYTH3	1.10858	3.39244	21.0361	0.00209799	0.0725975	Y	N			OBSCN	-1.13566	3.78283	22.9201	0.00165516	0.064315	Y	N			PACSIN2	0.807012	7.0119	18.1886	0.00360397	0.0535019	Y	N				GPATCH4	-0.792557	5.76321	32.5858	0.000624496	0.0227329	N	Y
	ARHGAP19	1.10524	3.78401	20.6114	0.00225247	0.0744477	N	Y			FXYD3	-1.10516	5.41868	7.1956	0.0295518	0.242703	Y	N			TMEM106B	0.780477	5.77388	18.9172	0.0032452	0.0513472	N	Y				RELL2	-0.779758	2.74497	22.7495	0.00180858	0.0381527	Y	N
	RTTN	1.07788	2.63814	14.3147	0.00606479	0.110959	Y	N			MORN2	-1.09796	3.09818	10.6338	0.0126197	0.160364	N	Y			CPEB4	0.776588	4.08209	11.9663	0.0103231	0.0947697	N	Y				AKR1B10	-0.745344	5.53179	26.5157	0.00115943	0.0317547	N	Y
	CDCA8	1.03851	5.74915	21.9046	0.00186711	0.0679527	N	Y			ARHGEF40	-1.07785	5.60255	12.4839	0.00857325	0.131469	Y	N			RNF183	0.724401	3.34329	13.0094	0.00845158	0.0842449	N	Y				MTA2	-0.738847	7.66021	42.3001	0.000277031	0.0141395	N	Y
	INCENP	1.02462	6.74824	8.36722	0.0216066	0.21256	N	Y			KLF6	-1.06827	7.46758	13.2795	0.00734627	0.121982	Y	N			RAB11FIP5	0.70275	5.08216	12.6655	0.00901638	0.0877457	Y	N				SLITRK6	-0.723642	6.5691	26.6673	0.00114465	0.0314346	Y	N
	ASPH	1.01965	9.24983	12.8076	0.00804476	0.126502	N	Y			ABCC5	-1.06514	2.15224	16.2568	0.00425426	0.0994077	Y	N			ATP8B1	0.686453	7.05143	11.2887	0.0118315	0.100008	Y	N				ARFIP2	-0.636134	6.84784	28.7052	0.000916165	0.0273438	Y	N
	LIPG	1.01633	5.18103	15.2469	0.00514502	0.105146	Y	N			ZFPM1	-1.05516	5.65178	8.28769	0.0220521	0.214562	N	Y			CDH1	0.618477	9.44501	14.6225	0.00616847	0.0721097	Y	N				NCOA5	-0.620307	6.03708	20.3267	0.00248519	0.0448347	Y	N
	TUBA1B	0.967155	10.1661	27.7967	0.000866966	0.050383	N	Y			FUT4	-1.05107	5.05712	21.662	0.001939	0.0690607	N	Y			TNS3	0.617902	7.00048	5.66251	0.0484121	0.196294	Y	N				PIGM	-0.577492	4.45089	21.5945	0.00209715	0.0412368	Y	N
	DEPDC1B	0.96293	4.57071	18.0198	0.00326485	0.0890158	Y	N			TBKBP1	-1.04609	0.926193	13.122	0.00744829	0.12272	N	Y			ATP11B	0.597769	6.79649	5.82084	0.0461029	0.19188	Y	N				SPAG1	-0.523286	4.9941	19.5712	0.00276055	0.0475707	N	Y
	PSRC1	0.946155	5.63844	24.052	0.00134625	0.0578178	Y	N			AQP7	-1.00323	2.05174	14.626	0.00559642	0.107887	N	Y			SLC24A1	0.595345	4.62373	9.64666	0.0168691	0.117603	N	Y			nominal	SLC7A2	-1.04605	5.11721	13.7758	0.00734752	0.0795204	Y	N
	NTF4	0.933167	2.26322	10.4883	0.013033	0.162129	Y	N			ZNF774	-0.947974	2.14148	12.7747	0.00798968	0.126224	N	Y			DLGAP5	0.584051	5.59814	7.70203	0.0270923	0.147768	Y	N			significant	ZNF358	-0.978014	5.22308	5.95212	0.044296	0.187995	N	Y
	WDHD1	0.913792	4.13353	13.7483	0.0067271	0.117635	N	Y			GMFG	-0.916224	2.36937	6.67105	0.0343239	0.261215	N	Y			TOP2A	0.577491	8.6847	6.78785	0.0347118	0.166927	Y	N			downregulated	C15orf65	-0.959974	2.11541	7.27991	0.0303084	0.15606	Y	N
	POLH	0.907159	4.78476	12.3646	0.00877914	0.133368	Y	N			ADRA2A	-0.898943	4.80559	7.65917	0.0260217	0.230087	Y	N			SCD	0.576181	10.4688	9.415	0.0177894	0.119932	Y	N				ATF5	-0.804602	5.32323	13.3998	0.00786435	0.081279	Y	N
	TICRR	0.900407	5.12183	6.30177	0.0382902	0.275458	Y	N			GGT6	-0.878592	3.70968	5.50352	0.0491075	0.310634	Y	N			NDUFV1	0.557094	7.73218	17.4376	0.00378026	0.0544765	Y	N				ALG3	-0.790994	6.07846	10.2095	0.0148761	0.110335	Y	N
	BLVRA	0.876113	2.90151	6.82735	0.0328046	0.255919	Y	N			IGLON5	-0.870316	1.61947	11.2669	0.0107147	0.147579	Y	N			TMED10	0.556099	7.88462	9.70978	0.0166291	0.116556	N	Y				ISL2	-0.785684	2.12655	10.3402	0.0144573	0.109312	N	Y
	AURKB	0.875261	5.76277	13.3934	0.00718937	0.120427	Y	N			LYSMD4	-0.868257	3.58985	23.7901	0.00139109	0.0588588	Y	N			CLINT1	0.550731	7.70812	9.0231	0.0194992	0.125983	Y	N				CCDC106	-0.759586	5.71404	5.7209	0.0475433	0.194404	Y	N
	CENPJ	0.860812	4.8806	11.2608	0.0110188	0.148969	Y	N			NRARP	-0.860786	6.3024	9.39874	0.0167485	0.185222	Y	N			SEPSECS	0.548252	4.2208	15.4067	0.00524257	0.0657637	Y	N				LCN2	-0.744238	7.06098	6.02881	0.043283	0.185917	Y	N
	DUT	0.844621	6.8269	13.765	0.00670624	0.117503	Y	N			NOP2	-0.850308	5.56153	8.91892	0.0188128	0.196272	N	Y			PRC1	0.536069	7.131	7.68897	0.027185	0.148203	Y	N				FOXP4	-0.743898	7.32818	13.1435	0.00824376	0.0834753	Y	N
	CDCA3	0.842511	5.58746	16.6964	0.00389504	0.0967325	N	Y			CHPF	-0.834411	6.27702	19.3486	0.00254392	0.0789721	N	Y			PPP6R3	0.53521	8.23236	5.72842	0.0474329	0.194309	Y	N				FBXO10	-0.735549	1.62277	14.6139	0.00600739	0.0708023	N	Y
	RINT1	0.813923	3.46436	10.1328	0.0141177	0.170127	N	Y			DPP4	-0.831794	4.91815	7.91857	0.0242808	0.223746	Y	N			GSN	0.528574	8.90618	11.3406	0.0114858	0.0982489	Y	N				SIRT6	-0.732399	4.10558	6.40021	0.0387818	0.177379	Y	N
	PMEL	0.810032	1.38299	7.90719	0.0242385	0.223668	Y	N			CXCL17	-0.829174	0.947081	8.52233	0.0205089	0.206599	Y	N			SLC22A5	0.524681	3.64965	18.4928	0.00322492	0.0513087	N	Y				KDM8	-0.726819	1.7203	9.54632	0.0169753	0.117827	Y	N
	CENPQ	0.78784	3.34677	16.2615	0.00412956	0.0994077	N	Y			SCAMP5	-0.818033	1.88896	11.6261	0.00984823	0.140985	Y	N			C12orf76	0.515553	3.68977	10.3179	0.0140412	0.107965	N	Y				GCNT2	-0.644311	1.04087	11.7157	0.0103808	0.0950723	Y	N
	RHBDL2	0.78214	5.98834	19.6318	0.00244054	0.0778792	Y	N			LRRC56	-0.809113	2.39171	10.705	0.0121318	0.156638	Y	N			TTK	0.510894	4.70465	15.2697	0.00536549	0.0665078	Y	N				SPEG	-0.642884	3.74431	8.1965	0.0238648	0.139278	N	Y
	RANGAP1	0.774593	7.08562	16.9366	0.00370708	0.0949544	Y	N			MAP3K10	-0.802684	4.29349	10.2115	0.0138679	0.168328	N	Y			ITPR3	0.492374	8.79442	6.47119	0.0379919	0.175099	Y	N				CCAR1	-0.612859	6.97862	17.828	0.00361799	0.0535621	Y	N
	ENO1	0.768821	10.8379	15.35	0.00482569	0.102852	Y	N			FBXO10	-0.801652	1.19311	12.9798	0.0074786	0.122929	Y	N			PRIM1	0.481961	4.61535	6.03971	0.0431415	0.185813	Y	N				TFAP4	-0.603088	5.5814	11.673	0.0109437	0.0970515	Y	N
	ZNF367	0.764362	4.1118	7.25716	0.0290491	0.240858	Y	N			MYBBP1A	-0.797368	5.83902	8.86316	0.0190734	0.198349	N	Y			TRIM7	0.469544	4.4215	9.47671	0.0170125	0.117827	N	Y				NUDC	-0.594896	7.99317	9.47708	0.0175365	0.119389	Y	N
	ERLIN1	0.760163	5.96886	8.35286	0.0216862	0.212612	Y	N			BCL2L1	-0.765724	7.99265	8.89321	0.0189324	0.197159	Y	N			BRD1	0.46593	6.5364	14.9031	0.00571285	0.0682398	Y	N				ZC3HC1	-0.593349	3.98401	13.1318	0.00801137	0.0822811	Y	N
	PRR11	0.756556	6.74293	20.1623	0.00226076	0.0744477	Y	N			PLCG1	-0.761049	4.72506	13.4524	0.00690443	0.11903	N	Y			RANGAP1	0.465297	7.15514	11.5149	0.0108266	0.0966163	Y	N				TRIM62	-0.586349	3.33874	17.3787	0.00381473	0.0547143	N	Y
	TAF9B	0.745411	5.47476	14.6115	0.00550174	0.107395	Y	N			FOXA1	-0.735997	6.89925	11.7178	0.0100122	0.142129	N	Y			ZNRF2	0.458068	5.42423	16.1259	0.00465337	0.0609655	Y	N				BUD31	-0.571576	5.41929	5.7188	0.0475742	0.194404	Y	N
	VEGFA	0.736385	8.1609	13.4229	0.00701298	0.119635	N	Y			MECOM	-0.71918	5.08645	10.9081	0.0117595	0.154418	Y	N			CTDSPL2	0.438628	6.47263	6.20086	0.0411178	0.182197	Y	N				WDR81	-0.5638	2.88601	9.86923	0.0154982	0.112548	Y	N
	SLC35A3	0.71412	5.80261	11.4818	0.0103136	0.144419	N	Y			ITPR2	-0.675259	3.96121	6.91602	0.031981	0.252802	Y	N			FAM126B	0.438564	4.73971	7.06449	0.0318719	0.159957	Y	N				SNAPC4	-0.556722	5.50792	18.6259	0.00316247	0.0509494	Y	N
	GUSB	0.682317	6.30529	13.2517	0.00709308	0.119653	Y	N			CD74	-0.672386	4.31786	5.48331	0.0494297	0.31107	Y	N			PPP1CB	0.413258	8.13317	8.5222	0.0214391	0.131407	Y	N				HSD17B10	-0.553569	5.85157	8.6563	0.0212967	0.131354	Y	N
	MALT1	0.67923	4.45281	14.6085	0.0055047	0.107395	Y	N			YBEY	-0.663257	3.62296	6.73777	0.0336645	0.259328	Y	N			MAPK3	0.404199	6.23924	8.06418	0.0240072	0.139575	N	Y				ZNF485	-0.553337	2.11608	9.71027	0.0160284	0.11459	Y	N
	TTC7A	0.674798	5.0768	8.43829	0.0212182	0.210597	Y	N			ABL1	-0.639278	5.82649	7.3378	0.028407	0.238094	N	Y			CAMK2G	0.403884	6.68595	10.896	0.0123192	0.101657	Y	N				RMDN2	-0.550642	2.47311	5.90209	0.0449734	0.189667	Y	N
	TBCD	0.673782	5.93161	9.17694	0.0176101	0.190329	Y	N			DDX52	-0.624653	3.64204	10.5462	0.0124586	0.159025	Y	N			ZNF426	0.400579	3.15758	6.17999	0.0404512	0.181266	Y	N				AGAP3	-0.535274	7.83659	9.8476	0.0161201	0.115092	Y	N
	SKA3	0.654593	5.9596	8.89669	0.0188082	0.196272	N	Y			ARRB1	-0.620471	6.62062	12.3953	0.00840165	0.130231	Y	N			SEC61G	0.375993	5.306	7.32642	0.0291268	0.152569	Y	N				STX2	-0.527991	3.20309	5.90116	0.0449862	0.189667	N	Y
	ITFG1	0.642346	4.82378	5.69677	0.0461599	0.300988	Y	N			C12orf45	-0.607999	4.46577	9.56717	0.015631	0.178691	Y	N			AMFR	0.349452	6.43472	9.3505	0.0174311	0.119138	Y	N				DUSP6	-0.512107	7.35464	10.448	0.0140377	0.107965	Y	N
	MKNK2	0.639791	8.35993	15.4971	0.00470382	0.101967	N	Y			ADAMTSL5	-0.596708	2.84113	6.15428	0.0395636	0.2791	Y	N			ATXN10	0.341218	6.18303	5.73069	0.0465142	0.192742	Y	N				EEF1B2	-0.50968	9.29896	10.5584	0.013455	0.10572	Y	N
	LBR	0.626535	6.80833	8.75933	0.0195282	0.200932	Y	N			TMEM184A	-0.592414	6.40108	7.11552	0.0302227	0.245289	N	Y			TTC39A	0.336809	4.51871	5.79826	0.0454606	0.190693	Y	N				ALG13	-0.505642	5.16439	8.8915	0.0199789	0.127182	Y	N
	ARMC10	0.617957	5.01253	6.80099	0.0330547	0.256533	Y	N			TFAP4	-0.580364	5.29655	7.63417	0.0258396	0.228851	N	Y			NCAPD2	0.326052	7.85819	6.11933	0.0411977	0.182268	Y	N				RPL21	-0.504866	10.1919	9.42409	0.0173088	0.118538	Y	N
	SLC6A8	0.605875	7.78511	7.1687	0.029775	0.243835	Y	N			ARRDC2	-0.568726	4.82104	7.16957	0.029431	0.242331	Y	N			EEPD1	0.323014	5.55694	6.98638	0.0320037	0.1602	Y	N				LAMTOR1	-0.503977	6.11681	12.9303	0.00817667	0.083162	Y	N
	SUN1	0.605567	6.90285	6.8826	0.0322883	0.253435	Y	N			STK36	-0.55885	4.42941	7.00961	0.0307526	0.248106	N	Y			CTSD	0.320839	9.48486	6.75219	0.0342008	0.165438	N	Y				SGTA	-0.501725	7.22354	6.28876	0.0400659	0.180524	N	Y
	CAMK2G	0.59539	6.56533	11.2059	0.0107728	0.147623	Y	N			ZNF69	-0.532786	3.08652	7.63497	0.0256004	0.228476	Y	N			KBTBD2	0.303335	6.21422	7.35011	0.0289391	0.152142	Y	N				NDUFAF4	-0.501506	3.00872	9.10941	0.01846	0.122178	Y	N
	GJB2	0.589655	6.9348	13.2795	0.00705505	0.119653	N	Y			ZSCAN2	-0.526622	4.11313	5.44835	0.0498283	0.311741	Y	N			PDCD7	0.288071	5.81861	6.57833	0.0359592	0.170032	Y	N				TRMT6	-0.494906	5.24836	11.9517	0.00989623	0.0922899	Y	N
	PYGL	0.585951	6.11857	10.5325	0.0124973	0.15934	N	Y			PUS3	-0.485743	4.19039	6.46537	0.035779	0.267499	Y	N			EIF3D	0.28748	8.02546	7.01258	0.0317693	0.159687	Y	N				CYTH2	-0.492597	7.8204	12.1604	0.00957024	0.0909806	Y	N
	CCNG2	0.579478	6.49094	9.56012	0.0156574	0.178691	N	Y			BBS1	-0.483369	5.05631	7.97529	0.0233535	0.220306	N	Y														NCMAP	-0.492372	3.10596	12.1713	0.00947119	0.0905629	N	Y
	MYBL2	0.576688	7.68365	10.9007	0.0115143	0.152879	Y	N			WARS2	-0.477548	4.39972	6.3544	0.0369957	0.27127	N	Y														DRAM1	-0.475629	2.60063	6.45819	0.0373091	0.173666	Y	N
	RFC2	0.576396	6.10526	6.48365	0.036267	0.268861	Y	N			PIBF1	-0.445519	5.30613	6.26746	0.0379862	0.274222	Y	N														RBM28	-0.464478	5.4449	10.4643	0.0135276	0.106	Y	N
	MAP2K1	0.573065	7.17297	10.0651	0.0139038	0.168416	Y	N			SP140L	-0.433805	4.71487	5.43032	0.0495138	0.31107	Y	N														CELSR3	-0.460334	4.58433	13.3961	0.00748378	0.0800799	Y	N
	SLC6A20	0.568452	4.97034	8.55303	0.0200837	0.203401	Y	N			TCTN1	-0.428608	3.22452	5.6995	0.0453695	0.300117	Y	N														MRPS25	-0.459445	4.82527	7.12168	0.0316409	0.159329	Y	N
	RFC4	0.564241	4.97765	5.46327	0.0497519	0.311722	N	Y			YTHDF2	-0.41835	6.78563	7.15574	0.0292545	0.241704	Y	N														EIF2B2	-0.453613	4.64567	15.0553	0.00556522	0.0672264	Y	N
	ACTR1B	0.553102	5.95938	10.5972	0.012317	0.15757	Y	N			PFKFB2	-0.412039	4.07815	5.49239	0.0485164	0.308604	Y	N														ZNF30	-0.452907	3.11122	8.56328	0.0210962	0.130819	Y	N
	DPY19L4	0.533818	5.72828	6.43697	0.0363834	0.269306	Y	N																								BYSL	-0.452718	4.92621	14.1877	0.00647774	0.0735571	N	Y
	TACC3	0.53318	7.87253	6.44152	0.0367232	0.270487	Y	N																								EWSR1	-0.450151	8.98873	9.21449	0.0181329	0.121196	Y	N
	PRPS2	0.514782	4.49978	8.78985	0.0189126	0.197133	Y	N																								PRKAR1B	-0.443301	5.53335	6.39111	0.0388847	0.177708	Y	N
	VKORC1L1	0.511932	6.23972	6.50994	0.0354889	0.266552	Y	N																								TELO2	-0.43351	5.62356	6.16468	0.0415611	0.18323	Y	N
	CHEK1	0.501361	5.6057	7.30767	0.0280279	0.23638	Y	N																								ARMC7	-0.427288	4.72434	6.77622	0.0345349	0.166494	Y	N
	CDT1	0.496569	6.72633	8.97972	0.0180359	0.192925	Y	N																								RFC3	-0.422565	4.43345	5.80998	0.0462566	0.19216	N	Y
	C1GALT1	0.491926	5.73021	9.25802	0.016842	0.185538	N	Y																								MRPS2	-0.415094	5.67154	7.53807	0.027663	0.149811	Y	N
	HAUS2	0.488443	5.34205	6.95212	0.0310082	0.248937	Y	N																								MRPS12	-0.389883	6.11859	6.67866	0.0352149	0.167943	Y	N
	GPAA1	0.48532	7.32564	6.26749	0.038263	0.275436	N	Y																								FPGS	-0.383667	6.39354	6.66962	0.0352553	0.167996	Y	N
	ABCG2	0.471462	4.76408	7.32261	0.0279108	0.23638	Y	N																								CLPB	-0.368731	4.88991	8.79139	0.0199398	0.127074	Y	N
	DPY19L1	0.458597	5.06463	8.0485	0.0229034	0.21877	Y	N																								MRPL3	-0.366409	7.25863	10.9963	0.0120585	0.101031	Y	N
	TDRD7	0.452625	4.46225	5.44992	0.049196	0.310849	Y	N																								CC2D2A	-0.362818	3.23508	7.04301	0.0314999	0.159184	N	Y
	RALB	0.445253	7.09789	7.63793	0.0255797	0.228476	Y	N																								TRIM5	-0.357365	5.02851	6.69237	0.034793	0.166971	Y	N
	POLD2	0.444445	7.23397	5.60779	0.0468656	0.303167	Y	N																								RCC1	-0.349968	7.41202	6.66702	0.035048	0.167494	Y	N
	PXMP4	0.418361	4.71302	5.86568	0.0430319	0.290027	Y	N																								RRP36	-0.3374	5.44676	6.44418	0.0373964	0.173666	Y	N
																																ITFG2	-0.331276	4.49885	5.65529	0.0475429	0.194404	Y	N
																																CLNS1A	-0.330805	7.40105	6.46658	0.0371514	0.173298	Y	N
																																SRSF7	-0.318602	7.19717	5.87122	0.0444436	0.188439	Y	N
																																ZNF3	-0.315535	5.2473	7.51799	0.0276521	0.149811	Y	N
																																YWHAG	-0.314905	8.39002	6.51064	0.0366753	0.171914	Y	N
																																NOB1	-0.312224	7.00272	7.7947	0.0256874	0.144632	Y	N
																																ZNF207	-0.311416	7.82667	7.37431	0.0287489	0.151557	Y	N
																																CCNYL1	-0.308355	4.30829	6.19242	0.0403003	0.181196	Y	N
																																RELB	-0.304996	4.44876	6.1289	0.0410788	0.182197	Y	N
																																TRA2B	-0.274015	7.30639	6.00696	0.0426283	0.185039	N	Y
